# Supplementary material for: Epstein-Barr virus-transformed B-cells from a hypoxia model of the germinal center requires external unsaturated fatty acids
Source: PLoS Pathog. 2025 Nov 11;21(11):e1013694. doi: 10.1371/journal.ppat.1013694 (PMC12626287; doi:10.1371/journal.ppat.1013694)
Supplement: S1 Table — (XLSX) [file ppat.1013694.s001.xlsx]

## Sheet: Fig.2c 21% O2
21% O2 LCL super-enhancer
PeakID	Chr	Start	End	Strand	Peak Score	Focus Ratio/Region Size	Annotation	Detailed Annotation	Distance to TSS	Nearest PromoterID	Entrez ID	Nearest Unigene	Nearest Refseq	Nearest Ensembl	Gene Name	Gene Alias	Gene Description	Gene Type
chrUn_gl000220-1010	chrUn_gl000220	93366	161783	+	11031.9	68417	TTS (NR_038958)	TTS (NR_038958)	14226	NR_146154	109910382		NR_146154		RNA28SN3	-	RNA, 28S ribosomal N3	rRNA
chr14-17239	chr14	22932954	23059065	+	6770.2	126111	Intergenic	Intergenic	29947	NR_146543	105370400		NR_146543	ENSG00000259054	LINC02332	-	long intergenic non-protein coding RNA 2332	ncRNA
chr11-15535	chr11	65145359	65294074	+	6348.4	148715	Intergenic	SVA_D|Other|Other	-3041	NR_160549	101927789		NR_160547		LOC101927789	-	FAU, ubiquitin like and ribosomal protein S30 fusion pseudogene	pseudo
chr1-25220	chr1	121478600	121485499	+	6344.8	6899	Intergenic	ALR/Alpha|Satellite|centr	221139	NR_003955	647121	Hs.697682	NR_003955	ENSG00000231752	EMBP1	-	embigin pseudogene 1	pseudo
chr12-18238	chr12	11855584	11992959	+	5965.8	137375	intron (NM_001987, intron 2 of 7)	intron (NM_001987, intron 2 of 7)	121483	NM_001987	2120	Hs.504765	NM_001987	ENSG00000139083	ETV6	TEL|TEL/ABL|THC5	ETS variant 6	protein-coding
chr10-7702	chr10	97501774	97625083	+	5760.7	1035.48	intron (NR_038444, intron 4 of 5)	L1PA6|LINE|L1	47508	NM_001164182	953	Hs.576612	NM_001776	ENSG00000138185	ENTPD1	ATPDase|CD39|NTPDase-1|SPG64	ectonucleoside triphosphate diphosphohydrolase 1	protein-coding
chr5-25779	chr5	150431417	150539107	+	5586.8	331.962	intron (NM_001193544, intron 22 of 24)	intron (NM_001193544, intron 22 of 24)	-18016	NM_001252390	10318	Hs.355141	NM_006058	ENSG00000145901	TNIP1	ABIN-1|NAF1|VAN|nip40-1	TNFAIP3 interacting protein 1	protein-coding
chr9-17942	chr9	132743570	132836366	+	5215.9	274.145	intron (NM_001363755, intron 1 of 15)	MLT1G3|LTR|ERVL-MaLR	15500	NM_001363755	23048	Hs.189409	NM_015033	ENSG00000187239	FNBP1	FBP17	formin binding protein 1	protein-coding
chr18-8491	chr18	60798046	60903462	+	5107.1	273.547	intron (NM_000633, intron 2 of 2)	intron (NM_000633, intron 2 of 2)	135859	NM_000633	596	Hs.150749	NM_000633	ENSG00000171791	BCL2	Bcl-2|PPP1R50	BCL2 apoptosis regulator	protein-coding
chr10-17237	chr10	42356064	42418717	+	4944.8	213.788	Intergenic	HSATII|Satellite|Satellite	476103	NR_024380	441666	Hs.255729	NR_024380	ENSG00000215146	LOC441666	-	zinc finger protein 91 pseudogene	pseudo
chr17-17193	chr17	37909524	38024964	+	4851.1	187.494	intron (NM_001257408, intron 2 of 6)	AluJb|SINE|Alu	-32766	NM_001284516	22806	Hs.371680	NM_012481	ENSG00000161405	IKZF3	AIO|AIOLOS|ZNFN1A3	IKAROS family zinc finger 3	protein-coding
chr5-24685	chr5	118603779	118734489	+	4788.7	171.658	5' UTR (NM_001286814, exon 1 of 2)	5' UTR (NM_001286814, exon 1 of 2)	264	NM_001286814	25816	Hs.618488	NM_014350	ENSG00000145779	TNFAIP8	GG2-1|MDC-3.13|NDED|SCC-S2|SCCS2	TNF alpha induced protein 8	protein-coding
chr17-29115	chr17	75385118	75471952	+	4712	121.012	intron (NM_001293696, intron 1 of 9)	intron (NM_001293696, intron 1 of 9)	-18296	NM_001113496	10801	Hs.440932	NM_006640	ENSG00000184640	SEPTIN9	AF17q25|MSF|MSF1|NAPB|PNUTL4|SEPT9|SINT1|SeptD1	septin 9	protein-coding
chr14-14574	chr14	91769126	91885146	+	4712	136.251	intron (NM_001080414, intron 3 of 29)	intron (NM_001080414, intron 3 of 29)	57028	NM_001080414	440193	Hs.525536	NM_001080414	ENSG00000015133	CCDC88C	DAPLE|HKRP2|HYC1|KIAA1509|SCA40	coiled-coil domain containing 88C	protein-coding
chr9_gl000199_random-274	chr9_gl000199_random	24067	169864	+	4689.7	105.176	NA	ALR/Alpha|Satellite|centr	NA	NA
chr9-23503	chr9	134493381	134615457	+	4641.6	90.087	intron (NM_001304275, intron 1 of 23)	L3b|LINE|CR1	30810	NM_198679	2889	Hs.127897	NM_005312	ENSG00000107263	RAPGEF1	C3G|GRF2	Rap guanine nucleotide exchange factor 1	protein-coding
chr17-29238	chr17	76684418	76802975	+	4562.2	80.227	intron (NM_017456, intron 1 of 12)	L1ME1|LINE|L1	-10712	NM_001365040	9267	Hs.191215	NM_004762	ENSG00000108669	CYTH1	B2-1|CYTOHESIN-1|D17S811E|PSCD1|SEC7	cytohesin 1	protein-coding
chr13-7871	chr13	47126456	47262708	+	4402.6	71.113	intron (NM_001164213, intron 1 of 18)	intron (NM_001164213, intron 1 of 18)	67277	NM_001164211	23143	Hs.507971	NM_015116	ENSG00000136141	LRCH1	CHDC1|NP81	leucine rich repeats and calponin homology domain containing 1	protein-coding
chr5-11256	chr5	131745944	131837468	+	4384.7	79.181	intron (NR_161242, intron 3 of 3)	LTR33|LTR|ERVL	34759	NR_149068	3659	Hs.436061	NM_002198	ENSG00000125347	IRF1	IRF-1|MAR	interferon regulatory factor 1	protein-coding
chr5-19868	chr5	318710	444186	+	4317	82.468	intron (NM_001242412, intron 4 of 10)	L1MC4|LINE|L1	61827	NR_126522	116349	Hs.446702	NM_138464	ENSG00000221990	EXOC3-AS1	C5orf55	EXOC3 antisense RNA 1	ncRNA
chr9-15003	chr9	36969321	37039362	+	4313.4	76.641	intron (NM_001280556, intron 3 of 8)	intron (NM_001280556, intron 3 of 8)	29924	NM_016734	5079	Hs.654464	NM_016734	ENSG00000196092	PAX5	ALL3|BSAP	paired box 5	protein-coding
chr6-20746	chr6	285533	365249	+	4309.8	67.528	intron (NR_104473, intron 3 of 5)	intron (NR_104473, intron 3 of 5)	33334	NR_104475	56940	Hs.29106	NM_020185	ENSG00000112679	DUSP22	JKAP|JSP-1|JSP1|LMW-DSP2|LMWDSP2|MKP-x|MKPX|VHX	dual specificity phosphatase 22	protein-coding
chr3-25444	chr3	98240493	98293612	+	4287.5	63.046	Intergenic	Intergenic	16230	NM_005290	2838	Hs.162987	NM_005290	ENSG00000154165	GPR15	BOB	G protein-coupled receptor 15	protein-coding
chrY-607	chrY	58819434	58917608	+	4239.4	70.366	Intergenic	(CATTC)n|Satellite|Satellite	-231882	NM_005840	10251	Hs.381912	NM_005840	ENSG00000168939	SPRY3	spry-3	sprouty RTK signaling antagonist 3	protein-coding
chr2-33920	chr2	92267622	92326186	+	4197.5	60.954	Intergenic	ALR/Alpha|Satellite|centr	167745	NR_027714	440888	Hs.730239	NM_001032412		ACTR3BP2	FKSG73	ACTR3B pseudogene 2	pseudo
chr17-28426	chr17	57827112	57936831	+	4184.1	66.034	intron (NM_001329401, intron 5 of 9)	AluSx3|SINE|Alu	-36656	NR_029493	406991	Hs.444569	NR_029493	ENSG00000284190	MIR21	MIRN21|hsa-mir-21|miR-21|miRNA21	microRNA 21	ncRNA
chr16-14677	chr16	46385832	46443950	+	4159.1	68.275	Intergenic	Intergenic	188118	NR_026556	124149	Hs.97414	NM_001004299		ANKRD26P1	-	ankyrin repeat domain 26 pseudogene 1	pseudo
chr2-22461	chr2	70295058	70371042	+	4026.3	78.733	Intergenic	AluSx|SINE|Alu	18441	NM_006196	5093	Hs.2853	NM_006196	ENSG00000169564	PCBP1	HEL-S-85|HNRPE1|HNRPX|hnRNP-E1|hnRNP-X	poly(rC) binding protein 1	protein-coding
chr17-25667	chr17	76109591	76183093	+	3964.7	75.745	intron (NM_001163075, intron 2 of 4)	AluJb|SINE|Alu	3876	NM_001163075	100141515	Hs.633034	NM_001163075	ENSG00000187997	C17orf99	IL-40|UNQ464	chromosome 17 open reading frame 99	protein-coding
chr1-40668	chr1	66794332	66878968	+	3953.1	72.757	intron (NM_001297441, intron 15 of 15)	intron (NM_001297441, intron 15 of 15)	16432	NM_001297442	5142	Hs.198072	NM_002600	ENSG00000184588	PDE4B	DPDE4|PDEIVB	phosphodiesterase 4B	protein-coding
chr15-13349	chr15	74666229	74727124	+	3919.2	75.894	Intergenic	Intergenic	7097	NR_106941	102465530		NR_106941	ENSG00000277391	MIR6881	hsa-mir-6881	microRNA 6881	ncRNA
chr8-12596	chr8	101440504	101555482	+	3902.3	78.135	Intergenic	Intergenic	73994	NM_198401	157567	Hs.530199	NM_198401	ENSG00000186106	ANKRD46	ANK-S|GENX-115279	ankyrin repeat domain 46	protein-coding
chr14-14987	chr14	106025146	106053149	+	3817.6	66.333	Intergenic	Intergenic	40955	NR_135205	105370697	Hs.148580	NR_135205		LOC105370697	-	uncharacterized LOC105370697	ncRNA
chr4-16660	chr4	87845327	87980096	+	3787.3	58.713	intron (NM_001166693, intron 2 of 20)	intron (NM_001166693, intron 2 of 20)	-15429	NM_001313959	4299	Hs.480190	NM_005935	ENSG00000172493	AFF1	AF4|MLLT2|PBM1	AF4/FMR2 family member 1	protein-coding
chr9-19301	chr9	91989986	92114127	+	3763.2	59.311	intron (NM_006378, intron 2 of 17)	intron (NM_006378, intron 2 of 17)	42749	NM_006378	10507	Hs.494406	NM_006378	ENSG00000187764	SEMA4D	C9orf164|CD100|COLL4|M-sema-G|SEMAJ|coll-4	semaphorin 4D	protein-coding
chr10-16961	chr10	22885679	23013420	+	3731.1	54.082	intron (NM_005028, intron 1 of 9)	intron (NM_005028, intron 1 of 9)	53488	NM_001330062	5305	Hs.57079	NM_005028	ENSG00000150867	PIP4K2A	PI5P4KA|PIP5K2A|PIP5KII-alpha|PIP5KIIA|PIPK	phosphatidylinositol-5-phosphate 4-kinase type 2 alpha	protein-coding
chr17-15254	chr17	25783526	25912513	+	3692.7	53.335	intron (NM_014238, intron 2 of 20)	intron (NM_014238, intron 2 of 20)	49029	NM_014238	8844	Hs.133534	NM_014238	ENSG00000141068	KSR1	KSR|RSU2	kinase suppressor of ras 1	protein-coding
chr12-25862	chr12	124916828	125053748	+	3630.3	41.084	intron (NM_001206654, intron 2 of 47)	intron (NM_001206654, intron 2 of 47)	66870	NM_006312	9612	Hs.137510	NM_006312	ENSG00000196498	NCOR2	CTG26|N-CoR2|SMAP270|SMRT|SMRTE|SMRTE-tau|TNRC14|TRAC|TRAC-1|TRAC1	nuclear receptor corepressor 2	protein-coding
chr14-18716	chr14	74162331	74255297	+	3614.3	37.499	intron (NM_001043318, intron 1 of 11)	intron (NM_001043318, intron 1 of 11)	-16636	NR_039727	100616158		NR_039727	ENSG00000264741	MIR4505	mir-4505	microRNA 4505	ncRNA
chr12-20383	chr12	7014086	7081090	+	3599.1	40.188	intron (NM_001940, intron 6 of 9)	intron (NM_001940, intron 6 of 9)	-5013	NM_001301836	113246	Hs.405913	NM_138425	ENSG00000111678	C12orf57	C10|GRCC10	chromosome 12 open reading frame 57	protein-coding
chr19-184	chr19	27731831	27764723	+	3596.4	36.602	Intergenic	L1MB7|LINE|L1	-536062	NR_146735	101927151	Hs.567934	NR_110687	ENSG00000267575	LOC101927151	-	uncharacterized LOC101927151	ncRNA
chr16-8413	chr16	81812891	81876679	+	3584	35.706	intron (NM_002661, intron 2 of 32)	MIRb|SINE|MIR	31889	NM_002661	5336	Hs.372303	NM_002661	ENSG00000197943	PLCG2	APLAID|FCAS3|PLC-IV|PLC-gamma-2	phospholipase C gamma 2	protein-coding
chr7-8083	chr7	73621145	73733354	+	3572.4	28.236	Intergenic	Intergenic	-8461	NM_001278793	5982	Hs.647062	NM_002914	ENSG00000049541	RFC2	RFC40	replication factor C subunit 2	protein-coding
chr9-21054	chr9	5553970	5632571	+	3563.4	26.145	Intergenic	MER21C|LTR|ERVL	-35837	NM_020829	57589	Hs.211520	NM_020829	ENSG00000107036	RIC1	CIP150|KIAA1432|bA207C16.1	RIC1 homolog, RAB6A GEF complex partner 1	protein-coding
chrUn_gl000226-30	chrUn_gl000226	28	15005	+	3523.3	26.593	NA	ALR/Alpha|Satellite|centr	NA	NA
chr14-17124	chr14	106145574	106173203	+	3512.6	27.788	Intergenic	Intergenic	-20244	NR_046211	2003	Hs.744419	NR_046211		ELK2AP	ELK2|ELK2.1|ELK2P1	ETS transcription factor ELK2A, pseudogene	pseudo
chr7-21863	chr7	55568638	55642298	+	3479.6	33.764	promoter-TSS (NM_001284284)	promoter-TSS (NM_001284284)	-59	NM_001284284	81552	Hs.488307	NM_030796	ENSG00000154978	VOPP1	ECOP|GASP|WBP1L2	VOPP1 WW domain binding protein	protein-coding
chr17-26608	chr17	16830835	16895271	+	3461.8	32.121	intron (NM_012452, intron 1 of 4)	L1MB4|LINE|L1	12349	NM_012452	23495	Hs.158341	NM_012452	ENSG00000240505	TNFRSF13B	CD267|CVID|CVID2|IGAD2|RYZN|TACI|TNFRSF14B	TNF receptor superfamily member 13B	protein-coding
chr3-19310	chr3	127448410	127556125	+	3458.2	36.901	intron (NM_001003794, intron 2 of 7)	intron (NM_001003794, intron 2 of 7)	39458	NM_001256585	11343	Hs.277035	NM_007283	ENSG00000074416	MGLL	HU-K5|HUK5|MAGL|MGL	monoglyceride lipase	protein-coding
chr19-18630	chr19	2041213	2098044	+	3440.4	38.395	Intergenic	AluSq2|SINE|Alu	-18385	NM_199054	2872	Hs.515032	NM_017572	ENSG00000099875	MKNK2	GPRK7|MNK2	MAPK interacting serine/threonine kinase 2	protein-coding
chr20-10727	chr20	47353081	47464399	+	3430.6	41.981	intron (NM_020820, intron 1 of 39)	AluSp|SINE|Alu	35796	NM_020820	57580	Hs.153310	NM_020820	ENSG00000124126	PREX1	P-REX1	phosphatidylinositol-3,4,5-trisphosphate dependent Rac exchange factor 1	protein-coding
chr6-18871	chr6	26155535	26253688	+	3382.4	39.441	promoter-TSS (NM_003545)	promoter-TSS (NM_003545)	-262	NM_003545	8367	Hs.662174	NM_003545	ENSG00000276966	HIST1H4E	H4/j|H4FJ	histone cluster 1 H4 family member e	protein-coding
chr14-14848	chr14	103220683	103316611	+	3380.6	37.051	intron (NM_001199427, intron 1 of 7)	AluY|SINE|Alu	24831	NM_145726	7187	Hs.510528	NM_003300	ENSG00000131323	TRAF3	CAP-1|CAP1|CD40bp|CRAF1|IIAE5|LAP1|RNF118	TNF receptor associated factor 3	protein-coding
chr21-5673	chr21	26824022	26884900	+	3343.2	37.648	Intergenic	L1M2c|LINE|L1	-50448	NR_024027	54072	Hs.234016	NM_058184	ENSG00000185433	LINC00158	C21orf42|NCRNA00158	long intergenic non-protein coding RNA 158	ncRNA
chr8-13293	chr8	27182582	27267025	+	3294.1	35.855	intron (NM_004103, intron 2 of 31)	intron (NM_004103, intron 2 of 31)	41722	NM_173175	2185	Hs.491322	NM_004103	ENSG00000120899	PTK2B	CADTK|CAKB|FADK2|FAK2|PKB|PTK|PYK2|RAFTK	protein tyrosine kinase 2 beta	protein-coding
chr2-28510	chr2	54772661	54865253	+	3262	34.81	intron (NM_178313, intron 1 of 30)	intron (NM_178313, intron 1 of 30)	33426	NM_178313	6711	Hs.503178	NM_003128	ENSG00000115306	SPTBN1	ELF|HEL102|SPTB2|betaSpII	spectrin beta, non-erythrocytic 1	protein-coding
chr10-23789	chr10	89821530	89880215	+	3244.2	31.224	Intergenic	MER5B|DNA|hAT-Charlie	227490	NM_000314	5728	Hs.500466	NM_000314	ENSG00000171862	PTEN	10q23del|BZS|CWS1|DEC|GLM2|MHAM|MMAC1|PTEN1|PTENbeta|TEP1	phosphatase and tensin homolog	protein-coding
chr9-22686	chr9	114726760	114801201	+	3240.6	34.66	Intergenic	Intergenic	69600	NR_039814	100616114		NR_039814	ENSG00000266315	MIR4668	mir-4668	microRNA 4668	ncRNA
chr15-16239	chr15	40330208	40408875	+	3233.5	28.535	Intergenic	(GGAA)n|Simple_repeat|Simple_repeat	28746	NM_001003942	90427	Hs.591104	NM_033503	ENSG00000104081	BMF	-	Bcl2 modifying factor	protein-coding
chr1-47532	chr1	117045964	117129412	+	3226.4	20.916	intron (NM_001779, intron 1 of 5)	L2c|LINE|L2	15045	NR_039621	100616384		NR_039621	ENSG00000264419	MIR548AC	-	microRNA 548ac	ncRNA
chr5-23163	chr5	10557288	10645597	+	3222.8	16.135	intron (NM_001164440, intron 1 of 3)	intron (NM_001164440, intron 1 of 3)	37260	NM_001164440	651746	Hs.26039	NM_001164440	ENSG00000164236	ANKRD33B	-	ankyrin repeat domain 33B	protein-coding
chr12-22005	chr12	104850297	104945599	+	3196	20.467	intron (NM_018413, intron 1 of 2)	intron (NM_018413, intron 1 of 2)	47222	NM_001173982	50515	Hs.17569	NM_018413	ENSG00000171310	CHST11	C4ST|C4ST-1|C4ST1|HSA269537|OCBMD	carbohydrate sulfotransferase 11	protein-coding
chr10-23029	chr10	63694139	63814747	+	3173.7	24.202	intron (NM_032199, intron 3 of 9)	intron (NM_032199, intron 3 of 9)	-54673	NM_001244638	84159	Hs.535297	NM_032199	ENSG00000150347	ARID5B	DESRT|MRF-2|MRF2	AT-rich interaction domain 5B	protein-coding
chr7-23447	chr7	134831157	134922465	+	3172.9	23.157	intron (NM_001362738, intron 11 of 14)	L2|LINE|L2	15019	NR_106764	102465254		NR_106764	ENSG00000277138	MIR6509	hsa-mir-6509	microRNA 6509	ncRNA
chr7-23325	chr7	130570711	130725131	+	3169.3	23.007	intron (NR_109852, intron 4 of 5)	intron (NR_109852, intron 4 of 5)	49698	NR_109780	100506860	Hs.635013	NR_109780		LINC00513	-	long intergenic non-protein coding RNA 513	ncRNA
chr18-10148	chr18	74760199	74845039	+	3165.7	24.053	intron (NM_001025100, intron 2 of 3)	L2|LINE|L2	42120	NM_001025100	4155	Hs.551713	NM_002385	ENSG00000197971	MBP	-	myelin basic protein	protein-coding
chr3-24734	chr3	46965439	47061561	+	3122	21.214	intron (NM_144716, intron 2 of 7)	intron (NM_144716, intron 2 of 7)	4491	NR_102269	151903	Hs.631918	NM_144716	ENSG00000160799	CCDC12	-	coiled-coil domain containing 12	protein-coding
chr18-7407	chr18	60917050	60990256	+	3096.2	21.961	intron (NM_000633, intron 2 of 2)	intron (NM_000633, intron 2 of 2)	32960	NM_000633	596	Hs.150749	NM_000633	ENSG00000171791	BCL2	Bcl-2|PPP1R50	BCL2 apoptosis regulator	protein-coding
chr2-30831	chr2	198102724	198190350	+	3095.3	23.157	intron (NR_046837, intron 5 of 5)	intron (NR_046837, intron 5 of 5)	20706	NR_046837	101927547	Hs.687027	NR_046837	ENSG00000236977	ANKRD44-IT1	-	ANKRD44 intronic transcript 1	ncRNA
chr12-28825	chr12	109002993	109126259	+	3089	25.696	intron (NM_001105237, intron 3 of 10)	L1M7|LINE|L1	32148	NM_001105237	23603	Hs.330384	NM_014325	ENSG00000110880	CORO1C	HCRNN4	coronin 1C	protein-coding
chr10-1477	chr10	42526976	42546526	+	3079.2	29.88	Intergenic	ALR/Alpha|Satellite|centr	326742	NR_024380	441666	Hs.255729	NR_024380	ENSG00000215146	LOC441666	-	zinc finger protein 91 pseudogene	pseudo
chr16-17229	chr16	70407392	70473731	+	3069.4	23.605	intron (NM_006927, intron 1 of 6)	AluSx|SINE|Alu	32442	NM_006927	6483	Hs.368611	NM_006927	ENSG00000157350	ST3GAL2	Gal-NAc6S|SIAT4B|ST3GALII|ST3GalA.2	ST3 beta-galactoside alpha-2,3-sialyltransferase 2	protein-coding
chr17-3853	chr17	17584690	17696266	+	3042.7	19.272	intron (NM_030665, intron 2 of 5)	intron (NM_030665, intron 2 of 5)	29138	NR_130894	100861516	Hs.624874	NR_130894	ENSG00000237328	RAI1-AS1	-	RAI1 antisense RNA 1	ncRNA
chr6-29118	chr6	41651126	41703368	+	3034.6	20.617	intron (NM_001167827, intron 1 of 8)	intron (NM_001167827, intron 1 of 8)	24101	NR_162107	113218489		NR_162107		MIR10398	-	microRNA 10398	ncRNA
chr5-19941	chr5	1479512	1537047	+	3015.9	21.065	intron (NM_024830, intron 1 of 13)	MLT1A0|LTR|ERVL-MaLR	2692	NR_106723	102466103		NR_106723	ENSG00000273742	MIR6075	hsa-mir-6075	microRNA 6075	ncRNA
chr12-22286	chr12	111834553	111911986	+	2987.4	21.812	intron (NM_001291424, intron 1 of 6)	AluSz|SINE|Alu	603	NM_001291424	10019	Hs.506784	NM_005475	ENSG00000111252	SH2B3	IDDM20|LNK	SH2B adaptor protein 3	protein-coding
chr1-41238	chr1	111715002	111768759	+	2981.1	21.065	intron (NM_001271833, intron 2 of 11)	intron (NM_001271833, intron 2 of 11)	1388	NM_024901	79961	Hs.557850	NM_024901	ENSG00000162777	DENND2D	-	DENN domain containing 2D	protein-coding
chr2-338	chr2	74154039	74280312	+	2981.1	20.467	intron (NM_001287491, intron 2 of 11)	intron (NM_001287491, intron 2 of 11)	5138	NM_001287491	200424	Hs.208546	NM_001287491	ENSG00000187605	TET3	hCG_40738	tet methylcytosine dioxygenase 3	protein-coding
chr20-9092	chr20	37433114	37523099	+	2972.2	20.766	intron (NM_001172735, intron 2 of 9)	L3|LINE|CR1	43766	NM_001172735	26051	Hs.45719	NM_015568	ENSG00000101445	PPP1R16B	ANKRD4|TIMAP	protein phosphatase 1 regulatory subunit 16B	protein-coding
chr10-16724	chr10	11532283	11654194	+	2963.3	21.812	intron (NM_014688, intron 2 of 14)	L1ME1|LINE|L1	-18959	NM_001080491	9712	Hs.498661	NM_014688	ENSG00000148429	USP6NL	RNTRE|TRE2NL|USP6NL-IT1	USP6 N-terminal like	protein-coding
chr6-25350	chr6	43275975	43365561	+	2949	17.48	intron (NM_014345, intron 4 of 9)	intron (NM_014345, intron 4 of 9)	16617	NM_014345	24149	Hs.509718	NM_014345	ENSG00000171467	ZNF318	HRIHFB2436|TZF|ZFP318	zinc finger protein 318	protein-coding
chr1-45463	chr1	31191074	31239003	+	2943.7	16.434	intron (NM_006762, intron 2 of 7)	L2b|LINE|L2	-2959	NR_039616	100616164		NR_039616	ENSG00000264773	MIR4420	mir-4420	microRNA 4420	ncRNA
chr6-21151	chr6	15245200	15366584	+	2920.5	16.583	intron (NM_001267040, intron 1 of 17)	intron (NM_001267040, intron 1 of 17)	56806	NM_001267040	3720	Hs.269059	NM_004973	ENSG00000008083	JARID2	JMJ	jumonji and AT-rich interaction domain containing 2	protein-coding
chr17-19780	chr17	56395264	56430615	+	2910.7	15.239	TTS (NR_039889)	TTS (NR_039889)	444	NR_039889	100616220		NR_039889	ENSG00000264399	MIR4736	-	microRNA 4736	ncRNA
chr7-208	chr7	61967137	61990734	+	2885.7	14.342	Intergenic	ALR/Alpha|Satellite|centr	785499	NR_003952	643955	Hs.583308	NR_003952	ENSG00000185037	ZNF733P	ZNF733	zinc finger protein 733, pseudogene	pseudo
chr12-22247	chr12	111043108	111136094	+	2883	16.733	intron (NM_001040107, intron 5 of 7)	L1MC4|LINE|L1	37319	NM_032369	84329	Hs.211511	NM_032369	ENSG00000122986	HVCN1	HV1|VSOP	hydrogen voltage gated channel 1	protein-coding
chr9-22882	chr9	123630741	123698979	+	2883	17.181	3' UTR (NM_001190945, exon 9 of 9)	3' UTR (NM_001190945, exon 9 of 9)	-7686	NM_001286840	26147	Hs.460124	NM_015651	ENSG00000119403	PHF19	MTF2L1|PCL3|TDRD19B	PHD finger protein 19	protein-coding
chr2-22601	chr2	85115708	85207580	+	2882.1	12.998	Intergenic	L1MCa|LINE|L1	28864	NM_021103	9168	Hs.446574	NM_021103	ENSG00000034510	TMSB10	MIG12|TB10	thymosin beta 10	protein-coding
chr7-16163	chr7	24911799	25021775	+	2881.2	11.504	intron (NM_015550, intron 1 of 22)	intron (NM_015550, intron 1 of 22)	-34547	NM_145320	26031	Hs.520259	NM_015550	ENSG00000070882	OSBPL3	ORP-3|ORP3|OSBP3	oxysterol binding protein like 3	protein-coding
chr6-26784	chr6	154538879	154651907	+	2877.7	11.802	intron (NM_001130700, intron 2 of 11)	intron (NM_001130700, intron 2 of 11)	55822	NM_001130699	26034	Hs.146100	NM_015553	ENSG00000074706	IPCEF1	PIP3-E	interaction protein for cytohesin exchange factors 1	protein-coding
chr5-12860	chr5	139014844	139063173	+	2846.5	13.296	promoter-TSS (NM_001317206)	promoter-TSS (NM_001317206)	-132	NM_001317206	51523	Hs.189119	NM_016463	ENSG00000171604	CXXC5	CF5|HSPC195|RINF|WID	CXXC finger protein 5	protein-coding
chr3-19113	chr3	119251882	119321921	+	2843.8	16.882	Intergenic	L1PA5|LINE|L1	-8440	NM_005191	941	Hs.838	NM_005191	ENSG00000121594	CD80	B7|B7-1|B7.1|BB1|CD28LG|CD28LG1|LAB7	CD80 molecule	protein-coding
chr14-16046	chr14	68713813	68781524	+	2842.9	17.181	intron (NM_001321817, intron 8 of 11)	AluJb|SINE|Alu	347836	NR_135816	100996664		NR_135816		LOC100996664	-	uncharacterized LOC100996664	ncRNA
chr12-11472	chr12	6532984	6580731	+	2842	19.422	intron (NR_015382, intron 3 of 5)	L1PA5|LINE|L1	2806	NM_001242	939	Hs.355307	NM_001242	ENSG00000139193	CD27	S152|S152. LPFS2|T14|TNFRSF7|Tp55	CD27 molecule	protein-coding
chr2-29029	chr2	69959022	70059138	+	2815.3	20.916	intron (NM_001320702, intron 2 of 12)	intron (NM_001320702, intron 2 of 12)	39814	NM_001153	307	Hs.422986	NM_001153	ENSG00000196975	ANXA4	ANX4|HEL-S-274|P32.5|PAP-II|PIG28|PP4-X|ZAP36	annexin A4	protein-coding
chr2-30547	chr2	175444367	175500414	+	2803.7	15.986	intron (NM_001077269, intron 1 of 7)	L2a|LINE|L2	26943	NM_003387	7456	Hs.128067	NM_003387	ENSG00000115935	WIPF1	PRPL-2|WAS2|WASPIP|WIP	WAS/WASL interacting protein family member 1	protein-coding
chr4-11834	chr4	40171953	40248828	+	2782.3	23.007	intron (NM_001278362, intron 2 of 3)	intron (NM_001278362, intron 2 of 3)	11739	NM_004310	399	Hs.654594	NM_004310	ENSG00000168421	RHOH	ARHH|TTF	ras homolog family member H	protein-coding
chr9-17714	chr9	127001239	127063349	+	2779.6	24.352	intron (NM_001166168, intron 1 of 9)	intron (NM_001166168, intron 1 of 9)	-8847	NR_149024	613206	Hs.197071	NM_001033016	ENSG00000235204	LOC613206	-	uncharacterized LOC613206	ncRNA
chr4-17530	chr4	154386686	154452157	+	2765.3	30.029	intron (NM_001131007, intron 3 of 34)	intron (NM_001131007, intron 3 of 34)	31909	NM_001131007	23240	Hs.732450	NM_015196	ENSG00000121210	TMEM131L	KIAA0922	transmembrane 131 like	protein-coding
chr14-18486	chr14	70077789	70179646	+	2752.8	27.19	intron (NM_014734, intron 2 of 5)	AluJb|SINE|Alu	50404	NM_014734	9766	Hs.440025	NM_014734	ENSG00000100647	SUSD6	DRAGO|KIAA0247	sushi domain containing 6	protein-coding
chr11-11941	chr11	44578565	44645355	+	2751.1	26.892	intron (NM_002231, intron 2 of 9)	AluY|SINE|Alu	24747	NM_001024844	3732	Hs.527778	NM_002231	ENSG00000085117	CD82	4F9|C33|GR15|IA4|KAI1|R2|SAR2|ST6|TSPAN27	CD82 molecule	protein-coding
chr1-42169	chr1	160575046	160656205	+	2706.5	25.099	intron (NM_003037, intron 1 of 6)	intron (NM_003037, intron 1 of 6)	1209	NR_104399	6504	Hs.523660	NM_003037	ENSG00000117090	SLAMF1	CD150|CDw150|SLAM	signaling lymphocytic activation molecule family member 1	protein-coding
chr9-18667	chr9	33114157	33186949	+	2697.5	25.398	intron (NM_001497, intron 1 of 5)	L1ME5|LINE|L1	-16393	NR_108110	101929639	Hs.545818	NR_108108	ENSG00000233554	B4GALT1-AS1	-	B4GALT1 antisense RNA 1	ncRNA
chr22-8195	chr22	43307914	43411141	+	2662.8	25.846	intron (NM_001349969, intron 1 of 11)	intron (NM_001349969, intron 1 of 11)	-3185	NM_001349970	11252	Hs.162877	NM_007229	ENSG00000100266	PACSIN2	SDPII	protein kinase C and casein kinase substrate in neurons 2	protein-coding
chr6-28789	chr6	34601338	34665264	+	2653	23.904	intron (NM_022758, intron 1 of 3)	AluJb|SINE|Alu	-30630	NR_134625	101929243	Hs.643498	NR_134625	ENSG00000272288	LOC101929243	-	uncharacterized LOC101929243	ncRNA
chr14-16278	chr14	71938442	72042011	+	2643.2	25.846	intron (NM_001354287, intron 3 of 23)	L1MC4a|LINE|L1	35648	NR_027046	145474	Hs.658241	NR_027046		LOC145474	-	uncharacterized LOC145474	ncRNA
chr9-17580	chr9	117110560	117160730	+	2632.5	18.675	intron (NM_001317950, intron 4 of 21)	intron (NM_001317950, intron 4 of 21)	14617	NM_001317950	80709	Hs.494895	NM_030767	ENSG00000106948	AKNA	-	AT-hook transcription factor	protein-coding
chr15-14954	chr15	65103365	65223138	+	2628	18.824	Intergenic	AluSc|SINE|Alu	29137	NM_025201	80301	Hs.709337	NM_025201	ENSG00000241839	PLEKHO2	PLEKHQ1|PP1628|pp9099	pleckstrin homology domain containing O2	protein-coding
chr1-30675	chr1	27729644	27819231	+	2611	15.537	intron (NM_006990, intron 1 of 8)	intron (NM_006990, intron 1 of 8)	42241	NM_006990	10163	Hs.469244	NM_006990	ENSG00000158195	WASF2	IMD2|SCAR2|WASF4|WAVE2|dJ393P12.2	WASP family member 2	protein-coding
chr9-20826	chr9	140599364	140660563	+	2610.2	14.79	intron (NM_001354263, intron 4 of 26)	L1MB3|LINE|L1	52895	NR_147508	651337	Hs.603195	NR_147508	ENSG00000255585	LOC651337	-	uncharacterized LOC651337	ncRNA
chr10-20845	chr10	97989577	98051326	+	2596.8	15.537	intron (NM_013314, intron 1 of 16)	intron (NM_013314, intron 1 of 16)	10822	NR_047680	29760	Hs.665244	NM_013314	ENSG00000095585	BLNK	AGM4|BASH|BLNK-S|LY57|SLP-65|SLP65|bca	B cell linker	protein-coding
chr17-25453	chr17	73282886	73361447	+	2595	14.193	intron (NM_002086, intron 3 of 5)	intron (NM_002086, intron 3 of 5)	-36636	NM_021734	60386	Hs.514470	NM_021734	ENSG00000125454	SLC25A19	DNC|MCPHA|MUP1|THMD3|THMD4|TPC	solute carrier family 25 member 19	protein-coding
chr22-9144	chr22	42311233	42346684	+	2585.2	19.123	Intergenic	L2a|LINE|L2	-6137	NM_052945	115650	Hs.344088	NM_052945	ENSG00000159958	TNFRSF13C	BAFF-R|BAFFR|BROMIX|CD268|CVID4|prolixin	TNF receptor superfamily member 13C	protein-coding
chr6-31245	chr6	167492960	167567653	+	2570	16.284	intron (NM_004367, intron 1 of 2)	MER81|DNA|hAT-Blackjack	5011	NM_004367	1235	Hs.46468	NM_004367	ENSG00000112486	CCR6	BN-1|C-C CKR-6|CC-CKR-6|CCR-6|CD196|CKR-L3|CKRL3|CMKBR6|DCR2|DRY6|GPR29|GPRCY4|STRL22	C-C motif chemokine receptor 6	protein-coding
chr9-16842	chr9	37281124	37348248	+	2564.7	18.974	intron (NM_032226, intron 5 of 8)	FLAM_A|SINE|Alu	-108007	NM_012203	9380	Hs.155742	NM_012203	ENSG00000137106	GRHPR	GLXR|GLYD|PH2	glyoxylate and hydroxypyruvate reductase	protein-coding
chr7-21748	chr7	45013238	45076998	+	2550.4	17.629	intron (NM_001363459, intron 1 of 9)	intron (NM_001363459, intron 1 of 9)	5318	NM_001363459	83605	Hs.148272	NM_031443	ENSG00000136280	CCM2	C7orf22|OSM|PP10187	CCM2 scaffold protein	protein-coding
chrX-935	chrX	12965167	13047740	+	2547.7	21.663	Intergenic	Intergenic	13224	NM_021109	7114	Hs.437277	NM_021109	ENSG00000205542	TMSB4X	FX|PTMB4|TB4X|TMSB4	thymosin beta 4 X-linked	protein-coding
chr1-43529	chr1	221880647	221953179	+	2513.8	20.766	Intergenic	Intergenic	-1395	NR_111940	11221	Hs.497822	NM_007207	ENSG00000143507	DUSP10	MKP-5|MKP5	dual specificity phosphatase 10	protein-coding
chr1-39284	chr1	25237588	25300926	+	2513.8	22.111	intron (NM_001320672, intron 2 of 6)	MIRc|SINE|MIR	-12490	NM_004350	864	Hs.170019	NM_004350	ENSG00000020633	RUNX3	AML2|CBFA3|PEBP2aC	RUNX family transcription factor 3	protein-coding
chr11-22649	chr11	63972357	64053792	+	2496.9	20.468	promoter-TSS (NR_135087)	promoter-TSS (NR_135087)	-264	NR_135087	105369340	Hs.697228	NR_135086	ENSG00000256940	PPP1R14B-AS1	-	PPP1R14B antisense RNA 1	ncRNA
chr19-24054	chr19	16682203	16740972	+	2491.6	18.824	intron (NM_004831, intron 1 of 2)	intron (NM_004831, intron 1 of 2)	27428	NM_004831	9441	Hs.715040	NM_004831	ENSG00000105085	MED26	CRSP7|CRSP70	mediator complex subunit 26	protein-coding
chr16-18800	chr16	24986488	25078123	+	2465.7	19.123	Intergenic	Intergenic	-5615	NM_001006634	55114	Hs.373793	NM_018054	ENSG00000140750	ARHGAP17	MST066|MST110|MSTP038|MSTP066|MSTP110|NADRIN|PP367|PP4534|RICH-1|RICH1|WBP15	Rho GTPase activating protein 17	protein-coding
chr3-20622	chr3	13023487	13065262	+	2453.2	13.894	intron (NM_001134382, intron 1 of 14)	L1MB7|LINE|L1	-15773	NM_001330619	9922	Hs.475506	NM_014869	ENSG00000144711	IQSEC1	ARF-GEP100|ARFGEP100|BRAG2|GEP100	IQ motif and Sec7 domain 1	protein-coding
chr6-23888	chr6	11318274	11414935	+	2446.1	15.089	intron (NM_001142393, intron 1 of 7)	A-rich|Low_complexity|Low_complexity	15977	NM_001142393	4739	Hs.37982	NM_006403	ENSG00000111859	NEDD9	CAS-L|CAS2|CASL|CASS2|HEF1	neural precursor cell expressed, developmentally down-regulated 9	protein-coding
chr11-16679	chr11	3852083	3927110	+	2442.5	12.699	intron (NM_001277962, intron 1 of 12)	MIRb|SINE|MIR	12304	NR_039835	100616453		NR_039835	ENSG00000284525	MIR4687	-	microRNA 4687	ncRNA
chr8-15342	chr8	28182162	28244273	+	2438	11.802	intron (NM_018660, intron 4 of 9)	intron (NM_018660, intron 4 of 9)	17053	NM_001284244	5368	Hs.88218	NM_006228	ENSG00000168081	PNOC	N/OFQ|NOP|OFQ|PPNOC|ppN/OFQ	prepronociceptin	protein-coding
chr2-14977	chr2	233924235	233974103	+	2433.6	11.055	intron (NM_001017915, intron 2 of 25)	intron (NM_001017915, intron 2 of 25)	24117	NM_005541	3635	Hs.262886	NM_005541	ENSG00000168918	INPP5D	SHIP|SHIP-1|SHIP1|SIP-145|hp51CN|p150Ship	inositol polyphosphate-5-phosphatase D	protein-coding
chr22-11680	chr22	39432140	39496842	+	2430.9	10.159	Intergenic	MER49|LTR|ERV1	-8519	NM_001349436	60489	Hs.660143	NM_021822	ENSG00000239713	APOBEC3G	A3G|ARCD|ARP-9|ARP9|CEM-15|CEM15|MDS019|bK150C2.7|dJ494G10.1	apolipoprotein B mRNA editing enzyme catalytic subunit 3G	protein-coding
chrUn_gl000225-98	chrUn_gl000225	6806	144521	+	2423.8	8.964	NA	BSR/Beta|Satellite|Satellite	NA	NA
chr22-7435	chr22	50963236	50987970	+	2421.1	9.412	Intergenic	AluSp|SINE|Alu	-4595	NM_001014440	440836	Hs.531314	NM_001014440	ENSG00000177989	ODF3B	ODF3L3	outer dense fiber of sperm tails 3B	protein-coding
chr2-13941	chr2	68589364	68668871	+	2421.1	8.964	Intergenic	L1PA7|LINE|L1	36703	NM_002664	5341	Hs.468840	NM_002664	ENSG00000115956	PLEK	P47	pleckstrin	protein-coding
chr9-18937	chr9	37368685	37424966	+	2399.7	10.607	Intergenic	AluSx3|SINE|Alu	-25868	NM_012203	9380	Hs.155742	NM_012203	ENSG00000137106	GRHPR	GLXR|GLYD|PH2	glyoxylate and hydroxypyruvate reductase	protein-coding
chr15-15318	chr15	75067653	75092610	+	2392.6	9.561	promoter-TSS (NM_001354988)	promoter-TSS (NM_001354988)	-754	NM_001354988	1445	Hs.77793	NM_004383	ENSG00000103653	CSK	-	C-terminal Src kinase	protein-coding
chr1-26763	chr1	8684020	8789056	+	2392.6	10.607	intron (NM_001042681, intron 1 of 22)	intron (NM_001042681, intron 1 of 22)	141161	NM_001042681	473	Hs.463041	NM_012102	ENSG00000142599	RERE	ARG|ARP|ATN1L|DNB1|NEDBEH	arginine-glutamic acid dipeptide repeats	protein-coding
chr6-11493	chr6	2846821	2903449	+	2389	10.159	intron (NR_033851, intron 1 of 1)	intron (NR_033851, intron 1 of 1)	1609	NR_033851	221756	Hs.8162	NM_182544		SERPINB9P1	SERPINB9P	serpin family B member 9 pseudogene 1	pseudo
chr12-24648	chr12	92854743	92900485	+	2381.9	11.055	non-coding (NR_144532, exon 2 of 2)	non-coding (NR_144532, exon 2 of 2)	17159	NR_144532	100507616	Hs.339918	NR_144532		LINC02397	-	long intergenic non-protein coding RNA 2397	ncRNA
chr15-4489	chr15	45001794	45030337	+	2370.3	8.067	Intergenic	AluJo|SINE|Alu	-5121	NR_125376	100419583	Hs.489254	NR_125376		LOC100419583	-	ring finger protein 4 pseudogene	pseudo
chr17_gl000205_random-235	chr17_gl000205_random	78797	112086	+	2367.6	7.918	Intergenic	BSR/Beta|Satellite|Satellite	-21182	NR_003682	403340	Hs.572501	NR_003682		MGC70870	-	C-terminal binding protein 2 pseudogene	pseudo
chr17-28244	chr17	55479178	55570971	+	2366.7	10.607	intron (NM_001322250, intron 6 of 13)	intron (NM_001322250, intron 6 of 13)	75884	NR_110808	101927557	Hs.639984	NR_110808	ENSG00000266100	LOC101927557	-	uncharacterized LOC101927557	ncRNA
chr12-26397	chr12	9854405	9918832	+	2360.5	10.01	promoter-TSS (NM_001253750)	promoter-TSS (NM_001253750)	-723	NM_001253750	160365	Hs.560087	NM_172004	ENSG00000184293	CLECL1	DCAL-1|DCAL1	C-type lectin like 1	protein-coding
chr4-9659	chr4	153405973	153483797	+	2355.1	8.964	intron (NM_001349798, intron 2 of 13)	intron (NM_001349798, intron 2 of 13)	11300	NM_033632	55294	Hs.561245	NM_018315	ENSG00000109670	FBXW7	AGO|CDC4|FBW6|FBW7|FBX30|FBXO30|FBXW6|SEL-10|SEL10|hAgo|hCdc4	F-box and WD repeat domain containing 7	protein-coding
chr5-22492	chr5	159845234	159912601	+	2351.5	8.964	Intergenic	(GA)n|Simple_repeat|Simple_repeat	-16341	NR_132748	107075116	Hs.735831	NR_132748	ENSG00000253522	MIR3142HG	-	MIR3142 host gene	ncRNA
chr6-28468	chr6	31508083	31561057	+	2345.3	11.653	intron (NR_149045, intron 1 of 1)	AluSx|SINE|Alu	-5306	NM_001159740	4049	Hs.36	NM_000595	ENSG00000226979	LTA	LT|TNFB|TNFSF1|TNLG1E	lymphotoxin alpha	protein-coding
chr10-24675	chr10	112600853	112635253	+	2329.3	12.998	Intergenic	Intergenic	12609	NR_026932	282997	Hs.599931	NR_026932		PDCD4-AS1	-	PDCD4 antisense RNA 1	ncRNA
chr12-5026	chr12	92931249	92968886	+	2329.3	11.952	Intergenic	Intergenic	89612	NR_144532	100507616	Hs.339918	NR_144532		LINC02397	-	long intergenic non-protein coding RNA 2397	ncRNA
chr6-16950	chr6	32782546	32842656	+	2328.4	17.48	promoter-TSS (NM_004159).3	promoter-TSS (NM_004159).3	-145	NM_004159	5696	Hs.180062	NM_004159	ENSG00000204264	PSMB8	ALDD|D6S216|D6S216E|JMP|LMP7|NKJO|PRAAS1|PSMB5i|RING10	proteasome subunit beta 8	protein-coding
chr15-12414	chr15	31615495	31660952	+	2316.8	17.629	intron (NM_001302461, intron 1 of 1)	intron (NM_001302461, intron 1 of 1)	19185	NM_001302461	51621	Hs.376443	NM_015995	ENSG00000169926	KLF13	BTEB3|FKLF2|NSLP1|RFLAT-1|RFLAT1	Kruppel like factor 13	protein-coding
chr5-14788	chr5	149104210	149212050	+	2298	17.629	intron (NM_001172699, intron 1 of 10)	L3|LINE|CR1	6627	NM_001172699	133522	Hs.483816	NM_133263	ENSG00000155846	PPARGC1B	ERRL1|PERC|PGC-1(beta)|PGC1B	PPARG coactivator 1 beta	protein-coding
chr2-32348	chr2	33699351	33727958	+	2289.1	15.986	intron (NM_001349977, intron 2 of 18)	L4|LINE|RTE	11938	NM_001349976	25780	Hs.143674	NM_015376	ENSG00000152689	RASGRP3	GRP3	RAS guanyl releasing protein 3	protein-coding
chr17-22657	chr17	74235789	74272725	+	2289.1	16.733	Intergenic	LTR12C|LTR|ERV1	-7172	NM_182565	283991	Hs.744981	NM_182565	ENSG00000185262	UBALD2	FAM100B	UBA like domain containing 2	protein-coding
chr2-35049	chr2	172171377	172217463	+	2250.8	17.181	intron (NM_001321155, intron 5 of 10)	L1ME4a|LINE|L1	96080	NM_001321155	79828	Hs.135146	NM_024770	ENSG00000123600	METTL8	TIP	methyltransferase like 8	protein-coding
chr6-24812	chr6	32551906	32610366	+	2246.3	15.537	Intergenic	Intergenic	-23523	NM_002124	3123	Hs.534322	NM_002124	ENSG00000196126	HLA-DRB1	DRB1|HLA-DR1B|HLA-DRB|SS1	major histocompatibility complex, class II, DR beta 1	protein-coding
chr3-26760	chr3	151941409	152024431	+	2240.1	12.848	non-coding (NR_027037, exon 2 of 2)	non-coding (NR_027037, exon 2 of 2)	-3798	NM_207292	4154	Hs.201858	NM_021038	ENSG00000152601	MBNL1	EXP|MBNL	muscleblind like splicing regulator 1	protein-coding
chr21-5456	chr21	45552842	45596131	+	2233.8	15.239	Intergenic	Intergenic	5259	NR_146631	105377138		NR_146631		LINC01678	-	long intergenic non-protein coding RNA 1678	ncRNA
chr1-43782	chr1	230235289	230321336	+	2229.4	15.836	intron (NM_004481, intron 1 of 15)	MIR|SINE|MIR	75327	NM_004481	2590	Hs.743964	NM_004481	ENSG00000143641	GALNT2	GalNAc-T2	polypeptide N-acetylgalactosaminyltransferase 2	protein-coding
chr1-29039	chr1	167585951	167657833	+	2225.8	10.308	intron (NM_001322923, intron 1 of 5)	intron (NM_001322923, intron 1 of 5)	22423	NM_001322924	92241	Hs.493867	NM_052862	ENSG00000198771	RCSD1	CAPZIP|MK2S4	RCSD domain containing 1	protein-coding
chr17-26416	chr17	8022257	8130659	+	2224	10.308	TTS (NR_033294)	TTS (NR_033294)	448	NR_033294	727676		NR_033294	ENSG00000200463	SNORD118	LCC|U8	small nucleolar RNA, C/D box 118	snoRNA
chr2-22139	chr2	60696155	60784160	+	2221.4	10.01	intron (NM_022893, intron 2 of 3)	intron (NM_022893, intron 2 of 3)	40476	NM_001365609	53335	Hs.370549	NM_018014	ENSG00000119866	BCL11A	BCL11A-L|BCL11A-S|BCL11A-XL|BCL11a-M|CTIP1|DILOS|EVI9|HBFQTL5|ZNF856	BAF chromatin remodeling complex subunit BCL11A	protein-coding
chr1-48033	chr1	154905230	154956595	+	2198.2	10.01	3' UTR (NM_138300, exon 3 of 3)	3' UTR (NM_138300, exon 3 of 3)	-2337	NM_001317734	57326	Hs.505806	NM_020524	ENSG00000163346	PBXIP1	HPIP	PBX homeobox interacting protein 1	protein-coding
chr11-24438	chr11	128334952	128393629	+	2194.6	10.308	intron (NM_001143820, intron 3 of 9)	intron (NM_001143820, intron 3 of 9)	27915	NM_001162422	2113	Hs.369438	NM_005238	ENSG00000134954	ETS1	ETS-1|EWSR2|c-ets-1|p54	ETS proto-oncogene 1, transcription factor	protein-coding
chr6-8791	chr6	58773579	58780236	+	2189.3	9.711	Intergenic	ALR/Alpha|Satellite|centr	-489183	NR_132997	106660613	Hs.561539	NR_003660	ENSG00000283352	LINC00680-GUSBP4	-	LINC00680-GUSBP4 readthrough	pseudo
chr5-23296	chr5	14199607	14288338	+	2184.8	9.561	intron (NR_134469, intron 1 of 56)	intron (NR_134469, intron 1 of 56)	100521	NM_007118	7204	Hs.130031	NM_007118	ENSG00000038382	TRIO	ARHGEF23|MEBAS|MRD44|tgat	trio Rho guanine nucleotide exchange factor	protein-coding
chr1-48006	chr1	154778486	154847466	+	2180.3	9.412	intron (NM_001204087, intron 1 of 8)	intron (NM_001204087, intron 1 of 8)	19376	NM_170782	3782	Hs.490765	NM_002249	ENSG00000143603	KCNN3	KCa2.3|SK3|SKCA3|hSK3	potassium calcium-activated channel subfamily N member 3	protein-coding
chr8-8644	chr8	128191106	128239486	+	2174.1	6.275	Intergenic	L1ME3|LINE|L1	-5424	NR_120364	103021165	Hs.573407	NR_120364		CASC19	CARLO6|CARLo-6|LINC01245	cancer susceptibility 19	ncRNA
chr15-17268	chr15	64844902	64958501	+	2167.8	7.619	intron (NM_015042, intron 1 of 8)	AluSq10|SINE|Alu	93779	NM_002537	4947	Hs.744924	NM_002537	ENSG00000180304	OAZ2	AZ2	ornithine decarboxylase antizyme 2	protein-coding
chr18-8354	chr18	56300527	56383546	+	2167.8	7.32	intron (NM_173844, intron 1 of 15)	intron (NM_173844, intron 1 of 15)	-2931	NM_001289967	101927322	Hs.644875	NM_001289967		LOC101927322	-	uncharacterized LOC101927322	protein-coding
chr11-23317	chr11	72847700	72900881	+	2167	6.872	Intergenic	MamGypLTR3|LTR|Gypsy	-20927	NM_014824	9873	Hs.744959	NM_014824	ENSG00000137478	FCHSD2	NWK|NWK1|SH3MD3	FCH and double SH3 domains 2	protein-coding
chr1-34550	chr1	25345131	25362376	+	2165.2	6.275	Intergenic	Intergenic	3759	NR_039623	100616365		NR_039623	ENSG00000264371	MIR4425	-	microRNA 4425	ncRNA
chr5-16517	chr5	133859814	133905552	+	2160.7	5.528	intron (NM_001289985, intron 3 of 11)	intron (NM_001289985, intron 3 of 11)	20885	NM_015288	23338	Hs.732155	NM_015288	ENSG00000043143	JADE2	JADE-2|PHF15	jade family PHD finger 2	protein-coding
chr18-9680	chr18	56189593	56237799	+	2149.1	5.378	intron (NM_052947, intron 4 of 12)	intron (NM_052947, intron 4 of 12)	-54156	NR_132963	106635543		NR_132963		SNORA108	-	small nucleolar RNA, H/ACA box 108	snoRNA
chr2-33303	chr2	65132446	65174604	+	2145.6	5.677	intron (NR_036586, intron 1 of 2)	MSTA-int|LTR|ERVL-MaLR	6056	NR_036586	400958	Hs.591565	NR_036586		LINC02245	-	long intergenic non-protein coding RNA 2245	ncRNA
chr20-11972	chr20	35963055	36023875	+	2143.8	8.366	intron (NM_198291, intron 1 of 13)	intron (NM_198291, intron 1 of 13)	18934	NM_198291	6714	Hs.195659	NM_005417	ENSG00000197122	SRC	ASV|SRC1|THC6|c-SRC|p60-Src	SRC proto-oncogene, non-receptor tyrosine kinase	protein-coding
chr7_gl000195_random-274	chr7_gl000195_random	29961	94596	+	2142.9	8.814	intron (NM_001322047, intron 1 of 2)	L1PA7|LINE|L1	3762	NM_001322975	102723360	Hs.743984	NM_001322975		LOC102723360	-	uncharacterized LOC102723360	protein-coding
chr1-38919	chr1	12061094	12149204	+	2141.1	9.412	Intergenic	MLT1B|LTR|ERVL-MaLR	15934	NR_106787	102466982		NR_106787	ENSG00000276869	MIR6729	hsa-mir-6729	microRNA 6729	ncRNA
chr9-20162	chr9	128384273	128427822	+	2135.7	8.067	intron (NM_001006617, intron 4 of 11)	L1ME4a|LINE|L1	63440	NM_001006618	79109	Hs.495138	NM_024117	ENSG00000119487	MAPKAP1	JC310|MIP1|SIN1|SIN1b|SIN1g	MAPK associated protein 1	protein-coding
chr15-11447	chr15	59528719	59622071	+	2134	7.769	intron (NM_004998, intron 1 of 27)	intron (NM_004998, intron 1 of 27)	76353	NM_033195	92483	Hs.307052	NM_033195	ENSG00000171989	LDHAL6B	LDH6B|LDHAL6|LDHL	lactate dehydrogenase A like 6B	protein-coding
chrX-3490	chrX	19742902	19832942	+	2117	8.814	intron (NM_031892, intron 2 of 17)	intron (NM_031892, intron 2 of 17)	29969	NM_001024666	30011	Hs.726365	NM_031892	ENSG00000147010	SH3KBP1	AGMX2|CD2BP3|CIN85|GIG10|HSB-1|HSB1|IMD61|MIG18	SH3 domain containing kinase binding protein 1	protein-coding
chr6-15067	chr6	32907514	32942348	+	2112.6	10.308	Intergenic	Intergenic	-4057	NM_006120	3108	Hs.728759	NM_006120	ENSG00000204257	HLA-DMA	D6S222E|DMA|HLADM|RING6	major histocompatibility complex, class II, DM alpha	protein-coding
chr12-28197	chr12	92790467	92841756	+	2104.5	11.653	intron (NR_027933, intron 1 of 1)	intron (NR_027933, intron 1 of 1)	804	NR_027933	574028	Hs.730377	NM_001025233	ENSG00000257127	CLLU1	-	chronic lymphocytic leukemia up-regulated 1	ncRNA
chr5-16884	chr5	150575664	150650924	+	2101	11.205	Intergenic	MER102a|DNA|hAT-Charlie	-9641	NM_015621	26112	Hs.655336	NM_015621	ENSG00000198624	CCDC69	-	coiled-coil domain containing 69	protein-coding
chr19-3804	chr19	1241791	1276924	+	2099.2	10.906	TTS (NM_177401)	TTS (NM_177401)	-9910	NM_001280	1153	Hs.618145	NM_001280	ENSG00000099622	CIRBP	CIRP	cold inducible RNA binding protein	protein-coding
chr11-18549	chr11	121314312	121366169	+	2091.2	9.412	intron (NM_003105, intron 1 of 47)	intron (NM_003105, intron 1 of 47)	17217	NM_003105	6653	Hs.368592	NM_003105	ENSG00000137642	SORL1	C11orf32|LR11|LRP9|SORLA|SorLA-1|gp250	sortilin related receptor 1	protein-coding
chr12-25713	chr12	122214376	122250054	+	2081.3	10.159	promoter-TSS (NM_019034)	promoter-TSS (NM_019034)	-621	NM_019034	54509	Hs.707579	NM_019034	ENSG00000139725	RHOF	ARHF|RIF	ras homolog family member F, filopodia associated	protein-coding
chr10-11361	chr10	11204923	11254489	+	2071.5	9.113	intron (NM_001326339, intron 2 of 12)	L1ME1|LINE|L1	22713	NM_001025076	10659	Hs.309288	NM_006561	ENSG00000048740	CELF2	BRUNOL3|CELF-2|CUG-BP2|CUGBP2|ETR-3|ETR3|NAPOR	CUGBP Elav-like family member 2	protein-coding
chr1-49224	chr1	183809176	183885206	+	2068.9	8.814	intron (NM_001297670, intron 4 of 17)	intron (NM_001297670, intron 4 of 17)	72937	NM_001297671	23179	Hs.497148	NM_015149	ENSG00000143344	RGL1	RGL	ral guanine nucleotide dissociation stimulator like 1	protein-coding
chr10-22361	chr10	26712632	26778854	+	2068.9	9.86	intron (NM_019043, intron 2 of 14)	intron (NM_019043, intron 2 of 14)	18473	NM_019043	54518	Hs.310421	NM_019043	ENSG00000077420	APBB1IP	INAG1|PREL1|RARP1|RIAM	amyloid beta precursor protein binding family B member 1 interacting protein	protein-coding
chr12-25155	chr12	108905111	108970164	+	2060.8	9.113	intron (NM_014706, intron 5 of 18)	intron (NM_014706, intron 5 of 18)	17312	NM_014706	9733	Hs.584842	NM_014706	ENSG00000075856	SART3	DSAP1|P100|RP11-13G14|TIP110|p110|p110(nrb)	spliceosome associated factor 3, U4/U6 recycling protein	protein-coding
chr15-2001	chr15	66161541	66219820	+	2051.9	8.665	intron (NM_032445, intron 22 of 22)	intron (NM_032445, intron 22 of 22)	28851	NM_001206836	8766	Hs.321541	NM_004663	ENSG00000103769	RAB11A	YL8	RAB11A, member RAS oncogene family	protein-coding
chr1-18495	chr1	203236645	203277378	+	2050.1	7.619	intron (NR_117098, intron 1 of 2)	intron (NR_117098, intron 1 of 2)	183	NR_117098	100506775	Hs.443859	NR_117097	ENSG00000231507	LINC01353	-	long intergenic non-protein coding RNA 1353	ncRNA
chr14-11949	chr14	24577761	24641670	+	2048.4	7.171	intron (NM_001346874, intron 3 of 5)	AluSx|SINE|Alu	1085	NM_001346875	51016	Hs.271614	NM_016049	ENSG00000100908	EMC9	C14orf122|CGI-112|FAM158A	ER membrane protein complex subunit 9	protein-coding
chr16-16887	chr16	57004753	57057235	+	2040.3	7.321	intron (NM_001330552, intron 1 of 47)	AluJb|SINE|Alu	7525	NM_001330552	84166	Hs.528836	NM_032206	ENSG00000140853	NLRC5	CLR16.1|NOD27|NOD4	NLR family CARD domain containing 5	protein-coding
chr6-30578	chr6	138224075	138279410	+	2036.8	6.125	Intergenic	AluSq|SINE|Alu	15195	NR_149097	105378020	Hs.520420	NR_149097	ENSG00000226004	LINC02528	-	long intergenic non-protein coding RNA 2528	ncRNA
chr19-14310	chr19	17184916	17247363	+	2029.6	6.574	intron (NM_004145, intron 2 of 39)	AluJb|SINE|Alu	13094	NR_145784	109623483		NR_145784		SNORA118	-	small nucleolar RNA, H/ACA box 118	snoRNA
chr14-16208	chr14	71106882	71137093	+	2026.1	9.263	intron (NM_015351, intron 1 of 2)	AluSx|SINE|Alu	13354	NM_015351	23508	Hs.79170	NM_015351	ENSG00000133985	TTC9	TTC9A	tetratricopeptide repeat domain 9	protein-coding
chr21-5657	chr21	26758367	26802085	+	2026.1	9.113	intron (NR_024027, intron 4 of 4)	L1MA1|LINE|L1	23787	NR_024027	54072	Hs.234016	NM_058184	ENSG00000185433	LINC00158	C21orf42|NCRNA00158	long intergenic non-protein coding RNA 158	ncRNA
chr7-13432	chr7	114555884	114621769	+	2025.2	8.217	intron (NM_001166345, intron 3 of 4)	intron (NM_001166345, intron 3 of 4)	26617	NM_199072	29969	Hs.741413	NM_199072	ENSG00000135272	MDFIC	HIC|MDFIC1	MyoD family inhibitor domain containing	protein-coding
chr18-9150	chr18	20760163	20824626	+	2024.3	9.263	intron (NM_001256438, intron 3 of 9)	MIR|SINE|MIR	56605	NM_138375	91768	Hs.11108	NM_138375	ENSG00000134508	CABLES1	CABL1|CABLES|HsT2563|IK3-1	Cdk5 and Abl enzyme substrate 1	protein-coding
chr15-15692	chr15	86230324	86271505	+	2012.7	8.964	intron (NM_007200, intron 17 of 36)	intron (NM_007200, intron 17 of 36)	51042	NR_120366	101929679	Hs.513112	NR_120366		LOC101929679	-	uncharacterized LOC101929679	ncRNA
chr1-40836	chr1	85408267	85464597	+	1994.8	8.516	intron (NM_153259, intron 1 of 13)	intron (NM_153259, intron 1 of 13)	26364	NM_001330647	255231	Hs.591446	NM_153259	ENSG00000153898	MCOLN2	TRP-ML2|TRPML2	mucolipin 2	protein-coding
chr6-18436	chr6	7107353	7171849	+	1994	8.665	intron (NM_001003699, intron 1 of 12)	intron (NM_001003699, intron 1 of 12)	31407	NM_001003699	6239	Hs.298248	NM_002955	ENSG00000124782	RREB1	FINB|HNT|LZ321|RREB-1|Zep-1	ras responsive element binding protein 1	protein-coding
chr9-16212	chr9	136791924	136858705	+	1991.3	8.964	intron (NM_001134398, intron 1 of 29)	intron (NM_001134398, intron 1 of 29)	32132	NM_003371	7410	Hs.369921	NM_003371	ENSG00000160293	VAV2	VAV-2	vav guanine nucleotide exchange factor 2	protein-coding
chr10-23359	chr10	74002819	74058784	+	1981.5	8.964	Intergenic	Intergenic	-2881	NM_019058	54541	Hs.744875	NM_019058	ENSG00000168209	DDIT4	Dig2|REDD-1|REDD1	DNA damage inducible transcript 4	protein-coding
chr13-7665	chr13	41535021	41593971	+	1976.1	7.022	intron (NM_001370329, intron 1 of 9)	intron (NM_001370329, intron 1 of 9)	-7461	NM_001370331	1997	Hs.135646	NM_172373	ENSG00000120690	ELF1	EFTUD1|RIA1	E74 like ETS transcription factor 1	protein-coding
chr12-22361	chr12	113609183	113678980	+	1975.2	4.183	intron (NM_001330452, intron 2 of 4)	LTR10C|LTR|ERV1	14818	NM_138451	115811	Hs.568276	NM_138451	ENSG00000166578	IQCD	4933433C09Rik|CFAP84|DRC10	IQ motif containing D	protein-coding
chr15-13722	chr15	90544530	90646138	+	1974.3	4.183	intron (NM_198526, intron 1 of 4)	intron (NM_198526, intron 1 of 4)	30105	NR_146321	109729181	Hs.655249	NR_146321	ENSG00000259291	ZNF710-AS1	-	ZNF710 antisense RNA 1	ncRNA
chr19-22189	chr19	39880852	39904900	+	1971.7	3.735	Intergenic	Intergenic	-4611	NM_003407	7538	Hs.534052	NM_003407	ENSG00000128016	ZFP36	G0S24|GOS24|NUP475|RNF162A|TIS11|TTP|zfp-36	ZFP36 ring finger protein	protein-coding
chr1-48482	chr1	160673576	160717600	+	1970.8	2.241	Intergenic	MER50|LTR|ERV1	-13259	NM_001282594	57823	Hs.517265	NM_021181	ENSG00000026751	SLAMF7	19A|CD319|CRACC|CS1	SLAM family member 7	protein-coding
chr20-9258	chr20	46096523	46153521	+	1970.8	1.643	Intergenic	L3|LINE|CR1	-5609	NM_001174088	8202	Hs.592142	NM_006534	ENSG00000124151	NCOA3	ACTR|AIB-1|AIB1|CAGH16|CTG26|KAT13B|RAC3|SRC-3|SRC3|TNRC14|TNRC16|TRAM-1|bHLHe42|pCIP	nuclear receptor coactivator 3	protein-coding
chr19-20643	chr19	906818	955363	+	1969.9	1.643	intron (NM_005224, intron 2 of 8)	AluJo|SINE|Alu	5055	NM_005224	1820	Hs.501296	NM_005224	ENSG00000116017	ARID3A	BRIGHT|DRIL1|DRIL3|E2FBP1	AT-rich interaction domain 3A	protein-coding
chr19-19495	chr19	18390208	18452761	+	1969	2.54	intron (NM_012321, intron 3 of 4)	intron (NM_012321, intron 3 of 4)	12402	NM_001252129	25804	Hs.515255	NM_012321	ENSG00000130520	LSM4	GRP|YER112W	LSM4 homolog, U6 small nuclear RNA and mRNA degradation associated	protein-coding
chr1-50489	chr1	235061614	235126655	+	1969	1.793	intron (NR_125945, intron 2 of 3)	intron (NR_125945, intron 2 of 3)	5612	NR_125945	101927851	Hs.520684	NR_125945	ENSG00000238005	LOC101927851	-	uncharacterized LOC101927851	ncRNA
chr16-19601	chr16	67547831	67603064	+	1968.1	2.689	exon (NM_001193522, exon 11 of 22)	exon (NM_001193522, exon 11 of 22)	4082	NM_001193524	79567	Hs.152717	NM_024519	ENSG00000039523	RIPOR1	FAM65A	RHO family interacting cell polarization regulator 1	protein-coding
chr7-16058	chr7	20227062	20282153	+	1966.3	3.137	intron (NM_182762, intron 1 of 6)	intron (NM_182762, intron 1 of 6)	2400	NM_182762	346389	Hs.598388	NM_182762	ENSG00000183742	MACC1	7A5|SH3BP4L	MET transcriptional regulator MACC1	protein-coding
chr5-22667	chr5	171560566	171615843	+	1965.4	3.586	intron (NM_005990, intron 1 of 18)	AluSx3|SINE|Alu	27024	NM_005990	6793	Hs.744005	NM_005990	ENSG00000072786	STK10	LOK|PRO2729	serine/threonine kinase 10	protein-coding
chr9-21902	chr9	71531467	71600031	+	1963.6	3.586	intron (NM_001278253, intron 13 of 13)	intron (NM_001278253, intron 13 of 13)	25008	NR_110647	101927069	Hs.663405	NR_110647		LOC101927069	-	uncharacterized LOC101927069	ncRNA
chr5-21526	chr5	130583517	130641342	+	1956.5	3.586	intron (NM_001038702, intron 1 of 4)	AluSx|SINE|Alu	12727	NM_001038702	56990	Hs.508829	NM_020240	ENSG00000158985	CDC42SE2	SPEC2	CDC42 small effector 2	protein-coding
chr1-45596	chr1	32665228	32740184	+	1954.7	3.735	intron (NR_026850, intron 3 of 6)	AluJb|SINE|Alu	4605	NR_026850	339483	Hs.471067	NR_026850		MTMR9LP	MTMR9L	myotubularin related protein 9 like, pseudogene	pseudo
chr4-10818	chr4	103421798	103520285	+	1952	4.034	intron (NM_003998, intron 5 of 23)	L2|LINE|L2	-47398	NR_136202	105377621	Hs.15833	NR_136202		LOC105377621	-	uncharacterized LOC105377621	ncRNA
chr7-22884	chr7	104622540	104678676	+	1948.5	4.034	TTS (NR_024586)	TTS (NR_024586)	3980	NR_024586	100216545	Hs.631150	NR_024586		KMT2E-AS1	-	KMT2E antisense RNA 1	ncRNA
chr1-34264	chr1	14025972	14090214	+	1947.6	3.884	intron (NM_001135610, intron 3 of 7)	L2c|LINE|L2	-17817	NM_001007257	7799	Hs.371823	NM_012231	ENSG00000116731	PRDM2	HUMHOXY1|KMT8|KMT8A|MTB-ZF|RIZ|RIZ1|RIZ2	PR/SET domain 2	protein-coding
chr16-16238	chr16	21496802	21532183	+	1947.6	3.436	promoter-TSS (NR_027155)	promoter-TSS (NR_027155)	-890	NR_027155	100271836	Hs.552700	NR_027155	ENSG00000180747	SMG1P3	-	SMG1 pseudogene 3	pseudo
chr2-25763	chr2	96804846	96840335	+	1945.8	3.137	Intergenic	Intergenic	-11411	NM_004418	1844	Hs.1183	NM_004418	ENSG00000158050	DUSP2	PAC-1|PAC1	dual specificity phosphatase 2	protein-coding
chr22-12068	chr22	44416722	44477236	+	1942.2	4.482	intron (NM_001243386, intron 1 of 11)	intron (NM_001243386, intron 1 of 11)	-18018	NM_001243385	29780	Hs.475074	NM_013327	ENSG00000188677	PARVB	CGI-56	parvin beta	protein-coding
chr1-45956	chr1	41156541	41238263	+	1941.3	4.333	intron (NM_001142590, intron 6 of 14)	AluSc|SINE|Alu	-7106	NM_001308114	4802	Hs.713051	NM_014223	ENSG00000066136	NFYC	CBF-C|CBFC|H1TF2A|HAP5|HSM|NF-YC	nuclear transcription factor Y subunit gamma	protein-coding
chr7-17011	chr7	92347441	92445587	+	1940.5	8.067	intron (NM_001145306, intron 3 of 7)	intron (NM_001145306, intron 3 of 7)	66759	NM_001259	1021	Hs.119882	NM_001259	ENSG00000105810	CDK6	MCPH12|PLSTIRE	cyclin dependent kinase 6	protein-coding
chr22-11546	chr22	37611695	37641614	+	1936	11.055	intron (NM_002872, intron 5 of 6)	MIRb|SINE|MIR	13655	NM_002872	5880	Hs.517601	NM_002872	ENSG00000128340	RAC2	EN-7|Gx|HSPC022|p21-Rac2	Rac family small GTPase 2	protein-coding
chr16-20442	chr16	89425852	89525815	+	1936	8.366	intron (NR_045839, intron 2 of 9)	intron (NR_045839, intron 2 of 9)	-21493	NR_110932	101927817	Hs.667942	NR_110931		LOC101927817	-	uncharacterized LOC101927817	ncRNA
chr19-21535	chr19	16215177	16266736	+	1925.3	10.906	intron (NM_005370, intron 7 of 7)	intron (NM_005370, intron 7 of 7)	-3882	NM_032855	84941	Hs.631617	NM_032855	ENSG00000196684	HSH2D	ALX|HSH2	hematopoietic SH2 domain containing	protein-coding
chr3-27413	chr3	186703793	186762953	+	1922.6	12.251	intron (NM_173216, intron 2 of 7)	AluJb|SINE|Alu	-6270	NM_003032	6480	Hs.207459	NM_003032	ENSG00000073849	ST6GAL1	SIAT1|ST6GalI|ST6N	ST6 beta-galactoside alpha-2,6-sialyltransferase 1	protein-coding
chr17-19048	chr17	33349442	33417516	+	1899.4	12.4	intron (NR_037713, intron 1 of 6)	AluSp|SINE|Alu	7247	NM_001017368	117584	Hs.13680	NM_057178	ENSG00000092871	RFFL	CARP-2|CARP2|FRING|RIFIFYLIN|RNF189|RNF34L	ring finger and FYVE like domain containing E3 ubiquitin protein ligase	protein-coding
chr6-28995	chr6	37514729	37534139	+	1897.6	12.101	Intergenic	Intergenic	-1236	NR_039669	100616413		NR_039669	ENSG00000263926	MIR4462	-	microRNA 4462	ncRNA
chr12-22504	chr12	121266555	121342473	+	1879.8	12.251	intron (NM_139015, intron 1 of 10)	Kanga11a|DNA|TcMar-Tc2	37647	NM_139015	121665	Hs.507087	NM_139015	ENSG00000157837	SPPL3	IMP2|MDHV1887|PRO4332|PSH1|PSL4	signal peptide peptidase like 3	protein-coding
chr2-35698	chr2	201979993	202000285	+	1877.1	12.251	intron (NR_147255, intron 1 of 4)	intron (NR_147255, intron 1 of 4)	-3549	NM_001308042	8837	Hs.390736	NM_003879	ENSG00000003402	CFLAR	CASH|CASP8AP1|CLARP|Casper|FLAME|FLAME-1|FLAME1|FLIP|I-FLICE|MRIT|c-FLIP|c-FLIPL|c-FLIPR|c-FLIPS|cFLIP	CASP8 and FADD like apoptosis regulator	protein-coding
chr19-5022	chr19	42363853	42395686	+	1868.2	12.251	Intergenic	L1ME3E|LINE|L1	-1421	NM_001783	973	Hs.631567	NM_001783	ENSG00000105369	CD79A	IGA|MB-1	CD79a molecule	protein-coding
chr17-26969	chr17	27038647	27077029	+	1866.4	9.561	intron (NM_178170, intron 1 of 14)	AluJb|SINE|Alu	2032	NM_178170	284086	Hs.448468	NM_178170	ENSG00000160602	NEK8	JCK|NEK12A|NPHP9|RHPD2	NIMA related kinase 8	protein-coding
chr7-15902	chr7	5701979	5748010	+	1863.8	9.711	intron (NM_207111, intron 13 of 16)	intron (NM_207111, intron 13 of 16)	-4902	NR_046834	100874342	Hs.665728	NR_046834	ENSG00000237738	RNF216-IT1	-	RNF216 intronic transcript 1	ncRNA
chr11-18731	chr11	307465	331107	+	1862.9	7.619	TTS (NR_049759)	TTS (NR_049759)	1574	NR_049759	10410	Hs.374650	NM_021034	ENSG00000142089	IFITM3	1-8U|DSPA2b|IP15	interferon induced transmembrane protein 3	protein-coding
chr18-8412	chr18	57542677	57595525	+	1852.2	7.47	intron (NM_021127, intron 1 of 1)	intron (NM_021127, intron 1 of 1)	1873	NM_021127	5366	Hs.96	NM_021127	ENSG00000141682	PMAIP1	APR|NOXA	phorbol-12-myristate-13-acetate-induced protein 1	protein-coding
chr5-20892	chr5	88079756	88150416	+	1849.5	6.574	intron (NM_001364355, intron 2 of 9)	intron (NM_001364355, intron 2 of 9)	4658	NM_001193348	4208	Hs.649965	NM_002397	ENSG00000081189	MEF2C	C5DELq14.3|DEL5q14.3	myocyte enhancer factor 2C	protein-coding
chr20-9410	chr20	49126192	49168122	+	1842.4	6.723	intron (NM_001278618, intron 1 of 8)	AluSc|SINE|Alu	20237	NM_002827	5770	Hs.417549	NM_002827	ENSG00000196396	PTPN1	PTP1B	protein tyrosine phosphatase non-receptor type 1	protein-coding
chr10-24046	chr10	96990591	97070597	+	1839.7	6.424	intron (NM_020992, intron 2 of 6)	AluSz|SINE|Alu	20166	NM_020992	9124	Hs.368525	NM_020992	ENSG00000107438	PDLIM1	CLIM1|CLP-36|CLP36|HEL-S-112|hCLIM1	PDZ and LIM domain 1	protein-coding
chr3-23796	chr3	5196539	5247841	+	1834.3	6.424	3' UTR (NM_018184, exon 7 of 7)	3' UTR (NM_018184, exon 7 of 7)	-7202	NM_014674	9695	Hs.224616	NM_014674	ENSG00000134109	EDEM1	EDEM	ER degradation enhancing alpha-mannosidase like protein 1	protein-coding
chr13-5754	chr13	42950503	42989125	+	1832.5	5.378	Intergenic	Intergenic	-29214	NR_135319	105370177		NR_135319	ENSG00000283554	LINC02341	-	long intergenic non-protein coding RNA 2341	ncRNA
chr10-22879	chr10	52172643	52234288	+	1829	5.378	intron (NM_147156, intron 5 of 10)	L1MEf|LINE|L1	180251	NM_147156	259230	Hs.654698	NM_147156	ENSG00000198964	SGMS1	MOB|MOB1|SMS1|TMEM23|hmob33	sphingomyelin synthase 1	protein-coding
chr4-13819	chr4	48174684	48216728	+	1826.3	4.333	intron (NM_003215, intron 2 of 17)	intron (NM_003215, intron 2 of 17)	-59439	NM_003328	7294	Hs.479669	NM_003328	ENSG00000074966	TXK	BTKL|PSCTK5|PTK4|RLK|TKL	TXK tyrosine kinase	protein-coding
chr19-25059	chr19	45577413	45643593	+	1825.4	4.183	intron (NM_019121, intron 1 of 12)	FLAM_C|SINE|Alu	14066	NM_019121	284352	Hs.285363	NM_019121	ENSG00000104866	PPP1R37	LRRC68	protein phosphatase 1 regulatory subunit 37	protein-coding
chr1-44607	chr1	12193047	12268916	+	1824.5	3.287	intron (NM_001066, intron 1 of 9)	AluSz|SINE|Alu	3933	NM_001066	7133	Hs.256278	NM_001066	ENSG00000028137	TNFRSF1B	CD120b|TBPII|TNF-R-II|TNF-R75|TNFBR|TNFR1B|TNFR2|TNFR80|p75|p75TNFR	TNF receptor superfamily member 1B	protein-coding
chr17-28159	chr17	53482223	53544657	+	1820.1	3.287	Intergenic	Intergenic	-14244	NM_012329	23531	Hs.463483	NM_012329	ENSG00000108960	MMD	MMA|MMD1|PAQR11	monocyte to macrophage differentiation associated	protein-coding
chr5-20120	chr5	14142738	14187136	+	1817.4	3.436	intron (NR_134469, intron 1 of 56)	intron (NR_134469, intron 1 of 56)	21486	NM_007118	7204	Hs.130031	NM_007118	ENSG00000038382	TRIO	ARHGEF23|MEBAS|MRD44|tgat	trio Rho guanine nucleotide exchange factor	protein-coding
chr8-18493	chr8	56875169	56920028	+	1816.5	3.586	intron (NM_002350, intron 10 of 12)	intron (NM_002350, intron 10 of 12)	-82184	NR_145767	109617001		NR_145767	ENSG00000199405	SNORA1B	-	small nucleolar RNA, H/ACA box 1B	snoRNA
chr12-29268	chr12	118737309	118814746	+	1814.7	4.482	intron (NM_001346488, intron 1 of 21)	intron (NM_001346488, intron 1 of 21)	21483	NM_001346489	51347	Hs.644420	NM_016281	ENSG00000135090	TAOK3	DPK|JIK|MAP3K18|hKFC-A	TAO kinase 3	protein-coding
chr14-11160	chr14	69252520	69290172	+	1814.7	4.781	Intergenic	AluJr|SINE|Alu	-8386	NM_001244701	677	Hs.85155	NM_004926	ENSG00000185650	ZFP36L1	BRF1|Berg36|ERF-1|ERF1|RNF162B|TIS11B|cMG1	ZFP36 ring finger protein like 1	protein-coding
chr20-7378	chr20	52195605	52244419	+	1812.9	4.183	Intergenic	AluSx|SINE|Alu	-4881	NR_134576	105372672	Hs.259350	NR_134576	ENSG00000235415	LOC105372672	-	uncharacterized LOC105372672	ncRNA
chr6-23031	chr6	137071456	137115176	+	1808.5	4.183	intron (NM_005923, intron 1 of 29)	AluSx|SINE|Alu	-11869	NR_134635	101928429	Hs.672896	NR_134635		LOC101928429	-	uncharacterized LOC101928429	ncRNA
chr11-15253	chr11	47520950	47604230	+	1804.9	4.183	intron (NM_006560, intron 1 of 13)	intron (NM_006560, intron 1 of 13)	12094	NM_006560	10658	Hs.595333	NM_006560	ENSG00000149187	CELF1	BRUNOL2|CUG-BP|CUGBP|CUGBP1|EDEN-BP|NAB50|NAPOR|hNab50	CUGBP Elav-like family member 1	protein-coding
chr1-50514	chr1	235139037	235185761	+	1798.7	4.034	Intergenic	AluSq2|SINE|Alu	-62653	NR_125945	101927851	Hs.520684	NR_125945	ENSG00000238005	LOC101927851	-	uncharacterized LOC101927851	ncRNA
chr12-15915	chr12	125398499	125425802	+	1796	4.333	Intergenic	Intergenic	12057	NR_049820	100847004		NR_049820	ENSG00000265345	MIR5188	mir-5188	microRNA 5188	ncRNA
chr17-16709	chr17	7737291	7792004	+	1795.1	4.183	3' UTR (NM_144607, exon 4 of 4)	3' UTR (NM_144607, exon 4 of 4)	3326	NM_144607	124637	Hs.27475	NM_144607	ENSG00000182224	CYB5D1	-	cytochrome b5 domain containing 1	protein-coding
chr2-34072	chr2	99054813	99105373	+	1792.4	4.482	intron (NM_001351428, intron 1 of 24)	intron (NM_001351428, intron 1 of 24)	17620	NM_001351429	3631	Hs.469386	NM_001566	ENSG00000040933	INPP4A	INPP4|TVAS1	inositol polyphosphate-4-phosphatase type I A	protein-coding
chr22-11870	chr22	42220804	42285234	+	1791.5	4.034	intron (NR_103834, intron 1 of 21)	AluSx1|SINE|Alu	-22350	NR_157279	112637020		NR_157279		SREBF2-AS1	821D11.7|RP5	SREBF2 antisense RNA 1	ncRNA
chrX-4211	chrX	19850491	19906568	+	1790.6	3.137	intron (NM_031892, intron 1 of 17)	L1MB4|LINE|L1	27189	NM_031892	30011	Hs.726365	NM_031892	ENSG00000147010	SH3KBP1	AGMX2|CD2BP3|CIN85|GIG10|HSB-1|HSB1|IMD61|MIG18	SH3 domain containing kinase binding protein 1	protein-coding
chr19-21056	chr19	6575849	6616221	+	1788.9	3.137	Intergenic	Intergenic	-4874	NM_001330332	970	Hs.501497	NM_001252	ENSG00000125726	CD70	CD27-L|CD27L|CD27LG|LPFS3|TNFSF7|TNLG8A	CD70 molecule	protein-coding
chr14-19694	chr14	106314679	106330940	+	1788	3.735	Intergenic	Intergenic	1535	NR_039730	100616135		NR_039730	ENSG00000264024	MIR4507	-	microRNA 4507	ncRNA
chr1-28643	chr1	153916695	153964050	+	1781.7	3.735	promoter-TSS (NR_045658)	promoter-TSS (NR_045658)	-6	NM_001255978	148327	Hs.372924	NM_130898	ENSG00000143578	CREB3L4	AIBZIP|ATCE1|CREB3|CREB4|JAL|hJAL	cAMP responsive element binding protein 3 like 4	protein-coding
chr1-41961	chr1	155903284	155959948	+	1780.8	4.333	exon (NM_001162383, exon 11 of 22)	exon (NM_001162383, exon 11 of 22)	-10489	NR_106796	102465442		NR_106796	ENSG00000277817	MIR6738	hsa-mir-6738	microRNA 6738	ncRNA
chr11-11045	chr11	67030392	67057847	+	1779.9	7.47	intron (NM_001619, intron 1 of 20)	L1MB5|LINE|L1	10175	NM_001619	156	Hs.83636	NM_001619	ENSG00000173020	GRK2	ADRBK1|BARK1|BETA-ARK1	G protein-coupled receptor kinase 2	protein-coding
chr19-15491	chr19	10196500	10230570	+	1777.3	7.171	promoter-TSS (NM_001321411)	promoter-TSS (NM_001321411)	-110	NM_031917	83854	Hs.712850	NM_031917	ENSG00000130812	ANGPTL6	AGF|ARP5	angiopoietin like 6	protein-coding
chr12-29764	chr12	129274638	129316107	+	1772.8	7.171	intron (NM_145648, intron 2 of 7)	MIR|SINE|MIR	13131	NM_145648	121260	Hs.507260	NM_145648	ENSG00000139370	SLC15A4	FP12591|PHT1|PTR4	solute carrier family 15 member 4	protein-coding
chr6-23611	chr6	217205	237227	+	1770.1	6.424	Intergenic	MER21C|LTR|ERVL	-21732	NR_126020	285766	Hs.657946	NR_126020	ENSG00000263667	LOC285766	-	uncharacterized LOC285766	ncRNA
chr11-12419	chr11	71638696	71710788	+	1765.7	6.574	intron (NR_024148, intron 3 of 8)	L1M4|LINE|L1	34650	NM_018320	55298	Hs.368554	NM_018320	ENSG00000137522	RNF121	-	ring finger protein 121	protein-coding
chr2-21399	chr2	234261909	234344186	+	1746	6.574	intron (NM_152879, intron 3 of 29)	AluJr|SINE|Alu	6247	NM_003648	8527	Hs.471675	NM_003648	ENSG00000077044	DGKD	DGKdelta|dgkd-2	diacylglycerol kinase delta	protein-coding
chr8-18878	chr8	72740908	72787303	+	1746	6.275	intron (NR_033651, intron 1 of 2)	intron (NR_033651, intron 1 of 2)	-7374	NM_005098	9242	Hs.442619	NM_005098	ENSG00000178860	MSC	ABF-1|ABF1|MYOR|bHLHa22	musculin	protein-coding
chr3-24118	chr3	16400714	16475655	+	1745.2	5.827	intron (NM_015150, intron 4 of 9)	intron (NM_015150, intron 4 of 9)	117022	NM_015150	23180	Hs.98910	NM_015150	ENSG00000131378	RFTN1	MIG2|PIB10|PIG9|RAFTLIN	raftlin, lipid raft linker 1	protein-coding
chr1-45751	chr1	36814178	36867034	+	1743.4	5.976	intron (NM_032017, intron 1 of 11)	intron (NM_032017, intron 1 of 11)	10919	NM_001282546	83931	Hs.471768	NM_032017	ENSG00000196182	STK40	SHIK|SgK495	serine/threonine kinase 40	protein-coding
chr2-9074	chr2	89131519	89164837	+	1741.6	5.528	Intergenic	L2a|LINE|L2	36294	NR_039635	100616399		NR_039635	ENSG00000265510	MIR4436A	mir-4436a	microRNA 4436a	ncRNA
chr17-27579	chr17	40461112	40546099	+	1740.7	2.39	intron (NM_001369520, intron 1 of 23)	Charlie5|DNA|hAT-Charlie	36855	NM_213662	6774	Hs.463059	NM_003150	ENSG00000168610	STAT3	ADMIO|ADMIO1|APRF|HIES	signal transducer and activator of transcription 3	protein-coding
chr1-48391	chr1	160398042	160444975	+	1739.8	3.287	Intergenic	Intergenic	51154	NM_020335	57216	Hs.99477	NM_020335	ENSG00000162738	VANGL2	LPP1|LTAP|STB1|STBM|STBM1	VANGL planar cell polarity protein 2	protein-coding
chr19-17041	chr19	6516269	6557156	+	1738	3.287	TTS (NM_003811)	TTS (NM_003811)	5675	NM_003811	8744	Hs.1524	NM_003811	ENSG00000125657	TNFSF9	4-1BB-L|CD137L|TNLG5A	TNF superfamily member 9	protein-coding
chr17-27509	chr17	38463659	38509703	+	1734.5	3.137	intron (NM_001145302, intron 1 of 6)	intron (NM_001145302, intron 1 of 6)	-11737	NM_001024809	5914	Hs.654583	NM_000964	ENSG00000131759	RARA	NR1B1|RAR	retinoic acid receptor alpha	protein-coding
chr9-22194	chr9	93550150	93605471	+	1732.7	2.988	intron (NM_001174168, intron 1 of 12)	intron (NM_001174168, intron 1 of 12)	-11892	NM_001174167	6850	Hs.371720	NM_003177	ENSG00000165025	SYK	p72-Syk	spleen associated tyrosine kinase	protein-coding
chr18-6003	chr18	18510925	18531373	+	1731.8	3.137	Intergenic	THE1B|LTR|ERVL-MaLR	170625	NM_005406	6093	Hs.306307	NM_005406	ENSG00000067900	ROCK1	P160ROCK|ROCK-I	Rho associated coiled-coil containing protein kinase 1	protein-coding
chr17-13813	chr17	22244641	22262997	+	1726.4	3.586	Intergenic	ALR/Alpha|Satellite|centr	231382	NM_001190452	100462977	Hs.740185	NM_001190452	ENSG00000256618	MTRNR2L1	HN1	MT-RNR2 like 1	protein-coding
chr7-17234	chr7	102036398	102087137	+	1725.5	3.735	intron (NR_038967, intron 8 of 8)	AluJb|SINE|Alu	-12210	NM_001271818	80228	Hs.363308	NM_032831	ENSG00000160991	ORAI2	C7orf19|CBCIP2|MEM142B|TMEM142B	ORAI calcium release-activated calcium modulator 2	protein-coding
chr15-13818	chr15	93425011	93469913	+	1724.6	3.137	promoter-TSS (NR_036136)	promoter-TSS (NR_036136)	-167	NR_036136	100422995		NR_036136	ENSG00000284324	MIR3175	mir-3175	microRNA 3175	ncRNA
chr1-44888	chr1	22065430	22118812	+	1723.8	3.137	intron (NM_001350164, intron 1 of 25)	intron (NM_001350164, intron 1 of 25)	17521	NM_001350168	84196	Hs.467524	NM_032236	ENSG00000090686	USP48	RAP1GA1|USP31	ubiquitin specific peptidase 48	protein-coding
chr2-27964	chr2	25622229	25677311	+	1722	3.884	intron (NM_183360, intron 15 of 19)	AluSx1|SINE|Alu	-84311	NM_175630	1788	Hs.515840	NM_022552	ENSG00000119772	DNMT3A	DNMT3A2|M.HsaIIIA|TBRS	DNA methyltransferase 3 alpha	protein-coding
chr1-48259	chr1	156450292	156478090	+	1718.4	3.735	intron (NM_005920, intron 1 of 11)	intron (NM_005920, intron 1 of 11)	-3712	NM_001271629	4209	Hs.314327	NM_005920	ENSG00000116604	MEF2D	-	myocyte enhancer factor 2D	protein-coding
chr17-24591	chr17	44216111	44279403	+	1715.7	3.735	intron (NM_001193465, intron 3 of 15)	intron (NM_001193465, intron 3 of 15)	22391	NM_001193466	284058	Hs.648744	NM_015443	ENSG00000120071	KANSL1	CENP-36|KDVS|KIAA1267|MSL1v1|NSL1|hMSL1v1	KAT8 regulatory NSL complex subunit 1	protein-coding
chr13-9965	chr13	111805432	111878444	+	1715.7	3.735	intron (NM_001113513, intron 1 of 19)	LTR12|LTR|ERV1	2797	NM_001113513	8874	Hs.508738	NM_003899	ENSG00000102606	ARHGEF7	BETA-PIX|COOL-1|COOL1|Nbla10314|P50|P50BP|P85|P85COOL1|P85SPR|PAK3|PIXB	Rho guanine nucleotide exchange factor 7	protein-coding
chr12-28146	chr12	92513021	92581641	+	1713.9	3.735	intron (NR_135037, intron 3 of 3)	AluJr4|SINE|Alu	7470	NR_135036	101928617	Hs.434392	NR_135036		LOC101928617	-	uncharacterized LOC101928617	ncRNA
chr15-15097	chr15	67358138	67430263	+	1708.6	3.735	intron (NM_005902, intron 1 of 8)	MIRc|SINE|MIR	-23854	NM_001145102	4088	Hs.727986	NM_005902	ENSG00000166949	SMAD3	HSPC193|HsT17436|JV15-2|LDS1C|LDS3|MADH3	SMAD family member 3	protein-coding
chr3-22028	chr3	112178420	112238195	+	1704.1	3.586	intron (NM_181780, intron 1 of 4)	intron (NM_181780, intron 1 of 4)	10012	NM_001085357	151888	Hs.445162	NM_181780	ENSG00000186265	BTLA	BTLA1|CD272	B and T lymphocyte associated	protein-coding
chr8-11465	chr8	144097638	144121676	+	1703.2	3.735	Intergenic	Intergenic	9711	NM_002346	4061	Hs.521903	NM_002346	ENSG00000160932	LY6E	RIG-E|RIGE|SCA-2|SCA2|TSA-1	lymphocyte antigen 6 family member E	protein-coding
chr9-10263	chr9	140500187	140586696	+	1702.4	4.482	intron (NM_001354612, intron 1 of 8)	L2|LINE|L2	29984	NM_001354263	79813	Hs.495511	NM_024757	ENSG00000181090	EHMT1	EHMT1-IT1|EUHMTASE1|Eu-HMTase1|FP13812|GLP|GLP1|KLEFS1|KMT1D	euchromatic histone lysine methyltransferase 1	protein-coding
chr19-20924	chr19	4367771	4403956	+	1701.5	4.333	intron (NM_003025, intron 1 of 9)	intron (NM_003025, intron 1 of 9)	14681	NM_001199943	6455	Hs.97616	NM_003025	ENSG00000141985	SH3GL1	CNSA1|EEN|SH3D2B|SH3P8	SH3 domain containing GRB2 like 1, endophilin A2	protein-coding
chr9-5886	chr9	5437008	5495081	+	1699.7	4.482	intron (NM_014143, intron 5 of 6)	intron (NM_014143, intron 5 of 6)	15502	NM_001314029	29126	Hs.521989	NM_014143	ENSG00000120217	CD274	B7-H|B7H1|PD-L1|PDCD1L1|PDCD1LG1|PDL1|hPD-L1	CD274 molecule	protein-coding
chr11-13544	chr11	51567258	51593219	+	1697	4.183	Intergenic	ALR/Alpha|Satellite|centr	64956	NM_001004703	119749	Hs.553564	NM_001004703	ENSG00000185926	OR4C46	-	olfactory receptor family 4 subfamily C member 46	protein-coding
chr17-23394	chr17	8739453	8772929	+	1693.4	4.333	intron (NR_110865, intron 1 of 19)	L1ME4a|LINE|L1	14803	NM_001290211	146850	Hs.255809	NM_001010855	ENSG00000276231	PIK3R6	C17orf38|HsT41028|p84 PIKAP|p87(PIKAP)|p87PIKAP	phosphoinositide-3-kinase regulatory subunit 6	protein-coding
chr15-9377	chr15	85523650	85591181	+	1689	4.183	intron (NM_002605, intron 1 of 21)	AluJo|SINE|Alu	32210	NM_173454	5151	Hs.9333	NM_002605	ENSG00000073417	PDE8A	HsT19550	phosphodiesterase 8A	protein-coding
chr19-18614	chr19	1847679	1909995	+	1688.1	4.781	intron (NM_001130111, intron 3 of 4)	intron (NM_001130111, intron 3 of 4)	6658	NM_001130111	81926	Hs.465542	NM_031213	ENSG00000129968	ABHD17A	C19orf27|FAM108A1	abhydrolase domain containing 17A	protein-coding
chr2-17462	chr2	64862793	64906690	+	1681.8	6.872	Intergenic	Intergenic	-3694	NM_014755	9792	Hs.591569	NM_014755	ENSG00000179833	SERTAD2	Sei-2|TRIP-Br2|TRIPBR2	SERTA domain containing 2	protein-coding
chr1-41627	chr1	150121093	150138915	+	1679.2	6.574	intron (NM_016274, intron 5 of 5)	intron (NM_016274, intron 5 of 5)	-2922	NR_135098	105371433	Hs.599366	NR_135098		LOC105371433	-	uncharacterized LOC105371433	ncRNA
chr11-21109	chr11	121388873	121469037	+	1677.4	6.125	intron (NM_003105, intron 19 of 47)	intron (NM_003105, intron 19 of 47)	105932	NM_003105	6653	Hs.368592	NM_003105	ENSG00000137642	SORL1	C11orf32|LR11|LRP9|SORLA|SorLA-1|gp250	sortilin related receptor 1	protein-coding
chr17-10177	chr17	5094657	5158163	+	1677.4	6.275	intron (NM_001319190, intron 2 of 4)	MIR3|SINE|MIR	11745	NM_207103	388325	Hs.462080	NM_207103	ENSG00000161929	SCIMP	C17orf87|UNQ5783	SLP adaptor and CSK interacting membrane protein	protein-coding
chr1-24461	chr1	40839358	40870386	+	1672.9	6.125	intron (NM_001198978, intron 1 of 9)	intron (NM_001198978, intron 1 of 9)	-4145	NM_001198979	64744	Hs.15200	NM_022733	ENSG00000084070	SMAP2	SMAP1L	small ArfGAP2	protein-coding
chr14-16794	chr14	95945808	96002654	+	1658.7	5.677	Intergenic	Intergenic	25735	NR_003002	677768	Hs.448753	NR_003002	ENSG00000252481	SCARNA13	U93	small Cajal body-specific RNA 13	ncRNA
chr7-20587	chr7	155502028	155561003	+	1657.8	5.229	intron (NM_053043, intron 11 of 17)	intron (NM_053043, intron 11 of 17)	70251	NR_132318	6469	Hs.164537	NM_000193	ENSG00000164690	SHH	HHG1|HLP3|HPE3|MCOPCB5|SMMCI|ShhNC|TPT|TPTPS	sonic hedgehog signaling molecule	protein-coding
chr10-22784	chr10	49875129	49913725	+	1656.9	5.976	intron (NM_020945, intron 1 of 61)	L1ME3E|LINE|L1	919	NM_020945	57705	Hs.287379	NM_020945	ENSG00000128815	WDFY4	C10orf64	WDFY family member 4	protein-coding
chr1-47792	chr1	150533532	150552922	+	1651.5	6.275	intron (NR_104133, intron 2 of 3)	intron (NR_104133, intron 2 of 3)	3801	NR_104133	574406	Hs.516243	NM_001025493	ENSG00000203804	ADAMTSL4-AS1	C1orf138	ADAMTSL4 antisense RNA 1	ncRNA
chr15-17566	chr15	69074483	69114612	+	1651.5	6.125	promoter-TSS (NR_036197)	promoter-TSS (NR_036197)	-283	NR_036197	100422971		NR_036197	ENSG00000265195	MIR4312	-	microRNA 4312	ncRNA
chr1-40365	chr1	46766645	46813874	+	1648	3.735	Intergenic	AluY|SINE|Alu	-15590	NR_045790	387338	Hs.163424	NM_199044	ENSG00000117481	NSUN4	SHTAP	NOP2/Sun RNA methyltransferase 4	protein-coding
chr10-18785	chr10	134350441	134408937	+	1648	3.735	intron (NM_005539, intron 1 of 15)	intron (NM_005539, intron 1 of 15)	28398	NM_005539	3632	Hs.523360	NM_005539	ENSG00000068383	INPP5A	5PTASE	inositol polyphosphate-5-phosphatase A	protein-coding
chr7-18594	chr7	26191412	26243674	+	1641.7	3.884	intron (NM_004289, intron 1 of 3)	intron (NM_004289, intron 1 of 3)	22823	NM_031243	3181	Hs.487774	NM_002137	ENSG00000122566	HNRNPA2B1	HNRNPA2|HNRNPB1|HNRPA2|HNRPA2B1|HNRPB1|IBMPFD2|RNPA2|SNRPB1	heterogeneous nuclear ribonucleoprotein A2/B1	protein-coding
chr3-15398	chr3	197432666	197481936	+	1639.9	3.137	intron (NM_001145642, intron 1 of 20)	MLT1K|LTR|ERVL-MaLR	6474	NM_014687	9711	Hs.478868	NM_014687	ENSG00000145016	RUBCN	KIAA0226|RUBICON|SCAR15	rubicon autophagy regulator	protein-coding
chr2-35549	chr2	198055904	198086936	+	1636.4	3.287	intron (NM_001195144, intron 1 of 27)	AluSx|SINE|Alu	8705	NR_135584	101927596		NR_135584	ENSG00000231621	LOC101927596	-	uncharacterized LOC101927596	ncRNA
chr17-26760	chr17	18935329	18968122	+	1636.4	3.287	Intergenic	L1MC4|LINE|L1	-1360	NM_001330148	10750	Hs.567416	NM_006613	ENSG00000154016	GRAP	DFNB114	GRB2 related adaptor protein	protein-coding
chr19-24682	chr19	39127208	39190242	+	1635.5	3.436	intron (NM_001322033, intron 1 of 20)	intron (NM_001322033, intron 1 of 20)	20436	NM_004924	81	Hs.270291	NM_004924	ENSG00000130402	ACTN4	ACTININ-4|FSGS|FSGS1	actinin alpha 4	protein-coding
chr7-20849	chr7	5550117	5609800	+	1633.7	3.287	Intergenic	Intergenic	-9726	NM_001101	60	Hs.520640	NM_001101	ENSG00000075624	ACTB	BRWS1|PS1TP5BP1	actin beta	protein-coding
chr8-17478	chr8	6564090	6608433	+	1632.8	3.287	intron (NM_018361, intron 2 of 7)	intron (NM_018361, intron 2 of 7)	-16424	NR_039803	100616348		NR_039803	ENSG00000266038	MIR4659A	mir-4659a	microRNA 4659a	ncRNA
chr1-46389	chr1	51955929	52001063	+	1631.9	3.436	intron (NM_001981, intron 1 of 24)	intron (NM_001981, intron 1 of 24)	6442	NM_001981	2060	Hs.83722	NM_001981	ENSG00000085832	EPS15	AF-1P|AF1P|MLLT5	epidermal growth factor receptor pathway substrate 15	protein-coding
chr15-15464	chr15	78311019	78380762	+	1628.3	3.735	intron (NM_015079, intron 2 of 12)	intron (NM_015079, intron 2 of 12)	24104	NM_144572	23102	Hs.567426	NM_015079	ENSG00000167202	TBC1D2B	-	TBC1 domain family member 2B	protein-coding
chr8-18147	chr8	38624753	38667233	+	1627.4	4.333	intron (NM_001352798, intron 1 of 12)	intron (NM_001352798, intron 1 of 12)	369	NM_001352798	6867	Hs.279245	NM_006283	ENSG00000147526	TACC1	Ga55	transforming acidic coiled-coil containing protein 1	protein-coding
chr16-10443	chr16	68261158	68324960	+	1622.1	4.93	exon (NM_012320, exon 6 of 6)	exon (NM_012320, exon 6 of 6)	-5370	NM_003983	9057	Hs.679580	NM_003983	ENSG00000103064	SLC7A6	LAT-2|LAT3|y+LAT-2	solute carrier family 7 member 6	protein-coding
chr21-5023	chr21	26931999	26949976	+	1620.3	4.781	intron (NR_001458, intron 1 of 2)	intron (NR_001458, intron 1 of 2)	-5305	NR_030784	406947		NR_030784	ENSG00000283904	MIR155	MIRN155|miRNA155|mir-155	microRNA 155	ncRNA
chr1-38842	chr1	9703813	9749889	+	1615.9	4.781	intron (NM_005026, intron 1 of 23)	AluSz6|SINE|Alu	-12207	NR_027045	644997	Hs.568595	NM_001045478	ENSG00000179840	PIK3CD-AS1	C1orf200	PIK3CD antisense RNA 1	ncRNA
chr6-21034	chr6	12036940	12082537	+	1614.1	4.183	intron (NM_002114, intron 2 of 8)	intron (NM_002114, intron 2 of 8)	47193	NM_002114	3096	Hs.567284	NM_002114	ENSG00000095951	HIVEP1	CIRIP|CRYBP1|GAAP|MBP-1|PRDII-BF1|Schnurri-1|ZAS1|ZNF40|ZNF40A	human immunodeficiency virus type I enhancer binding protein 1	protein-coding
chr9-23461	chr9	134127227	134152916	+	1609.6	4.482	intron (NM_033387, intron 1 of 1)	intron (NM_033387, intron 1 of 1)	11826	NM_033387	286336	Hs.143878	NM_033387	ENSG00000126882	FAM78A	C9orf59	family with sequence similarity 78 member A	protein-coding
chr4-14202	chr4	84137703	84205943	+	1604.3	4.034	Intergenic	ERVL-E-int|LTR|ERVL	34125	NM_001358921	27235	Hs.144304	NM_015697	ENSG00000173085	COQ2	CL640|COQ10D1|MSA1|PHB:PPT	coenzyme Q2, polyprenyltransferase	protein-coding
chr6-28127	chr6	26017498	26067081	+	1604.3	4.333	Intergenic	A-rich|Low_complexity|Low_complexity	1596	NM_021062	3018	Hs.553494	NM_021062	ENSG00000276410	HIST1H2BB	H2B.1|H2B/f|H2BFF	histone cluster 1 H2B family member b	protein-coding
chr12-28682	chr12	104961325	105042908	+	1603.4	3.735	intron (NM_018413, intron 2 of 2)	MER83|LTR|ERV1	16705	NR_037487	100500843		NR_037487	ENSG00000264295	MIR3922	-	microRNA 3922	ncRNA
chr19-24631	chr19	38441830	38500884	+	1603.4	4.631	intron (NM_015073, intron 1 of 21)	intron (NM_015073, intron 1 of 21)	73509	NM_015073	23094	Hs.655502	NM_015073	ENSG00000105738	SIPA1L3	CTRCT45|SPAL3|SPAR3	signal induced proliferation associated 1 like 3	protein-coding
chr2-33165	chr2	64318095	64371593	+	1600.7	4.183	intron (NM_020651, intron 1 of 6)	intron (NM_020651, intron 1 of 6)	26710	NM_020651	57162	Hs.7886	NM_020651	ENSG00000197329	PELI1	-	pellino E3 ubiquitin protein ligase 1	protein-coding
chr5-18352	chr5	96255616	96304725	+	1598	3.436	intron (NM_005575, intron 1 of 17)	MER4D|LTR|ERV1	8386	NM_005575	4012	Hs.527199	NM_005575	ENSG00000113441	LNPEP	CAP|IRAP|P-LAP|PLAP	leucyl and cystinyl aminopeptidase	protein-coding
chr6-29292	chr6	44205042	44234339	+	1594.5	4.631	intron (NM_007355, intron 9 of 11)	intron (NM_007355, intron 9 of 11)	2332	NR_039790	100616124		NR_039790	ENSG00000284427	MIR4647	mir-4647	microRNA 4647	ncRNA
chr16-11281	chr16	27378320	27422043	+	1593.6	4.482	Intergenic	LTR16C|LTR|ERVL	-13314	NM_181078	50615	Hs.210546	NM_021798	ENSG00000103522	IL21R	CD360|IMD56|NILR	interleukin 21 receptor	protein-coding
chr2-19352	chr2	37843255	37899934	+	1586.4	4.482	3' UTR (NM_001270438, exon 2 of 2)	3' UTR (NM_001270438, exon 2 of 2)	27748	NM_006449	10602	Hs.369574	NM_006449	ENSG00000163171	CDC42EP3	BORG2|CEP3|UB1	CDC42 effector protein 3	protein-coding
chr17-24180	chr17	37008772	37065597	+	1584.6	4.482	intron (NM_001271608, intron 2 of 5)	AluSx|SINE|Alu	10873	NR_073384	3927	Hs.741156	NM_006148	ENSG00000002834	LASP1	Lasp-1|MLN50	LIM and SH3 protein 1	protein-coding
chr6-27877	chr6	16470292	16514179	+	1583.8	4.482	intron (NM_001357857, intron 6 of 8)	MLT1E3|LTR|ERVL-MaLR	253417	NM_006877	2766	Hs.484741	NM_006877	ENSG00000137198	GMPR	GMPR 1|GMPR1	guanosine monophosphate reductase	protein-coding
chr1-47752	chr1	149802318	149834918	+	1576.6	4.034	Intergenic	MLT1D|LTR|ERVL-MaLR	3722	NR_036461	337873	Hs.666643	NR_036461	ENSG00000261716	HIST2H2BC	H2B/t|HIST2H2BD	histone cluster 2 H2B family member c (pseudogene)	pseudo
chr5-24880	chr5	126082761	126147377	+	1576.6	4.333	intron (NM_005573, intron 1 of 10)	intron (NM_005573, intron 1 of 10)	2241	NM_005573	4001	Hs.89497	NM_005573	ENSG00000113368	LMNB1	ADLD|LMN|LMN2|LMNB	lamin B1	protein-coding
chr19-20084	chr19	44251845	44289234	+	1576.6	4.183	TTS (NM_002250)	TTS (NM_002250)	-11425	NM_019108	56006	Hs.466875	NM_019108	ENSG00000105771	SMG9	C19orf61|F17127_1|HBMS	SMG9 nonsense mediated mRNA decay factor	protein-coding
chr9-13087	chr9	5508528	5536939	+	1573.9	4.631	intron (NM_025239, intron 2 of 6)	intron (NM_025239, intron 2 of 6)	12202	NM_025239	80380	Hs.532279	NM_025239	ENSG00000197646	PDCD1LG2	B7DC|Btdc|CD273|PD-L2|PDCD1L2|PDL2|bA574F11.2	programmed cell death 1 ligand 2	protein-coding
chr7-20116	chr7	128572934	128605094	+	1571.3	4.781	3' UTR (NM_001098627, exon 9 of 9)	3' UTR (NM_001098627, exon 9 of 9)	7692	NM_001364314	3663	Hs.521181	NM_032643	ENSG00000128604	IRF5	SLEB10	interferon regulatory factor 5	protein-coding
chr20-6882	chr20	30261913	30311818	+	1570.4	3.735	intron (NR_134257, intron 1 of 2)	intron (NR_134257, intron 1 of 2)	-22445	NR_131907	103021294		NR_131907	ENSG00000281376	ABALON	INXS	apoptotic BCL2L1-antisense long non-coding RNA	ncRNA
chr1-39169	chr1	22345214	22431847	+	1567.7	4.034	intron (NM_001791, intron 1 of 5)	AluSz|SINE|Alu	9328	NM_001791	998	Hs.467637	NM_001791	ENSG00000070831	CDC42	CDC42Hs|G25K|TKS	cell division cycle 42	protein-coding
chr1-21477	chr1	27018876	27052267	+	1561.5	4.333	intron (NM_006015, intron 1 of 19)	MIR|SINE|MIR	13065	NM_006015	8289	Hs.468972	NM_006015	ENSG00000117713	ARID1A	B120|BAF250|BAF250a|BM029|C1orf4|CSS2|ELD|MRD14|OSA1|P270|SMARCF1|hELD|hOSA1	AT-rich interaction domain 1A	protein-coding
chr12-22648	chr12	123907463	123953964	+	1557	4.034	Intergenic	MamRep488|DNA|hAT	-9433	NM_145058	196383	Hs.488173	NM_145058	ENSG00000150977	RILPL2	RLP2	Rab interacting lysosomal protein like 2	protein-coding
chr19-24904	chr19	42610203	42637255	+	1555.2	3.735	intron (NM_002698, intron 4 of 13)	AluSz|SINE|Alu	12869	NM_002698	5452	Hs.147381	NM_002698	ENSG00000028277	POU2F2	OCT2|OTF2|Oct-2	POU class 2 homeobox 2	protein-coding
chr4-17843	chr4	185231331	185285471	+	1554.3	3.586	Intergenic	L1ME1|LINE|L1	16729	NR_040108	728175	Hs.590107	NR_040108	ENSG00000180712	LINC02363	-	long intergenic non-protein coding RNA 2363	ncRNA
chr8-19004	chr8	81033031	81084158	+	1552.5	3.586	intron (NR_105035, intron 1 of 6)	intron (NR_105035, intron 1 of 6)	24762	NR_105037	7163	Hs.368433	NM_005079	ENSG00000076554	TPD52	D52|N8L|PC-1|PrLZ|hD52	tumor protein D52	protein-coding
chr7-22665	chr7	99775556	99824498	+	1550.8	2.689	non-coding (NR_028039, exon 8 of 8)	non-coding (NR_028039, exon 8 of 8)	-16844	NM_024070	79037	Hs.729356	NM_024070	ENSG00000213413	PVRIG	C7orf15|CD112R	PVR related immunoglobulin domain containing	protein-coding
chr4-13875	chr4	49093899	49157552	+	1549.9	2.839	Intergenic	(CATTC)n|Satellite|Satellite	137066	NM_001286791	80157	Hs.479703	NM_025087	ENSG00000109182	CWH43	CWH43-C|PGAP2IP	cell wall biogenesis 43 C-terminal homolog	protein-coding
chr2-23253	chr2	160732312	160761753	+	1549	3.436	intron (NM_002349, intron 3 of 34)	LTR84b|LTR|ERVL	14235	NM_002349	4065	Hs.153563	NM_002349	ENSG00000054219	LY75	CD205|CLEC13B|DEC-205|GP200-MR6|LY-75	lymphocyte antigen 75	protein-coding
chr10-17744	chr10	74076341	74124561	+	1549	3.735	intron (NM_001002762, intron 5 of 7)	intron (NM_001002762, intron 5 of 7)	14226	NM_017626	54788	Hs.500013	NM_017626	ENSG00000148719	DNAJB12	DJ10	DnaJ heat shock protein family (Hsp40) member B12	protein-coding
chr19-22298	chr19	41854932	41917213	+	1546.3	4.93	intron (NM_001369862, intron 2 of 4)	AluSq2|SINE|Alu	2903	NM_001042595	641649	Hs.709417	NM_001042595	ENSG00000142046	TMEM91	DSPC3|IFITMD6	transmembrane protein 91	protein-coding
chr3-10150	chr3	152190178	152242387	+	1545.4	4.781	Intergenic	Intergenic	-157503	NR_132656	645843	Hs.632562	NM_001123228	ENSG00000221962	TMEM14EP	TMEM14E	transmembrane protein 14E, pseudogene	pseudo
chr1-34946	chr1	32756854	32817643	+	1540.1	4.781	intron (NM_004964, intron 3 of 13)	intron (NM_004964, intron 3 of 13)	14586	NR_052852	65108	Hs.75061	NM_023009	ENSG00000175130	MARCKSL1	F52|MACMARCKS|MLP|MLP1|MRP	MARCKS like 1	protein-coding
chr14-8825	chr14	64319710	64384279	+	1534.7	5.08	intron (NM_015180, intron 1 of 114)	LTR16A|LTR|ERVL	32272	NM_015180	23224	Hs.745014	NM_015180	ENSG00000054654	SYNE2	EDMD5|KASH2|NUA|NUANCE|Nesp2|Nesprin-2|SYNE-2|TROPH	spectrin repeat containing nuclear envelope protein 2	protein-coding
chr1-39115	chr1	19753376	19813249	+	1532	5.378	intron (NM_001206541, intron 1 of 8)	intron (NM_001206541, intron 1 of 8)	27477	NM_001282162	832	Hs.432760	NM_004930	ENSG00000077549	CAPZB	CAPB|CAPPB|CAPZ	capping actin protein of muscle Z-line subunit beta	protein-coding
chr1-49502	chr1	200825868	200879781	+	1523.1	5.976	Intergenic	Intergenic	-7835	NM_018265	55765	Hs.518997	NM_018265	ENSG00000163362	INAVA	C1orf106	innate immunity activator	protein-coding
chr19-22277	chr19	41801541	41842596	+	1522.2	9.412	intron (NM_001346100, intron 1 of 4)	L2a|LINE|L2	5686	NM_001346100	90324	Hs.437497	NM_052848	ENSG00000142039	CCDC97	-	coiled-coil domain containing 97	protein-coding
chr3-19932	chr3	170963779	171014415	+	1521.3	10.458	intron (NM_015028, intron 2 of 32)	intron (NM_015028, intron 2 of 32)	-164549	NR_030295	693154		NR_030295	ENSG00000207963	MIR569	MIRN569|hsa-mir-569	microRNA 569	ncRNA
chr9-20602	chr9	135986921	136025366	+	1518.7	9.86	intron (NM_001042368, intron 1 of 17)	MIR3|SINE|MIR	401	NM_001271774	5900	Hs.106185	NM_006266	ENSG00000160271	RALGDS	RGDS|RGF|RalGEF	ral guanine nucleotide dissociation stimulator	protein-coding
chr13-9313	chr13	49050387	49086257	+	1516.9	9.86	intron (NM_001352424, intron 13 of 13)	MIR|SINE|MIR	38894	NM_001268	1102	Hs.652712	NM_001268	ENSG00000136161	RCBTB2	CHC1L|RLG	RCC1 and BTB domain containing protein 2	protein-coding
chr19-25402	chr19	50397733	50433252	+	1510.6	8.814	intron (NM_001193357, intron 1 of 1)	AluSx|SINE|Alu	-15348	NM_152899	259307	Hs.574492	NM_152899	ENSG00000104951	IL4I1	FIG1|LAAO|LAO	interleukin 4 induced 1	protein-coding
chr1-36632	chr1	153813984	153901231	+	1489.2	8.665	intron (NM_020699, intron 1 of 10)	intron (NM_020699, intron 1 of 10)	37841	NM_020699	57459	Hs.4779	NM_020699	ENSG00000143614	GATAD2B	MRD18|P66beta|p68	GATA zinc finger domain containing 2B	protein-coding
chr1-37860	chr1	206728520	206755836	+	1477.6	8.814	intron (NM_182665, intron 1 of 4)	intron (NM_182665, intron 1 of 4)	11686	NM_182665	83593	Hs.497579	NM_031437	ENSG00000266094	RASSF5	Maxp1|NORE1|NORE1A|NORE1B|RAPL|RASSF3	Ras association domain family member 5	protein-coding
chr8-9630	chr8	98635193	98669094	+	1475.8	8.366	Intergenic	Intergenic	-4269	NM_001363136	92140	Hs.377155	NM_178812	ENSG00000147649	MTDH	3D3|AEG-1|AEG1|LYRIC|LYRIC/3D3	metadherin	protein-coding
chr11-23242	chr11	72429552	72474634	+	1473.2	8.366	intron (NM_001040118, intron 1 of 34)	intron (NM_001040118, intron 1 of 34)	11341	NM_001040118	116985	Hs.503165	NM_015242	ENSG00000186635	ARAP1	CENTD2	ArfGAP with RhoGAP domain, ankyrin repeat and PH domain 1	protein-coding
chr18-10040	chr18	67602156	67650036	+	1470.5	4.482	Intergenic	Intergenic	-2061	NM_006566	10666	Hs.660130	NM_006566	ENSG00000150637	CD226	DNAM-1|DNAM1|PTA1|TLiSA1	CD226 molecule	protein-coding
chr17-27782	chr17	43354900	43395195	+	1470.5	7.918	intron (NM_003954, intron 1 of 15)	intron (NM_003954, intron 1 of 15)	19339	NM_003954	9020	Hs.404183	NM_003954	ENSG00000006062	MAP3K14	FTDCR1B|HS|HSNIK|NIK	mitogen-activated protein kinase kinase kinase 14	protein-coding
chr10-18105	chr10	92736537	92769772	+	1468.7	2.839	Intergenic	L1ME3C|LINE|L1	-39769	NR_134319	105378430	Hs.512240	NR_134319		LOC105378430	-	uncharacterized LOC105378430	ncRNA
chr6-24548	chr6	27774894	27808163	+	1468.7	2.689	promoter-TSS (NM_021968)	promoter-TSS (NM_021968)	-375	NM_021968	8363	Hs.278483	NM_021968	ENSG00000197238	HIST1H4J	H4/e|H4F2iv|H4FE|dJ160A22.2	histone cluster 1 H4 family member j	protein-coding
chr11-20861	chr11	111229438	111251882	+	1466.9	2.54	intron (NM_006235, intron 1 of 4)	intron (NM_006235, intron 1 of 4)	9340	NM_006235	5450	Hs.654525	NM_006235	ENSG00000110777	POU2AF1	BOB1|OBF-1|OBF1|OCAB	POU class 2 homeobox associating factor 1	protein-coding
chr5-23660	chr5	49961711	50023315	+	1463.4	2.241	intron (NM_024615, intron 2 of 25)	intron (NM_024615, intron 2 of 25)	29265	NM_001331028	79668	Hs.369581	NM_024615	ENSG00000151883	PARP8	ARTD16|pART16	poly(ADP-ribose) polymerase family member 8	protein-coding
chr7-17131	chr7	99921729	99972658	+	1462.5	2.39	intron (NR_036569, intron 4 of 17)	LTR49|LTR|ERV1	-2748	NR_103728	101752334	Hs.521075	NR_103728		PVRIG2P	-	poliovirus receptor related immunoglobulin domain containing 2, pseudogene	pseudo
chr11-13752	chr11	64616455	64661775	+	1461.6	2.39	intron (NM_001282444, intron 4 of 6)	intron (NM_001282444, intron 4 of 6)	6966	NR_162101	113218486		NR_162101		MIR10392	-	microRNA 10392	ncRNA
chr1-48839	chr1	169636394	169681313	+	1458.9	2.689	TTS (NM_000655)	TTS (NM_000655)	19145	NR_029467	6402	Hs.728756	NM_000655	ENSG00000188404	SELL	CD62L|LAM1|LECAM1|LEU8|LNHR|LSEL|LYAM1|PLNHR|TQ1	selectin L	protein-coding
chr11-22882	chr11	65868111	65927485	+	1458	2.988	intron (NM_018026, intron 1 of 23)	intron (NM_018026, intron 1 of 23)	60055	NM_018026	55690	Hs.644326	NM_018026	ENSG00000175115	PACS1	MRD17|SHMS	phosphofurin acidic cluster sorting protein 1	protein-coding
chr12-19861	chr12	120539072	120572379	+	1457.1	3.137	Intergenic	AluSq2|SINE|Alu	-1168	NM_006861	11021	Hs.524788	NM_006861	ENSG00000111737	RAB35	H-ray|RAB1C|RAY	RAB35, member RAS oncogene family	protein-coding
chr1-48104	chr1	155468326	155545622	+	1456.2	2.988	intron (NM_001366177, intron 1 of 27)	intron (NM_001366177, intron 1 of 27)	-24859	NR_147964	645676	Hs.568693	NR_027023	ENSG00000235919	ASH1L-AS1	-	ASH1L antisense RNA 1	ncRNA
chr18-6219	chr18	46449123	46479468	+	1454.4	3.137	intron (NM_001190821, intron 3 of 3)	intron (NM_001190821, intron 3 of 3)	4882	NM_001190823	4092	Hs.465087	NM_005904	ENSG00000101665	SMAD7	CRCS3|MADH7|MADH8	SMAD family member 7	protein-coding
chr16-14093	chr16	11862235	11903717	+	1452.7	2.689	intron (NM_014153, intron 1 of 22)	L1MD2|LINE|L1	8138	NM_014153	29066	Hs.371856	NM_014153	ENSG00000122299	ZC3H7A	HSPC055|ZC3H7|ZC3HDC7	zinc finger CCCH-type containing 7A	protein-coding
chr9-19618	chr9	101983110	102025803	+	1449.1	3.137	Intergenic	L1PA5|LINE|L1	19892	NM_006808	10952	Hs.191887	NM_006808	ENSG00000106803	SEC61B	-	SEC61 translocon beta subunit	protein-coding
chr15-15570	chr15	81576865	81616434	+	1444.6	3.287	intron (NM_172217, intron 16 of 18)	intron (NM_172217, intron 16 of 18)	7338	NM_004513	3603	Hs.459095	NM_004513	ENSG00000172349	IL16	LCF|NIL16|PRIL16|prIL-16	interleukin 16	protein-coding
chr3-23056	chr3	169649395	169697619	+	1444.6	3.436	intron (NR_024409, intron 1 of 1)	intron (NR_024409, intron 1 of 1)	11015	NR_027622	100128164	Hs.633070	NR_024409	ENSG00000239219	LOC100128164	-	four and a half LIM domains 1 pseudogene	pseudo
chr10-22674	chr10	43889314	43932556	+	1442.9	3.137	Intergenic	AluSg|SINE|Alu	1953	NR_145740	109616985		NR_145740	ENSG00000221400	SNORD3J	-	small nucleolar RNA, C/D box 3J	snoRNA
chr10-19044	chr10	11267604	11315455	+	1442.9	3.436	intron (NM_001025076, intron 4 of 14)	intron (NM_001025076, intron 4 of 14)	84536	NM_001025076	10659	Hs.309288	NM_006561	ENSG00000048740	CELF2	BRUNOL3|CELF-2|CUG-BP2|CUGBP2|ETR-3|ETR3|NAPOR	CUGBP Elav-like family member 2	protein-coding
chr6-4562	chr6	126101602	126164532	+	1439.3	2.54	intron (NR_126386, intron 1 of 2)	intron (NR_126386, intron 1 of 2)	6937	NR_126386	104355145	Hs.590370	NR_126386	ENSG00000232131	NCOA7-AS1	-	NCOA7 antisense RNA 1	ncRNA
chr19-23826	chr19	12888306	12905091	+	1436.6	3.287	Intergenic	Intergenic	-1244	NR_049864	100847071		NR_049864	ENSG00000263800	MIR5684	-	microRNA 5684	ncRNA
chr2-18656	chr2	213855679	213904442	+	1436.6	2.39	intron (NM_001371275, intron 6 of 7)	intron (NM_001371275, intron 6 of 7)	-89000	NR_039936	100616472		NR_039936	ENSG00000283637	MIR4776-2	mir-4776-2	microRNA 4776-2	ncRNA
chr17-18068	chr17	74475699	74498196	+	1433.9	3.884	intron (NM_024599, intron 1 of 18)	intron (NM_024599, intron 1 of 18)	-2956	NM_001005498	79651	Hs.464157	NM_024599	ENSG00000129667	RHBDF2	RHBDL5|RHBDL6|TEC|TOC|TOCG|iRhom2	rhomboid 5 homolog 2	protein-coding
chr17-19416	chr17	42263362	42300112	+	1433.9	4.183	TTS (NM_001076684)	TTS (NM_001076684)	3470	NR_106840	102465469		NR_106840	ENSG00000275107	MIR6782	hsa-mir-6782	microRNA 6782	ncRNA
chr10-21023	chr10	103724882	103765985	+	1433.9	3.586	intron (NM_024541, intron 19 of 25)	AluJr4|SINE|Alu	70497	NM_024541	79591	Hs.16004	NM_024541	ENSG00000120029	ARMH3	C10orf76	armadillo like helical domain containing 3	protein-coding
chr1-47387	chr1	112131278	112172230	+	1430.4	4.482	promoter-TSS (NR_034126)	promoter-TSS (NR_034126)	-814	NR_034126	100129269	Hs.689728	NR_034126		LINC01160	-	long intergenic non-protein coding RNA 1160	ncRNA
chr16-16805	chr16	50699034	50754172	+	1425	4.631	promoter-TSS (NM_001370466)	promoter-TSS (NM_001370466)	-914	NM_001370466	64127	Hs.592072	NM_022162	ENSG00000167207	NOD2	ACUG|BLAU|BLAUS|CARD15|CD|CLR16.3|IBD1|NLRC2|NOD2B|PSORAS1|YAOS	nucleotide binding oligomerization domain containing 2	protein-coding
chr15-15714	chr15	89158797	89200758	+	1421.5	4.183	intron (NM_001303234, intron 2 of 4)	L2a|LINE|L2	914	NM_001303234	3669	Hs.459265	NM_002201	ENSG00000172183	ISG20	CD25|HEM45	interferon stimulated exonuclease gene 20	protein-coding
chr1-48634	chr1	165796319	165855902	+	1417.9	4.781	intron (NM_012474, intron 1 of 6)	intron (NM_012474, intron 1 of 6)	29259	NM_001363568	7371	Hs.458360	NM_012474	ENSG00000143179	UCK2	TSA903|UK|UMPK	uridine-cytidine kinase 2	protein-coding
chr7-23618	chr7	140567813	140625244	+	1416.1	5.677	intron (NR_148928, intron 1 of 17)	AluSx|SINE|Alu	28201	NM_001354609	673	Hs.324250	NM_004333	ENSG00000157764	BRAF	B-RAF1|B-raf|BRAF1|NS7|RAFB1	B-Raf proto-oncogene, serine/threonine kinase	protein-coding
chr8-17260	chr8	135548580	135588807	+	1409.9	5.528	intron (NM_001167583, intron 11 of 15)	L1MEg|LINE|L1	-41621	NR_002438	594840	Hs.626298	NR_002438	ENSG00000248492	ZFAT-AS1	NCRNA00070|SAS-ZFAT|ZFAT-AS|ZFATAS	ZFAT antisense RNA 1	ncRNA
chr3-23080	chr3	169842333	169899563	+	1409	4.482	intron (NM_001308116, intron 4 of 14)	L2c|LINE|L2	28573	NM_024947	80012	Hs.529592	NM_024947	ENSG00000173889	PHC3	EDR3|HPH3	polyhomeotic homolog 3	protein-coding
chr3-20774	chr3	16535995	16564315	+	1409	4.631	intron (NM_015150, intron 1 of 9)	intron (NM_015150, intron 1 of 9)	5051	NM_015150	23180	Hs.98910	NM_015150	ENSG00000131378	RFTN1	MIG2|PIB10|PIG9|RAFTLIN	raftlin, lipid raft linker 1	protein-coding
chr5-16807	chr5	149773490	149799458	+	1405.4	4.183	exon (NM_001025158, exon 3 of 6)	exon (NM_001025158, exon 3 of 6)	5845	NM_001364083	972	Hs.436568	NM_004355	ENSG00000019582	CD74	DHLAG|HLADG|II|Ia-GAMMA|p33	CD74 molecule	protein-coding
chr20-11912	chr20	35455673	35515669	+	1400.1	4.482	intron (NM_080627, intron 1 of 14)	intron (NM_080627, intron 1 of 14)	2605	NM_199181	140710	Hs.460807	NM_080627	ENSG00000149639	SOGA1	C20orf117|KIAA0889|SOGA	suppressor of glucose, autophagy associated 1	protein-coding
chr3-25195	chr3	53194309	53231093	+	1397.4	3.436	intron (NM_001354679, intron 3 of 18)	intron (NM_001354679, intron 3 of 18)	9982	NM_001354678	5580	Hs.155342	NM_006254	ENSG00000163932	PRKCD	ALPS3|CVID9|MAY1|PKCD|nPKC-delta	protein kinase C delta	protein-coding
chr17-21451	chr17	36089907	36134703	+	1397.4	3.436	Intergenic	Intergenic	-7255	NM_000458	6928	Hs.191144	NM_000458	ENSG00000275410	HNF1B	FJHN|HNF-1-beta|HNF-1B|HNF1beta|HNF2|HPC11|LF-B3|LFB3|MODY5|TCF-2|TCF2|VHNF1	HNF1 homeobox B	protein-coding
chr21-5501	chr21	46327079	46360319	+	1394.7	4.631	intron (NR_038311, intron 2 of 4)	L1MB3|LINE|L1	2749	NR_038316	100505746	Hs.661035	NR_038311	ENSG00000227039	ITGB2-AS1	-	ITGB2 antisense RNA 1	ncRNA
chr12-23766	chr12	40585374	40627852	+	1392.9	4.034	Intergenic	MER4-int|LTR|ERV1	-12186	NM_198578	120892	Hs.187636	NM_198578	ENSG00000188906	LRRK2	AURA17|DARDARIN|PARK8|RIPK7|ROCO2	leucine rich repeat kinase 2	protein-coding
chr6-21987	chr6	36632376	36660647	+	1389.3	3.287	promoter-TSS (NM_000389)	promoter-TSS (NM_000389)	20	NM_000389	1026	Hs.370771	NM_000389	ENSG00000124762	CDKN1A	CAP20|CDKN1|CIP1|MDA-6|P21|SDI1|WAF1|p21CIP1	cyclin dependent kinase inhibitor 1A	protein-coding
chr19-18643	chr19	2147539	2188630	+	1389.3	3.137	intron (NM_032482, intron 1 of 27)	intron (NM_032482, intron 1 of 27)	4152	NM_032482	84444	Hs.713641	NM_032482	ENSG00000104885	DOT1L	DOT1|KMT4	DOT1 like histone lysine methyltransferase	protein-coding
chr1-49132	chr1	181096026	181122690	+	1388.5	3.137	Intergenic	L3|LINE|CR1	-34262	NR_125966	101928973	Hs.637822	NR_125966	ENSG00000237292	LINC01732	-	long intergenic non-protein coding RNA 1732	ncRNA
chr22-10317	chr22	39832798	39870590	+	1381.3	2.839	Intergenic	MER58B|DNA|hAT-Charlie	-1323	NM_002409	4248	Hs.276808	NM_002409	ENSG00000128268	MGAT3	GNT-III|GNT3	mannosyl (beta-1,4-)-glycoprotein beta-1,4-N-acetylglucosaminyltransferase	protein-coding
chr1-49311	chr1	192481756	192529415	+	1381.3	2.988	Intergenic	Intergenic	-39318	NM_002922	5996	Hs.75256	NM_002922	ENSG00000090104	RGS1	1R20|BL34|HEL-S-87|IER1|IR20	regulator of G protein signaling 1	protein-coding
chr18-8944	chr18	9055077	9121173	+	1380.4	2.241	Intergenic	Intergenic	-14572	NM_021074	4729	Hs.464572	NM_021074	ENSG00000178127	NDUFV2	CI-24k|MC1DN7	NADH:ubiquinone oxidoreductase core subunit V2	protein-coding
chr20-10639	chr20	45962532	45989584	+	1378.6	2.241	intron (NM_001281781, intron 2 of 20)	intron (NM_001281781, intron 2 of 20)	4583	NM_001363741	23613	Hs.446240	NM_012408	ENSG00000101040	ZMYND8	PRKCBP1|PRO2893|RACK7	zinc finger MYND-type containing 8	protein-coding
chr13-9720	chr13	99127803	99178831	+	1378.6	2.39	intron (NM_001032296, intron 2 of 10)	intron (NM_001032296, intron 2 of 10)	21062	NM_003576	8428	Hs.508514	NM_003576	ENSG00000102572	STK24	HEL-S-95|MST3|MST3B|STE20|STK3	serine/threonine kinase 24	protein-coding
chr1-41218	chr1	111669203	111697138	+	1376.9	1.195	promoter-TSS (NM_001349882)	promoter-TSS (NM_001349882)	325	NR_138484	10390	Hs.363572	NM_006090	ENSG00000134255	CEPT1	-	choline/ethanolamine phosphotransferase 1	protein-coding
chr7-20493	chr7	150054253	150080827	+	1376	1.494	intron (NM_001362745, intron 2 of 2)	intron (NM_001362745, intron 2 of 2)	1629	NM_001099695	29803	Hs.647086	NM_013400	ENSG00000214022	REPIN1	AP4|RIP60|ZNF464|Zfp464	replication initiator 1	protein-coding
chr9-20261	chr9	130529922	130566678	+	1376	1.643	promoter-TSS (NM_001261)	promoter-TSS (NM_001261)	-13	NM_001261	1025	Hs.150423	NM_001261	ENSG00000136807	CDK9	C-2k|CDC2L4|CTK1|PITALRE|TAK	cyclin dependent kinase 9	protein-coding
chr2-28406	chr2	47168023	47214225	+	1375.1	1.793	intron (NM_020458, intron 3 of 19)	MLT1K|LTR|ERVL-MaLR	-22130	NM_001171508	90411	Hs.662152	NM_139279	ENSG00000180398	MCFD2	F5F8D|F5F8D2|LMAN1IP|SDNSF	multiple coagulation factor deficiency 2	protein-coding
chr8-18807	chr8	71037550	71097282	+	1375.1	1.793	intron (NM_001321703, intron 11 of 22)	intron (NM_001321703, intron 11 of 22)	-83929	NM_024504	63978	Hs.736037	NM_024504	ENSG00000147596	PRDM14	PFM11	PR/SET domain 14	protein-coding
chr11-19061	chr11	14292511	14358383	+	1374.2	1.643	intron (NM_001177314, intron 1 of 5)	intron (NM_001177314, intron 1 of 5)	54584	NM_001177315	22800	Hs.502004	NM_012250	ENSG00000133818	RRAS2	TC21	RAS related 2	protein-coding
chr16-20384	chr16	88825781	88879082	+	1372.4	1.494	promoter-TSS (NM_001142864)	promoter-TSS (NM_001142864)	-803	NM_001142864	9780	Hs.377001	NM_001142864	ENSG00000103335	PIEZO1	DHS|FAM38A|LMPH3|LMPHM6|Mib	piezo type mechanosensitive ion channel component 1	protein-coding
chr7-13928	chr7	2319506	2354068	+	1370.6	1.643	intron (NM_013321, intron 1 of 10)	L1PB3|LINE|L1	17289	NM_013321	29886	Hs.584900	NM_013321	ENSG00000106266	SNX8	Mvp1	sorting nexin 8	protein-coding
chr4-11919	chr4	42627410	42659819	+	1367.9	1.643	intron (NM_006095, intron 1 of 36)	intron (NM_006095, intron 1 of 36)	15508	NM_006095	10396	Hs.435052	NM_006095	ENSG00000124406	ATP8A1	ATPASEII|ATPIA|ATPP2	ATPase phospholipid transporting 8A1	protein-coding
chr22-8682	chr22	30684884	30723580	+	1367.9	2.39	intron (NM_001204240, intron 1 of 8)	intron (NM_001204240, intron 1 of 8)	-18616	NM_001037666	652968	Hs.444950	NM_001037666	ENSG00000239282	CASTOR1	GATSL3	cytosolic arginine sensor for mTORC1 subunit 1	protein-coding
chr17-26738	chr17	18788418	18835819	+	1367.1	2.092	intron (NM_001353100, intron 8 of 11)	intron (NM_001353100, intron 8 of 11)	-41871	NM_001282417	125206	Hs.462418	NM_152351	ENSG00000154025	SLC5A10	SGLT-5|SGLT5	solute carrier family 5 member 10	protein-coding
chr1-32651	chr1	161123201	161173090	+	1367.1	2.241	promoter-TSS (NM_003779)	promoter-TSS (NM_003779)	-387	NM_001199873	8703	Hs.321231	NM_003779	ENSG00000158850	B4GALT3	beta4Gal-T3	beta-1,4-galactosyltransferase 3	protein-coding
chr1-45555	chr1	32378752	32427951	+	1366.2	2.689	promoter-TSS (NM_001369860)	promoter-TSS (NM_001369860)	68	NM_001369858	8073	Hs.470477	NM_003479	ENSG00000184007	PTP4A2	HH13|HH7-2|HU-PP-1|OV-1|PRL-2|PRL2|PTP4A|PTPCAAX2|ptp-IV1a|ptp-IV1b	protein tyrosine phosphatase 4A2	protein-coding
chr10-21919	chr10	11704039	11753315	+	1365.3	2.241	Intergenic	AluSc|SINE|Alu	-55704	NM_024693	79746	Hs.22242	NM_024693	ENSG00000134463	ECHDC3	-	enoyl-CoA hydratase domain containing 3	protein-coding
chr15-17121	chr15	63481310	63537517	+	1360.8	2.689	intron (NM_016530, intron 1 of 7)	intron (NM_016530, intron 1 of 7)	27608	NM_016530	51762	Hs.389733	NM_016530	ENSG00000166128	RAB8B	-	RAB8B, member RAS oncogene family	protein-coding
chr13-6374	chr13	27703336	27751930	+	1360.8	2.689	intron (NR_046547, intron 1 of 2)	intron (NR_046547, intron 1 of 2)	18315	NM_182488	219333	Hs.42400	NM_182488	ENSG00000152484	USP12	UBH1|USP12L1	ubiquitin specific peptidase 12	protein-coding
chr8-14501	chr8	103786067	103844202	+	1359.9	2.839	Intergenic	L1MA3|LINE|L1	-3916	NR_149020	401472		NR_149020		GASAL1	GASL1	growth arrest associated lncRNA 1	ncRNA
chr3-22251	chr3	121771620	121830836	+	1354.6	2.689	intron (NM_176892, intron 1 of 5)	L3|LINE|CR1	4532	NM_176892	942	Hs.171182	NM_006889	ENSG00000114013	CD86	B7-2|B7.2|B70|CD28LG2|LAB72	CD86 molecule	protein-coding
chr17-28667	chr17	63002056	63053721	+	1354.6	2.839	intron (NM_001282425, intron 2 of 3)	AluJo|SINE|Alu	24004	NM_001282425	10672	Hs.515018	NM_006572	ENSG00000120063	GNA13	G13	G protein subunit alpha 13	protein-coding
chr20-7909	chr20	35200982	35236194	+	1351.9	2.092	intron (NM_001199535, intron 2 of 4)	AluJb|SINE|Alu	-15594	NR_026562	55969	Hs.584985	NM_018840	ENSG00000101084	RAB5IF	C20orf24|PNAS-11|RIP5	RAB5 interacting factor	protein-coding
chr2-30343	chr2	169312144	169354341	+	1351	2.092	intron (NM_203463, intron 1 of 9)	MLT2B2|LTR|ERVL	20460	NM_001256126	253782	Hs.506829	NM_203463	ENSG00000172292	CERS6	CERS5|LASS6	ceramide synthase 6	protein-coding
chr5-25027	chr5	130691539	130732721	+	1350.1	1.345	intron (NM_001038702, intron 2 of 4)	MIR|SINE|MIR	112428	NM_001038702	56990	Hs.508829	NM_020240	ENSG00000158985	CDC42SE2	SPEC2	CDC42 small effector 2	protein-coding
chr4-9097	chr4	49633338	49659933	+	1350.1	2.241	Intergenic	(GAATG)n|Satellite|Satellite	657976	NM_001286791	80157	Hs.479703	NM_025087	ENSG00000109182	CWH43	CWH43-C|PGAP2IP	cell wall biogenesis 43 C-terminal homolog	protein-coding
chr5-25641	chr5	142774452	142814838	+	1348.3	1.494	intron (NM_001018075, intron 1 of 8)	intron (NM_001018075, intron 1 of 8)	-9725	NM_001364180	2908	Hs.122926	NM_000176	ENSG00000113580	NR3C1	GCCR|GCR|GCRST|GR|GRL	nuclear receptor subfamily 3 group C member 1	protein-coding
chr6-29176	chr6	42738340	42758883	+	1348.3	1.046	intron (NM_001318819, intron 1 of 13)	AluSx1|SINE|Alu	-2623	NR_134654	401261	Hs.656652	NM_001004322		LOC401261	-	uncharacterized LOC401261	ncRNA
chr11-21618	chr11	9684015	9725264	+	1348.3	1.793	intron (NM_001297714, intron 1 of 10)	intron (NM_001297714, intron 1 of 10)	19015	NM_001297714	23075	Hs.153026	NM_015055	ENSG00000133789	SWAP70	HSPC321|SWAP-70	switching B cell complex subunit SWAP70	protein-coding
chr6-20661	chr6	166739151	166797475	+	1346.5	1.942	Intergenic	Intergenic	12194	NR_040022	100289495		NR_040022		LOC100289495	-	uncharacterized LOC100289495	ncRNA
chr1-48195	chr1	156065271	156100564	+	1346.5	1.793	intron (NM_001282625, intron 3 of 12)	AluSx1|SINE|Alu	-1544	NM_170708	4000	Hs.594444	NM_005572	ENSG00000160789	LMNA	CDCD1|CDDC|CMD1A|CMT2B1|EMD2|FPL|FPLD|FPLD2|HGPS|IDC|LDP1|LFP|LGMD1B|LMN1|LMNC|LMNL1|MADA|PRO1	lamin A/C	protein-coding
chr5-22854	chr5	176830619	176883212	+	1345.7	1.643	intron (NM_001004106, intron 1 of 15)	intron (NM_001004106, intron 1 of 15)	3228	NM_002082	2870	Hs.235116	NM_002082	ENSG00000198055	GRK6	GPRK6	G protein-coupled receptor kinase 6	protein-coding
chr16-9007	chr16	30360745	30441282	+	1345.7	1.793	intron (NM_001214907, intron 1 of 1)	intron (NM_001214907, intron 1 of 1)	-5420	NM_001214909	197407	Hs.513501	NM_152652	ENSG00000180035	ZNF48	ZNF553	zinc finger protein 48	protein-coding
chr22-10064	chr22	36749854	36784855	+	1340.3	2.988	intron (NM_002473, intron 1 of 40)	MLT1B|LTR|ERVL-MaLR	16758	NM_002473	4627	Hs.474751	NM_002473	ENSG00000100345	MYH9	BDPLT6|DFNA17|EPSTS|FTNS|MATINS|MHA|NMHC-II-A|NMMHC-IIA|NMMHCA	myosin heavy chain 9	protein-coding
chr10-22518	chr10	32602265	32642028	+	1339.4	2.839	intron (NM_001282391, intron 1 of 13)	AluSc8|SINE|Alu	13940	NM_001272004	80314	Hs.167805	NM_025209	ENSG00000120616	EPC1	Epl1	enhancer of polycomb homolog 1	protein-coding
chr1-49746	chr1	207079408	207105546	+	1338.5	3.586	intron (NM_005449, intron 1 of 7)	MER115|DNA|hAT-Tip100	2809	NM_001142473	9214	Hs.58831	NM_005449	ENSG00000162894	FCMR	FAIM3|TOSO	Fc fragment of IgM receptor	protein-coding
chr9-22659	chr9	114658384	114707641	+	1338.5	3.436	intron (NM_003358, intron 2 of 8)	intron (NM_003358, intron 2 of 8)	-11368	NR_039814	100616114		NR_039814	ENSG00000266315	MIR4668	mir-4668	microRNA 4668	ncRNA
chr2-32112	chr2	25495840	25543125	+	1337.6	4.034	intron (NR_135490, intron 3 of 23)	intron (NR_135490, intron 3 of 23)	32108	NR_031570	100302246		NR_031570	ENSG00000221445	MIR1301	MIRN1301|hsa-mir-1301|mir-1301	microRNA 1301	ncRNA
chr1-46064	chr1	43389544	43424428	+	1330.5	3.287	intron (NM_006516, intron 2 of 9)	L2|LINE|L2	17553	NM_006516	6513	Hs.473721	NM_006516	ENSG00000117394	SLC2A1	CSE|DYT17|DYT18|DYT9|EIG12|GLUT|GLUT-1|GLUT1|GLUT1DS|HTLVR|PED|SDCHCN	solute carrier family 2 member 1	protein-coding
chr2-35902	chr2	214090979	214114077	+	1329.6	3.735	Intergenic	Intergenic	46405	NR_161186	100130451	Hs.608433	NR_144752		SPAG16-DT	-	SPAG16 divergent transcript	ncRNA
chr19-24495	chr19	35810773	35843787	+	1325.1	3.884	intron (NM_001185101, intron 4 of 11)	intron (NM_001185101, intron 4 of 11)	7190	NM_001185099	933	Hs.579691	NM_001771	ENSG00000012124	CD22	SIGLEC-2|SIGLEC2	CD22 molecule	protein-coding
chr20-11491	chr20	17919938	17955051	+	1325.1	4.034	intron (NM_001282454, intron 2 of 12)	intron (NM_001282454, intron 2 of 12)	6095	NR_003045	692086	Hs.680747	NR_003045	ENSG00000212232	SNORD17	HBI-43	small nucleolar RNA, C/D box 17	snoRNA
chr6-16843	chr6	30640453	30659087	+	1321.6	3.884	intron (NM_133471, intron 1 of 2).6	X7C_LINE|LINE|CR1	4652	NM_133471	170954	Hs.101150	NM_133471	ENSG00000146112	PPP1R18	HKMT1098|KIAA1949	protein phosphatase 1 regulatory subunit 18	protein-coding
chr2-24247	chr2	242027728	242072733	+	1320.7	3.137	intron (NM_001252120, intron 16 of 18)	intron (NM_001252120, intron 16 of 18)	-8483	NR_138464	130916	Hs.159556	NM_182501	ENSG00000122085	MTERF4	MTERFD2	mitochondrial transcription termination factor 4	protein-coding
chr6-9027	chr6	149786939	149818772	+	1317.1	3.287	intron (NM_207360, intron 1 of 5)	MIRc|SINE|MIR	3295	NM_207360	340152	Hs.632618	NM_207360	ENSG00000178199	ZC3H12D	C6orf95|MCPIP4|TFL|dJ281H8.1|p34	zinc finger CCCH-type containing 12D	protein-coding
chr1-35988	chr1	100494215	100546965	+	1315.3	2.839	intron (NM_033055, intron 2 of 11)	intron (NM_033055, intron 2 of 11)	16939	NM_033055	64645	Hs.124156	NM_033055	ENSG00000156875	MFSD14A	HIAT1	major facilitator superfamily domain containing 14A	protein-coding
chr19-23052	chr19	1066682	1113836	+	1314.4	2.988	intron (NM_002695, intron 4 of 7)	intron (NM_002695, intron 4 of 7)	5115	NM_002695	5434	Hs.24301	NM_002695	ENSG00000099817	POLR2E	RPABC1|RPB5|XAP4|hRPB25|hsRPB5	RNA polymerase II subunit E	protein-coding
chr20-10999	chr20	52322878	52371543	+	1314.4	2.39	Intergenic	Intergenic	122317	NR_134576	105372672	Hs.259350	NR_134576	ENSG00000235415	LOC105372672	-	uncharacterized LOC105372672	ncRNA
chr10-20658	chr10	91086951	91128838	+	1311.8	2.241	Intergenic	MER68-int|LTR|ERVL	15608	NM_001289759	3437	Hs.47338	NM_001549	ENSG00000119917	IFIT3	CIG-49|GARG-49|IFI60|IFIT4|IRG2|ISG60|P60|RIG-G|cig41	interferon induced protein with tetratricopeptide repeats 3	protein-coding
chr4-12514	chr4	113194729	113241259	+	1310	2.689	promoter-TSS (NM_001253884)	promoter-TSS (NM_001253884)	-505	NM_001253884	80216	Hs.652825	NM_025144	ENSG00000073331	ALPK1	8430410J10Rik|LAK	alpha kinase 1	protein-coding
chr20-10820	chr20	48277649	48330804	+	1308.2	2.39	intron (NM_004776, intron 1 of 8)	intron (NM_004776, intron 1 of 8)	26189	NM_004776	9334	Hs.370487	NM_004776	ENSG00000158470	B4GALT5	B4Gal-T5|BETA4-GALT-IV|beta4Gal-T5|beta4GalT-V|gt-V	beta-1,4-galactosyltransferase 5	protein-coding
chr11-23287	chr11	72755781	72810446	+	1307.3	3.735	intron (NM_014824, intron 3 of 19)	intron (NM_014824, intron 3 of 19)	70250	NM_014824	9873	Hs.744959	NM_014824	ENSG00000137478	FCHSD2	NWK|NWK1|SH3MD3	FCH and double SH3 domains 2	protein-coding
chr16-12810	chr16	29579391	29625028	+	1307.3	3.735	intron (NR_135305, intron 1 of 13)	intron (NR_135305, intron 1 of 13)	4204	NR_135305	440354	Hs.552700	NR_002473		SMG1P2	-	SMG1 pseudogene 2	pseudo
chr20-9186	chr20	43584186	43632575	+	1307.3	4.034	intron (NM_001352385, intron 3 of 11)	intron (NM_001352385, intron 3 of 11)	13227	NM_006282	6789	Hs.472838	NM_006282	ENSG00000101109	STK4	KRS2|MST1|YSK3	serine/threonine kinase 4	protein-coding
chr11-13837	chr11	65624114	65667359	+	1301.1	3.884	Intergenic	Intergenic	-1572	NM_001335	1521	Hs.416848	NM_001335	ENSG00000172543	CTSW	LYPN	cathepsin W	protein-coding
chr19-25338	chr19	49457610	49497777	+	1301.1	3.884	intron (NR_027763, intron 10 of 14)	MIRb|SINE|MIR	9127	NM_000146	2512	Hs.433670	NM_000146	ENSG00000087086	FTL	LFTD|NBIA3	ferritin light chain	protein-coding
chr3-24967	chr3	49365853	49396891	+	1292.1	3.884	Intergenic	AluJb|SINE|Alu	-3886	NM_001251877	7375	Hs.77500	NM_003363	ENSG00000114316	USP4	UNP|Unph	ubiquitin specific peptidase 4	protein-coding
chr20-9801	chr20	4775671	4804093	+	1292.1	3.884	intron (NM_014737, intron 2 of 11)	intron (NM_014737, intron 2 of 11)	5887	NM_170774	9770	Hs.631504	NM_014737	ENSG00000101265	RASSF2	CENP-34|RASFADIN	Ras association domain family member 2	protein-coding
chr12-18791	chr12	50898755	50941839	+	1287.7	4.183	intron (NM_173602, intron 1 of 37)	intron (NM_173602, intron 1 of 37)	21529	NM_173602	57609	Hs.505516	NM_020849	ENSG00000066084	DIP2B	-	disco interacting protein 2 homolog B	protein-coding
chr12-23348	chr12	12867342	12890023	+	1286.8	3.287	promoter-TSS (NM_001130415)	promoter-TSS (NM_001130415)	-169	NM_001130415	81575	Hs.23388	NM_030817	ENSG00000178878	APOLD1	VERGE	apolipoprotein L domain containing 1	protein-coding
chr15-15005	chr15	66049146	66086338	+	1285	3.287	intron (NM_001320835, intron 1 of 32)	AluSx|SINE|Alu	16889	NM_005848	10260	Hs.654567	NM_005848	ENSG00000174485	DENND4A	IRLB|MYCPBP	DENN domain containing 4A	protein-coding
chr12-18988	chr12	57451395	57489383	+	1284.1	2.54	intron (NM_001130963, intron 1 of 8)	AluSx3|SINE|Alu	2185	NM_001130963	23306	Hs.591040	NM_015257	ENSG00000166881	NEMP1	TMEM194|TMEM194A	nuclear envelope integral membrane protein 1	protein-coding
chr11-20506	chr11	82745375	82790010	+	1284.1	2.54	intron (NM_014488, intron 1 of 5)	intron (NM_014488, intron 1 of 5)	14812	NM_001286061	27314	Hs.40758	NM_014488	ENSG00000137502	RAB30	-	RAB30, member RAS oncogene family	protein-coding
chr14-9263	chr14	102275646	102312310	+	1282.3	1.942	intron (NM_001161725, intron 3 of 15)	intron (NM_001161725, intron 3 of 15)	17778	NM_001352912	5527	Hs.368264	NM_002719	ENSG00000078304	PPP2R5C	B56G|B56gamma|PR61G	protein phosphatase 2 regulatory subunit B'gamma	protein-coding
chr19-20231	chr19	47216652	47250056	+	1281.4	1.793	intron (NM_001039877, intron 6 of 17)	intron (NM_001039877, intron 6 of 17)	-12970	NM_001079881	25865	Hs.466987	NM_016457	ENSG00000105287	PRKD2	HSPC187|PKD2|nPKC-D2	protein kinase D2	protein-coding
chr18-5984	chr18	13549411	13588380	+	1281.4	1.942	intron (NM_181482, intron 4 of 5)	intron (NM_181482, intron 4 of 5)	-42218	NR_039752	100616130		NR_039752	ENSG00000263527	MIR4526	mir-4526	microRNA 4526	ncRNA
chr2-36217	chr2	225775500	225834786	+	1277	1.793	intron (NM_014689, intron 1 of 55)	intron (NM_014689, intron 1 of 55)	6623	NM_001290263	55619	Hs.46578	NM_014689	ENSG00000135905	DOCK10	DRIP2|Nbla10300|ZIZ3	dedicator of cytokinesis 10	protein-coding
chr2-31394	chr2	231275961	231322131	+	1277	1.942	intron (NM_001080391, intron 2 of 28)	intron (NM_001080391, intron 2 of 28)	17575	NM_001206704	6672	Hs.369056	NM_003113	ENSG00000067066	SP100	lysp100b	SP100 nuclear antigen	protein-coding
chr19-18152	chr19	46171109	46234135	+	1276.1	2.092	intron (NM_001163377, intron 4 of 5)	AluJb|SINE|Alu	6698	NM_001163377	54814	Hs.631556	NM_017659	ENSG00000011478	QPCTL	gQC	glutaminyl-peptide cyclotransferase like	protein-coding
chr13-8278	chr13	95874416	95935093	+	1275.2	2.241	intron (NM_005845, intron 1 of 30)	AluSx1|SINE|Alu	42156	NR_145733	109616987		NR_145733		SNORD13G	-	small nucleolar RNA, C/D box 13G	snoRNA
chr11-23637	chr11	85727503	85781677	+	1274.3	2.689	intron (NM_001206947, intron 1 of 18)	intron (NM_001206947, intron 1 of 18)	25536	NM_001008660	8301	Hs.163893	NM_007166	ENSG00000073921	PICALM	CALM|CLTH|LAP	phosphatidylinositol binding clathrin assembly protein	protein-coding
chr1-37714	chr1	200589326	200640143	+	1273.4	2.092	intron (NM_001349804, intron 4 of 4)	intron (NM_001349804, intron 4 of 4)	21145	NM_001320182	83479	Hs.497332	NM_031306	ENSG00000118197	DDX59	OFD5|ZNHIT5	DEAD-box helicase 59	protein-coding
chr20-399	chr20	39657549	39713048	+	1272.5	2.241	intron (NM_003286, intron 2 of 20)	AluJr|SINE|Alu	27836	NM_003286	7150	Hs.472737	NM_003286	ENSG00000198900	TOP1	TOPI	DNA topoisomerase I	protein-coding
chr3-22662	chr3	141079862	141131810	+	1269.9	2.39	intron (NM_001350099, intron 2 of 5)	intron (NM_001350099, intron 2 of 5)	569	NM_001350099	253461	Hs.518301	NM_152535	ENSG00000177311	ZBTB38	CIBZ|PPP1R171|ZNF921	zinc finger and BTB domain containing 38	protein-coding
chr16-7153	chr16	23847671	23893955	+	1268.1	2.241	intron (NM_212535, intron 2 of 16)	intron (NM_212535, intron 2 of 16)	23509	NM_212535	5579	Hs.460355	NM_002738	ENSG00000166501	PRKCB	PKC-beta|PKCB|PKCI(2)|PKCbeta|PRKCB1|PRKCB2	protein kinase C beta	protein-coding
chr2-29747	chr2	106392103	106439351	+	1265.4	2.839	intron (NM_001004722, intron 1 of 3)	L1MC5|LINE|L1	-52576	NM_001004720	8440	Hs.529244	NM_003581	ENSG00000071051	NCK2	GRB4|NCKbeta	NCK adaptor protein 2	protein-coding
chr1-49612	chr1	204449711	204500916	+	1264.5	2.988	Intergenic	AluSc|SINE|Alu	-10194	NM_001278518	4194	Hs.497492	NM_002393	ENSG00000198625	MDM4	HDMX|MDMX|MRP1	MDM4 regulator of p53	protein-coding
chr19-943	chr19	7745764	7783769	+	1263.6	2.839	promoter-TSS (NM_001207019)	promoter-TSS (NM_001207019)	-401	NM_001207019	2208	Hs.465778	NM_002002	ENSG00000104921	FCER2	BLAST-2|CD23|CD23A|CLEC4J|FCE2|IGEBF	Fc fragment of IgE receptor II	protein-coding
chr5-25604	chr5	142584807	142613059	+	1261.8	2.54	intron (NR_146198, intron 22 of 22)	intron (NR_146198, intron 22 of 22)	26868	NR_046816	100874372	Hs.666717	NR_046816	ENSG00000230789	ARHGAP26-IT1	-	ARHGAP26 intronic transcript 1	ncRNA
chr9-22622	chr9	112886942	112924424	+	1261.8	2.689	intron (NM_001198656, intron 2 of 4)	AluJo|SINE|Alu	17902	NM_001136562	445815	Hs.591908	NM_007203	ENSG00000157654	PALM2-AKAP2	AKAP-2|AKAP-KL|AKAP2|AKAPKL|MISP2|PALM2|PRKA2	PALM2-AKAP2 fusion	protein-coding
chr14-15183	chr14	23235091	23299811	+	1257.4	2.241	intron (NR_040448, intron 2 of 9)	AluSq|SINE|Alu	17193	NR_040448	9056	Hs.513147	NM_003982	ENSG00000155465	SLC7A7	LAT3|LPI|MOP-2|Y+LAT1|y+LAT-1	solute carrier family 7 member 7	protein-coding
chr12-28431	chr12	95205634	95233405	+	1255.6	2.092	Intergenic	L1PA5|LINE|L1	-8655	NR_030171	574449		NR_030171	ENSG00000283998	MIR492	MIRN492|hsa-mir-492	microRNA 492	ncRNA
chr18-9449	chr18	46303560	46361382	+	1255.6	2.241	intron (NM_014772, intron 9 of 11)	L2a|LINE|L2	135500	NR_039897	100616366		NR_039897	ENSG00000266276	MIR4743	-	microRNA 4743	ncRNA
chr19-14189	chr19	13251736	13284134	+	1254.7	2.092	Intergenic	MIR|SINE|MIR	6710	NM_004907	9592	Hs.501629	NM_004907	ENSG00000160888	IER2	ETR101	immediate early response 2	protein-coding
chr2-33860	chr2	88891100	88928378	+	1252	2.241	intron (NM_001313915, intron 2 of 16)	Charlie1a|DNA|hAT-Charlie	14708	NM_001313915	9451	Hs.591589	NM_004836	ENSG00000172071	EIF2AK3	PEK|PERK|WRS	eukaryotic translation initiation factor 2 alpha kinase 3	protein-coding
chr18-7478	chr18	67819222	67873930	+	1252	1.643	intron (NM_001318520, intron 10 of 47)	intron (NM_001318520, intron 10 of 47)	26347	NM_001318520	25914	Hs.654809	NM_173630	ENSG00000176225	RTTN	MSSP	rotatin	protein-coding
chr12-28702	chr12	105059004	105093992	+	1252	1.494	intron (NM_018413, intron 2 of 2)	intron (NM_018413, intron 2 of 2)	91087	NR_037487	100500843		NR_037487	ENSG00000264295	MIR3922	-	microRNA 3922	ncRNA
chr6-26177	chr6	116690557	116733811	+	1250.2	1.793	intron (NM_013352, intron 1 of 5)	intron (NM_013352, intron 1 of 5)	-19302	NR_148944	100287467	Hs.458358	NR_148944		LOC100287467	-	uncharacterized LOC100287467	ncRNA
chr3-22233	chr3	121699291	121751654	+	1249.3	1.793	intron (NM_001199800, intron 2 of 5)	intron (NM_001199800, intron 2 of 5)	15622	NM_175924	286676	Hs.98484	NM_175924	ENSG00000145103	ILDR1	DFNB42|ILDR1alpha|ILDR1alpha'|ILDR1beta	immunoglobulin like domain containing receptor 1	protein-coding
chr19-23911	chr19	14466469	14497132	+	1248.5	1.345	Intergenic	AluSz|SINE|Alu	-6998	NR_134908	105372288	Hs.628463	NR_134908	ENSG00000266913	LINC01841	-	long intergenic non-protein coding RNA 1841	ncRNA
chrX-7271	chrX	13092260	13112545	+	1248.5	1.643	Intergenic	LTR9B|LTR|ERV1	-39663	NM_174901	171484	Hs.667546	NM_174901	ENSG00000187268	FAM9C	TEX39C	family with sequence similarity 9 member C	protein-coding
chr19-19343	chr19	16545672	16583406	+	1245.8	1.643	intron (NM_021235, intron 1 of 22)	AluY|SINE|Alu	18242	NM_001258374	58513	Hs.654639	NM_021235	ENSG00000127527	EPS15L1	EPS15R	epidermal growth factor receptor pathway substrate 15 like 1	protein-coding
chr22-7764	chr22	32010858	32058194	+	1244.9	1.643	promoter-TSS (NM_178022)	promoter-TSS (NM_178022)	-17	NM_178022	23761	Hs.420559	NM_014338	ENSG00000241878	PISD	DJ858B16|PSD|PSDC|PSSC|dJ858B16.2	phosphatidylserine decarboxylase	protein-coding
chr10-8743	chr10	104401646	104421917	+	1244	1.643	intron (NM_001345950, intron 1 of 4)	intron (NM_001345950, intron 1 of 4)	7529	NM_001345950	81603	Hs.336810	NM_030912	ENSG00000171206	TRIM8	GERP|RNF27	tripartite motif containing 8	protein-coding
chr6-29811	chr6	90054097	90082794	+	1244	1.793	Intergenic	Kanga2_a|DNA|TcMar-Tc2	-6004	NM_016021	51465	Hs.163776	NM_016021	ENSG00000198833	UBE2J1	CGI-76|HSPC153|HSPC205|HSU93243|NCUBE-1|NCUBE1|UBC6|UBC6E|Ubc6p	ubiquitin conjugating enzyme E2 J1	protein-coding
chr14-15967	chr14	65748538	65788855	+	1242.2	1.643	Intergenic	MER89|LTR|ERV1	33205	NR_039857	100616176		NR_039857	ENSG00000266740	MIR4708	mir-4708	microRNA 4708	ncRNA
chr18-9565	chr18	51699654	51751170	+	1242.2	1.494	intron (NM_003927, intron 2 of 6)	intron (NM_003927, intron 2 of 6)	23370	NR_002970	677819	Hs.655869	NR_002970	ENSG00000207233	SNORA37	ACA37	small nucleolar RNA, H/ACA box 37	snoRNA
chr13-6686	chr13	46734344	46758718	+	1240.4	1.345	intron (NM_002298, intron 1 of 15)	AluSx1|SINE|Alu	9781	NM_002298	3936	Hs.381099	NM_002298	ENSG00000136167	LCP1	CP64|HEL-S-37|L-PLASTIN|LC64P|LPL|PLS2	lymphocyte cytosolic protein 1	protein-coding
chr15-14518	chr15	52297493	52338812	+	1238.6	1.345	intron (NM_002748, intron 1 of 5)	intron (NM_002748, intron 1 of 5)	6736	NM_002748	5597	Hs.411847	NM_002748	ENSG00000069956	MAPK6	ERK3|HsT17250|PRKM6|p97MAPK	mitogen-activated protein kinase 6	protein-coding
chr8-18468	chr8	56822510	56860445	+	1238.6	1.494	intron (NM_002350, intron 1 of 12)	L1MC2|LINE|L1	-26063	NR_145767	109617001		NR_145767	ENSG00000199405	SNORA1B	-	small nucleolar RNA, H/ACA box 1B	snoRNA
chr5-24347	chr5	95243225	95298164	+	1238.6	1.345	intron (NM_012081, intron 2 of 11)	intron (NM_012081, intron 2 of 11)	26861	NM_012081	22936	Hs.192221	NM_012081	ENSG00000118985	ELL2	MRCCAT1	elongation factor for RNA polymerase II 2	protein-coding
chr11-21268	chr11	128583403	128607238	+	1236.9	1.643	intron (NM_001271010, intron 1 of 9)	intron (NM_001271010, intron 1 of 9)	-29402	NR_038908	100507392	Hs.657715	NR_038908	ENSG00000254703	SENCR	FLI1-AS1|lncRNA9	smooth muscle and endothelial cell enriched migration/differentiation-associated lncRNA	ncRNA
chr16-15933	chr16	11170455	11232335	+	1236.9	1.345	intron (NM_001243403, intron 18 of 20)	intron (NM_001243403, intron 18 of 20)	148644	NM_003745	8651	Hs.50640	NM_003745	ENSG00000185338	SOCS1	CIS1|CISH1|JAB|SOCS-1|SSI-1|SSI1|TIP-3|TIP3	suppressor of cytokine signaling 1	protein-coding
chr19-24195	chr19	18262600	18316279	+	1236	1.195	TTS (NM_006332)	TTS (NM_006332)	4816	NM_006332	10437	Hs.14623	NM_006332	ENSG00000216490	IFI30	GILT|IFI-30|IP-30|IP30	IFI30 lysosomal thiol reductase	protein-coding
chr16-14548	chr16	29654657	29699262	+	1235.1	1.345	3' UTR (NM_001030288, exon 2 of 2)	3' UTR (NM_001030288, exon 2 of 2)	2391	NM_003123	6693	Hs.632188	NM_003123	ENSG00000197471	SPN	CD43|GALGP|GPL115|LSN	sialophorin	protein-coding
chr12-26821	chr12	26857195	26905126	+	1234.2	1.494	intron (NM_002223, intron 2 of 56)	intron (NM_002223, intron 2 of 56)	104967	NM_002223	3709	Hs.512235	NM_002223	ENSG00000123104	ITPR2	ANHD|CFAP48|INSP3R2|IP3R2	inositol 1,4,5-trisphosphate receptor type 2	protein-coding
chr17-21822	chr17	43298803	43308367	+	1232.4	1.793	intron (NM_005892, intron 1 of 26)	intron (NM_005892, intron 1 of 26)	4333	NM_005892	752	Hs.100217	NM_005892	ENSG00000184922	FMNL1	C17orf1|C17orf1B|FHOD4|FMNL|KW-13	formin like 1	protein-coding
chr15-13068	chr15	64715773	64776247	+	1232.4	1.793	intron (NM_001321924, intron 12 of 12)	intron (NM_001321924, intron 12 of 12)	-45609	NM_015042	23060	Hs.595451	NM_015042	ENSG00000180357	ZNF609	-	zinc finger protein 609	protein-coding
chr17-13472	chr17	1458683	1511849	+	1231.5	1.643	intron (NM_152346, intron 11 of 13)	AluSg|SINE|Alu	-19180	NM_006224	5306	Hs.429819	NM_006224	ENSG00000174238	PITPNA	HEL-S-36|PI-TPalpha|PITPN|VIB1A	phosphatidylinositol transfer protein alpha	protein-coding
chr12-9681	chr12	65002821	65031476	+	1230.6	2.092	promoter-TSS (NR_037515)	promoter-TSS (NR_037515)	-763	NR_037515	100500856		NR_037515	ENSG00000266016	MIR548Z	-	microRNA 548z	ncRNA
chr3-27696	chr3	196351401	196381661	+	1229.7	1.942	promoter-TSS (NM_198565)	promoter-TSS (NM_198565)	-34	NM_198565	375387	Hs.702186	NM_198565	ENSG00000174004	NRROS	ELLP3030|GARPL1|LRRC33|UNQ3030	negative regulator of reactive oxygen species	protein-coding
chr3-18054	chr3	23847172	23879821	+	1226.2	2.092	intron (NM_001202476, intron 2 of 4)	L2a|LINE|L2	11551	NM_001202476	7324	Hs.164853	NM_003341	ENSG00000170142	UBE2E1	UBCH6	ubiquitin conjugating enzyme E2 E1	protein-coding
chr6-28533	chr6	32143138	32164657	+	1226.2	1.942	3' UTR (NM_002586, exon 9 of 9).6	3' UTR (NM_002586, exon 9 of 9).6	-1798	NM_001206934	177	Hs.534342	NM_001136	ENSG00000204305	AGER	RAGE|SCARJ1	advanced glycosylation end-product specific receptor	protein-coding
chr2-19636	chr2	62346677	62377700	+	1226.2	1.942	intron (NM_001321781, intron 2 of 2)	intron (NM_001321781, intron 2 of 2)	-61062	NM_006577	10678	Hs.173203	NM_006577	ENSG00000170340	B3GNT2	3-Gn-T1|3-Gn-T2|B3GN-T2|B3GNT|B3GNT-2|B3GNT1|BETA3GNT|BGNT2|BGnT-2|beta-1|beta3Gn-T1|beta3Gn-T2	UDP-GlcNAc:betaGal beta-1,3-N-acetylglucosaminyltransferase 2	protein-coding
chr21-4034	chr21	34576502	34617406	+	1222.6	1.643	Intergenic	Intergenic	-5246	NM_001289128	3455	Hs.708195	NM_000874	ENSG00000159110	IFNAR2	IFN-R|IFN-alpha-REC|IFNABR|IFNARB|IMD45	interferon alpha and beta receptor subunit 2	protein-coding
chr14-17052	chr14	105113774	105162036	+	1222.6	1.793	Intergenic	L1ME3A|LINE|L1	-6010	NR_135293	101929634	Hs.532502	NR_135293	ENSG00000260792	LINC02280	-	long intergenic non-protein coding RNA 2280	ncRNA
chr1-48298	chr1	156690961	156722406	+	1220.8	1.643	TTS (NM_015997)	TTS (NM_015997)	4197	NM_145729	79590	Hs.418233	NM_024540	ENSG00000143314	MRPL24	L24mt|MRP-L18|MRP-L24	mitochondrial ribosomal protein L24	protein-coding
chr5-20870	chr5	88025957	88066539	+	1219.9	1.942	intron (NM_001364355, intron 4 of 9)	AluJb|SINE|Alu	35080	NM_001364356	4208	Hs.649965	NM_002397	ENSG00000081189	MEF2C	C5DELq14.3|DEL5q14.3	myocyte enhancer factor 2C	protein-coding
chr5-25382	chr5	138719489	138740414	+	1219.9	2.092	exon (NM_001161546, exon 1 of 1)	exon (NM_001161546, exon 1 of 1)	842	NM_001161546	389333	Hs.729482	NM_001161546	ENSG00000228672	PROB1	C5orf65	proline rich basic protein 1	protein-coding
chr17-18992	chr17	29634107	29649381	+	1219.9	1.942	promoter-TSS (NM_006495)	promoter-TSS (NM_006495)	-672	NM_006495	2124	Hs.5509	NM_006495	ENSG00000185862	EVI2B	CD361|D17S376|EVDB	ecotropic viral integration site 2B	protein-coding
chr17-23299	chr17	7108303	7156342	+	1219.9	1.494	exon (NM_004422, exon 9 of 15)	exon (NM_004422, exon 9 of 15)	5514	NM_004422	1856	Hs.118640	NM_004422	ENSG00000004975	DVL2	-	dishevelled segment polarity protein 2	protein-coding
chr5-26298	chr5	171383639	171434777	+	1216.3	1.793	intron (NM_012300, intron 1 of 12)	L1ME3|LINE|L1	24669	NM_012300	23291	Hs.484138	NM_012300	ENSG00000072803	FBXW11	BTRC2|BTRCP2|FBW1B|FBXW1B|Fbw11|Hos	F-box and WD repeat domain containing 11	protein-coding
chr19-24659	chr19	38515406	38551706	+	1214.6	1.793	intron (NM_015073, intron 2 of 21)	MIR|SINE|MIR	-120180	NR_145800	109623473		NR_145800		SNORD152	-	small nucleolar RNA, C/D box 152	snoRNA
chr2-34565	chr2	134989022	135052182	+	1213.7	1.942	intron (NM_001371457, intron 2 of 16)	intron (NM_001371457, intron 2 of 16)	8959	NM_002410	4249	Hs.4988	NM_002410	ENSG00000152127	MGAT5	GNT-V|GNT-VA|MGAT5A	alpha-1,6-mannosylglycoprotein 6-beta-N-acetylglucosaminyltransferase	protein-coding
chr9-23341	chr9	132646338	132667025	+	1213.7	1.942	TTS (NM_001363755)	TTS (NM_001363755)	24797	NR_106914	102466750		NR_106914	ENSG00000276124	MIR6855	hsa-mir-6855	microRNA 6855	ncRNA
chr22-9346	chr22	47149836	47187500	+	1211	2.092	intron (NR_104292, intron 2 of 13)	AluSc|SINE|Alu	-1156	NM_001284305	25771	Hs.435044	NM_014346	ENSG00000054611	TBC1D22A	C22orf4|HSC79E021	TBC1 domain family member 22A	protein-coding
chr7-16469	chr7	44645565	44686791	+	1210.1	1.942	intron (NM_001165036, intron 2 of 22)	intron (NM_001165036, intron 2 of 22)	19952	NM_002541	4967	Hs.488181	NM_002541	ENSG00000105953	OGDH	AKGDH|E1k|OGDC	oxoglutarate dehydrogenase	protein-coding
chr8-12864	chr8	128299411	128321035	+	1209.2	1.793	intron (NR_117100, intron 5 of 5)	intron (NR_117100, intron 5 of 5)	53341	NR_117099	103021164	Hs.571531	NR_117099		CASC21	CARLO2|CARLo-2|LINC01244	cancer susceptibility 21	ncRNA
chr19-16432	chr19	47596556	47617547	+	1208.3	2.54	intron (NM_015168, intron 2 of 14)	AluY|SINE|Alu	9982	NM_015168	23211	Hs.104661	NM_015168	ENSG00000130749	ZC3H4	C19orf7	zinc finger CCCH-type containing 4	protein-coding
chr10-22563	chr10	35414957	35440914	+	1208.3	1.793	intron (NM_183011, intron 1 of 6)	intron (NM_183011, intron 1 of 6)	1225	NM_183012	1390	Hs.200250	NM_001881	ENSG00000095794	CREM	CREM-2|ICER|hCREM-2	cAMP responsive element modulator	protein-coding
chr10-20608	chr10	90639033	90664390	+	1207.4	2.241	intron (NM_020799, intron 1 of 10)	L2b|LINE|L2	11709	NM_020799	57559	Hs.16229	NM_020799	ENSG00000138134	STAMBPL1	ALMalpha|AMSH-FP|AMSH-LP|bA399O19.2	STAM binding protein like 1	protein-coding
chr11-7235	chr11	73087537	73101662	+	1204.8	2.241	intron (NM_032871, intron 1 of 10)	intron (NM_032871, intron 1 of 10)	6886	NM_032871	84957	Hs.533720	NM_032871	ENSG00000054967	RELT	AI3C|TNFRSF19L|TRLT	RELT TNF receptor	protein-coding
chr19-23201	chr19	2594493	2631705	+	1203.9	2.092	intron (NM_052847, intron 2 of 4)	intron (NM_052847, intron 2 of 4)	-17614	NR_107004	102465838		NR_107004	ENSG00000277904	MIR7850	hsa-mir-7850	microRNA 7850	ncRNA
chr17-13792	chr17	19030342	19045672	+	1203	2.092	intron (NM_001129778, intron 2 of 3)	intron (NM_001129778, intron 2 of 3)	7105	NM_001353418	400581	Hs.647426	NM_001129778	ENSG00000189152	GRAPL	-	GRB2 related adaptor protein like	protein-coding
chr3-14187	chr3	52251023	52288374	+	1198.5	2.092	intron (NM_007284, intron 1 of 8)	intron (NM_007284, intron 1 of 8)	3476	NM_007284	11344	Hs.436439	NM_007284	ENSG00000247596	TWF2	A6RP|A6r|MSTP011|PTK9L	twinfilin actin binding protein 2	protein-coding
chr15-17138	chr15	63764771	63809626	+	1197.6	2.241	Intergenic	AluJr4|SINE|Alu	-9512	NM_001256702	9960	Hs.458499	NM_006537	ENSG00000140455	USP3	SIH003|UBP	ubiquitin specific peptidase 3	protein-coding
chr11-18431	chr11	117679802	117701546	+	1196.7	1.643	TTS (NM_001680)	TTS (NM_001680)	-2445	NM_001367905	57453	Hs.659513	NM_020693	ENSG00000177103	DSCAML1	DSCAM2	DS cell adhesion molecule like 1	protein-coding
chr5-16941	chr5	154133765	154171585	+	1196.7	1.793	intron (NM_001367719, intron 1 of 18)	intron (NM_001367719, intron 1 of 18)	15961	NM_001367719	23367	Hs.292078	NM_015315	ENSG00000155506	LARP1	LARP	La ribonucleoprotein domain family member 1	protein-coding
chr4-10595	chr4	74454226	74486173	+	1195.8	1.494	intron (NM_001270391, intron 2 of 9)	AluY|SINE|Alu	15954	NM_177532	166824	Hs.529677	NM_177532	ENSG00000169435	RASSF6	-	Ras association domain family member 6	protein-coding
chr19-6987	chr19	56135738	56168707	+	1195.8	1.195	promoter-TSS (NM_207115)	promoter-TSS (NM_207115)	-146	NM_207115	51157	Hs.631551	NM_016202	ENSG00000213015	ZNF580	-	zinc finger protein 580	protein-coding
chr11-22519	chr11	61582012	61604212	+	1194.1	1.494	intron (NM_001281502, intron 1 of 11)	AluSx1|SINE|Alu	-2660	NM_004265	9415	Hs.502745	NM_004265	ENSG00000134824	FADS2	D6D|DES6|FADSD6|LLCDL2|SLL0262|TU13	fatty acid desaturase 2	protein-coding
chr5-19057	chr5	142377544	142417435	+	1194.1	1.345	intron (NR_146198, intron 12 of 22)	L1ME5|LINE|L1	-149014	NR_046680	100874239	Hs.570896	NR_046680	ENSG00000226272	ARHGAP26-AS1	-	ARHGAP26 antisense RNA 1	ncRNA
chr5-13584	chr5	14659807	14686944	+	1194.1	1.195	intron (NM_138348, intron 1 of 6)	intron (NM_138348, intron 1 of 6)	8548	NM_138348	90268	Hs.406335	NM_138348	ENSG00000154124	OTULIN	AIPDS|FAM105B|GUM	OTU deubiquitinase with linear linkage specificity	protein-coding
chr8-14090	chr8	80959009	81017411	+	1194.1	1.345	intron (NM_005079, intron 1 of 5)	intron (NM_005079, intron 1 of 5)	4855	NM_001287143	7163	Hs.368433	NM_005079	ENSG00000076554	TPD52	D52|N8L|PC-1|PrLZ|hD52	tumor protein D52	protein-coding
chr17-26070	chr17	1934317	1994665	+	1191.4	1.643	3' UTR (NM_001256827, exon 12 of 12)	3' UTR (NM_001256827, exon 12 of 12)	4887	NM_001098202	3090	Hs.72956	NM_006497	ENSG00000177374	HIC1	ZBTB29|ZNF901|hic-1	HIC ZBTB transcriptional repressor 1	protein-coding
chr10-21773	chr10	7486366	7536604	+	1190.5	1.345	Intergenic	ERVL-E-int|LTR|ERVL	-58037	NM_001029880	57713	Hs.407983	NM_001018039	ENSG00000198879	SFMBT2	-	Scm like with four mbt domains 2	protein-coding
chr17-14889	chr17	1083403	1133739	+	1188.7	2.241	intron (NM_001322841, intron 1 of 22)	MIRb|SINE|MIR	-18005	NM_001159746	29	Hs.159306	NM_001092	ENSG00000159842	ABR	MDB	ABR activator of RhoGEF and GTPase	protein-coding
chr4-13381	chr4	10723994	10749001	+	1188.7	1.793	Intergenic	Intergenic	-50105	NM_052964	116449	Hs.62772	NM_052964	ENSG00000109684	CLNK	MIST	cytokine dependent hematopoietic cell linker	protein-coding
chr2-27589	chr2	242242025	242276689	+	1186.9	2.39	intron (NM_001282973, intron 4 of 16)	L1MD|LINE|L1	3777	NM_001321033	4735	Hs.721234	NM_004404	ENSG00000168385	SEPTIN2	DIFF6|NEDD-5|NEDD5|Pnutl3|SEPT2|hNedd5	septin 2	protein-coding
chr17-15000	chr17	4842297	4854314	+	1186	2.54	TTS (NM_005022)	TTS (NM_005022)	4076	NM_005022	5216	Hs.494691	NM_005022	ENSG00000108518	PFN1	ALS18	profilin 1	protein-coding
chr14-17076	chr14	105525287	105560162	+	1186	2.39	Intergenic	Intergenic	-10957	NM_001278696	29933	Hs.532504	NM_013345	ENSG00000183484	GPR132	G2A	G protein-coupled receptor 132	protein-coding
chr11-19572	chr11	58329150	58351717	+	1183.4	2.241	intron (NM_001143995, intron 1 of 8)	L1MC5|LINE|L1	2957	NM_004811	9404	Hs.125474	NM_004811	ENSG00000110031	LPXN	LDPL	leupaxin	protein-coding
chr17-28563	chr17	61743301	61783376	+	1180.7	3.137	intron (NM_203351, intron 9 of 16)	intron (NM_203351, intron 9 of 16)	14147	NM_030576	80774	Hs.591166	NM_030576	ENSG00000136490	LIMD2	-	LIM domain containing 2	protein-coding
chr15-18369	chr15	93345459	93392649	+	1179.8	3.287	Intergenic	MER39|LTR|ERV1	30340	NR_033769	728619	Hs.684129	NR_033769		ASB9P1	-	ankyrin repeat and SOCS box containing 9 pseudogene 1	pseudo
chr10-14516	chr10	135170756	135220452	+	1177.1	3.436	intron (NM_207127, intron 3 of 4)	intron (NM_207127, intron 3 of 4)	2838	NR_109764	196743	Hs.501578	NM_152911	ENSG00000148832	PAOX	PAO	polyamine oxidase	protein-coding
chr17-27363	chr17	36856294	36871944	+	1175.3	3.287	exon (NM_005937, exon 4 of 20)	exon (NM_005937, exon 4 of 20)	2593	NM_005937	4302	Hs.91531	NM_005937	ENSG00000275023	MLLT6	AF17	MLLT6, PHD finger containing	protein-coding
chr1-48517	chr1	161008089	161040563	+	1175.3	3.586	intron (NM_001025598, intron 4 of 11)	intron (NM_001025598, intron 4 of 11)	-8559	NM_007122	7391	Hs.414880	NM_007122	ENSG00000158773	USF1	FCHL|FCHL1|HYPLIP1|MLTF|MLTFI|UEF|bHLHb11	upstream transcription factor 1	protein-coding
chr10-701	chr10	42596757	42600613	+	1170	3.287	Intergenic	HSATII|Satellite|Satellite	264808	NR_024380	441666	Hs.255729	NR_024380	ENSG00000215146	LOC441666	-	zinc finger protein 91 pseudogene	pseudo
chr17-26112	chr17	2140984	2171699	+	1167.3	3.287	intron (NM_017575, intron 8 of 18)	MER58B|DNA|hAT-Charlie	13138	NM_001256827	23293	Hs.448342	NM_017575	ENSG00000070366	SMG6	C17orf31|EST1A|SMG-6|hSMG5/7a	SMG6 nonsense mediated mRNA decay factor	protein-coding
chr11-24060	chr11	111268548	111293715	+	1165.5	2.839	Intergenic	Intergenic	7780	NR_046085	100132078	Hs.672662	NR_046085	ENSG00000255428	LOC100132078	-	uncharacterized LOC100132078	ncRNA
chr19-25260	chr19	47729053	47777942	+	1164.6	2.54	Intergenic	AluY|SINE|Alu	-6285	NM_015603	26093	Hs.227782	NM_015603	ENSG00000105321	CCDC9	-	coiled-coil domain containing 9	protein-coding
chr3-23561	chr3	195620472	195641911	+	1163.7	2.689	intron (NM_005781, intron 1 of 14)	L1MB3|LINE|L1	-3756	NR_145450	100128262	Hs.605240	NR_145450		TNK2-AS1	-	TNK2 antisense RNA 1	ncRNA
chr2-31186	chr2	219743841	219774487	+	1161.1	1.793	TTS (NM_025216)	TTS (NM_025216)	13590	NM_025216	80326	Hs.121540	NM_025216	ENSG00000135925	WNT10A	OODD|SSPS|STHAG4	Wnt family member 10A	protein-coding
chr20-10309	chr20	35898340	35946844	+	1160.2	1.195	intron (NM_001003897, intron 1 of 2)	L1MC3|LINE|L1	4534	NM_022077	63905	Hs.6126	NM_022077	ENSG00000101363	MANBAL	-	mannosidase beta like	protein-coding
chr5-18411	chr5	100223607	100242948	+	1160.2	1.345	intron (NM_175052, intron 1 of 2)	intron (NM_175052, intron 1 of 2)	5709	NM_005668	7903	Hs.308628	NM_005668	ENSG00000113532	ST8SIA4	PST|PST1|SIAT8D|ST8SIA-IV	ST8 alpha-N-acetyl-neuraminide alpha-2,8-sialyltransferase 4	protein-coding
chr16-17401	chr16	81502649	81552914	+	1160.2	1.345	intron (NM_198390, intron 1 of 20)	intron (NM_198390, intron 1 of 20)	-1178	NM_030629	80790	Hs.594095	NM_030629	ENSG00000153815	CMIP	TCMIP	c-Maf inducing protein	protein-coding
chr22-12266	chr22	50730496	50766150	+	1159.3	1.046	3' UTR (NM_001001794, exon 20 of 20)	3' UTR (NM_001001794, exon 20 of 20)	-2248	NM_012401	23654	Hs.3989	NM_012401	ENSG00000196576	PLXNB2	MM1|Nbla00445|PLEXB2|dJ402G11.3	plexin B2	protein-coding
chr2-27883	chr2	24551994	24590256	+	1159.3	1.345	intron (NM_001348183, intron 1 of 28)	AluSq|SINE|Alu	12280	NM_001348185	50618	Hs.432562	NM_006277	ENSG00000198399	ITSN2	PRO2015|SH3D1B|SH3P18|SWA|SWAP	intersectin 2	protein-coding
chr17-26595	chr17	16283577	16325115	+	1159.3	0.896	Intergenic	LTR5A|LTR|ERVK	-14539	NM_016113	51393	Hs.279746	NM_016113	ENSG00000187688	TRPV2	VRL|VRL-1|VRL1	transient receptor potential cation channel subfamily V member 2	protein-coding
chr6-29501	chr6	70573305	70605464	+	1157.5	1.494	intron (NM_001858, intron 1 of 50)	intron (NM_001858, intron 1 of 50)	12936	NM_001858	1310	Hs.444842	NM_001858	ENSG00000082293	COL19A1	COL9A1L|D6S228E	collagen type XIX alpha 1 chain	protein-coding
chr6-27012	chr6	160389454	160418511	+	1157.5	1.494	intron (NM_000876, intron 1 of 47)	intron (NM_000876, intron 1 of 47)	13851	NM_000876	3482	Hs.487062	NM_000876	ENSG00000197081	IGF2R	CD222|CI-M6PR|CIMPR|M6P-R|M6P/IGF2R|MPR 300|MPR1|MPR300|MPRI	insulin like growth factor 2 receptor	protein-coding
chr1-45315	chr1	27924475	27961630	+	1155.7	1.345	intron (NM_001042747, intron 7 of 12)	L2|LINE|L2	9699	NM_001042747	2268	Hs.1422	NM_005248	ENSG00000000938	FGR	SRC2|c-fgr|c-src2|p55-Fgr|p55c-fgr|p58-Fgr|p58c-fgr	FGR proto-oncogene, Src family tyrosine kinase	protein-coding
chr6-27855	chr6	16406654	16446878	+	1155.7	1.494	intron (NM_001357857, intron 7 of 8)	intron (NM_001357857, intron 7 of 8)	187948	NM_006877	2766	Hs.484741	NM_006877	ENSG00000137198	GMPR	GMPR 1|GMPR1	guanosine monophosphate reductase	protein-coding
chr2-32757	chr2	48539673	48584572	+	1153.9	1.494	intron (NM_002158, intron 2 of 6)	intron (NM_002158, intron 2 of 6)	20301	NM_002158	3344	Hs.468478	NM_002158	ENSG00000170802	FOXN2	HTLF	forkhead box N2	protein-coding
chr4-15300	chr4	186111522	186148107	+	1151.3	1.345	intron (NM_001317781, intron 1 of 18)	AluSg|SINE|Alu	4423	NM_001317781	83891	Hs.369091	NM_031953	ENSG00000109762	SNX25	MSTP043|SBBI31	sorting nexin 25	protein-coding
chr5-18298	chr5	95139679	95172729	+	1151.3	1.942	intron (NM_002064, intron 1 of 2)	AluSq2|SINE|Alu	2226	NM_002064	2745	Hs.28988	NM_002064	ENSG00000173221	GLRX	GRX|GRX1	glutaredoxin	protein-coding
chr7-8423	chr7	128761271	128809680	+	1151.3	1.643	intron (NM_178562, intron 1 of 7)	intron (NM_178562, intron 1 of 7)	763	NM_178562	340348	Hs.27267	NM_178562	ENSG00000158457	TSPAN33	PEN|PEN.|TSPAN-33	tetraspanin 33	protein-coding
chr5-26215	chr5	169063359	169100237	+	1150.4	1.793	intron (NR_156756, intron 2 of 52)	intron (NR_156756, intron 2 of 52)	17519	NR_156756	1794	Hs.586174	NM_004946	ENSG00000134516	DOCK2	IMD40	dedicator of cytokinesis 2	protein-coding
chr6-28250	chr6	27094613	27125578	+	1150.4	1.942	intron (NM_080593, intron 1 of 1)	AluSq10|SINE|Alu	3007	NM_003495	8294	Hs.248172	NM_003495	ENSG00000276180	HIST1H4I	H4/m|H4FM|H4M	histone cluster 1 H4 family member i	protein-coding
chr15-18423	chr15	94772507	94816549	+	1149.5	1.643	Intergenic	Intergenic	-46902	NM_018349	55784	Hs.33368	NM_018349	ENSG00000140563	MCTP2	-	multiple C2 and transmembrane domain containing 2	protein-coding
chr5-23599	chr5	42991215	43020922	+	1145.9	1.643	Intergenic	MER90a|LTR|ERV1	-12633	NR_104643	643977	Hs.535791	NR_104643		FLJ32255	-	uncharacterized LOC643977	ncRNA
chr12-20851	chr12	31449499	31478844	+	1145.9	2.241	intron (NM_001135811, intron 1 of 6)	PRIMA4-int|LTR|ERV1	-13079	NR_026806	79857	Hs.534485	NM_024799	ENSG00000177340	FLJ13224	-	uncharacterized LOC79857	ncRNA
chr6-19442	chr6	37785973	37819134	+	1145	2.092	intron (NM_021943, intron 1 of 5)	L1ME3A|LINE|L1	15050	NM_021943	60685	Hs.36959	NM_021943	ENSG00000156639	ZFAND3	TEX27	zinc finger AN1-type containing 3	protein-coding
chr1-32841	chr1	172307070	172330836	+	1142.3	2.241	intron (NM_015569, intron 17 of 20)	intron (NM_015569, intron 17 of 20)	-70872	NM_139240	92346	Hs.517991	NM_139240	ENSG00000180999	C1orf105	-	chromosome 1 open reading frame 105	protein-coding
chr5-25473	chr5	139912355	139950242	+	1141.4	2.092	intron (NM_001253764, intron 1 of 2)	intron (NM_001253764, intron 1 of 2)	4051	NM_003732	8637	Hs.594084	NM_003732	ENSG00000243056	EIF4EBP3	4E-BP3|4EBP3	eukaryotic translation initiation factor 4E binding protein 3	protein-coding
chr2-36621	chr2	238599898	238624454	+	1141.4	2.54	intron (NM_001137553, intron 1 of 7)	intron (NM_001137553, intron 1 of 7)	11328	NM_004735	9208	Hs.471779	NM_004735	ENSG00000124831	LRRFIP1	FLAP-1|FLAP1|FLIIAP1|GCF-2|GCF2|HUFI-1|TRIP	LRR binding FLII interacting protein 1	protein-coding
chr7-9169	chr7	92250551	92278197	+	1137.9	2.39	intron (NM_001145306, intron 5 of 7)	intron (NM_001145306, intron 5 of 7)	-44670	NM_152789	257415	Hs.18564	NM_152789	ENSG00000234545	FAM133B	-	family with sequence similarity 133 member B	protein-coding
chr3-14142	chr3	50358255	50397529	+	1137.9	2.54	TTS (NM_001308379)	TTS (NM_001308379)	375	NM_007182	11186	Hs.476270	NM_007182	ENSG00000068028	RASSF1	123F2|NORE2A|RASSF1A|RDA32|REH3P21	Ras association domain family member 1	protein-coding
chr14-18836	chr14	75980587	76016106	+	1137	1.942	intron (NM_006399, intron 2 of 2)	intron (NM_006399, intron 2 of 2)	9534	NM_006399	10538	Hs.509964	NM_006399	ENSG00000156127	BATF	B-ATF|BATF1|SFA-2|SFA2	basic leucine zipper ATF-like transcription factor	protein-coding
chr1-40794	chr1	79083494	79119548	+	1134.3	1.942	intron (NM_006820, intron 5 of 8)	intron (NM_006820, intron 5 of 8)	-13953	NR_135641	10561	Hs.82316	NM_006417	ENSG00000137965	IFI44	MTAP44|TLDC5|p44	interferon induced protein 44	protein-coding
chr11-22839	chr11	65401223	65431581	+	1133.4	2.39	promoter-TSS (NR_039709)	promoter-TSS (NR_039709)	-261	NR_039709	100616284		NR_039709	ENSG00000265874	MIR4489	mir-4489	microRNA 4489	ncRNA
chr22-7615	chr22	24819995	24834766	+	1130.7	2.092	promoter-TSS (NM_001278498)	promoter-TSS (NM_001278498)	-707	NM_001278497	135	Hs.197029	NM_000675	ENSG00000128271	ADORA2A	A2aR|ADORA2|RDC8	adenosine A2a receptor	protein-coding
chr15-13191	chr15	66678343	66726515	+	1130.7	2.241	intron (NM_002755, intron 1 of 10)	intron (NM_002755, intron 1 of 10)	23218	NM_002755	5604	Hs.145442	NM_002755	ENSG00000169032	MAP2K1	CFC3|MAPKK1|MEK1|MKK1|PRKMK1	mitogen-activated protein kinase kinase 1	protein-coding
chr14-17723	chr14	51278097	51302780	+	1130.7	2.092	TTS (NR_135258)	TTS (NR_135258)	1923	NR_135258	105370489	Hs.569387	NR_135258	ENSG00000258843	LOC105370489	-	uncharacterized LOC105370489	ncRNA
chr4-16085	chr4	40552134	40594135	+	1129.8	1.643	intron (NM_001371114, intron 1 of 5)	AluSx|SINE|Alu	-55132	NM_019027	54502	Hs.518727	NM_019027	ENSG00000163694	RBM47	NET18	RNA binding motif protein 47	protein-coding
chr4-3156	chr4	3075382	3093888	+	1127.2	1.494	intron (NM_002111, intron 1 of 66)	intron (NM_002111, intron 1 of 66)	8227	NM_002111	3064	Hs.518450	NM_002111	ENSG00000197386	HTT	HD|IT15|LOMARS	huntingtin	protein-coding
chr8-14235	chr8	95447358	95487683	+	1125.4	1.195	intron (NM_001205262, intron 3 of 3)	intron (NM_001205262, intron 3 of 3)	-18348	NM_001205263	25788	Hs.30561	NM_006550	ENSG00000197275	RAD54B	RDH54	RAD54 homolog B	protein-coding
chr12-24715	chr12	93806788	93836586	+	1124.5	1.494	intron (NM_003348, intron 1 of 3)	intron (NM_003348, intron 1 of 3)	14036	NM_003348	7334	Hs.524630	NM_003348	ENSG00000177889	UBE2N	HEL-S-71|UBC13|UBCHBEN; UBC13|UbcH-ben|UbcH13	ubiquitin conjugating enzyme E2 N	protein-coding
chr1-48052	chr1	154971172	154991050	+	1124.5	1.345	intron (NR_049765, intron 2 of 3)	CT-rich|Low_complexity|Low_complexity	6005	NR_045515	51043	Hs.729279	NM_001252406	ENSG00000160685	ZBTB7B	CKROX|THPOK|ZBTB15|ZFP-67|ZFP67|ZNF857B|c-KROX|hcKROX	zinc finger and BTB domain containing 7B	protein-coding
chr19-24856	chr19	42027706	42066336	+	1124.5	1.345	Intergenic	Intergenic	5161	NR_110724	101927931	Hs.158951	NR_110724	ENSG00000270164	LINC01480	-	long intergenic non-protein coding RNA 1480	ncRNA
chr11-23429	chr11	75522583	75548858	+	1124.5	1.345	intron (NM_003369, intron 1 of 14)	AluY|SINE|Alu	9465	NM_003369	7405	Hs.202470	NM_003369	ENSG00000198382	UVRAG	DHTX|VPS38|p63	UV radiation resistance associated	protein-coding
chr12-20281	chr12	4243045	4274665	+	1123.6	1.195	Intergenic	AluYf4|SINE|Alu	-124073	NM_001759	894	Hs.376071	NM_001759	ENSG00000118971	CCND2	KIAK0002|MPPH3	cyclin D2	protein-coding
chr1-31293	chr1	51425168	51454653	+	1122.7	1.195	exon (NM_001262, exon 3 of 3)	exon (NM_001262, exon 3 of 3)	3993	NM_078626	1031	Hs.525324	NM_001262	ENSG00000123080	CDKN2C	INK4C|p18|p18-INK4C	cyclin dependent kinase inhibitor 2C	protein-coding
chr7-22164	chr7	74057886	74091142	+	1122.7	1.195	intron (NM_032999, intron 1 of 34)	AluSx1|SINE|Alu	2470	NM_001163636	2969	Hs.647041	NM_001518	ENSG00000263001	GTF2I	BAP135|BTKAP1|DIWS|GTFII-I|IB291|SPIN|TFII-I|WBS|WBSCR6	general transcription factor IIi	protein-coding
chr2-22118	chr2	58246662	58276146	+	1120.9	1.195	intron (NM_001288837, intron 4 of 15)	L2b|LINE|L2	-12373	NM_001130483	7444	Hs.715298	NM_006296	ENSG00000028116	VRK2	-	VRK serine/threonine kinase 2	protein-coding
chr6-19232	chr6	32976067	32999665	+	1119.1	1.345	Intergenic	Intergenic	-10498	NM_002119	3111	Hs.631991	NM_002119	ENSG00000204252	HLA-DOA	HLA-DNA|HLA-DZA|HLADZ	major histocompatibility complex, class II, DO alpha	protein-coding
chr9-20761	chr9	139775785	139800976	+	1118.3	1.195	intron (NM_021138, intron 1 of 10)	AluSg|SINE|Alu	7195	NR_039697	100616480		NR_039697	ENSG00000266507	MIR4479	-	microRNA 4479	ncRNA
chr19-23935	chr19	14682148	14725009	+	1117.4	1.494	intron (NM_001204118, intron 4 of 13)	AluSx1|SINE|Alu	9682	NR_109785	388512	Hs.567933	NM_207390	ENSG00000187912	CLEC17A	-	C-type lectin domain containing 17A	protein-coding
chr13-5934	chr13	49135441	49168712	+	1117.4	1.195	intron (NR_051983, intron 2 of 2)	intron (NR_051983, intron 2 of 2)	2961	NR_051983	100129597	Hs.175225	NR_051983	ENSG00000233610	LINC00462	-	long intergenic non-protein coding RNA 462	ncRNA
chr21-5430	chr21	45335835	45395116	+	1117.4	1.345	intron (NM_001037553, intron 1 of 8)	intron (NM_001037553, intron 1 of 8)	20196	NM_001037553	56894	Hs.248785	NM_020132	ENSG00000160216	AGPAT3	1-AGPAT 3|LPAAT-GAMMA1|LPAAT3	1-acylglycerol-3-phosphate O-acyltransferase 3	protein-coding
chr2-18417	chr2	182168683	182180234	+	1116.5	1.046	intron (NR_130784, intron 3 of 4)	intron (NR_130784, intron 3 of 4)	-4079	NR_039637	100616213		NR_039637	ENSG00000266705	MIR4437	mir-4437	microRNA 4437	ncRNA
chr2-34867	chr2	161992582	162034093	+	1116.5	1.195	intron (NM_004180, intron 1 of 7)	intron (NM_004180, intron 1 of 7)	-3602	NM_001199135	10010	Hs.132257	NM_004180	ENSG00000136560	TANK	I-TRAF|ITRAF|TRAF2	TRAF family member associated NFKB activator	protein-coding
chr10-15277	chr10	52106049	52157209	+	1115.6	0.896	intron (NM_147156, intron 6 of 10)	MSTD|LTR|ERVL-MaLR	-123259	NM_001143974	56624	Hs.512645	NM_019893	ENSG00000188611	ASAH2	BCDase|HNAC1|LCDase|N-CDase|NCDase	N-acylsphingosine amidohydrolase 2	protein-coding
chr2-30419	chr2	171985692	172020198	+	1113.8	1.046	intron (NM_001136554, intron 1 of 20)	intron (NM_001136554, intron 1 of 20)	14458	NM_012290	9874	Hs.744917	NM_012290	ENSG00000198586	TLK1	PKU-beta	tousled like kinase 1	protein-coding
chr10-16903	chr10	17685370	17728357	+	1112.9	1.195	intron (NM_001324287, intron 2 of 11)	intron (NM_001324287, intron 2 of 11)	20713	NM_001324282	8027	Hs.335391	NM_003473	ENSG00000136738	STAM	STAM-1|STAM1	signal transducing adaptor molecule	protein-coding
chr17-19135	chr17	36178453	36209358	+	1112	1.345	Intergenic	(CA)n|Simple_repeat|Simple_repeat	50458	NR_024178	284100	Hs.434159	NM_001129906	ENSG00000276715	YWHAEP7	-	tyrosine 3-monooxygenase/tryptophan 5-monooxygenase activation protein epsilon pseudogene 7	pseudo
chr10-24195	chr10	98432774	98480392	+	1112	1.494	intron (NM_152309, intron 2 of 16)	MER124|DNA?|DNA?	23688	NM_152309	118788	Hs.310456	NM_152309	ENSG00000155629	PIK3AP1	BCAP	phosphoinositide-3-kinase adaptor protein 1	protein-coding
chr9-1489	chr9	66454661	66464163	+	1112	1.195	intron (NR_121647, intron 1 of 4)	L1M1|LINE|L1	2123	NR_121647	103352539	Hs.351215	NR_121647	ENSG00000238113	LINC01410	-	long intergenic non-protein coding RNA 1410	ncRNA
chr2-35886	chr2	214009705	214050327	+	1111.1	1.195	intron (NR_146974, intron 1 of 3)	intron (NR_146974, intron 1 of 3)	2418	NR_146974	105373863	Hs.258045	NR_146974		LINC01953	-	long intergenic non-protein coding RNA 1953	ncRNA
chr4-10975	chr4	129730877	129784314	+	1110.2	1.195	intron (NM_001287441, intron 2 of 8)	Tigger2a|DNA|TcMar-Tigger	24596	NM_001287443	79960	Hs.12420	NM_024900	ENSG00000077684	JADE1	PHF17	jade family PHD finger 1	protein-coding
chr8-6868	chr8	22551718	22576870	+	1109.3	1.195	Intergenic	Intergenic	-13301	NM_004430	1960	Hs.534313	NM_004430	ENSG00000179388	EGR3	EGR-3|PILOT	early growth response 3	protein-coding
chr3-27791	chr3	197508637	197545878	+	1107.6	1.195	intron (NM_001365716, intron 1 of 19)	L1ME3B|LINE|L1	9132	NM_001365716	84859	Hs.518414	NM_032773	ENSG00000186001	LRCH3	-	leucine rich repeats and calponin homology domain containing 3	protein-coding
chr11-8446	chr11	7534010	7564657	+	1107.6	1.195	intron (NM_001351853, intron 1 of 25)	intron (NM_001351853, intron 1 of 25)	14103	NM_003621	8495	Hs.655714	NM_003621	ENSG00000166387	PPFIBP2	Cclp1	PPFIA binding protein 2	protein-coding
chr2-18492	chr2	197014652	197048285	+	1106.7	1.195	intron (NM_004226, intron 1 of 7)	intron (NM_004226, intron 1 of 7)	4834	NM_004226	9262	Hs.88297	NM_004226	ENSG00000081320	STK17B	DRAK2	serine/threonine kinase 17b	protein-coding
chr13-8357	chr13	99193178	99230128	+	1105.8	1.046	intron (NM_001032296, intron 1 of 10)	THE1B|LTR|ERVL-MaLR	17752	NM_001286649	8428	Hs.508514	NM_003576	ENSG00000102572	STK24	HEL-S-95|MST3|MST3B|STE20|STK3	serine/threonine kinase 24	protein-coding
chr5-24473	chr5	100149516	100196293	+	1104.9	1.046	intron (NM_005668, intron 4 of 4)	intron (NM_005668, intron 4 of 4)	-20635	NR_031686	100302288		NR_031686	ENSG00000221263	MIR548P	MIRN548P|hsa-mir-548p	microRNA 548p	ncRNA
chr12-9959	chr12	109212513	109252673	+	1104.9	0.896	intron (NM_018984, intron 2 of 14)	L4|LINE|RTE	-1811	NR_030350	693204		NR_030350	ENSG00000207622	MIR619	MIRN619|hsa-mir-619	microRNA 619	ncRNA
chr22-7889	chr22	38003848	38038537	+	1104.9	1.345	intron (NM_001172687, intron 10 of 16)	intron (NM_001172687, intron 10 of 16)	-14484	NM_001350055	23616	Hs.601143	NM_018957	ENSG00000100092	SH3BP1	ARHGAP43	SH3 domain binding protein 1	protein-coding
chr9-20282	chr9	130661300	130680731	+	1104	1.345	intron (NM_175040, intron 4 of 4)	intron (NM_175040, intron 4 of 4)	-3388	NR_104629	30815	Hs.109672	NM_013443	ENSG00000160408	ST6GALNAC6	SIAT7-F|SIAT7F|ST6GALNACVI	ST6 N-acetylgalactosaminide alpha-2,6-sialyltransferase 6	protein-coding
chr9-17703	chr9	126959286	126981689	+	1104	1.345	Intergenic	MLT1D|LTR|ERVL-MaLR	-49398	NM_001166167	10783	Hs.197071	NM_014397	ENSG00000119408	NEK6	SID6-1512	NIMA related kinase 6	protein-coding
chr12-18393	chr12	15092557	15116165	+	1103.1	1.494	promoter-TSS (NM_001321423)	promoter-TSS (NM_001321423)	-276	NM_001321422	397	Hs.504877	NM_001175	ENSG00000111348	ARHGDIB	D4|GDIA2|GDID4|LYGDI|Ly-GDI|RAP1GN1|RhoGDI2	Rho GDP dissociation inhibitor beta	protein-coding
chr2-26508	chr2	172245583	172291674	+	1102.2	1.494	intron (NM_024770, intron 1 of 9)	MLT1L|LTR|ERVL-MaLR	21872	NM_001321155	79828	Hs.135146	NM_024770	ENSG00000123600	METTL8	TIP	methyltransferase like 8	protein-coding
chr2-35467	chr2	191876646	191887901	+	1099.5	1.942	Intergenic	Intergenic	-3297	NM_007315	6772	Hs.642990	NM_007315	ENSG00000115415	STAT1	CANDF7|IMD31A|IMD31B|IMD31C|ISGF-3|STAT91	signal transducer and activator of transcription 1	protein-coding
chr10-5718	chr10	3893041	3930584	+	1098.6	2.092	Intergenic	MLT2D|LTR|ERVL	35670	NR_134490	105376365	Hs.460114	NR_134490	ENSG00000230573	LINC02639	-	long intergenic non-protein coding RNA 2639	ncRNA
chr1-31203	chr1	45264319	45286158	+	1097.7	2.39	intron (NM_001136537, intron 1 of 7)	intron (NM_001136537, intron 1 of 7)	1084	NM_001136537	149478	Hs.632400	NM_001136537	ENSG00000222009	BTBD19	-	BTB domain containing 19	protein-coding
chr16-16600	chr16	30194200	30206127	+	1096	2.39	non-coding (NR_002454, exon 1 of 1).2	non-coding (NR_002454, exon 1 of 1).2	158	NR_002454	606724	Hs.744975	NR_002454		LOC606724	-	coronin 1A pseudogene	pseudo
chr18-7653	chr18	2956798	2998656	+	1096	2.241	intron (NM_014646, intron 1 of 19)	L1MC4a|LINE|L1	-31106	NR_026659	727896	Hs.673126	NR_026659		LOC727896	-	cysteine and histidine rich domain containing 1 pseudogene	pseudo
chr1-47905	chr1	153699764	153723889	+	1093.3	2.092	intron (NM_023015, intron 1 of 29)	AluSc|SINE|Alu	11300	NM_001324475	65123	Hs.438723	NM_023015	ENSG00000143624	INTS3	C1orf193|C1orf60|INT3|SOSS-A|SOSSA	integrator complex subunit 3	protein-coding
chr1-39252	chr1	24213735	24243448	+	1091.5	2.241	intron (NM_001841, intron 1 of 1)	intron (NM_001841, intron 1 of 1)	11261	NM_001841	1269	Hs.73037	NM_001841	ENSG00000188822	CNR2	CB-2|CB2|CX5	cannabinoid receptor 2	protein-coding
chr1-34470	chr1	23900708	23952048	+	1089.7	2.241	Intergenic	AluSx|SINE|Alu	-27446	NM_001348075	259283	Hs.523369	NM_001348075		MDS2	-	myelodysplastic syndrome 2 translocation associated	protein-coding
chr1-45901	chr1	40500623	40532738	+	1088.8	2.092	intron (NM_001350484, intron 2 of 13)	intron (NM_001350484, intron 2 of 13)	10157	NM_001350481	10487	Hs.370581	NM_006367	ENSG00000131236	CAP1	CAP|CAP1-PEN	cyclase associated actin cytoskeleton regulatory protein 1	protein-coding
chr9-18880	chr9	37185383	37222040	+	1088.8	2.092	intron (NM_032226, intron 2 of 8)	L1PA8|LINE|L1	83116	NM_001289121	84186	Hs.654700	NM_032226	ENSG00000147905	ZCCHC7	AIR1|HSPC086	zinc finger CCHC-type containing 7	protein-coding
chrX-4492	chrX	64887130	64927000	+	1087	1.793	intron (NM_002444, intron 1 of 12)	AluSx3|SINE|Alu	19544	NM_002444	4478	Hs.87752	NM_002444	ENSG00000147065	MSN	HEL70|IMD50	moesin	protein-coding
chr5-24240	chr5	88168909	88187065	+	1085.3	1.793	intron (NM_001364331, intron 1 of 11)	intron (NM_001364331, intron 1 of 11)	1014	NM_001308002	4208	Hs.649965	NM_002397	ENSG00000081189	MEF2C	C5DELq14.3|DEL5q14.3	myocyte enhancer factor 2C	protein-coding
chr17-16696	chr17	7452022	7488179	+	1084.4	1.643	intron (NM_015670, intron 6 of 11)	FLAM_C|SINE|Alu	4791	NR_037926	100533955	Hs.129673	NR_037926		SENP3-EIF4A1	-	SENP3-EIF4A1 readthrough (NMD candidate)	ncRNA
chr12-16345	chr12	14514917	14557526	+	1083.5	1.942	intron (NM_018179, intron 1 of 14)	intron (NM_018179, intron 1 of 14)	-1994	NM_181352	55729	Hs.504856	NM_018179	ENSG00000171681	ATF7IP	AM|ATF-IP|MCAF|MCAF1|p621	activating transcription factor 7 interacting protein	protein-coding
chr3-6284	chr3	191046871	191100473	+	1083.5	1.793	intron (NM_178335, intron 1 of 11)	intron (NM_178335, intron 1 of 11)	-25347	NM_198152	257313	Hs.518492	NM_198152	ENSG00000188958	UTS2B	U2B|URP|UTS2D	urotensin 2B	protein-coding
chr10-20257	chr10	74836145	74892057	+	1082.6	1.793	Intergenic	AluSz|SINE|Alu	-6032	NM_001283016	25961	Hs.533657	NM_015901	ENSG00000166321	NUDT13	-	nudix hydrolase 13	protein-coding
chr8-13389	chr8	28860477	28919086	+	1080.8	1.643	intron (NM_001324385, intron 6 of 10)	intron (NM_001324385, intron 6 of 10)	140950	NM_001324388	79618	Hs.563560	NM_024567	ENSG00000147421	HMBOX1	HNF1LA|HOT1|PBHNF	homeobox containing 1	protein-coding
chr2-27409	chr2	232526587	232552359	+	1079.9	1.643	Intergenic	Intergenic	-33762	NM_001099285	5757	Hs.459927	NM_002823	ENSG00000187514	PTMA	TMSA	prothymosin alpha	protein-coding
chr17-22570	chr17	73238008	73268929	+	1078.1	1.643	intron (NM_001291641, intron 1 of 17)	HERVH-int|LTR|ERV1	4219	NM_001291641	23163	Hs.87726	NM_014001	ENSG00000125447	GGA3	-	golgi associated, gamma adaptin ear containing, ARF binding protein 3	protein-coding
chr20-7632	chr20	5568036	5592153	+	1077.2	1.643	intron (NM_019593, intron 2 of 19)	AluSx1|SINE|Alu	11558	NM_019593	56261	Hs.636359	NM_019593	ENSG00000125772	GPCPD1	EDI3|GDE5|GDPD6|PREI4	glycerophosphocholine phosphodiesterase 1	protein-coding
chr20-11611	chr20	25262066	25306012	+	1076.3	1.643	intron (NM_001042472, intron 11 of 12)	intron (NM_001042472, intron 11 of 12)	55318	NM_002862	5834	Hs.368157	NM_002862	ENSG00000100994	PYGB	GPBB	glycogen phosphorylase B	protein-coding
chr5-13490	chr5	6712274	6741520	+	1075.5	1.494	intron (NM_001171805, intron 1 of 12)	intron (NM_001171805, intron 1 of 12)	13352	NM_006999	11044	Hs.481542	NM_006999	ENSG00000112941	TENT4A	LAK-1|LAK1|PAPD7|POLK|POLS|TRF4|TRF4-1|TRF41|TUTASE5	terminal nucleotidyltransferase 4A	protein-coding
chr17-29422	chr17	79476277	79487491	+	1074.6	1.494	Intergenic	CpG-11343	-2059	NM_001199954	71	Hs.514581	NM_001614	ENSG00000184009	ACTG1	ACT|ACTG|DFNA20|DFNA26|HEL-176	actin gamma 1	protein-coding
chr4-13661	chr4	39932704	39980016	+	1073.7	1.793	intron (NM_001100399, intron 2 of 32)	L1MEg|LINE|L1	23171	NM_001100399	23244	Hs.331431	NM_015200	ENSG00000121892	PDS5A	PIG54|SCC-112|SCC112	PDS5 cohesin associated factor A	protein-coding
chr17-27145	chr17	30813842	30852070	+	1073.7	1.793	intron (NM_015194, intron 21 of 21)	AluJr|SINE|Alu	18945	NM_003885	8851	Hs.500015	NM_003885	ENSG00000176749	CDK5R1	CDK5P35|CDK5R|NCK5A|p23|p25|p35|p35nck5a	cyclin dependent kinase 5 regulatory subunit 1	protein-coding
chr19-24750	chr19	40441088	40477886	+	1072.8	1.793	Intergenic	Intergenic	-17425	NM_153001	5704	Hs.211594	NM_006503	ENSG00000013275	PSMC4	MIP224|RPT3|S6|TBP-7|TBP7	proteasome 26S subunit, ATPase 4	protein-coding
chr12-21960	chr12	102302377	102335883	+	1071.9	1.643	Intergenic	Intergenic	47772	NM_018370	55332	Hs.525634	NM_018370	ENSG00000136048	DRAM1	DRAM	DNA damage regulated autophagy modulator 1	protein-coding
chr5-24925	chr5	126900474	126925935	+	1071	1.494	Intergenic	L1MA9|LINE|L1	59872	NM_130809	133619	Hs.483259	NM_130809	ENSG00000164244	PRRC1	-	proline rich coiled-coil 1	protein-coding
chr22-11053	chr22	24128525	24200339	+	1067.4	1.643	intron (NM_003073, intron 6 of 8)	intron (NM_003073, intron 6 of 8)	16761	NM_001363072	91319	Hs.593679	NM_198440	ENSG00000099958	DERL3	C22orf14|IZP6|LLN2|derlin-3	derlin 3	protein-coding
chr3-18174	chr3	38177170	38217237	+	1066.5	1.793	Intergenic	AluSx1|SINE|Alu	-9825	NM_005109	9943	Hs.475970	NM_005109	ENSG00000172939	OXSR1	OSR1	oxidative stress responsive kinase 1	protein-coding
chr1-37101	chr1	161675128	161720335	+	1065.6	2.39	3' UTR (NM_001288830, exon 5 of 5)	3' UTR (NM_001288830, exon 5 of 5)	5288	NM_001288831	127943	Hs.517422	NM_001002901	ENSG00000162746	FCRLB	FCRL2|FCRLM2|FCRLY|FREB-2|FREB2|FcRY	Fc receptor like B	protein-coding
chr7-20746	chr7	2269735	2302151	+	1065.6	2.39	intron (NM_002452, intron 2 of 3)	intron (NM_002452, intron 2 of 3)	-3003	NR_160264	4521	Hs.534331	NM_002452	ENSG00000106268	NUDT1	MTH1	nudix hydrolase 1	protein-coding
chr4-13003	chr4	185184983	185210538	+	1065.6	2.39	Intergenic	THE1D-int|LTR|ERVL-MaLR	-58734	NM_153343	133121	Hs.297814	NM_153343	ENSG00000164303	ENPP6	NPP6	ectonucleotide pyrophosphatase/phosphodiesterase 6	protein-coding
chr12-20114	chr12	125252052	125281941	+	1063.9	2.092	intron (NR_160417, intron 12 of 13)	intron (NR_160417, intron 12 of 13)	57221	NM_001367982	949	Hs.731377	NM_005505	ENSG00000073060	SCARB1	CD36L1|CLA-1|CLA1|HDLQTL6|SR-BI|SRB1	scavenger receptor class B member 1	protein-coding
chr11-17462	chr11	63605189	63656939	+	1063	1.942	intron (NM_001039469, intron 1 of 18)	AluSx1|SINE|Alu	24482	NM_001163296	2011	Hs.567261	NM_004954	ENSG00000072518	MARK2	EMK-1|EMK1|PAR-1|Par-1b|Par1b	microtubule affinity regulating kinase 2	protein-coding
chr9-14292	chr9	132693172	132729347	+	1058.5	1.793	intron (NM_001363755, intron 6 of 15)	intron (NM_001363755, intron 6 of 15)	79375	NR_106914	102466750		NR_106914	ENSG00000276124	MIR6855	hsa-mir-6855	microRNA 6855	ncRNA
chr15-17756	chr15	75135078	75183105	+	1057.6	1.942	intron (NM_005697, intron 1 of 8)	intron (NM_005697, intron 1 of 8)	6615	NM_001320778	10066	Hs.458917	NM_005697	ENSG00000140497	SCAMP2	-	secretory carrier membrane protein 2	protein-coding
chr3-16035	chr3	49026510	49066790	+	1056.7	2.092	intron (NM_001320547, intron 1 of 5)	L2c|LINE|L2	1612	NM_001320547	11180	Hs.654815	NM_018031	ENSG00000178252	WDR6	-	WD repeat domain 6	protein-coding
chr5-22298	chr5	151119170	151159235	+	1054.9	2.092	Intergenic	Intergenic	-1010	NM_004045	475	Hs.125213	NM_004045	ENSG00000177556	ATOX1	ATX1|HAH1	antioxidant 1 copper chaperone	protein-coding
chr2-33678	chr2	74395703	74440289	+	1054.9	1.942	Intergenic	AluSg|SINE|Alu	-7694	NR_027405	10797	Hs.469030	NM_006636	ENSG00000065911	MTHFD2	NMDMC	methylenetetrahydrofolate dehydrogenase (NADP+ dependent) 2, methenyltetrahydrofolate cyclohydrolase	protein-coding
chr12-26391	chr12	9818765	9838922	+	1054.9	1.494	intron (NM_001197319, intron 1 of 2)	L1MC1|LINE|L1	6534	NM_001197317	29121	Hs.268326	NM_013269	ENSG00000069493	CLEC2D	CLAX|LLT1|OCIL	C-type lectin domain family 2 member D	protein-coding
chr9-7403	chr9	6680479	6723425	+	1054.1	1.643	Intergenic	AluY|SINE|Alu	-18911	NM_001146696	23081	Hs.709425	NM_015061	ENSG00000107077	KDM4C	GASC1|JHDM3C|JMJD2C|TDRD14C	lysine demethylase 4C	protein-coding
chr9-20319	chr9	131443961	131465962	+	1053.2	1.643	exon (NM_001248001, exon 4 of 8)	exon (NM_001248001, exon 4 of 8)	2707	NM_001248001	6418	Hs.436687	NM_003011	ENSG00000119335	SET	2PP2A|I2PP2A|IGAAD|IPP2A2|MRD58|PHAPII|TAF-I|TAF-IBETA	SET nuclear proto-oncogene	protein-coding
chr17-28228	chr17	55431527	55457284	+	1052.3	1.345	intron (NM_001322250, intron 5 of 13)	intron (NM_001322250, intron 5 of 13)	110025	NM_170721	124540	Hs.658922	NM_138962	ENSG00000153944	MSI2	MSI2H	musashi RNA binding protein 2	protein-coding
chr1-40519	chr1	53757351	53800251	+	1050.5	1.494	intron (NM_017522, intron 2 of 15)	MIRb|SINE|MIR	14941	NM_004631	7804	Hs.280387	NM_004631	ENSG00000157193	LRP8	APOER2|HSZ75190|LRP-8|MCI1	LDL receptor related protein 8	protein-coding
chr6-15952	chr6	143224086	143269440	+	1049.6	1.494	intron (NM_006734, intron 1 of 9)	intron (NM_006734, intron 1 of 9)	19550	NM_006734	3097	Hs.510172	NM_006734	ENSG00000010818	HIVEP2	HIV-EP2|MBP-2|MIBP1|MRD43|SHN2|ZAS2|ZNF40B	human immunodeficiency virus type I enhancer binding protein 2	protein-coding
chr5-26581	chr5	176921235	176944788	+	1047.8	1.643	intron (NM_001144876, intron 2 of 4)	AluY|SINE|Alu	3847	NM_001308236	79930	Hs.720849	NM_024872	ENSG00000146094	DOK3	DOKL	docking protein 3	protein-coding
chr3-26821	chr3	152066649	152102197	+	1046.9	1.793	intron (NM_001314057, intron 2 of 11)	intron (NM_001314057, intron 2 of 11)	-25644	NR_132656	645843	Hs.632562	NM_001123228	ENSG00000221962	TMEM14EP	TMEM14E	transmembrane protein 14E, pseudogene	pseudo
chr17-22712	chr17	75311950	75339518	+	1046.9	1.793	intron (NM_006640, intron 1 of 10)	intron (NM_006640, intron 1 of 10)	10137	NM_006640	10801	Hs.440932	NM_006640	ENSG00000184640	SEPTIN9	AF17q25|MSF|MSF1|NAPB|PNUTL4|SEPT9|SINT1|SeptD1	septin 9	protein-coding
chr5-24965	chr5	130544216	130566326	+	1046	1.942	Intergenic	Intergenic	-44431	NM_020240	56990	Hs.508829	NM_020240	ENSG00000158985	CDC42SE2	SPEC2	CDC42 small effector 2	protein-coding
chr12-29110	chr12	112501639	112548839	+	1046	1.942	intron (NM_024953, intron 4 of 23)	intron (NM_024953, intron 4 of 23)	21348	NM_024953	80018	Hs.530941	NM_024953	ENSG00000111300	NAA25	C12orf30|MDM20|NAP1	N(alpha)-acetyltransferase 25, NatB auxiliary subunit	protein-coding
chr6-29988	chr6	109762097	109804390	+	1044.2	1.942	TTS (NM_014797)	TTS (NM_014797)	3928	NM_001286613	64780	Hs.33476	NM_022765	ENSG00000135596	MICAL1	MICAL|MICAL-1|NICAL	microtubule associated monooxygenase, calponin and LIM domain containing 1	protein-coding
chr7-23122	chr7	121003580	121036871	+	1042.5	1.793	intron (NM_001040020, intron 2 of 9)	intron (NM_001040020, intron 2 of 9)	16137	NM_014888	10447	Hs.434053	NM_014888	ENSG00000196937	FAM3C	GS3786|ILEI	family with sequence similarity 3 member C	protein-coding
chr16-11545	chr16	53124238	53166010	+	1041.6	1.942	intron (NM_025134, intron 1 of 38)	MIR3|SINE|MIR	-19800	NM_001352127	80205	Hs.59159	NM_015287	ENSG00000177200	CHD9	AD013|CHD-9|CReMM|KISH2|PRIC320	chromodomain helicase DNA binding protein 9	protein-coding
chr7-21393	chr7	25980283	26011217	+	1038.9	1.793	Intergenic	L1ME3F|LINE|L1	-6144	NR_029597	406940		NR_029597	ENSG00000199085	MIR148A	MIRN148|MIRN148A|hsa-mir-148|mir-148a	microRNA 148a	ncRNA
chr19-24530	chr19	36186795	36210311	+	1038	2.689	intron (NM_014383, intron 1 of 6)	AluSc|SINE|Alu	3093	NM_001316903	27033	Hs.99430	NM_014383	ENSG00000011590	ZBTB32	FAXF|FAZF|Rog|TZFP|ZNF538	zinc finger and BTB domain containing 32	protein-coding
chr11-15580	chr11	65336319	65357313	+	1036.2	2.54	exon (NM_001351087, exon 3 of 18)	exon (NM_001351087, exon 3 of 18)	3292	NM_001099409	254102	Hs.502867	NM_001099409	ENSG00000173442	EHBP1L1	-	EH domain binding protein 1 like 1	protein-coding
chr12-15749	chr12	121100603	121127910	+	1036.2	2.241	Intergenic	AluSp|SINE|Alu	-10696	NM_014730	9761	Hs.744910	NM_014730	ENSG00000110917	MLEC	KIAA0152	malectin	protein-coding
chr19-24311	chr19	19549071	19601274	+	1035.3	2.241	intron (NM_001300946, intron 2 of 12)	intron (NM_001300946, intron 2 of 12)	29300	NR_030370	693225		NR_030370	ENSG00000207821	MIR640	MIRN640|hsa-mir-640	microRNA 640	ncRNA
chr3-18459	chr3	48506987	48521309	+	1035.3	2.39	intron (NM_001272066, intron 3 of 5)	intron (NM_001272066, intron 3 of 5)	419	NM_001272082	51246	Hs.414579	NM_016479	ENSG00000164054	SHISA5	SCOTIN	shisa family member 5	protein-coding
chr10-13946	chr10	90734474	90762937	+	1030	2.092	intron (NM_001320855, intron 1 of 8)	intron (NM_001320855, intron 1 of 8)	-1850	NM_152872	355	Hs.244139	NM_000043	ENSG00000026103	FAS	ALPS1A|APO-1|APT1|CD95|FAS1|FASTM|TNFRSF6	Fas cell surface death receptor	protein-coding
chr1-44123	chr1	935184	976207	+	1029.1	1.793	exon (NM_001305275, exon 1 of 39)	exon (NM_001305275, exon 1 of 39)	195	NM_001305275	375790	Hs.273330	NM_198576	ENSG00000188157	AGRN	AGRIN|CMS8|CMSPPD	agrin	protein-coding
chr6-30109	chr6	113946689	113973810	+	1029.1	1.942	intron (NR_125844, intron 1 of 2)	AluSx|SINE|Alu	11028	NR_125844	101927686	Hs.402044	NR_125844	ENSG00000230943	LINC02541	-	long intergenic non-protein coding RNA 2541	ncRNA
chr11-19788	chr11	64071278	64108568	+	1027.3	1.793	TTS (NM_001358511)	TTS (NM_001358511)	4209	NM_001358516	25824	Hs.502823	NM_012094	ENSG00000126432	PRDX5	ACR1|AOEB166|B166|HEL-S-55|PLP|PMP20|PRDX6|PRXV|SBBI10|prx-V	peroxiredoxin 5	protein-coding
chr8-18336	chr8	46838977	46861839	+	1025.5	1.195	Intergenic	ALR/Alpha|Satellite|centr	678857	NR_146077	389652		NR_146077	ENSG00000248498	ASNSP1	ASNSL1	asparagine synthetase pseudogene 1	pseudo
chr3-23160	chr3	171849745	171886246	+	1025.5	1.942	intron (NM_022763, intron 3 of 25)	MER5B|DNA|hAT-Charlie	109674	NM_001135095	64778	Hs.744888	NM_022763	ENSG00000075420	FNDC3B	FAD104|PRO4979|YVTM2421	fibronectin type III domain containing 3B	protein-coding
chr15-13640	chr15	85258613	85325701	+	1025.5	1.046	intron (NM_014630, intron 1 of 10)	(CCG)n|Simple_repeat|Simple_repeat	334	NM_014630	9640	Hs.79347	NM_014630	ENSG00000166716	ZNF592	CAMOS|SCAR5	zinc finger protein 592	protein-coding
chr1-48233	chr1	156163076	156197572	+	1024.6	1.195	non-coding (NR_104408, exon 4 of 4)	non-coding (NR_104408, exon 4 of 4)	-2455	NM_001199662	100527963	Hs.530479	NM_001199661	ENSG00000260238	PMF1-BGLAP	PMF-1|PMF1	PMF1-BGLAP readthrough	protein-coding
chr1-23743	chr1	2477855	2489852	+	1024.6	1.345	non-coding (NR_037844, exon 5 of 7)	non-coding (NR_037844, exon 5 of 7)	-3951	NM_003820	8764	Hs.512898	NM_003820	ENSG00000157873	TNFRSF14	ATAR|CD270|HVEA|HVEM|LIGHTR|TR2	TNF receptor superfamily member 14	protein-coding
chr5-24385	chr5	96205419	96233743	+	1023.7	0.896	exon (NM_001329233, exon 3 of 5)	exon (NM_001329233, exon 3 of 5)	7938	NM_022350	64167	Hs.482910	NM_022350	ENSG00000164308	ERAP2	L-RAP|LRAP	endoplasmic reticulum aminopeptidase 2	protein-coding
chr5-19346	chr5	153569665	153624236	+	1022.8	1.046	intron (NM_198321, intron 1 of 11)	MIRc|SINE|MIR	26657	NM_198321	55568	Hs.631797	NM_017540	ENSG00000164574	GALNT10	GALNACT10|PPGALNACT10|PPGANTASE10	polypeptide N-acetylgalactosaminyltransferase 10	protein-coding
chr16-18434	chr16	15725983	15752765	+	1022.8	1.793	intron (NM_001143979, intron 1 of 9)	MamRep434|DNA|TcMar-Tigger	2135	NM_001143979	54820	Hs.655378	NM_017668	ENSG00000072864	NDE1	HOM-TES-87|LIS4|MHAC|NDE|NUDE|NUDE1	nudE neurodevelopment protein 1	protein-coding
chr4-11449	chr4	2469675	2519767	+	1021.1	1.793	intron (NM_002938, intron 2 of 7)	intron (NM_002938, intron 2 of 7)	23541	NM_001185009	6047	Hs.66394	NM_002938	ENSG00000063978	RNF4	RES4-26|SLX5|SNURF	ring finger protein 4	protein-coding
chr19-19752	chr19	36388840	36422323	+	1020.2	2.092	Intergenic	AluSz|SINE|Alu	-6370	NM_003332	7305	Hs.515369	NM_003332	ENSG00000011600	TYROBP	DAP12|KARAP|PLOSL|PLOSL1	TYRO protein tyrosine kinase binding protein	protein-coding
chr5-22391	chr5	156679996	156719078	+	1020.2	2.092	intron (NM_014376, intron 1 of 30)	HAL1|LINE|L1	3203	NM_014376	26999	Hs.519702	NM_014376	ENSG00000055163	CYFIP2	EIEE65|PIR121	cytoplasmic FMR1 interacting protein 2	protein-coding
chr1-41203	chr1	111413116	111434153	+	1019.3	2.54	intron (NM_000560, intron 1 of 7)	L2c|LINE|L2	7864	NM_000560	963	Hs.443057	NM_000560	ENSG00000143119	CD53	MOX44|TSPAN25	CD53 molecule	protein-coding
chr17-12841	chr17	40706169	40741053	+	1014.8	2.839	TTS (NM_001256016)	TTS (NM_001256016)	4533	NM_198204	6945	Hs.383019	NM_170607	ENSG00000108788	MLX	MAD7|MXD7|TCFL4|TF4|bHLHd13	MAX dimerization protein MLX	protein-coding
chr9-15145	chr9	68407691	68425078	+	1013.9	2.54	promoter-TSS (NR_039688)	promoter-TSS (NR_039688)	-996	NR_039688	100616184		NR_039688	ENSG00000276029	MIR4477A	-	microRNA 4477a	ncRNA
chr4-16064	chr4	40453654	40524574	+	1012.1	2.39	intron (NM_001098634, intron 2 of 6)	intron (NM_001098634, intron 2 of 6)	15022	NR_039966	100616274		NR_039966	ENSG00000263642	MIR4802	-	microRNA 4802	ncRNA
chr14-16702	chr14	93112508	93147548	+	1011.2	2.54	intron (NM_024832, intron 7 of 9)	intron (NM_024832, intron 7 of 9)	84944	NM_005606	5641	Hs.18069	NM_005606	ENSG00000100600	LGMN	AEP|LGMN1|PRSC1	legumain	protein-coding
chr10-22727	chr10	45899683	45935668	+	1007.7	2.54	intron (NM_000698, intron 4 of 13)	intron (NM_000698, intron 4 of 13)	30894	NR_120674	102724323	Hs.559151	NR_120674	ENSG00000231964	LOC102724323	-	uncharacterized LOC102724323	ncRNA
chr6-27647	chr6	12352816	12383772	+	1005.9	1.793	Intergenic	L2a|LINE|L2	77700	NM_001955	1906	Hs.511899	NM_001955	ENSG00000078401	EDN1	ARCND3|ET1|HDLCQ7|PPET1|QME	endothelin 1	protein-coding
chr14-18197	chr14	64962024	64984143	+	1005.9	1.643	intron (NM_014950, intron 1 of 2)	AluSq|SINE|Alu	-1152	NM_001304507	7597	Hs.654571	NM_006977	ENSG00000089775	ZBTB25	C14orf51|KUP|ZNF46	zinc finger and BTB domain containing 25	protein-coding
chr8-18618	chr8	61797980	61842271	+	1005.9	1.643	Intergenic	Intergenic	60182	NR_034003	100130298	Hs.636194	NR_034003		LOC100130298	-	hCG1816373-like	ncRNA
chr8-20188	chr8	145043448	145069309	+	1005	1.494	intron (NM_032789, intron 9 of 10)	AluY|SINE|Alu	4250	NM_001317895	84875	Hs.348609	NM_032789	ENSG00000178685	PARP10	ARTD10	poly(ADP-ribose) polymerase family member 10	protein-coding
chr11-22543	chr11	62306757	62342565	+	1004.1	0.896	Intergenic	FAM|SINE|Alu	3117	NR_037427	100500804		NR_037427	ENSG00000284135	MIR3654	-	microRNA 3654	ncRNA
chr6-11822	chr6	26520729	26569668	+	1004.1	0.896	intron (NM_006353, intron 1 of 1)	L1ME3E|LINE|L1	6604	NM_006353	10473	Hs.236774	NM_006353	ENSG00000182952	HMGN4	HMG17L3|NHC	high mobility group nucleosomal binding domain 4	protein-coding
chr10-12130	chr10	75909547	75950774	+	1004.1	0.747	intron (NM_001369123, intron 1 of 9)	intron (NM_001369123, intron 1 of 9)	-6087	NM_001123	132	Hs.656586	NM_001123	ENSG00000156110	ADK	AK	adenosine kinase	protein-coding
chr15-12322	chr15	101458498	101488576	+	1002.3	0.896	intron (NM_024652, intron 2 of 33)	HAL1|LINE|L1	13975	NM_024652	79705	Hs.407918	NM_024652	ENSG00000154237	LRRK1	RIPK6|Roco1	leucine rich repeat kinase 1	protein-coding
chr15-18487	chr15	100017020	100055582	+	1002.3	0.896	Intergenic	Intergenic	-69321	NM_001352617	4205	Hs.268675	NM_005587	ENSG00000068305	MEF2A	ADCAD1|RSRFC4|RSRFC9|mef2	myocyte enhancer factor 2A	protein-coding
chr16-16570	chr16	29801304	29836554	+	1002.3	1.494	exon (NM_001042539, exon 2 of 6)	exon (NM_001042539, exon 2 of 6)	1079	NM_001276276	4150	Hs.23650	NM_002383	ENSG00000103495	MAZ	PUR1|Pur-1|SAF-1|SAF-2|SAF-3|ZF87|ZNF801|Zif87	MYC associated zinc finger protein	protein-coding
chr11-22579	chr11	62597027	62630753	+	1001.4	1.494	Intergenic	Intergenic	-4609	NR_002716	6066		NR_002716	ENSG00000274585	RNU2-1	RNU2|U2	RNA, U2 small nuclear 1	snRNA
chrX-1216	chrX	61682014	61734271	+	1000.5	1.643	Intergenic	ALR/Alpha|Satellite|centr	863069	NM_001012968	139886	Hs.612782	NM_001012968	ENSG00000186767	SPIN4	TDRD28	spindlin family member 4	protein-coding
chr14-7193	chr14	68937718	68995327	+	1000.5	1.793	intron (NM_001321818, intron 10 of 10)	MLT1D|LTR|ERVL-MaLR	128982	NR_135816	100996664		NR_135816		LOC100996664	-	uncharacterized LOC100996664	ncRNA
chr8-7747	chr8	8190445	8221742	+	999.7	1.643	intron (NM_001369759, intron 4 of 7)	intron (NM_001369759, intron 4 of 7)	37661	NM_001369759	157285	Hs.583863	NM_001080826	ENSG00000275342	PRAG1	NACK|PEAK2|PRAGMIN|SGK223	PEAK1 related, kinase-activating pseudokinase 1	protein-coding
chr10-22036	chr10	13785316	13830096	+	995.2	2.092	intron (NM_001318336, intron 5 of 23)	intron (NM_001318336, intron 5 of 23)	-58139	NM_001318338	55691	Hs.330463	NM_018027	ENSG00000151474	FRMD4A	CCAFCA|FRMD4|bA295P9.4	FERM domain containing 4A	protein-coding
chr2-35940	chr2	216865579	216882612	+	995.2	2.092	intron (NM_018000, intron 1 of 4)	AluYk11|SINE|Alu	4179	NM_018000	55686	Hs.620391	NM_018000	ENSG00000118242	MREG	DSU|WDT2	melanoregulin	protein-coding
chr20-12312	chr20	45873075	45904212	+	993.4	2.39	intron (NM_001281781, intron 11 of 20)	L2a|LINE|L2	-58603	NR_024594	100131496	Hs.662547	NR_024594	ENSG00000267882	LOC100131496	-	uncharacterized LOC100131496	ncRNA
chr6-27354	chr6	6583989	6594108	+	992.5	2.689	promoter-TSS (NM_004271)	promoter-TSS (NM_004271)	95	NM_004271	9450	Hs.653138	NM_004271	ENSG00000112799	LY86	MD-1|MD1|MMD-1|dJ80N2.1	lymphocyte antigen 86	protein-coding
chr16-18585	chr16	21367623	21394447	+	992.5	2.689	intron (NR_045011, intron 2 of 5)	intron (NR_045011, intron 2 of 5)	20351	NR_045011	100652781	Hs.443656	NM_001012391		SNX29P1	RUNDC2B|RUNDC2L	sorting nexin 29 pseudogene 1	pseudo
chr16-18179	chr16	11031363	11062717	+	989.8	1.942	intron (NM_001243403, intron 1 of 20)	L1M5|LINE|L1	8619	NM_015226	23274	Hs.35490	NM_015226	ENSG00000038532	CLEC16A	Gop-1|KIAA0350	C-type lectin domain containing 16A	protein-coding
chr6-30348	chr6	129991938	130031687	+	989	2.092	intron (NM_033515, intron 1 of 14)	intron (NM_033515, intron 1 of 14)	19510	NM_033515	93663	Hs.486458	NM_033515	ENSG00000146376	ARHGAP18	MacGAP|SENEX|bA307O14.2	Rho GTPase activating protein 18	protein-coding
chr1-48410	chr1	160508416	160523812	+	986.3	1.793	3' UTR (NM_001184882, exon 6 of 6)	3' UTR (NM_001184882, exon 6 of 6)	-23069	NM_001184716	114836	Hs.492348	NM_052931	ENSG00000162739	SLAMF6	CD352|KALI|KALIb|Ly108|NTB-A|NTBA|SF2000	SLAM family member 6	protein-coding
chr16-18328	chr16	12057057	12088633	+	984.5	1.793	intron (NM_032167, intron 1 of 20)	intron (NM_032167, intron 1 of 20)	2254	NM_032167	92017	Hs.458401	NM_032167	ENSG00000048471	SNX29	A-388D4.1|RUNDC2A	sorting nexin 29	protein-coding
chr9-18356	chr9	4486534	4530502	+	983.6	1.494	intron (NM_004170, intron 1 of 11)	intron (NM_004170, intron 1 of 11)	18050	NM_004170	6505	Hs.444915	NM_004170	ENSG00000106688	SLC1A1	DCBXA|EAAC1|EAAT3|SCZD18	solute carrier family 1 member 1	protein-coding
chr4-13969	chr4	69418289	69442974	+	983.6	1.942	intron (NM_001077, intron 2 of 5)	AluJb|SINE|Alu	3614	NM_001077	7367	Hs.575083	NM_001077	ENSG00000197888	UGT2B17	BMND12|UDPGT2B17	UDP glucuronosyltransferase family 2 member B17	protein-coding
chr19-20610	chr19	59054923	59089943	+	982.7	1.195	TTS (NM_198055)	TTS (NM_198055)	1880	NR_027334	100131691	Hs.743767	NR_027334	ENSG00000267858	MZF1-AS1	-	MZF1 antisense RNA 1	ncRNA
chr19-21525	chr19	16180849	16198148	+	982.7	1.345	intron (NM_001367838, intron 1 of 8)	intron (NM_001367838, intron 1 of 8)	1672	NM_001367838	7171	Hs.631618	NM_003290	ENSG00000167460	TPM4	HEL-S-108	tropomyosin 4	protein-coding
chrX-6844	chrX	118798533	118827781	+	981.8	1.046	intron (NM_145799, intron 1 of 10)	AluSx1|SINE|Alu	13974	NM_145799	23157	Hs.496666	NM_015129	ENSG00000125354	SEPTIN6	SEP2|SEPT2|SEPT6	septin 6	protein-coding
chr7-16010	chr7	8153439	8189385	+	980.9	1.046	intron (NM_001350833, intron 11 of 12)	intron (NM_001350833, intron 11 of 12)	130270	NM_022307	3382	Hs.487561	NM_004968	ENSG00000003147	ICA1	ICA69|ICAp69	islet cell autoantigen 1	protein-coding
chr19-17525	chr19	18197349	18231066	+	980.9	0.896	intron (NM_015016, intron 1 of 26)	AluSx1|SINE|Alu	-4581	NM_001290024	3594	Hs.567294	NM_005535	ENSG00000096996	IL12RB1	CD212|IL-12R-BETA1|IL12RB|IMD30	interleukin 12 receptor subunit beta 1	protein-coding
chr14-14753	chr14	96117791	96146784	+	980.9	1.046	intron (NR_152604, intron 4 of 7)	AluY|SINE|Alu	13853	NR_028288	27004	Hs.510368	NM_012468		TCL6	TNG1|TNG2	T cell leukemia/lymphoma 6	ncRNA
chr16-14499	chr16	28921405	28963298	+	979.1	0.896	promoter-TSS (NM_001178098)	promoter-TSS (NM_001178098)	-909	NM_001770	930	Hs.652262	NM_001770	ENSG00000177455	CD19	B4|CVID3	CD19 molecule	protein-coding
chr14-16500	chr14	77489547	77509771	+	978.3	0.747	Intergenic	Intergenic	-4608	NM_024496	64207	Hs.179260	NM_024496	ENSG00000119669	IRF2BPL	C14orf4|EAP1|NEDAMSS	interferon regulatory factor 2 binding protein like	protein-coding
chr4-12223	chr4	84029364	84059400	+	977.4	1.195	Intergenic	MLT1A0|LTR|ERVL-MaLR	-8500	NM_016619	51316	Hs.546392	NM_016619	ENSG00000145287	PLAC8	C15|DGIC|PNAS-144|onzin	placenta associated 8	protein-coding
chr11-17416	chr11	62358294	62390176	+	977.4	1.195	intron (NM_153265, intron 12 of 21)	AluSx|SINE|Alu	-4898	NM_004739	9219	Hs.173043	NM_004739	ENSG00000149480	MTA2	MTA1L1|PID	metastasis associated 1 family member 2	protein-coding
chr18-5893	chr18	3245756	3279426	+	977.4	1.195	promoter-TSS (NR_130143)	promoter-TSS (NR_130143)	-20	NM_001144944	103910	Hs.190086	NM_033546	ENSG00000118680	MYL12B	MLC-B|MRLC2	myosin light chain 12B	protein-coding
chr8-4	chr8	43092775	43097161	+	977.4	1.345	Intergenic	SAR|Satellite|Satellite	-52617	NM_001005365	340441	Hs.531579	NM_001002920	ENSG00000188877	POTEA	A26A1|CT104.3|POTE-8|POTE8	POTE ankyrin domain family member A	protein-coding
chr3-25316	chr3	63896902	63954728	+	977.4	0.747	intron (NM_001177387, intron 3 of 12)	L1M4|LINE|L1	-27655	NM_001128149	6314	Hs.476595	NM_000333	ENSG00000163635	ATXN7	ADCAII|OPCA3|SCA7|SGF73	ataxin 7	protein-coding
chr16-17063	chr16	67782764	67840430	+	976.5	1.046	intron (NM_001320238, intron 1 of 12)	L1M3|LINE|L1	28866	NM_001320239	57610	Hs.368569	NM_020850	ENSG00000141084	RANBP10	-	RAN binding protein 10	protein-coding
chr12-20215	chr12	719387	753901	+	973.8	1.195	intron (NM_016533, intron 1 of 3)	L2c|LINE|L2	-3413	NR_122124	100049716	Hs.655804	NR_122124	ENSG00000177406	LOC100049716	-	uncharacterized LOC100049716	ncRNA
chr21-4581	chr21	34801052	34838626	+	972.9	1.195	intron (NR_040016, intron 7 of 8)	intron (NR_040016, intron 7 of 8)	32442	NM_006134	757	Hs.433668	NM_006134	ENSG00000142188	TMEM50B	C21orf4|HCVP7TP3	transmembrane protein 50B	protein-coding
chr17-25922	chr17	80816546	80844028	+	972	1.195	intron (NM_005993, intron 14 of 38)	intron (NM_005993, intron 14 of 38)	-32389	NM_024702	79755	Hs.464391	NM_024702	ENSG00000141579	ZNF750	ZFP750	zinc finger protein 750	protein-coding
chr5-25514	chr5	140972806	141017747	+	971.1	1.195	intron (NM_005219, intron 1 of 27)	AluY|SINE|Alu	3291	NM_001314007	1729	Hs.529451	NM_005219	ENSG00000131504	DIAPH1	DFNA1|DIA1|DRF1|LFHL1|SCBMS|hDIA1	diaphanous related formin 1	protein-coding
chr16-17507	chr16	84732819	84768235	+	971.1	1.195	intron (NM_001272075, intron 2 of 14)	intron (NM_001272075, intron 2 of 14)	16921	NM_001272075	9100	Hs.136778	NM_005153	ENSG00000103194	USP10	UBPO	ubiquitin specific peptidase 10	protein-coding
chr6-28407	chr6	30675367	30712314	+	970.2	0.747	TTS (NM_001293214).2	TTS (NM_001293214).2	4425	NM_001293216	203068	Hs.636480	NM_178014	ENSG00000196230	TUBB	CDCBM6|CSCSC1|M40|OK/SW-cl.56|TUBB1|TUBB5	tubulin beta class I	protein-coding
chr2-22267	chr2	64429346	64462580	+	970.2	0.747	Intergenic	AluSp|SINE|Alu	-9572	NR_120420	100507006	Hs.442789	NR_120420		LOC100507006	-	uncharacterized LOC100507006	ncRNA
chr5-15148	chr5	173311198	173351090	+	970.2	0.747	intron (NM_001308193, intron 1 of 7)	MIRb|SINE|MIR	11090	NM_001308193	80315	Hs.127126	NM_030627	ENSG00000113742	CPEB4	CPE-BP4|hCPEB-4	cytoplasmic polyadenylation element binding protein 4	protein-coding
chr15-14104	chr15	34608675	34635321	+	970.2	0.747	intron (NM_001042496, intron 2 of 25)	AluJb|SINE|Alu	7047	NM_133647	9990	Hs.510939	NM_005135	ENSG00000140199	SLC12A6	ACCPN|KCC3|KCC3A|KCC3B	solute carrier family 12 member 6	protein-coding
chr5-26079	chr5	158598214	158636837	+	969.3	0.598	intron (NM_001199381, intron 3 of 10)	AluJr|SINE|Alu	17131	NM_001199382	153830	Hs.349306	NM_144726	ENSG00000145860	RNF145	-	ring finger protein 145	protein-coding
chr3-22792	chr3	150299950	150328290	+	969.3	0.747	Intergenic	MER68|LTR|ERVL	-6988	NM_016275	51714	Hs.369052	NM_016275	ENSG00000198843	SELENOT	SELT	selenoprotein T	protein-coding
chr15-8541	chr15	31547041	31559878	+	968.4	1.046	Intergenic	AluSz6|SINE|Alu	-30394	NM_001243538	283710	Hs.591097	NM_001243538		LOC283710	-	uncharacterized LOC283710	protein-coding
chr21-5250	chr21	38737388	38765367	+	967.6	1.046	intron (NM_001347723, intron 1 of 10)	intron (NM_001347723, intron 1 of 10)	11518	NM_101395	1859	Hs.368240	NM_001396	ENSG00000157540	DYRK1A	DYRK|DYRK1|HP86|MNB|MNBH|MRD7	dual specificity tyrosine phosphorylation regulated kinase 1A	protein-coding
chr15-17785	chr15	75387228	75424313	+	966.7	1.195	Intergenic	HAL1|LINE|L1	70143	NM_001301104	60490	Hs.458922	NM_021823	ENSG00000138621	PPCDC	MDS018|PPC-DC|coaC	phosphopantothenoylcysteine decarboxylase	protein-coding
chr18-8693	chr18	74162754	74212698	+	966.7	1.195	intron (NM_014643, intron 1 of 7)	intron (NM_014643, intron 1 of 7)	-15882	NR_136504	101927989	Hs.665186	NR_136504	ENSG00000265778	LOC101927989	-	uncharacterized LOC101927989	ncRNA
chr7-22385	chr7	86818078	86849790	+	966.7	1.345	intron (NR_138030, intron 1 of 3)	THE1B-int|LTR|ERVL-MaLR	15114	NM_024315	79161	Hs.619593	NM_024315	ENSG00000135185	TMEM243	C7orf23|MM-TRAG|MMTRAG	transmembrane protein 243	protein-coding
chrX-7067	chrX	153596429	153641275	+	964	0.896	Intergenic	CpG	-7554	NM_001303625	6134	Hs.534404	NM_006013	ENSG00000147403	RPL10	AUTSX5|DXS648|DXS648E|L10|MRXS35|NOV|QM	ribosomal protein L10	protein-coding
chr1-39900	chr1	36614218	36628645	+	964	1.046	promoter-TSS (NM_001286365)	promoter-TSS (NM_001286365)	223	NM_001270895	27095	Hs.523131	NM_014408	ENSG00000054116	TRAPPC3	BET3	trafficking protein particle complex 3	protein-coding
chr2-16949	chr2	24127921	24164018	+	962.2	0.747	intron (NR_125717, intron 1 of 28)	L1MA10|LINE|L1	4024	NM_001354107	54454	Hs.467862	NM_017552	ENSG00000119778	ATAD2B	-	ATPase family AAA domain containing 2B	protein-coding
chr14-16838	chr14	96162043	96196492	+	962.2	0.747	intron (NR_049726, intron 1 of 4)	intron (NR_049726, intron 1 of 4)	1195	NR_049726	8115	Hs.2484	NM_021966	ENSG00000100721	TCL1A	TCL1	T cell leukemia/lymphoma 1A	protein-coding
chr9-16380	chr9	3506729	3529211	+	962.2	1.046	intron (NM_134428, intron 1 of 17)	Tigger3a|DNA|TcMar-Tigger	8031	NM_001282116	5991	Hs.136829	NM_002919	ENSG00000080298	RFX3	-	regulatory factor X3	protein-coding
chr7-20343	chr7	137663858	137687608	+	962.2	0.896	intron (NM_194071, intron 1 of 11)	intron (NM_194071, intron 1 of 11)	11099	NM_001253775	64764	Hs.490273	NM_194071	ENSG00000182158	CREB3L2	BBF2H7	cAMP responsive element binding protein 3 like 2	protein-coding
chr22-4757	chr22	50624555	50640386	+	962.2	0.598	intron (NR_135275, intron 3 of 9)	intron (NR_135275, intron 3 of 9)	3454	NM_001320487	80305	Hs.517731	NM_025204	ENSG00000170638	TRABD	LP6054|PP2447	TraB domain containing	protein-coding
chr9-23231	chr9	130823506	130857877	+	962.2	0.747	intron (NM_001006641, intron 1 of 9)	intron (NM_001006641, intron 1 of 9)	10212	NM_001006641	114789	Hs.5476	NM_052901	ENSG00000148339	SLC25A25	MCSC|PCSCL|SCAMC-2	solute carrier family 25 member 25	protein-coding
chr19-13845	chr19	3172063	3189049	+	961.3	0.598	TTS (NM_003775)	TTS (NM_003775)	1789	NM_003775	8698	Hs.662006	NM_003775	ENSG00000125910	S1PR4	EDG6|LPC1|S1P4|SLP4	sphingosine-1-phosphate receptor 4	protein-coding
chr19-13380	chr19	42772156	42791369	+	960.4	1.195	intron (NM_001304815, intron 2 of 20)	intron (NM_001304815, intron 2 of 20)	-7055	NM_015125	23152	Hs.388236	NM_015125	ENSG00000079432	CIC	MRD45	capicua transcriptional repressor	protein-coding
chr3-26926	chr3	156528916	156553153	+	959.5	1.195	Intergenic	Intergenic	-3062	NM_001004316	389170	Hs.478048	NM_001004316	ENSG00000197980	LEKR1	-	leucine, glutamate and lysine rich 1	protein-coding
chr5-18036	chr5	71577789	71616899	+	959.5	1.195	intron (NM_015084, intron 2 of 10)	intron (NM_015084, intron 2 of 10)	18723	NM_001286751	23107	Hs.482491	NM_015084	ENSG00000113048	MRPS27	MRP-S27|S27mt	mitochondrial ribosomal protein S27	protein-coding
chr17-27024	chr17	28025812	28054927	+	958.6	1.643	intron (NM_001282129, intron 3 of 15)	AluSc8|SINE|Alu	48081	NM_001282131	85464	Hs.654754	NM_033389	ENSG00000141298	SSH2	SSH-2|SSH-2L	slingshot protein phosphatase 2	protein-coding
chr5-20098	chr5	10726296	10762243	+	958.6	1.345	intron (NM_004394, intron 2 of 3)	intron (NM_004394, intron 2 of 3)	17077	NM_004394	1611	Hs.75189	NM_004394	ENSG00000112977	DAP	-	death associated protein	protein-coding
chr15-14015	chr15	31507244	31529345	+	955.1	1.793	intron (NM_001243538, intron 2 of 3)	LTR12F|LTR|ERV1	4771	NM_001243538	283710	Hs.591097	NM_001243538		LOC283710	-	uncharacterized LOC283710	protein-coding
chr1-48925	chr1	172345990	172370290	+	955.1	1.494	intron (NM_001350206, intron 20 of 20)	intron (NM_001350206, intron 20 of 20)	-31685	NM_139240	92346	Hs.517991	NM_139240	ENSG00000180999	C1orf105	-	chromosome 1 open reading frame 105	protein-coding
chr19-22081	chr19	38397355	38424138	+	955.1	1.793	intron (NM_015073, intron 1 of 21)	AluJr|SINE|Alu	12898	NM_015073	23094	Hs.655502	NM_015073	ENSG00000105738	SIPA1L3	CTRCT45|SPAL3|SPAR3	signal induced proliferation associated 1 like 3	protein-coding
chr1-50461	chr1	234734936	234749474	+	954.2	1.793	3' UTR (NM_182972, exon 2 of 2)	3' UTR (NM_182972, exon 2 of 2)	3066	NM_182972	359948	Hs.350268	NM_182972	ENSG00000168264	IRF2BP2	CVID14	interferon regulatory factor 2 binding protein 2	protein-coding
chr17-24753	chr17	47393224	47440244	+	951.5	1.793	intron (NR_135579, intron 1 of 7)	intron (NR_135579, intron 1 of 7)	-21793	NR_110884	102724596	Hs.559253	NR_110882	ENSG00000248714	LOC102724596	-	uncharacterized LOC102724596	ncRNA
chr14-6019	chr14	94421795	94456305	+	951.5	2.39	intron (NM_001202429, intron 1 of 9)	intron (NM_001202429, intron 1 of 9)	3866	NM_001202429	51676	Hs.510327	NM_016150	ENSG00000100628	ASB2	ASB-2	ankyrin repeat and SOCS box containing 2	protein-coding
chr1-49154	chr1	182571382	182618344	+	948.8	1.793	Intergenic	MIRc|SINE|MIR	10588	NR_036490	284648	Hs.253475	NR_036490	ENSG00000261504	LINC01686	-	long intergenic non-protein coding RNA 1686	ncRNA
chr11-17257	chr11	57172757	57195110	+	948.8	2.241	intron (NM_001278206, intron 9 of 13)	MIR3|SINE|MIR	10661	NM_014096	29015	Hs.99962	NM_014096	ENSG00000134802	SLC43A3	EEG1|ENBT1|FOAP-13|PRO1659|SEEEG-1	solute carrier family 43 member 3	protein-coding
chr6-23950	chr6	11811987	11848254	+	947.9	2.092	Intergenic	Intergenic	-50840	NM_001143948	84830	Hs.126409	NM_032744	ENSG00000111863	ADTRP	AIG1L|C6orf105|dJ413H6.1	androgen dependent TFPI regulating protein	protein-coding
chr12-20304	chr12	4370511	4386658	+	944.4	1.345	intron (NR_149145, intron 1 of 3)	CpG	-4344	NM_001759	894	Hs.376071	NM_001759	ENSG00000118971	CCND2	KIAK0002|MPPH3	cyclin D2	protein-coding
chr10-13873	chr10	89620167	89633850	+	944.4	1.793	intron (NM_001304718, intron 1 of 8)	intron (NM_001304718, intron 1 of 8)	3626	NM_000314	5728	Hs.500466	NM_000314	ENSG00000171862	PTEN	10q23del|BZS|CWS1|DEC|GLM2|MHAM|MMAC1|PTEN1|PTENbeta|TEP1	phosphatase and tensin homolog	protein-coding
chr6-19954	chr6	106959530	106981235	+	944.4	1.643	intron (NM_001371242, intron 4 of 21)	intron (NM_001371242, intron 4 of 21)	10652	NM_001624	202	Hs.724262	NM_001624	ENSG00000112297	CRYBG1	AIM1|ST4	crystallin beta-gamma domain containing 1	protein-coding
chr13-8643	chr13	24343274	24386516	+	941.7	1.643	intron (NM_005932, intron 16 of 18)	MLT1D|LTR|ERVL-MaLR	-98112	NM_001014442	542767	Hs.642624	NM_001014442		PCOTH	C1QTNF9B-AS1	Pro-X-Gly collagen triple helix like repeat containing	protein-coding
chr1-47993	chr1	154577679	154600848	+	941.7	1.643	intron (NM_001365045, intron 1 of 14)	Charlie4z|DNA|hAT-Charlie	-7990	NM_001365048	103	Hs.12341	NM_001111	ENSG00000160710	ADAR	ADAR1|AGS6|DRADA|DSH|DSRAD|G1P1|IFI-4|IFI4|K88DSRBP|P136	adenosine deaminase RNA specific	protein-coding
chr20-10908	chr20	49407328	49439279	+	941.7	1.046	intron (NM_017843, intron 1 of 5)	L1PB1|LINE|L1	11872	NM_001010974	55653	Hs.381178	NM_017843	ENSG00000124243	BCAS4	CNOL	breast carcinoma amplified sequence 4	protein-coding
chr14-8321	chr14	100680214	100723522	+	940.8	1.046	Intergenic	Intergenic	-3613	NM_003403	7528	Hs.388927	NM_003403	ENSG00000100811	YY1	DELTA|GADEVS|INO80S|NF-E1|UCRBP|YIN-YANG-1	YY1 transcription factor	protein-coding
chr18-9226	chr18	21566902	21602627	+	940.8	1.195	intron (NR_110796, intron 3 of 5)	intron (NR_110796, intron 3 of 5)	-9954	NM_001135993	125488	Hs.128576	NM_153211	ENSG00000168234	TTC39C	C18orf17|HsT2697	tetratricopeptide repeat domain 39C	protein-coding
chr20-11300	chr20	3868735	3911191	+	939	0.896	TTS (NM_001324192)	TTS (NM_001324192)	-8178	NR_029519	406896		NR_029519	ENSG00000199024	MIR103A2	MIR103-2|MIRN103-2|mir-103a-2	microRNA 103a-2	ncRNA
chr17-27767	chr17	43210050	43250687	+	938.1	0.896	TTS (NM_006460)	TTS (NM_006460)	5684	NM_006460	10614	Hs.586945	NM_006460	ENSG00000186834	HEXIM1	CLP1|EDG1|HIS1|MAQ1	HEXIM P-TEFb complex subunit 1	protein-coding
chr6-22511	chr6	88378721	88415516	+	938.1	0.896	intron (NM_018064, intron 1 of 4)	AluSp|SINE|Alu	14833	NM_018064	55122	Hs.485915	NM_018064	ENSG00000135334	AKIRIN2	C6orf166|FBI1|dJ486L4.2	akirin 2	protein-coding
chr11-23008	chr11	67140234	67177656	+	938.1	0.896	promoter-TSS (NM_004584)	promoter-TSS (NM_004584)	-512	NM_004584	5883	Hs.655354	NM_004584	ENSG00000172613	RAD9A	RAD9	RAD9 checkpoint clamp component A	protein-coding
chr4-15279	chr4	185699211	185748031	+	937.2	1.046	intron (NM_001286711, intron 2 of 19)	intron (NM_001286711, intron 2 of 19)	3321	NM_001286710	2180	Hs.406678	NM_001995	ENSG00000151726	ACSL1	ACS1|FACL1|FACL2|LACS|LACS1|LACS2	acyl-CoA synthetase long chain family member 1	protein-coding
chr17-28570	chr17	61817670	61858191	+	936.3	0.896	intron (NM_020198, intron 6 of 12)	AluSx1|SINE|Alu	13027	NM_020198	57003	Hs.202011	NM_020198	ENSG00000108588	CCDC47	GK001|MSTP041|THNS	coiled-coil domain containing 47	protein-coding
chr5-19825	chr5	180227982	180244205	+	936.3	0.896	intron (NM_001364380, intron 1 of 2)	intron (NM_001364380, intron 1 of 2)	724	NM_001114618	4245	Hs.519818	NM_002406	ENSG00000131446	MGAT1	GLCNAC-TI|GLCT1|GLYT1|GNT-1|GNT-I|GnTI|MGAT	mannosyl (alpha-1,3-)-glycoprotein beta-1,2-N-acetylglucosaminyltransferase	protein-coding
chr6-16985	chr6	33030208	33050572	+	936.3	0.896	intron (NM_033554, intron 1 of 4).6	intron (NM_033554, intron 1 of 4).6	1064	NM_033554	3113	Hs.347270	NM_033554	ENSG00000231389	HLA-DPA1	DP(W3)|DP(W4)|DPA1|HLA-DP1A|HLADP|HLASB|PLT1	major histocompatibility complex, class II, DP alpha 1	protein-coding
chr17-27748	chr17	43107237	43141335	+	935.4	1.046	intron (NM_001288654, intron 1 of 4)	Charlie2a|DNA|hAT-Charlie	4714	NM_001128631	79877	Hs.463148	NM_024819	ENSG00000172992	DCAKD	-	dephospho-CoA kinase domain containing	protein-coding
chr6-31079	chr6	159210555	159248216	+	934.6	1.046	intron (NM_003379, intron 1 of 12)	LTR32|LTR|ERVL	-9626	NR_102425	101409257	Hs.571207	NR_102425	ENSG00000233893	EZR-AS1	-	EZR antisense RNA 1	ncRNA
chr4-4002	chr4	2787705	2820523	+	933.7	0.896	intron (NM_001122681, intron 1 of 12)	AluSx|SINE|Alu	9302	NM_001122681	6452	Hs.167679	NM_003023	ENSG00000087266	SH3BP2	3BP-2|3BP2|CRBM|CRPM|RES4-23	SH3 domain binding protein 2	protein-coding
chr16-14786	chr16	50298367	50320617	+	932.8	1.643	intron (NM_001114, intron 1 of 25)	MER103C|DNA|hAT-Charlie	9030	NM_001114	113	Hs.513578	NM_001114	ENSG00000121281	ADCY7	AC7	adenylate cyclase 7	protein-coding
chr14-17751	chr14	52311180	52351505	+	932.8	1.195	intron (NM_001243774, intron 1 of 2)	intron (NM_001243774, intron 1 of 2)	4012	NM_001243774	54331	Hs.187772	NM_053064	ENSG00000186469	GNG2	-	G protein subunit gamma 2	protein-coding
chr6-29788	chr6	89322545	89373568	+	931.9	1.643	intron (NM_001286426, intron 13 of 14)	intron (NM_001286426, intron 13 of 14)	-98968	NR_110867	101928936	Hs.533080	NR_110867		LOC101928936	-	uncharacterized LOC101928936	ncRNA
chr7-5617	chr7	22893907	22926616	+	931	1.643	Intergenic	LTR16C|LTR|ERVL	14029	NR_003075	692210		NR_003075	ENSG00000221740	SNORD93	HBII-336	small nucleolar RNA, C/D box 93	snoRNA
chr1-15920	chr1	101822732	101856132	+	931	1.643	intron (NR_126402, intron 4 of 4)	LTR40a|LTR|ERVL	50039	NR_126402	104355286	Hs.568671	NR_126402	ENSG00000231671	LINC01307	-	long intergenic non-protein coding RNA 1307	ncRNA
chr6-16831	chr6	30456759	30498240	+	929.2	1.494	Intergenic	AluSx|SINE|Alu	-6544	NR_149088	111082993		NR_149088		LINC02569	TCONS_00011283	long intergenic non-protein coding RNA 2569	ncRNA
chr15-15499	chr15	78440977	78467186	+	926.5	1.643	exon (NM_005530, exon 5 of 11)	exon (NM_005530, exon 5 of 11)	12377	NM_005530	3419	Hs.591110	NM_005530	ENSG00000166411	IDH3A	-	isocitrate dehydrogenase (NAD(+)) 3 alpha	protein-coding
chr2-24147	chr2	232570734	232585662	+	925.6	1.643	TTS (NR_036052).3	TTS (NR_036052).3	174	NR_036262	100422885		NR_036262	ENSG00000283498	MIR1244-2	-	microRNA 1244-2	ncRNA
chr1-46015	chr1	42186257	42230748	+	924.7	1.643	intron (NM_024503, intron 1 of 8)	intron (NM_024503, intron 1 of 8)	176091	NM_001127714	59269	Hs.403972	NM_024503	ENSG00000127124	HIVEP3	KBP-1|KBP1|KRC|SHN3|Schnurri-3|ZAS3|ZNF40C	human immunodeficiency virus type I enhancer binding protein 3	protein-coding
chrUn_gl000219-159	chrUn_gl000219	76722	100400	+	923.9	1.494	intron (NR_132316, intron 3 of 6)	L1MD2|LINE|L1	10916	NR_132316	102723316		NR_132316		FRG1DP	-	FSHD region gene 1 family member D, pseudogene	pseudo
chr2-33978	chr2	96890246	96932804	+	923.9	1.643	Intergenic	MLT2B4|LTR|ERVL	20210	NM_001193304	55654	Hs.164303	NM_017849	ENSG00000135956	TMEM127	-	transmembrane protein 127	protein-coding
chr8-19934	chr8	128985568	129029254	+	923	1.046	intron (NR_003367, intron 5 of 8)	intron (NR_003367, intron 5 of 8)	-13733	NR_031611	100302170		NR_031611	ENSG00000283200	MIR1206	MIRN1206|hsa-mir-1206	microRNA 1206	ncRNA
chr6-31225	chr6	167359367	167374272	+	922.1	1.046	intron (NM_003730, intron 1 of 8)	intron (NM_003730, intron 1 of 8)	3219	NM_003730	8635	Hs.529989	NM_003730	ENSG00000026297	RNASET2	RNASE6PL|bA514O12.3	ribonuclease T2	protein-coding
chr1-49732	chr1	206939455	206977441	+	921.2	1.046	intron (NM_153758, intron 1 of 6)	intron (NM_153758, intron 1 of 6)	-12609	NM_000572	3586	Hs.193717	NM_000572	ENSG00000136634	IL10	CSIF|GVHDS|IL-10|IL10A|TGIF	interleukin 10	protein-coding
chr13-6981	chr13	77897996	77920775	+	921.2	0.896	Intergenic	LTR16A|LTR|ERVL	-8156	NM_015057	23077	Hs.591221	NM_015057	ENSG00000005810	MYCBP2	Myc-bp2|PAM|PHR1|Phr	MYC binding protein 2	protein-coding
chr16-16070	chr16	14395524	14415532	+	920.3	0.896	intron (NR_132983, intron 1 of 1)	AluY|SINE|Alu	2386	NR_029854	100126355		NR_029854	ENSG00000199130	MIR365A	MIR365-1|MIRN365-1|hsa-mir-365a|mir-365a	microRNA 365a	ncRNA
chr3-24089	chr3	15835273	15859224	+	920.3	1.046	intron (NM_015199, intron 1 of 27)	intron (NM_015199, intron 1 of 27)	-7557	NM_001349280	23243	Hs.335239	NM_015199	ENSG00000206560	ANKRD28	PITK|PPP1R65	ankyrin repeat domain 28	protein-coding
chr17-25992	chr17	1358114	1395003	+	919.4	0.747	intron (NM_001080779, intron 17 of 31)	intron (NM_001080779, intron 17 of 31)	12137	NM_001363855	4641	Hs.286226	NM_033375	ENSG00000197879	MYO1C	MMI-beta|MMIb|NMI|myr2	myosin IC	protein-coding
chr4-11971	chr4	48229854	48274158	+	918.5	1.643	intron (NM_003215, intron 1 of 17)	intron (NM_003215, intron 1 of 17)	19849	NM_003215	7006	Hs.479670	NM_003215	ENSG00000135605	TEC	PSCTK4	tec protein tyrosine kinase	protein-coding
chr2-33001	chr2	61095135	61128059	+	918.5	1.643	intron (NM_001291746, intron 1 of 9)	intron (NM_001291746, intron 1 of 9)	2888	NM_002908	5966	Hs.631886	NM_002908	ENSG00000162924	REL	C-Rel	REL proto-oncogene, NF-kB subunit	protein-coding
chr16-18151	chr16	10962751	10991489	+	917.6	1.494	intron (NR_104444, intron 1 of 17)	intron (NR_104444, intron 1 of 17)	6061	NM_001286403	4261	Hs.592051	NM_000246	ENSG00000179583	CIITA	C2TA|CIITAIV|MHC2TA|NLRA	class II major histocompatibility complex transactivator	protein-coding
chr10-23575	chr10	76723799	76774205	+	917.6	1.643	intron (NM_001370144, intron 11 of 15)	intron (NM_001370144, intron 11 of 15)	-32489	NR_145812	109623471		NR_145812		SNORD172	-	small nucleolar RNA, C/D box 172	snoRNA
chr10-22924	chr10	52255150	52273324	+	917.6	1.494	intron (NM_147156, intron 3 of 10)	intron (NM_147156, intron 3 of 10)	119479	NM_147156	259230	Hs.654698	NM_147156	ENSG00000198964	SGMS1	MOB|MOB1|SMS1|TMEM23|hmob33	sphingomyelin synthase 1	protein-coding
chr12-20222	chr12	775654	801613	+	911.4	1.494	Intergenic	Intergenic	-16022	NM_016533	4815	Hs.655804	NM_016533	ENSG00000171840	NINJ2	-	ninjurin 2	protein-coding
chr11-23001	chr11	67112210	67124995	+	911.4	1.494	non-coding (NR_046411, exon 4 of 4)	non-coding (NR_046411, exon 4 of 4)	2415	NM_021173	57804	Hs.523829	NM_021173	ENSG00000175482	POLD4	POLDS|p12	DNA polymerase delta 4, accessory subunit	protein-coding
chr7_gl000195_random-221	chr7_gl000195_random	130089	169226	+	911.4	1.942	Intergenic	AluJr4|SINE|Alu	-62922	NM_001347682	389831	Hs.743984	NM_001242480	ENSG00000276256	LOC389831	-	uncharacterized LOC389831	protein-coding
chr4-17321	chr4	146717227	146753245	+	910.5	2.092	intron (NM_178835, intron 8 of 14)	Tigger4a|DNA|TcMar-Tigger	124739	NM_178835	152485	Hs.133916	NM_178835	ENSG00000151612	ZNF827	-	zinc finger protein 827	protein-coding
chrX-7720	chrX	46546085	46583277	+	910.5	2.241	intron (NM_001257291, intron 1 of 16)	intron (NM_001257291, intron 1 of 16)	53872	NM_032591	84679	Hs.91389	NM_032591	ENSG00000065923	SLC9A7	MRX108|NHE-7|NHE7|SLC9A6	solute carrier family 9 member A7	protein-coding
chr12-27919	chr12	69003764	69042184	+	909.6	1.793	intron (NM_001251917, intron 1 of 5)	AluJb|SINE|Alu	-1819	NR_033335	100379132	Hs.724530	NR_033335	ENSG00000206650	SNORA70G	U70G	small nucleolar RNA, H/ACA box 70G	snoRNA
chr3-25809	chr3	114137435	114184181	+	909.6	1.643	intron (NM_001348802, intron 7 of 10)	A-rich|Low_complexity|Low_complexity	-11632	NR_121661	101929754	Hs.614195	NR_121661	ENSG00000242290	ZBTB20-AS5	-	ZBTB20 antisense RNA 5	ncRNA
chr1-42775	chr1	181047143	181074376	+	906	1.793	3' UTR (NM_016545, exon 1 of 1)	3' UTR (NM_016545, exon 1 of 1)	2923	NM_016545	51278	Hs.15725	NM_016545	ENSG00000162783	IER5	SBBI48	immediate early response 5	protein-coding
chr1-30618	chr1	26602299	26617864	+	905.1	1.643	intron (NM_183008, intron 13 of 15)	intron (NM_183008, intron 13 of 15)	3504	NM_031286	83442	Hs.109051	NM_031286	ENSG00000142669	SH3BGRL3	HEL-S-297|SH3BP-1|TIP-B1	SH3 domain binding glutamate rich protein like 3	protein-coding
chr11-12951	chr11	126137888	126189389	+	904.2	1.942	TTS (NM_148910)	TTS (NM_148910)	-10317	NM_001350236	28960	Hs.504249	NM_014026	ENSG00000110063	DCPS	ARS|DCS1|HINT-5|HINT5|HSL1|HSPC015	decapping enzyme, scavenger	protein-coding
chr20-11077	chr20	57461442	57484229	+	901.6	1.793	intron (NM_001077489, intron 2 of 11)	intron (NM_001077489, intron 2 of 11)	5617	NR_132272	2778	Hs.125898	NM_000516	ENSG00000087460	GNAS	AHO|C20orf45|GNAS1|GPSA|GSA|GSP|NESP|PITA3|POH|SCG6|SgVI	GNAS complex locus	protein-coding
chr12-27344	chr12	50033102	50068557	+	900.7	1.494	intron (NM_198900, intron 6 of 24)	intron (NM_198900, intron 6 of 24)	26502	NM_001363607	25766	Hs.706827	NM_012272	ENSG00000110844	PRPF40B	HYPC	pre-mRNA processing factor 40 homolog B	protein-coding
chr2-29547	chr2	96970422	97010512	+	900.7	1.942	promoter-TSS (NM_001163523)	promoter-TSS (NM_001163523)	-595	NM_001008949	150771	Hs.65009	NM_178495	ENSG00000198885	ITPRIPL1	KIAA1754L	ITPRIP like 1	protein-coding
chr13-9783	chr13	99922617	99975969	+	900.7	1.494	intron (NM_004951, intron 1 of 1)	intron (NM_004951, intron 1 of 1)	10360	NM_004951	1880	Hs.784	NM_004951	ENSG00000169508	GPR183	EBI2|hEBI2	G protein-coupled receptor 183	protein-coding
chr5-26692	chr5	180668806	180689708	+	898.9	1.494	intron (NR_109909, intron 2 of 2)	intron (NR_109909, intron 2 of 2)	5716	NR_109909	101928649	Hs.723307	NR_109909		CTC-338M12.4	-	uncharacterized LOC101928649	ncRNA
chr9-16684	chr9	33807369	33836155	+	898.9	1.046	intron (NM_017811, intron 1 of 4)	AluSz|SINE|Alu	4604	NM_017811	54926	Hs.643648	NM_017811	ENSG00000107341	UBE2R2	CDC34B|E2-CDC34B|UBC3B	ubiquitin conjugating enzyme E2 R2	protein-coding
chr15-14497	chr15	52016936	52030645	+	898	1.345	intron (NM_001143917, intron 1 of 2)	intron (NM_001143917, intron 1 of 2)	5469	NM_001363969	256586	Hs.603629	NM_153374	ENSG00000140280	LYSMD2	-	LysM domain containing 2	protein-coding
chr7-21641	chr7	43664195	43699461	+	897.1	1.345	intron (NR_146940, intron 3 of 6)	AluSz6|SINE|Alu	59121	NM_004760	9263	Hs.709489	NM_004760	ENSG00000164543	STK17A	DRAK1	serine/threonine kinase 17a	protein-coding
chr11-16643	chr11	2398739	2422907	+	896.2	1.345	intron (NM_004356, intron 1 of 7)	intron (NM_004356, intron 1 of 7)	-11157	NM_001297661	10078	Hs.523424	NM_005706	ENSG00000184281	TSSC4	-	tumor suppressing subtransferable candidate 4	protein-coding
chr11-15521	chr11	64879465	64903325	+	895.3	1.345	intron (NR_037568, intron 1 of 2)	AluSx|SINE|Alu	1602	NM_004927	740	Hs.744882	NM_004927	ENSG00000149792	MRPL49	C11orf4|L49mt|MRP-L49|NOF|NOF1	mitochondrial ribosomal protein L49	protein-coding
chr1-10129	chr1	37940254	37952845	+	895.3	1.195	TTS (NR_106790)	TTS (NR_106790)	718	NR_106790	102465438		NR_106790	ENSG00000283724	MIR6732	hsa-mir-6732	microRNA 6732	ncRNA
chr3-21258	chr3	47174979	47218655	+	892.6	1.345	intron (NR_146158, intron 1 of 21)	L1MC4|LINE|L1	8650	NM_014159	29072	Hs.517941	NM_012271	ENSG00000181555	SETD2	HBP231|HIF-1|HIP-1|HSPC069|HYPB|KMT3A|LLS|SET2|p231HBP	SET domain containing 2, histone lysine methyltransferase	protein-coding
chr1-39566	chr1	28189748	28221411	+	892.6	1.345	intron (NM_001039477, intron 2 of 3)	L1MC4|LINE|L1	6524	NM_001105556	9473	Hs.10649	NM_004848	ENSG00000130775	THEMIS2	C1orf38|ICB-1|ICB1	thymocyte selection associated family member 2	protein-coding
chr19-23628	chr19	10330044	10363687	+	892.6	1.195	Intergenic	Intergenic	-4858	NM_004230	9294	Hs.655405	NM_004230	ENSG00000267534	S1PR2	AGR16|DFNB68|EDG-5|EDG5|Gpcr13|H218|LPB2|S1P2	sphingosine-1-phosphate receptor 2	protein-coding
chr12-21366	chr12	57022056	57051650	+	891.8	1.195	TTS (NR_003046)	TTS (NR_003046)	685	NR_003046	692090		NR_003046		SNORD59B	U59B	small nucleolar RNA, C/D box 59B	snoRNA
chr12-19585	chr12	105113913	105158767	+	890.9	1.195	intron (NM_018413, intron 2 of 2)	intron (NM_018413, intron 2 of 2)	150929	NR_037487	100500843		NR_037487	ENSG00000264295	MIR3922	-	microRNA 3922	ncRNA
chr14-14794	chr14	100525716	100550580	+	890	0.896	intron (NM_016337, intron 1 of 13)	intron (NM_016337, intron 1 of 13)	6389	NM_016337	51466	Hs.125867	NM_016337	ENSG00000196405	EVL	RNB6	Enah/Vasp-like	protein-coding
chr22-7342	chr22	45618826	45660453	+	889.1	1.046	Intergenic	AluSx|SINE|Alu	-2989	NM_001009880	23313	Hs.592207	NM_015264	ENSG00000100364	KIAA0930	C22orf9|LSC3	KIAA0930	protein-coding
chr11-23986	chr11	109816120	109856599	+	889.1	0.896	Intergenic	HERVL-int|LTR|ERVL	-127759	NM_033390	85463	Hs.376289	NM_033390	ENSG00000149289	ZC3H12C	MCPIP3	zinc finger CCCH-type containing 12C	protein-coding
chr6-22971	chr6	132805580	132834267	+	888.2	0.896	intron (NM_001326578, intron 2 of 9)	intron (NM_001326578, intron 2 of 9)	13999	NM_001326578	8417	Hs.593148	NM_003569	ENSG00000079950	STX7	-	syntaxin 7	protein-coding
chr18-8268	chr18	52971183	52991318	+	888.2	0.747	intron (NM_001243228, intron 8 of 19)	intron (NM_001243228, intron 8 of 19)	6916	NM_001348215	6925	Hs.605153	NM_003199	ENSG00000196628	TCF4	E2-2|FECD3|ITF-2|ITF2|PTHS|SEF-2|SEF2|SEF2-1|SEF2-1A|SEF2-1B|SEF2-1D|TCF-4|bHLHb19	transcription factor 4	protein-coding
chr20-1033	chr20	32399236	32447757	+	887.3	0.896	intron (NM_176812, intron 1 of 4)	MSTB1|LTR|ERVL-MaLR	24342	NM_176812	128866	Hs.472471	NM_176812	ENSG00000101421	CHMP4B	C20orf178|CHMP4A|CTPP3|CTRCT31|SNF7|SNF7-2|Shax1|VPS32B|Vps32-2|dJ553F4.4	charged multivesicular body protein 4B	protein-coding
chr20-12980	chr20	62579151	62614058	+	887.3	1.046	intron (NM_020713, intron 5 of 16)	intron (NM_020713, intron 5 of 16)	4679	NM_020713	57473	Hs.740578	NM_020713	ENSG00000196700	ZNF512B	GM632	zinc finger protein 512B	protein-coding
chr12-2228	chr12	46765407	46785523	+	886.4	0.896	Intergenic	AluSq2|SINE|Alu	-1994	NR_125377	100288798	Hs.525922	NR_125377		LOC100288798	-	uncharacterized LOC100288798	ncRNA
chr3-23712	chr3	312717	342206	+	886.4	1.046	intron (NM_001253387, intron 2 of 26)	intron (NM_001253387, intron 2 of 26)	-33905	NM_001253388	10752	Hs.148909	NM_006614	ENSG00000134121	CHL1	CALL|L1CAM2	cell adhesion molecule L1 like	protein-coding
chr19-23298	chr19	3665365	3700491	+	886.4	1.046	intron (NM_012398, intron 1 of 17)	L2b|LINE|L2	17538	NM_001300849	23396	Hs.282177	NM_012398	ENSG00000186111	PIP5K1C	LCCS3|PIP5K-GAMMA|PIP5K1-gamma|PIP5Kgamma	phosphatidylinositol-4-phosphate 5-kinase type 1 gamma	protein-coding
chr10-19161	chr10	12621408	12679106	+	884.6	1.046	intron (NM_001351032, intron 4 of 11)	AluSq2|SINE|Alu	29505	NR_039700	100616151		NR_039700	ENSG00000263584	MIR4480	-	microRNA 4480	ncRNA
chr17-26330	chr17	6914996	6939983	+	882.8	1.345	exon (NM_181844, exon 3 of 9)	exon (NM_181844, exon 3 of 9)	1120	NM_181844	255877	Hs.22575	NM_181844	ENSG00000161940	BCL6B	BAZF|ZBTB28|ZNF62	BCL6B transcription repressor	protein-coding
chr11-16274	chr11	115788676	115802498	+	882.8	1.345	Intergenic	Intergenic	-164669	NR_034148	283143	Hs.130499	NR_034148		LINC00900	-	long intergenic non-protein coding RNA 900	ncRNA
chr17-25430	chr17	73106081	73150588	+	882.8	1.345	promoter-TSS (NM_014595)	promoter-TSS (NM_014595)	-444	NM_001252377	30833	Hs.67201	NM_014595	ENSG00000125458	NT5C	DNT|DNT1|HEL74|P5N2|PN-I|PN-II|UMPH2|cdN|dNT-1	5', 3'-nucleotidase, cytosolic	protein-coding
chr2-18755	chr2	223287184	223300173	+	881.9	1.643	intron (NM_152386, intron 1 of 4)	AluSx|SINE|Alu	4416	NM_001320833	130367	Hs.210043	NM_152386	ENSG00000163082	SGPP2	SPP2|SPPase2	sphingosine-1-phosphate phosphatase 2	protein-coding
chr3-22598	chr3	136602756	136668152	+	881.1	1.494	intron (NM_001291999, intron 1 of 3)	intron (NM_001291999, intron 1 of 3)	-13890	NM_001190796	4690	Hs.126889	NM_006153	ENSG00000158092	NCK1	NCK|NCKalpha|nck-1	NCK adaptor protein 1	protein-coding
chr2-28736	chr2	62520503	62546842	+	879.3	1.345	Intergenic	AluSz|SINE|Alu	91016	NM_001319075	10678	Hs.173203	NM_006577	ENSG00000170340	B3GNT2	3-Gn-T1|3-Gn-T2|B3GN-T2|B3GNT|B3GNT-2|B3GNT1|BETA3GNT|BGNT2|BGnT-2|beta-1|beta3Gn-T1|beta3Gn-T2	UDP-GlcNAc:betaGal beta-1,3-N-acetylglucosaminyltransferase 2	protein-coding
chr17-28979	chr17	73774712	73806246	+	878.4	1.494	TTS (NR_038131)	TTS (NR_038131)	9559	NR_038131	85451	Hs.584768	NM_001080419	ENSG00000132478	UNK	UNKEMPT|ZC3H5|ZC3HDC5	unk zinc finger	protein-coding
chr2-22312	chr2	64951117	64979553	+	878.4	1.494	Intergenic	L1MC4|LINE|L1	-84288	NM_014755	9792	Hs.591569	NM_014755	ENSG00000179833	SERTAD2	Sei-2|TRIP-Br2|TRIPBR2	SERTA domain containing 2	protein-coding
chr3-17752	chr3	10222666	10241566	+	876.6	1.494	intron (NM_001570, intron 2 of 12)	AluSx1|SINE|Alu	25513	NM_001570	3656	Hs.449207	NM_001570	ENSG00000134070	IRAK2	IRAK-2	interleukin 1 receptor associated kinase 2	protein-coding
chr17-16519	chr17	1619033	1640306	+	875.7	1.494	exon (NM_001163809, exon 1 of 10)	exon (NM_001163809, exon 1 of 10)	1544	NM_001163809	124997	Hs.234572	NM_152348	ENSG00000167716	WDR81	CAMRQ2|HYC3|PPP1R166|SORF-2	WD repeat domain 81	protein-coding
chr3-12952	chr3	133185253	133210824	+	874.8	1.195	intron (NR_135276, intron 1 of 4)	Charlie5|DNA|hAT-Charlie	11952	NR_135277	85003	Hs.659202	NR_135276	ENSG00000249993	BFSP2-AS1	-	BFSP2 antisense RNA 1	ncRNA
chr6-24758	chr6	31619348	31634597	+	873.9	1.195	TTS (NM_001256169)	TTS (NM_001256169)	1583	NM_021184	57827	Hs.247323	NM_021184	ENSG00000204439	C6orf47	D6S53E|G4|NG34	chromosome 6 open reading frame 47	protein-coding
chr21-5561	chr21	15892665	15930369	+	873.9	1.195	intron (NM_001286523, intron 1 of 8)	intron (NM_001286523, intron 1 of 8)	7119	NM_022136	64092	Hs.473341	NM_022136	ENSG00000155307	SAMSN1	HACS1|NASH1|SASH2|SH3D6B|SLy2	SAM domain, SH3 domain and nuclear localization signals 1	protein-coding
chr5-26403	chr5	172426396	172464503	+	873	1.195	intron (NM_003945, intron 2 of 3)	Tigger2|DNA|TcMar-Tigger	-2280	NR_002988	677841	Hs.692720	NR_002988	ENSG00000212402	SNORA74B	U19-2	small nucleolar RNA, H/ACA box 74B	snoRNA
chr6-21702	chr6	31695130	31708932	+	872.1	1.046	exon (NM_001287593, exon 3 of 7).2	exon (NM_001287593, exon 3 of 7).2	2291	NM_001287594	1192	Hs.414565	NM_001288	ENSG00000213719	CLIC1	CL1C1|G6|NCC27	chloride intracellular channel 1	protein-coding
chr20-6135	chr20	35089255	35121102	+	872.1	0.896	intron (NM_183006, intron 1 of 6)	AluSp|SINE|Alu	14980	NM_183006	22839	Hs.249600	NM_014902	ENSG00000080845	DLGAP4	DAP-4|DAP4|DLP4|SAPAP-4|SAPAP4	DLG associated protein 4	protein-coding
chrX-5143	chrX	30586820	30616855	+	871.2	0.747	Intergenic	(TAA)n|Simple_repeat|Simple_repeat	-5954	NM_025159	80231	Hs.665009	NM_025159	ENSG00000120280	CXorf21	-	chromosome X open reading frame 21	protein-coding
chr2-30251	chr2	158290600	158310380	+	871.2	0.747	exon (NM_004288, exon 1 of 8)	exon (NM_004288, exon 1 of 8)	111	NM_004288	9595	Hs.270	NM_004288	ENSG00000115165	CYTIP	B3-1|CASP|CYBR|CYTHIP|HE|PSCDBP	cytohesin 1 interacting protein	protein-coding
chrX-1898	chrX	1585871	1627227	+	869.5	0.896	intron (NM_178129, intron 1 of 1).2	intron (NM_178129, intron 1 of 1).2	-33894	NM_001173473	8623	Hs.533514	NM_004192	ENSG00000169093	ASMTL	ASMTLX|ASMTLY|ASTML	acetylserotonin O-methyltransferase like	protein-coding
chr3-17135	chr3	156360963	156407853	+	869.5	0.747	Intergenic	MER94|DNA|hAT-Blackjack	-7971	NM_015508	25976	Hs.744050	NM_015508	ENSG00000163659	TIPARP	ARTD14|PARP7|pART14	TCDD inducible poly(ADP-ribose) polymerase	protein-coding
chr19-23505	chr19	6720645	6753847	+	869.5	0.747	promoter-TSS (NR_106849)	promoter-TSS (NR_106849)	67	NM_020171	56927	Hs.167641	NM_020171	ENSG00000125734	GPR108	LUSTR2	G protein-coupled receptor 108	protein-coding
chr6-24971	chr6	34281869	34314312	+	869.5	0.896	intron (NM_001202470, intron 6 of 8)	L1PA5|LINE|L1	62356	NM_006703	11165	Hs.188882	NM_006703	ENSG00000272325	NUDT3	DIPP|DIPP-1|DIPP1	nudix hydrolase 3	protein-coding
chr1-49654	chr1	206282090	206307280	+	869.5	0.747	Intergenic	MIRb|SINE|MIR	-6488	NM_001007544	440712	Hs.662248	NM_001007544	ENSG00000263961	RHEX	C1orf186	regulator of hemoglobinization and erythroid cell expansion	protein-coding
chr6-4807	chr6	20402209	20428880	+	868.6	0.598	intron (NM_001243076, intron 1 of 6)	intron (NM_001243076, intron 1 of 6)	11634	NM_001243076	1871	Hs.269408	NM_001949	ENSG00000112242	E2F3	E2F-3	E2F transcription factor 3	protein-coding
chr3-20795	chr3	16925820	16975180	+	867.7	0.598	intron (NM_001144382, intron 2 of 6)	intron (NM_001144382, intron 2 of 6)	24052	NM_001144382	23228	Hs.202010	NM_015184	ENSG00000154822	PLCL2	PLCE2	phospholipase C like 2	protein-coding
chr22-9821	chr22	29592018	29606929	+	866.8	0.747	Intergenic	AluJr|SINE|Alu	-2412	NM_001267895	129080	Hs.289106	NM_133455	ENSG00000186998	EMID1	EMI5|EMU1	EMI domain containing 1	protein-coding
chr3-26122	chr3	124824678	124867264	+	866.8	0.747	intron (NM_024628, intron 6 of 13)	intron (NM_024628, intron 6 of 13)	24425	NR_049815	100847039		NR_049815	ENSG00000264986	MIR5092	-	microRNA 5092	ncRNA
chr7-19991	chr7	120035144	120062113	+	865.9	0.747	intron (NM_012281, intron 1 of 5)	intron (NM_012281, intron 1 of 5)	135399	NM_012281	3751	Hs.654739	NM_012281	ENSG00000184408	KCND2	KV4.2|RK5	potassium voltage-gated channel subfamily D member 2	protein-coding
chr12-26074	chr12	883575	932559	+	865.9	0.598	intron (NM_014823, intron 1 of 25)	intron (NM_014823, intron 1 of 25)	45978	NM_001184985	65125	Hs.744906	NM_014823	ENSG00000060237	WNK1	HSAN2|HSN2|KDP|PPP1R167|PRKWNK1|PSK|p65	WNK lysine deficient protein kinase 1	protein-coding
chr2-21909	chr2	43445688	43467898	+	865.9	0.896	TTS (NR_027251)	TTS (NR_027251)	2443	NR_027251	100129726	Hs.194480	NM_178529	ENSG00000279873	LINC01126	-	long intergenic non-protein coding RNA 1126	ncRNA
chr10-23143	chr10	65015968	65047409	+	865	0.448	intron (NM_001318154, intron 2 of 25)	AluSz|SINE|Alu	-2685	NM_001318153	221037	Hs.413416	NM_004241	ENSG00000171988	JMJD1C	KDM3C|TRIP-8|TRIP8	jumonji domain containing 1C	protein-coding
chr12-27155	chr12	45608785	45663038	+	865	0.747	intron (NM_001142679, intron 1 of 19)	L1PA6|LINE|L1	26033	NM_001025356	196527	Hs.505339	NM_001025356	ENSG00000177119	ANO6	BDPLT7|SCTS|TMEM16F	anoctamin 6	protein-coding
chr15-14658	chr15	57573210	57599281	+	864.1	0.896	Intergenic	AluJo|SINE|Alu	-6318	NR_024433	283663	Hs.181297	NR_024433	ENSG00000247982	LINC00926	-	long intergenic non-protein coding RNA 926	ncRNA
chr1-50748	chr1	249112746	249153921	+	864.1	0.598	intron (NM_024836, intron 1 of 3)	intron (NM_024836, intron 1 of 3)	910	NM_024836	79894	Hs.521151	NM_024836	ENSG00000171161	ZNF672	-	zinc finger protein 672	protein-coding
chr17-15821	chr17	48217806	48233127	+	864.1	0.747	intron (NM_032595, intron 3 of 11)	intron (NM_032595, intron 3 of 11)	2572	NM_032595	84687	Hs.514323	NM_032595	ENSG00000108819	PPP1R9B	PPP1R6|PPP1R9|SPINO|Spn	protein phosphatase 1 regulatory subunit 9B	protein-coding
chr13-8821	chr13	30982850	31021144	+	864.1	0.598	5' UTR (NM_001355247, exon 4 of 4)	5' UTR (NM_001355247, exon 4 of 4)	5367	NM_001355247	171222		NM_001355247	ENSG00000236444	UBE2L5	UBCH7N2|UBE2L5P	ubiquitin conjugating enzyme E2 L5	protein-coding
chr6-19753	chr6	73329389	73364696	+	862.3	0.896	intron (NR_120503, intron 1 of 3)	intron (NR_120503, intron 1 of 3)	6819	NR_120503	100507381	Hs.662412	NR_120503	ENSG00000233844	KCNQ5-IT1	-	KCNQ5 intronic transcript 1	ncRNA
chr16-13850	chr16	2556816	2591195	+	862.3	0.896	intron (NM_015944, intron 3 of 9)	intron (NM_015944, intron 3 of 9)	3633	NM_001330449	51005	Hs.740430	NM_015944	ENSG00000162066	AMDHD2	CGI-14	amidohydrolase domain containing 2	protein-coding
chr1-34801	chr1	28736560	28793207	+	862.3	0.896	5' UTR (NM_023923, exon 1 of 13)	5' UTR (NM_023923, exon 1 of 13)	222	NM_023923	65979	Hs.225641	NM_023923	ENSG00000204138	PHACTR4	PPP1R124	phosphatase and actin regulator 4	protein-coding
chr13-9823	chr13	100071815	100089238	+	860.5	0.896	Intergenic	L3|LINE|CR1	71034	NR_110731	102725509	Hs.648968	NR_110731		LINC01232	TCONS_00021520	long intergenic non-protein coding RNA 1232	ncRNA
chr19-19896	chr19	39338558	39369942	+	860.5	0.896	Intergenic	AluSx4|SINE|Alu	-11263	NM_001005335	3191	Hs.644906	NM_001533	ENSG00000104824	HNRNPL	HNRPL|P/OKcl.14|hnRNP-L	heterogeneous nuclear ribonucleoprotein L	protein-coding
chr10-18523	chr10	111818140	111846361	+	859.6	0.747	intron (NM_001320594, intron 1 of 15)	L2c|LINE|L2	-64111	NR_038943	100505933	Hs.604103	NR_038943		ADD3-AS1	-	ADD3 antisense RNA 1	ncRNA
chr8-15432	chr8	29197606	29210793	+	858.8	0.598	intron (NM_057158, intron 1 of 4)	intron (NM_057158, intron 1 of 4)	2123	NM_057158	1846	Hs.417962	NM_001394	ENSG00000120875	DUSP4	HVH2|MKP-2|MKP2|TYP	dual specificity phosphatase 4	protein-coding
chr6-28222	chr6	26439895	26475866	+	858.8	0.747	promoter-TSS (NM_001197233)	promoter-TSS (NM_001197233)	-252	NM_001197233	11120	Hs.159028	NM_007049	ENSG00000112763	BTN2A1	BK14H9.1|BT2.1|BTF1|BTN2.1|DJ3E1.1	butyrophilin subfamily 2 member A1	protein-coding
chr16-5584	chr16	8944304	8988413	+	858.8	0.598	Intergenic	AluSx|SINE|Alu	-3489	NM_001278260	23589	Hs.632184	NM_014316	ENSG00000153048	CARHSP1	CRHSP-24|CRHSP24|CSDC1	calcium regulated heat stable protein 1	protein-coding
chr1-27153	chr1	26856305	26881973	+	858.8	0.747	promoter-TSS (NM_001330441)	promoter-TSS (NM_001330441)	-464	NM_001330441	6195	Hs.149957	NM_002953	ENSG00000117676	RPS6KA1	HU-1|MAPKAPK1A|RSK|RSK1|p90Rsk	ribosomal protein S6 kinase A1	protein-coding
chr8-19134	chr8	91637628	91658885	+	857.9	0.598	intron (NM_001008495, intron 1 of 2)	intron (NM_001008495, intron 1 of 2)	9877	NM_001146273	169200	Hs.567759	NM_001008495	ENSG00000180694	TMEM64	-	transmembrane protein 64	protein-coding
chr10-20417	chr10	81946687	81966157	+	857.9	0.598	intron (NM_001278408, intron 1 of 16)	intron (NM_001278408, intron 1 of 16)	7825	NM_001278408	311	Hs.530291	NM_001157	ENSG00000122359	ANXA11	ALS23|ANX11|CAP-50|CAP50	annexin A11	protein-coding
chr8-10545	chr8	43819004	43838862	+	857.9	0.598	Intergenic	ALR/Alpha|Satellite|centr	681348	NM_001002920	340441	Hs.531579	NM_001002920	ENSG00000188877	POTEA	A26A1|CT104.3|POTE-8|POTE8	POTE ankyrin domain family member A	protein-coding
chr1-50579	chr1	236305437	236339139	+	857	0.747	intron (NM_003272, intron 1 of 6)	intron (NM_003272, intron 1 of 6)	16449	NM_003272	7107	Hs.498160	NM_003272	ENSG00000077585	GPR137B	TM7SF1	G protein-coupled receptor 137B	protein-coding
chr11-11904	chr11	35147226	35169183	+	857	0.747	intron (NR_120528, intron 1 of 2)	intron (NR_120528, intron 1 of 2)	1375	NR_120528	100507144	Hs.673491	NR_120528	ENSG00000255521	LOC100507144	-	uncharacterized LOC100507144	ncRNA
chr7-21576	chr7	38380683	38410053	+	856.1	1.046	intron (NR_040085, intron 3 of 3)	intron (NR_040085, intron 3 of 3)	14190	NR_040085	100506776	Hs.173034	NR_040085	ENSG00000281103	TRG-AS1	TCRGV	T cell receptor gamma locus antisense RNA 1	ncRNA
chr22-4987	chr22	31873599	31893548	+	855.2	1.345	intron (NM_001164502, intron 2 of 16)	AluJb|SINE|Alu	1969	NM_001164501	56478	Hs.517559	NM_019843	ENSG00000184708	EIF4ENIF1	4E-T|Clast4	eukaryotic translation initiation factor 4E nuclear import factor 1	protein-coding
chr1-37950	chr1	207980673	208006336	+	855.2	1.195	non-coding (NR_026817, exon 1 of 1)	non-coding (NR_026817, exon 1 of 1)	1780	NR_026817	148696	Hs.125511	NM_001039568		LOC148696	-	uncharacterized LOC148696	ncRNA
chr7-10666	chr7	134670900	134682260	+	854.3	1.195	intron (NM_001345852, intron 3 of 9)	L1MEf|LINE|L1	5321	NM_001345852	340351	Hs.648616	NM_178563	ENSG00000146856	AGBL3	CCP3	ATP/GTP binding protein like 3	protein-coding
chr20-5943	chr20	5093141	5132990	+	854.3	1.195	intron (NM_003818, intron 1 of 12)	intron (NM_003818, intron 1 of 12)	5411	NM_003818	8760	Hs.126857	NM_003818	ENSG00000101290	CDS2	-	CDP-diacylglycerol synthase 2	protein-coding
chr19-17192	chr19	10978307	10998963	+	851.6	1.046	intron (NM_001370089, intron 1 of 14)	AluSz|SINE|Alu	5530	NM_001370089	10498	Hs.323213	NM_199141	ENSG00000142453	CARM1	PRMT4	coactivator associated arginine methyltransferase 1	protein-coding
chr2-17241	chr2	46761409	46798125	+	850.7	0.896	intron (NM_012249, intron 2 of 4)	intron (NM_012249, intron 2 of 4)	-10051	NM_001371283
chr16-15492	chr16	89033779	89049961	+	849.8	0.896	intron (NM_005187, intron 1 of 11)	intron (NM_005187, intron 1 of 11)	1745	NM_005187	863	Hs.513811	NM_005187	ENSG00000129993	CBFA2T3	ETO2|MTG16|MTGR2|RUNX1T3|ZMYND4	CBFA2/RUNX1 partner transcriptional co-repressor 3	protein-coding
chr6-30569	chr6	138187194	138205029	+	849.8	1.046	exon (NM_006290, exon 3 of 9)	exon (NM_006290, exon 3 of 9)	-6741	NR_049793	100130476	Hs.598050	NR_049793	ENSG00000237499	WAKMAR2	lnc-TNFAIP3	wound and keratinocyte migration associated lncRNA 2	ncRNA
chr14-19546	chr14	103359107	103384413	+	849.8	1.195	exon (NM_003300, exon 11 of 11)	exon (NM_003300, exon 11 of 11)	-17233	NM_030943	81693	Hs.534494	NM_030943	ENSG00000166126	AMN	PRO1028|amnionless	amnion associated transmembrane protein	protein-coding
chr19-23680	chr19	10827871	10873149	+	849.8	0.896	intron (NM_001005361, intron 1 of 20)	AluSz6|SINE|Alu	21430	NR_030368	693223		NR_030368	ENSG00000207972	MIR638	MIRN638|hsa-mir-638	microRNA 638	ncRNA
chr4-15509	chr4	2833818	2872427	+	849.8	1.195	intron (NM_001286645, intron 1 of 17)	intron (NM_001286645, intron 1 of 17)	7245	NM_001286645	118	Hs.183706	NM_001119	ENSG00000087274	ADD1	ADDA	adducin 1	protein-coding
chr8-19066	chr8	86088633	86114606	+	848.1	0.896	intron (NM_001083589, intron 1 of 7)	AT_rich|Low_complexity|Low_complexity	1719	NM_001083589	1875	Hs.445758	NM_001951	ENSG00000133740	E2F5	E2F-5	E2F transcription factor 5	protein-coding
chr6-28686	chr6	33238896	33268152	+	848.1	0.747	intron (NM_005452, intron 10 of 14).4	AluSq2|SINE|Alu	1542	NR_106933	102466754		NR_106933	ENSG00000284517	MIR6873	hsa-mir-6873	microRNA 6873	ncRNA
chr1-45216	chr1	27147515	27169429	+	847.2	0.896	intron (NM_032283, intron 1 of 7)	L2b|LINE|L2	5293	NM_032283	84243	Hs.523710	NM_032283	ENSG00000204160	ZDHHC18	DHHC-18|DHHC18	zinc finger DHHC-type containing 18	protein-coding
chr7-18871	chr7	44774909	44808827	+	846.3	0.896	intron (NM_031449, intron 1 of 18)	AluSq2|SINE|Alu	3422	NM_031449	83637	Hs.77978	NM_031449	ENSG00000122515	ZMIZ2	NET27|TRAFIP20|ZIMP7|hZIMP7	zinc finger MIZ-type containing 2	protein-coding
chr10-19502	chr10	30707280	30727476	+	845.4	0.896	Intergenic	Intergenic	-5572	NM_001244134	1326	Hs.432453	NM_005204	ENSG00000107968	MAP3K8	AURA2|COT|EST|ESTF|MEKK8|TPL2|Tpl-2|c-COT	mitogen-activated protein kinase kinase kinase 8	protein-coding
chr2-29143	chr2	71290743	71301106	+	845.4	1.046	5' UTR (NM_001365466, exon 1 of 10)	5' UTR (NM_001365466, exon 1 of 10)	146	NM_001365466	55577	Hs.7036	NM_017567	ENSG00000124357	NAGK	GNK|HSA242910	N-acetylglucosamine kinase	protein-coding
chr6-27435	chr6	7188352	7244369	+	844.5	0.896	intron (NM_001003699, intron 8 of 12)	L2a|LINE|L2	97072	NM_001292008	6745	Hs.114033	NM_003144	ENSG00000124783	SSR1	TRAPA	signal sequence receptor subunit 1	protein-coding
chr11-10551	chr11	9737672	9780476	+	844.5	0.896	intron (NM_001297714, intron 6 of 10)	intron (NM_001297714, intron 6 of 10)	-20766	NR_036485	283104	Hs.632156	NR_036485	ENSG00000246273	SBF2-AS1	-	SBF2 antisense RNA 1	ncRNA
chr15-2271	chr15	75315991	75340796	+	844.5	0.747	intron (NM_001301103, intron 2 of 3)	intron (NM_001301103, intron 2 of 3)	-7234	NM_001301105	60490	Hs.458922	NM_021823	ENSG00000138621	PPCDC	MDS018|PPC-DC|coaC	phosphopantothenoylcysteine decarboxylase	protein-coding
chr13-7579	chr13	33756546	33781667	+	843.6	0.598	intron (NM_001243476, intron 5 of 17)	intron (NM_001243476, intron 5 of 17)	-8878	NM_001243466	90627	Hs.156551	NM_052851	ENSG00000133121	STARD13	ARHGAP37|DLC2|GT650|LINC00464	StAR related lipid transfer domain containing 13	protein-coding
chr12-27357	chr12	50082979	50101320	+	842.7	0.598	intron (NM_198900, intron 1 of 24)	intron (NM_198900, intron 1 of 24)	9039	NM_175736	91010	Hs.179838	NM_175736	ENSG00000161791	FMNL3	FHOD3|FRL2|WBP-3|WBP3	formin like 3	protein-coding
chr1-32426	chr1	156116097	156136436	+	842.7	0.598	exon (NM_022367, exon 3 of 15)	exon (NM_022367, exon 3 of 15)	1927	NM_001370567	64218	Hs.408846	NM_022367	ENSG00000196189	SEMA4A	CORD10|RP35|SEMAB|SEMB	semaphorin 4A	protein-coding
chr15-16516	chr15	44579489	44611753	+	841.8	0.747	intron (NM_138423, intron 1 of 9)	intron (NM_138423, intron 1 of 9)	14704	NM_177974	113201	Hs.512867	NM_138423	ENSG00000166734	CASC4	H63	cancer susceptibility 4	protein-coding
chr19-23480	chr19	6630112	6675702	+	841.8	0.598	Intergenic	LTR34|LTR|ERV1	17262	NM_172014	8740	Hs.129708	NM_003807	ENSG00000125735	TNFSF14	CD258|HVEML|LIGHT|LTg	TNF superfamily member 14	protein-coding
chr21-6000	chr21	42733014	42747583	+	841.8	0.598	intron (NM_002463, intron 1 of 13)	intron (NM_002463, intron 1 of 13)	6344	NM_002463	4600	Hs.926	NM_002463	ENSG00000183486	MX2	MXB	MX dynamin like GTPase 2	protein-coding
chr10-19788	chr10	49935194	49982111	+	841.8	0.598	intron (NM_020945, intron 12 of 61)	intron (NM_020945, intron 12 of 61)	65144	NM_020945	57705	Hs.287379	NM_020945	ENSG00000128815	WDFY4	C10orf64	WDFY family member 4	protein-coding
chr8-11565	chr8	8701428	8730564	+	840.9	0.448	intron (NM_004225, intron 1 of 2)	intron (NM_004225, intron 1 of 2)	35144	NM_004225	9258	Hs.379414	NM_004225	ENSG00000147324	MFHAS1	LRRC65|MASL1|ROCO4	malignant fibrous histiocytoma amplified sequence 1	protein-coding
chr3-23356	chr3	186229387	186258322	+	840.9	0.598	Intergenic	Intergenic	18315	NM_017541	1427	Hs.376209	NM_017541	ENSG00000213139	CRYGS	CRYG8|CTRCT20	crystallin gamma S	protein-coding
chr9-19187	chr9	74500158	74536029	+	840	0.598	intron (NM_001025780, intron 1 of 3)	intron (NM_001025780, intron 1 of 3)	8068	NM_001025780	51104	Hs.380389	NM_016014	ENSG00000107362	ABHD17B	C9orf77|CGI-67|FAM108B1	abhydrolase domain containing 17B	protein-coding
chr11-16311	chr11	117850118	117883239	+	840	0.747	intron (NR_026691, intron 7 of 7)	intron (NR_026691, intron 7 of 7)	9569	NR_026691	3587	Hs.504035	NM_001558	ENSG00000110324	IL10RA	CD210|CD210a|CDW210A|HIL-10R|IL-10R1|IL10R	interleukin 10 receptor subunit alpha	protein-coding
chr16-17279	chr16	71841500	71853200	+	839.1	1.046	Intergenic	L1ME4a|LINE|L1	-4613	NM_001030007	164	Hs.461253	NM_001128	ENSG00000166747	AP1G1	ADTG|CLAPG1	adaptor related protein complex 1 subunit gamma 1	protein-coding
chr1-45525	chr1	31949331	31975700	+	839.1	0.896	Intergenic	THE1B|LTR|ERVL-MaLR	-9324	NR_034112	149086	Hs.729905	NR_034112	ENSG00000260386	LDC1P	LINC01225	leucine decarboxylase 1, pseudogene	pseudo
chr1-44725	chr1	16160325	16178736	+	839.1	0.896	intron (NR_024279, intron 1 of 1)	AluSx|SINE|Alu	-4672	NM_015001	23013	Hs.744843	NM_015001	ENSG00000065526	SPEN	HIAA0929|MINT|RBM15C|SHARP	spen family transcriptional repressor	protein-coding
chr8-14388	chr8	101295591	101327406	+	838.2	1.195	intron (NM_001280539, intron 2 of 10)	intron (NM_001280539, intron 2 of 10)	2923	NM_001353837	25897	Hs.292882	NM_015435	ENSG00000034677	RNF19A	RNF19	ring finger protein 19A, RBR E3 ubiquitin protein ligase	protein-coding
chr1-45419	chr1	28831381	28852105	+	837.4	1.345	intron (NM_001048199, intron 3 of 11)	AluSx|SINE|Alu	-2995	NM_001048195	1104	Hs.469723	NM_001269	ENSG00000180198	RCC1	CHC1|RCC1-I|SNHG3-RCC1	regulator of chromosome condensation 1	protein-coding
chr1-12855	chr1	113160472	113180033	+	836.5	1.643	intron (NM_006135, intron 1 of 9)	AluSz|SINE|Alu	7798	NM_006135	829	Hs.744974	NM_006135	ENSG00000116489	CAPZA1	CAPPA1|CAPZ|CAZ1	capping actin protein of muscle Z-line subunit alpha 1	protein-coding
chr2-36452	chr2	232255580	232276965	+	835.6	1.793	TTS (NM_145236)	TTS (NM_145236)	5851	NM_145236	93010	Hs.299329	NM_145236	ENSG00000156966	B3GNT7	beta3GnT7	UDP-GlcNAc:betaGal beta-1,3-N-acetylglucosaminyltransferase 7	protein-coding
chr9-23053	chr9	127622512	127636187	+	834.7	1.942	intron (NM_030978, intron 2 of 5)	L2a|LINE|L2	4940	NM_030978	81873	Hs.132499	NM_030978	ENSG00000136950	ARPC5L	ARC16-2	actin related protein 2/3 complex subunit 5 like	protein-coding
chr6-25826	chr6	88613068	88639571	+	832.9	1.793	Intergenic	LTR1D|LTR|ERV1	-131240	NM_030960	81833	Hs.161241	NM_030960	ENSG00000118434	SPACA1	SAMP32	sperm acrosome associated 1	protein-coding
chr7-18146	chr7	5257048	5280509	+	832	1.793	intron (NM_015610, intron 11 of 12)	AluSc8|SINE|Alu	14878	NM_001033520	26100	Hs.122363	NM_015610	ENSG00000157954	WIPI2	ATG18B|Atg21|CGI-50|IDDSSA|WIPI-2	WD repeat domain, phosphoinositide interacting 2	protein-coding
chr16-20477	chr16	89542804	89558412	+	829.3	1.793	intron (NM_001256182, intron 1 of 13)	intron (NM_001256182, intron 1 of 13)	6361	NM_001256182	29123	Hs.335003	NM_013275	ENSG00000167522	ANKRD11	ANCO-1|ANCO1|LZ16|T13	ankyrin repeat domain 11	protein-coding
chr7-19576	chr7	98971834	98991100	+	828.4	1.643	intron (NM_005720, intron 1 of 9)	intron (NM_005720, intron 1 of 9)	9114	NM_005720	10095	Hs.489284	NM_005720	ENSG00000130429	ARPC1B	ARC41|PLTEID|p40-ARC|p41-ARC	actin related protein 2/3 complex subunit 1B	protein-coding
chr19-19044	chr19	10484155	10541495	+	827.5	1.195	intron (NM_007065, intron 1 of 7)	AluSp|SINE|Alu	1389	NR_031592	100302213		NR_031592	ENSG00000284268	MIR1181	MIRN1181|hsa-mir-1181	microRNA 1181	ncRNA
chr10-22985	chr10	61636336	61669022	+	827.5	1.494	intron (NM_005436, intron 1 of 8)	intron (NM_005436, intron 1 of 8)	13635	NM_005436	8030	Hs.591360	NM_005436	ENSG00000108091	CCDC6	D10S170|H4|PTC|TPC|TST1	coiled-coil domain containing 6	protein-coding
chr11-11624	chr11	795525	827512	+	826.7	1.195	promoter-TSS (NR_002585)	promoter-TSS (NR_002585)	-163	NR_002585	619565	Hs.689713	NR_002585	ENSG00000199785	SNORA52	ACA52	small nucleolar RNA, H/ACA box 52	snoRNA
chr12-28281	chr12	93359878	93402023	+	825.8	0.598	Intergenic	L2a|LINE|L2	-57879	NM_003566	8411	Hs.567367	NM_003566	ENSG00000102189	EEA1	MST105|MSTP105|ZFYVE2	early endosome antigen 1	protein-coding
chr16-17651	chr16	88714236	88732207	+	825.8	0.598	intron (NM_002461, intron 4 of 9)	intron (NM_002461, intron 4 of 9)	-5760	NM_000101	1535	Hs.513803	NM_000101	ENSG00000051523	CYBA	p22-PHOX	cytochrome b-245 alpha chain	protein-coding
chr19-17604	chr19	19475312	19532144	+	825.8	0.747	intron (NM_001359631, intron 1 of 10)	AluSg|SINE|Alu	7116	NM_001359631	54815	Hs.118964	NM_017660	ENSG00000167491	GATAD2A	p66alpha	GATA zinc finger domain containing 2A	protein-coding
chr9-13331	chr9	35634621	35665258	+	825.8	0.747	exon (NM_014450, exon 5 of 5)	exon (NM_014450, exon 5 of 5)	989	NM_014450	27240	Hs.88012	NM_014450	ENSG00000137078	SIT1	SIT|SIT-R	signaling threshold regulating transmembrane adaptor 1	protein-coding
chr22-12197	chr22	48480388	48509487	+	824.9	1.046	Intergenic	Intergenic	-175239	NR_036172	100422916		NR_036172	ENSG00000266508	MIR3201	-	microRNA 3201	ncRNA
chr15-17646	chr15	72512608	72530641	+	824.9	0.896	intron (NM_001206798, intron 1 of 10)	MIRc|SINE|MIR	628	NM_001206799	5315	Hs.534770	NM_002654	ENSG00000067225	PKM	CTHBP|HEL-S-30|OIP3|PK3|PKM2|TCB|THBP1	pyruvate kinase M1/2	protein-coding
chr2-17559	chr2	69799072	69856231	+	824.9	1.046	intron (NM_014911, intron 2 of 21)	Tigger1|DNA|TcMar-Tigger	43220	NM_014911	22848	Hs.468878	NM_014911	ENSG00000115977	AAK1	-	AP2 associated kinase 1	protein-coding
chr3-23998	chr3	13358804	13395272	+	824	1.345	exon (NM_024923, exon 28 of 40)	exon (NM_024923, exon 28 of 40)	84784	NM_024923	23225	Hs.475525	NM_024923	ENSG00000132182	NUP210	GP210|POM210	nucleoporin 210	protein-coding
chr15-4952	chr15	40834952	40861968	+	823.1	1.345	intron (NM_052849, intron 3 of 3)	intron (NM_052849, intron 3 of 3)	8781	NM_001080791	90416	Hs.654661	NM_052849	ENSG00000128891	CCDC32	C15orf57	coiled-coil domain containing 32	protein-coding
chr12-18233	chr12	11801565	11811099	+	820.4	1.195	intron (NM_001987, intron 1 of 7)	intron (NM_001987, intron 1 of 7)	3544	NM_001987	2120	Hs.504765	NM_001987	ENSG00000139083	ETV6	TEL|TEL/ABL|THC5	ETS variant 6	protein-coding
chrY-873	chrY	1535719	1577335	+	820.4	1.195	intron (NM_178129, intron 1 of 1)	intron (NM_178129, intron 1 of 1)	-33872	NM_001173473	8623	Hs.533514	NM_004192	ENSG00000169093	ASMTL	ASMTLX|ASMTLY|ASTML	acetylserotonin O-methyltransferase like	protein-coding
chr2-24353	chr2	9675135	9696908	+	819.5	1.494	intron (NM_003183, intron 1 of 18)	AluJo|SINE|Alu	9938	NM_003183	6868	Hs.404914	NM_003183	ENSG00000151694	ADAM17	ADAM18|CD156B|CSVP|NISBD|NISBD1|TACE	ADAM metallopeptidase domain 17	protein-coding
chr8-18250	chr8	42009632	42040924	+	817.7	1.345	exon (NM_006803, exon 8 of 9)	exon (NM_006803, exon 8 of 9)	14697	NM_006803	10947	Hs.654529	NM_006803	ENSG00000070718	AP3M2	AP47B|CLA20|P47B	adaptor related protein complex 3 subunit mu 2	protein-coding
chr15-10485	chr15	75491707	75512894	+	817.7	0.896	intron (NM_015492, intron 2 of 2)	intron (NM_015492, intron 2 of 2)	8077	NM_015492	56905	Hs.17936	NM_015492	ENSG00000167173	C15orf39	-	chromosome 15 open reading frame 39	protein-coding
chr8-6302	chr8	61590800	61638248	+	817.7	1.195	intron (NM_017780, intron 1 of 37)	intron (NM_017780, intron 1 of 37)	23225	NM_017780	55636	Hs.20395	NM_017780	ENSG00000171316	CHD7	CRG|HH5|IS3|KAL5	chromodomain helicase DNA binding protein 7	protein-coding
chr12-18474	chr12	26943714	26986732	+	817.7	0.896	intron (NM_002223, intron 1 of 56)	intron (NM_002223, intron 1 of 56)	20904	NM_002223	3709	Hs.512235	NM_002223	ENSG00000123104	ITPR2	ANHD|CFAP48|INSP3R2|IP3R2	inositol 1,4,5-trisphosphate receptor type 2	protein-coding
chr19-22559	chr19	47103636	47128889	+	816	0.598	Intergenic	Intergenic	10933	NM_001329922	808	Hs.515487	NM_005184	ENSG00000160014	CALM3	CALM|CAM1|CAM2|CAMB|CaM|CaMIII|HEL-S-72|PHKD|PHKD3	calmodulin 3	protein-coding
chr19-11182	chr19	49829691	49844734	+	816	0.747	Intergenic	Intergenic	-1451	NM_001040031	951	Hs.166556	NM_001774	ENSG00000104894	CD37	GP52-40|TSPAN26	CD37 molecule	protein-coding
chr9-23118	chr9	128442913	128470495	+	816	0.747	intron (NM_001006617, intron 1 of 11)	intron (NM_001006617, intron 1 of 11)	12783	NM_001006618	79109	Hs.495138	NM_024117	ENSG00000119487	MAPKAP1	JC310|MIP1|SIN1|SIN1b|SIN1g	MAPK associated protein 1	protein-coding
chr7-3323	chr7	43622760	43634975	+	815.1	0.896	intron (NM_004760, intron 1 of 6)	L2c|LINE|L2	6160	NM_004760	9263	Hs.709489	NM_004760	ENSG00000164543	STK17A	DRAK1	serine/threonine kinase 17a	protein-coding
chr20-10539	chr20	43269518	43281825	+	815.1	0.747	intron (NM_001322050, intron 1 of 10)	MIRb|SINE|MIR	4669	NM_000022	100	Hs.654536	NM_000022	ENSG00000196839	ADA	-	adenosine deaminase	protein-coding
chr19-24782	chr19	40917364	40951068	+	815.1	1.046	Intergenic	AluSq2|SINE|Alu	-2317	NM_013376	29950	Hs.269898	NM_013376	ENSG00000197019	SERTAD1	SEI1|TRIP-Br1|TRIPBR1	SERTA domain containing 1	protein-coding
chr11-13669	chr11	62413320	62447088	+	814.2	0.747	TTS (NR_104414)	TTS (NR_104414)	2484	NM_001286086	102288414	Hs.9061	NM_001286086	ENSG00000278615	C11orf98	C11orf48	chromosome 11 open reading frame 98	protein-coding
chr5-18078	chr5	74804036	74832426	+	813.3	0.896	intron (NM_001345921, intron 1 of 13)	L1M3f|LINE|L1	-10425	NM_001130105	10087	Hs.270437	NM_005713	ENSG00000113163	CERT1	CERT|CERTL|COL4A3BP|GPBP|MRD34|STARD11	ceramide transporter 1	protein-coding
chr8-18264	chr8	42123298	42163945	+	812.4	1.046	intron (NM_001242778, intron 2 of 20)	intron (NM_001242778, intron 2 of 20)	14801	NM_001556	3551	Hs.597664	NM_001556	ENSG00000104365	IKBKB	IKK-beta|IKK2|IKKB|IMD15|IMD15A|IMD15B|NFKBIKB	inhibitor of nuclear factor kappa B kinase subunit beta	protein-coding
chr18-9604	chr18	52902323	52948467	+	811.5	1.345	intron (NM_001369572, intron 13 of 19)	L1ME4a|LINE|L1	44496	NM_001243236	6925	Hs.605153	NM_003199	ENSG00000196628	TCF4	E2-2|FECD3|ITF-2|ITF2|PTHS|SEF-2|SEF2|SEF2-1|SEF2-1A|SEF2-1B|SEF2-1D|TCF-4|bHLHb19	transcription factor 4	protein-coding
chr7-19111	chr7	66204818	66234832	+	811.5	1.494	intron (NM_001367749, intron 1 of 4)	intron (NM_001367749, intron 1 of 4)	-1044	NM_001287061	27342	Hs.530053	NM_014504	ENSG00000154710	RABGEF1	RABEX5|RAP1|rabex-5	RAB guanine nucleotide exchange factor 1	protein-coding
chr1-46503	chr1	54821970	54851064	+	811.5	1.494	intron (NM_001009955, intron 4 of 16)	intron (NM_001009955, intron 4 of 16)	35550	NM_145716	23648	Hs.476706	NM_018070	ENSG00000157216	SSBP3	CSDP|SSDP|SSDP1	single stranded DNA binding protein 3	protein-coding
chr19-22878	chr19	55762405	55771610	+	810.6	1.195	intron (NM_014931, intron 1 of 23)	intron (NM_014931, intron 1 of 23)	3378	NM_014931	22870	Hs.515610	NM_014931	ENSG00000105063	PPP6R1	KIAA1115|PP6R1|SAP190|SAPS1	protein phosphatase 6 regulatory subunit 1	protein-coding
chr3-18625	chr3	52303986	52323012	+	808.8	1.195	promoter-TSS (NM_025222)	promoter-TSS (NM_025222)	-834	NM_025222	80335	Hs.194110	NM_025222	ENSG00000164091	WDR82	MST107|MSTP107|PRO2730|PRO34047|SWD2|TMEM113|WDR82A	WD repeat domain 82	protein-coding
chr9-20057	chr9	126084126	126106974	+	806.1	1.046	Intergenic	Intergenic	-22926	NM_173689	286204	Hs.568340	NM_173689	ENSG00000148204	CRB2	FSGS9|VMCKD	crumbs cell polarity complex component 2	protein-coding
chr9-8663	chr9	95055011	95091001	+	806.1	1.046	intron (NM_001330722, intron 7 of 15)	intron (NM_001330722, intron 7 of 15)	14626	NM_017948	55035	Hs.442199	NM_017948	ENSG00000198000	NOL8	C9orf34|NOP132|bA62C3.3|bA62C3.4	nucleolar protein 8	protein-coding
chr16-18651	chr16	22200266	22230765	+	806.1	1.046	Intergenic	AluJr|SINE|Alu	-2084	NM_013302	29904	Hs.498892	NM_013302	ENSG00000103319	EEF2K	CaMKIII|HSU93850|eEF-2K	eukaryotic elongation factor 2 kinase	protein-coding
chr22-5629	chr22	38557812	38578468	+	806.1	1.046	intron (NM_001349867, intron 1 of 17)	MIR|SINE|MIR	9697	NM_003560	8398	Hs.170479	NM_003560	ENSG00000184381	PLA2G6	CaI-PLA2|GVI|INAD1|IPLA2-VIA|NBIA2|NBIA2A|NBIA2B|PARK14|PLA2|PNPLA9|iPLA2|iPLA2beta	phospholipase A2 group VI	protein-coding
chr10-24769	chr10	119101296	119135379	+	805.3	0.448	intron (NM_173791, intron 1 of 4)	MIRb|SINE|MIR	16614	NM_173791	118987	Hs.501149	NM_173791	ENSG00000165650	PDZD8	PDZK8	PDZ domain containing 8	protein-coding
chr2-30639	chr2	182320880	182338551	+	805.3	0.896	intron (NM_001316312, intron 2 of 4)	intron (NM_001316312, intron 2 of 4)	7602	NM_000885	3676	Hs.72981	NM_000885	ENSG00000115232	ITGA4	CD49D|IA4	integrin subunit alpha 4	protein-coding
chr16-16918	chr16	57071785	57084553	+	805.3	0.448	intron (NM_032206, intron 19 of 47)	AluSx1|SINE|Alu	27183	NM_032206	84166	Hs.528836	NM_032206	ENSG00000140853	NLRC5	CLR16.1|NOD27|NOD4	NLR family CARD domain containing 5	protein-coding
chr22-11964	chr22	43006637	43046072	+	805.3	0.598	intron (NM_001129819, intron 4 of 8)	intron (NM_001129819, intron 4 of 8)	10253	NM_001165877	267020	Hs.664737	NM_001165877	ENSG00000249222	ATP5MGL	ATP5K2|ATP5L2	ATP synthase membrane subunit g like	protein-coding
chr6-27223	chr6	389350	405385	+	804.4	0.598	intron (NR_046000, intron 5 of 9)	intron (NR_046000, intron 5 of 9)	5615	NM_001195286	3662	Hs.401013	NM_002460	ENSG00000137265	IRF4	LSIRF|MUM1|NF-EM5|SHEP8	interferon regulatory factor 4	protein-coding
chr3-25544	chr3	101545318	101572274	+	803.5	0.598	intron (NM_001005474, intron 2 of 12)	intron (NM_001005474, intron 2 of 12)	-9562	NM_031419	64332	Hs.319171	NM_031419	ENSG00000144802	NFKBIZ	IKBZ|INAP|MAIL	NFKB inhibitor zeta	protein-coding
chr11-19276	chr11	34072463	34108141	+	803.5	0.747	intron (NM_203364, intron 2 of 17)	intron (NM_203364, intron 2 of 17)	17024	NM_005898	4076	Hs.471818	NM_005898	ENSG00000135387	CAPRIN1	GPIAP1|GPIP137|GRIP137|M11S1|RNG105|p137GPI	cell cycle associated protein 1	protein-coding
chr12-27835	chr12	65046559	65071050	+	803.5	0.896	intron (NM_178169, intron 1 of 4)	intron (NM_178169, intron 1 of 4)	-42419	NR_037515	100500856		NR_037515	ENSG00000266016	MIR548Z	-	microRNA 548z	ncRNA
chr19-25427	chr19	50833128	50888561	+	802.6	1.195	TTS (NM_004851)	TTS (NM_004851)	8052	NM_004851	9476	Hs.512843	NM_004851	ENSG00000131400	NAPSA	KAP|Kdap|NAP1|NAPA|SNAPA	napsin A aspartic peptidase	protein-coding
chr17-28408	chr17	57694844	57721327	+	802.6	1.195	intron (NM_004859, intron 1 of 31)	L1MB5|LINE|L1	10829	NM_004859	1213	Hs.491351	NM_004859	ENSG00000141367	CLTC	CHC|CHC17|CLH-17|CLTCL2|Hc|MRD56	clathrin heavy chain	protein-coding
chr2-34000	chr2	97150510	97171721	+	801.7	1.195	Intergenic	L1M4|LINE|L1	9979	NM_001285485	93082	Hs.149219	NM_001080535	ENSG00000163121	NEURL3	LINCR|RNF132	neuralized E3 ubiquitin protein ligase 3	protein-coding
chr17-25864	chr17	79816689	79830519	+	800.8	1.345	Intergenic	Intergenic	-5193	NM_000918	5034	Hs.464336	NM_000918	ENSG00000185624	P4HB	CLCRP1|DSI|ERBA2L|GIT|P4Hbeta|PDI|PDIA1|PHDB|PO4DB|PO4HB|PROHB	prolyl 4-hydroxylase subunit beta	protein-coding
chr19-18558	chr19	1017269	1040778	+	799.9	1.345	intron (NM_001303499, intron 1 of 6)	intron (NM_001303499, intron 1 of 6)	2416	NM_001303499	1265	Hs.651512	NM_004368	ENSG00000064666	CNN2	-	calponin 2	protein-coding
chr9-18027	chr9	134248131	134297691	+	798.1	1.195	Intergenic	Intergenic	-32566	NM_013318	84726	Hs.743955	NM_013318	ENSG00000130723	PRRC2B	BAT2L|BAT2L1|KIAA0515|LQFBS-1	proline rich coiled-coil 2B	protein-coding
chr19-22668	chr19	49371798	49380291	+	797.2	1.345	intron (NM_014330, intron 1 of 2)	intron (NM_014330, intron 1 of 2)	395	NM_014330	23645	Hs.631593	NM_014330	ENSG00000087074	PPP1R15A	GADD34	protein phosphatase 1 regulatory subunit 15A	protein-coding
chr2-29942	chr2	127402006	127424788	+	796.3	1.195	promoter-TSS (NM_001256584)	promoter-TSS (NM_001256584)	-114	NM_001256584	2995	Hs.59138	NM_002101	ENSG00000136732	GYPC	CD236|CD236R|GE|GE:GPC:GPD:GYPD|GPC|GPD|GYPD|PAS-2|PAS-2'	glycophorin C (Gerbich blood group)	protein-coding
chr6-11335	chr6	155634965	155674732	+	795.4	1.195	Intergenic	Intergenic	-19230	NM_016020	51106	Hs.279908	NM_016020	ENSG00000029639	TFB1M	CGI-75|CGI75|mtTFB|mtTFB1	transcription factor B1, mitochondrial	protein-coding
chrX-8250	chrX	118739755	118782810	+	795.4	1.494	intron (NM_145799, intron 9 of 10)	intron (NM_145799, intron 9 of 10)	19529	NR_030413	768218		NR_030413	ENSG00000211578	MIR766	MIRN766|hsa-mir-766|mir-766	microRNA 766	ncRNA
chr15-15531	chr15	79227912	79237404	+	795.4	1.046	intron (NM_001319137, intron 1 of 12)	AluSx3|SINE|Alu	4782	NM_001319137	1512	Hs.148641	NM_004390	ENSG00000103811	CTSH	ACC-4|ACC-5|ACC4|ACC5|CPSB	cathepsin H	protein-coding
chr21-4932	chr21	19147837	19168502	+	794.6	1.345	intron (NR_038871, intron 2 of 3)	MSTD|LTR|ERVL-MaLR	6657	NR_038870	246312	Hs.473425	NR_038870	ENSG00000240770	C21orf91-OT1	D21S2089E|NCRNA00285	C21orf91 overlapping transcript 1	ncRNA
chr17-28655	chr17	62961580	62985298	+	794.6	1.494	Intergenic	AluSx|SINE|Alu	-1736	NR_026903	201283	Hs.396447	NM_153032	ENSG00000214174	AMZ2P1	-	archaelysin family metallopeptidase 2 pseudogene 1	pseudo
chr7-2483	chr7	100026049	100048524	+	793.7	1.195	Intergenic	L1MC5|LINE|L1	-3166	NM_001346938	221908	Hs.413359	NM_145030	ENSG00000160813	PPP1R35	C7orf47	protein phosphatase 1 regulatory subunit 35	protein-coding
chr10-18477	chr10	105419320	105456232	+	793.7	1.345	intron (NM_014631, intron 6 of 13)	intron (NM_014631, intron 6 of 13)	197	NM_001365079	9644	Hs.678727	NM_014631	ENSG00000107957	SH3PXD2A	FISH|SH3MD1|TKS5	SH3 and PX domains 2A	protein-coding
chr19-19452	chr19	17849731	17888080	+	789.2	1.494	intron (NM_015122, intron 4 of 28)	AluY|SINE|Alu	6619	NM_001161359	23149	Hs.96485	NM_015122	ENSG00000130475	FCHO1	-	FCH domain only 1	protein-coding
chr17-23483	chr17	16092182	16133792	+	788.3	1.345	intron (NM_006311, intron 1 of 45)	AluSz6|SINE|Alu	5861	NM_006311	9611	Hs.462323	NM_006311	ENSG00000141027	NCOR1	N-CoR|N-CoR1|PPP1R109|TRAC1|hN-CoR	nuclear receptor corepressor 1	protein-coding
chr16-9000	chr16	30064093	30088577	+	788.3	1.345	promoter-TSS (NM_001243177)	promoter-TSS (NM_001243177)	517	NM_001127617	226	Hs.513490	NM_000034	ENSG00000149925	ALDOA	ALDA|GSD12|HEL-S-87p	aldolase, fructose-bisphosphate A	protein-coding
chr16-15352	chr16	84628231	84651673	+	788.3	1.345	intron (NM_021149, intron 2 of 3)	intron (NM_021149, intron 2 of 3)	11732	NM_021149	23406	Hs.289092	NM_021149	ENSG00000103187	COTL1	CLP	coactosin like F-actin binding protein 1	protein-coding
chr4-16421	chr4	71529675	71555040	+	787.4	1.345	Intergenic	L2b|LINE|L2	-10132	NM_144646	3512	Hs.643431	NM_144646	ENSG00000132465	JCHAIN	IGCJ|IGJ|JCH	joining chain of multimeric IgA and IgM	protein-coding
chr5-11425	chr5	142430770	142447648	+	786.5	0.747	intron (NR_146198, intron 17 of 22)	intron (NR_146198, intron 17 of 22)	-132856	NR_046816	100874372	Hs.666717	NR_046816	ENSG00000230789	ARHGAP26-IT1	-	ARHGAP26 intronic transcript 1	ncRNA
chr3-12657	chr3	111833066	111856119	+	786.5	0.598	intron (NM_152785, intron 4 of 5)	intron (NM_152785, intron 4 of 5)	7503	NM_001190259	257144	Hs.49614	NM_152785	ENSG00000174500	GCSAM	GCAT2|GCET2|HGAL	germinal center associated signaling and motility	protein-coding
chr1-36046	chr1	101871344	101877915	+	786.5	0.747	Intergenic	L1ME4a|LINE|L1	85236	NR_126402	104355286	Hs.568671	NR_126402	ENSG00000231671	LINC01307	-	long intergenic non-protein coding RNA 1307	ncRNA
chr22-8524	chr22	23270415	23284727	+	785.6	0.598	Intergenic	Intergenic	47575	NM_001178126	100423062	Hs.449574	NM_001178126	ENSG00000254709	IGLL5	IGL|IGLV|VL-MAR	immunoglobulin lambda like polypeptide 5	protein-coding
chr2-32565	chr2	43613534	43635684	+	785.6	0.747	intron (NM_001083953, intron 29 of 37)	intron (NM_001083953, intron 29 of 37)	170259	NR_027251	100129726	Hs.194480	NM_178529	ENSG00000279873	LINC01126	-	long intergenic non-protein coding RNA 1126	ncRNA
chr1-28591	chr1	151019840	151044237	+	784.7	0.747	promoter-TSS (NM_001038707)	promoter-TSS (NM_001038707)	60	NM_020239	56882	Hs.22065	NM_020239	ENSG00000197622	CDC42SE1	SCIP1|SPEC1	CDC42 small effector 1	protein-coding
chrX-6911	chrX	128903129	128920964	+	784.7	0.747	Intergenic	L1M5|LINE|L1	-1879	NM_018990	54440	Hs.61469	NM_018990	ENSG00000122122	SASH3	753P9|CXorf9|HACS2|SH3D6C|SLY	SAM and SH3 domain containing 3	protein-coding
chr15-14555	chr15	52662722	52677559	+	783.8	0.896	intron (NM_000259, intron 18 of 40)	intron (NM_000259, intron 18 of 40)	-82139	NM_018728	55930	Hs.487036	NM_018728	ENSG00000128833	MYO5C	-	myosin VC	protein-coding
chr20-11125	chr20	61549805	61570229	+	783.8	1.046	intron (NM_022105, intron 1 of 5)	intron (NM_022105, intron 1 of 5)	-2114	NM_080796	11083	Hs.517172	NM_022105	ENSG00000101191	DIDO1	BYE1|C20orf158|DATF-1|DATF1|DIDO2|DIDO3|DIO-1|DIO1|dJ885L7.8	death inducer-obliterator 1	protein-coding
chr6-27501	chr6	11256468	11292804	+	783.8	0.896	intron (NM_001142393, intron 2 of 7)	intron (NM_001142393, intron 2 of 7)	-41721	NM_001271033	4739	Hs.37982	NM_006403	ENSG00000111859	NEDD9	CAS-L|CAS2|CASL|CASS2|HEF1	neural precursor cell expressed, developmentally down-regulated 9	protein-coding
chr17-29394	chr17	78850448	78886868	+	782.1	1.046	intron (NM_001163034, intron 16 of 29)	intron (NM_001163034, intron 16 of 29)	76355	NR_148968	400627	Hs.591201	NR_148968	ENSG00000261924	LOC400627	-	uncharacterized LOC400627	ncRNA
chr8-7946	chr8	29377701	29389116	+	782.1	0.896	Intergenic	MER33|DNA|hAT-Charlie	-175207	NM_001394	1846	Hs.417962	NM_001394	ENSG00000120875	DUSP4	HVH2|MKP-2|MKP2|TYP	dual specificity phosphatase 4	protein-coding
chr2-33910	chr2	89867140	89880042	+	781.2	0.896	Intergenic	(CATTC)n|Satellite|Satellite	761707	NR_039635	100616399		NR_039635	ENSG00000265510	MIR4436A	mir-4436a	microRNA 4436a	ncRNA
chr6-30970	chr6	157089654	157118110	+	780.3	0.896	intron (NM_001346813, intron 1 of 19)	intron (NM_001346813, intron 1 of 19)	-3017	NR_039676	100616154		NR_039676	ENSG00000271899	MIR4466	mir-4466	microRNA 4466	ncRNA
chr8-19504	chr8	103395202	103425888	+	779.4	0.747	intron (NM_001282873, intron 1 of 58)	L1ME1|LINE|L1	14372	NM_001282873	51366	Hs.492445	NM_015902	ENSG00000104517	UBR5	DD5|EDD|EDD1|HYD	ubiquitin protein ligase E3 component n-recognin 5	protein-coding
chr6-23075	chr6	138111869	138150380	+	779.4	1.046	Intergenic	AluSx|SINE|Alu	-57272	NM_001270507	7128	Hs.211600	NM_006290	ENSG00000118503	TNFAIP3	A20|AISBL|OTUD7C|TNFA1P2	TNF alpha induced protein 3	protein-coding
chr1-12199	chr1	2507222	2518514	+	778.5	0.747	intron (NR_121638, intron 1 of 3)	AluSx|SINE|Alu	-5094	NR_036637	127281	Hs.462033	NM_152371	ENSG00000157870	PRXL2B	C1orf93|FAM213B	peroxiredoxin like 2B	protein-coding
chr1-45493	chr1	31477285	31521094	+	778.5	0.598	intron (NM_014676, intron 3 of 21)	intron (NM_014676, intron 3 of 21)	39375	NM_014676	9698	Hs.281707	NM_014676	ENSG00000134644	PUM1	HSPUM|PUMH|PUMH1|PUML1|SCA47	pumilio RNA binding family member 1	protein-coding
chr19-15887	chr19	19248725	19282955	+	778.5	0.747	intron (NR_027308, intron 5 of 11)	intron (NR_027308, intron 5 of 11)	15232	NM_001367282	100271849	Hs.153629	NM_001145785	ENSG00000213999	MEF2B	RSRFR2	myocyte enhancer factor 2B	protein-coding
chr5-20243	chr5	32154170	32175374	+	777.6	0.598	intron (NM_022130, intron 1 of 3)	AluY|SINE|Alu	9653	NM_022130	64083	Hs.408909	NM_022130	ENSG00000113384	GOLPH3	GOPP1|GPP34|MIDAS|Vps74	golgi phosphoprotein 3	protein-coding
chr1-40348	chr1	46562346	46601005	+	777.6	0.598	intron (NM_001303427, intron 1 of 9)	intron (NM_001303427, intron 1 of 9)	14670	NM_001328651	8503	Hs.655387	NM_003629	ENSG00000117461	PIK3R3	p55|p55-GAMMA|p55PIK	phosphoinositide-3-kinase regulatory subunit 3	protein-coding
chr2-15284	chr2	33751116	33780611	+	777.6	0.598	intron (NM_001139488, intron 12 of 17)	intron (NM_001139488, intron 12 of 17)	26921	NM_015376	25780	Hs.143674	NM_015376	ENSG00000152689	RASGRP3	GRP3	RAS guanyl releasing protein 3	protein-coding
chr12-21406	chr12	57869489	57883207	+	777.6	0.598	intron (NM_001319850, intron 2 of 20)	AluJb|SINE|Alu	-2699	NM_032496	64333	Hs.437126	NM_032496	ENSG00000123329	ARHGAP9	10C|RGL1	Rho GTPase activating protein 9	protein-coding
chr17-16091	chr17	66231332	66260357	+	775.8	0.598	intron (NM_001033569, intron 2 of 7)	AluJr4|SINE|Alu	1660	NM_016627	51321	Hs.293560	NM_016627	ENSG00000196704	AMZ2	-	archaelysin family metallopeptidase 2	protein-coding
chr9-16225	chr9	137282018	137300363	+	775.8	0.598	intron (NM_001291920, intron 1 of 9)	MIR|SINE|MIR	-7216	NM_001291921	6256	Hs.590886	NM_002957	ENSG00000186350	RXRA	NR2B1	retinoid X receptor alpha	protein-coding
chr1-44190	chr1	1707113	1729776	+	775.8	0.747	3' UTR (NM_002074, exon 12 of 12)	3' UTR (NM_002074, exon 12 of 12)	-6974	NM_001198994	65220	Hs.654792	NM_023018	ENSG00000008130	NADK	dJ283E3.1	NAD kinase	protein-coding
chr10-19886	chr10	52363637	52385899	+	774.9	1.046	intron (NM_147156, intron 1 of 10)	intron (NM_147156, intron 1 of 10)	8948	NM_147156	259230	Hs.654698	NM_147156	ENSG00000198964	SGMS1	MOB|MOB1|SMS1|TMEM23|hmob33	sphingomyelin synthase 1	protein-coding
chr2-28817	chr2	64750459	64770792	+	774.9	0.896	intron (NM_203437, intron 1 of 9)	intron (NM_203437, intron 1 of 9)	7978	NR_039633	100616419		NR_039633	ENSG00000283204	MIR4434	-	microRNA 4434	ncRNA
chr1-32520	chr1	159879883	159896051	+	774	0.747	TTS (NM_003564)	TTS (NM_003564)	5557	NM_001277224	8407	Hs.517168	NM_003564	ENSG00000158710	TAGLN2	HA1756	transgelin 2	protein-coding
chr4-15252	chr4	185368929	185397029	+	774	1.195	intron (NM_002199, intron 1 of 8)	intron (NM_002199, intron 1 of 8)	12725	NM_002199	3660	Hs.654566	NM_002199	ENSG00000168310	IRF2	IRF-2	interferon regulatory factor 2	protein-coding
chr1-44054	chr1	245103666	245135895	+	774	0.896	Intergenic	AluSp|SINE|Alu	-13391	NM_032328	84288	Hs.134857	NM_032328	ENSG00000203666	EFCAB2	CFAP200|DRC8	EF-hand calcium binding domain 2	protein-coding
chr1-43444	chr1	212922786	212979584	+	772.3	1.046	intron (NM_001042549, intron 4 of 6)	intron (NM_001042549, intron 4 of 6)	13934	NM_001297737	25936	Hs.497692	NM_015471	ENSG00000117697	NSL1	C1orf48|DC8|MIS14	NSL1 component of MIS12 kinetochore complex	protein-coding
chr11-23020	chr11	67195059	67214484	+	771.4	1.195	TTS (NM_001018070)	TTS (NM_001018070)	382	NM_005608	5790	Hs.155975	NM_005608	ENSG00000213402	PTPRCAP	CD45-AP|LPAP	protein tyrosine phosphatase receptor type C associated protein	protein-coding
chr20-12700	chr20	50782804	50809867	+	771.4	1.046	intron (NM_199426, intron 2 of 5)	MER90a|LTR|ERV1	11983	NM_018197	55734	Hs.473082	NM_018197	ENSG00000020256	ZFP64	ZNF338	ZFP64 zinc finger protein	protein-coding
chr7-15842	chr7	2671019	2685813	+	770.5	1.195	intron (NM_025250, intron 1 of 13)	intron (NM_025250, intron 1 of 13)	6796	NM_025250	80727	Hs.440899	NM_025250	ENSG00000136295	TTYH3	-	tweety family member 3	protein-coding
chr1-41920	chr1	155273962	155294714	+	768.7	1.195	intron (NM_002004, intron 4 of 10)	AluJb|SINE|Alu	5681	NM_001135821	2224	Hs.335918	NM_002004	ENSG00000160752	FDPS	FPPS|FPS|POROK9	farnesyl diphosphate synthase	protein-coding
chr8-14418	chr8	101912213	101921976	+	768.7	0.896	Intergenic	FLAM_A|SINE|Alu	45705	NM_001135702	7534	Hs.492407	NM_003406	ENSG00000164924	YWHAZ	14-3-3-zeta|HEL-S-3|HEL-S-93|HEL4|KCIP-1|POPCHAS|YWHAD	tyrosine 3-monooxygenase/tryptophan 5-monooxygenase activation protein zeta	protein-coding
chr2-29568	chr2	97190452	97206258	+	767.8	0.747	promoter-TSS (NR_135564)	promoter-TSS (NR_135564)	-312	NR_135564	105373496	Hs.570138	NR_135564	ENSG00000235480	LOC105373496	-	uncharacterized LOC105373496	ncRNA
chr16-17425	chr16	81748419	81786884	+	767.8	0.747	Intergenic	AluSz|SINE|Alu	-45245	NM_002661	5336	Hs.372303	NM_002661	ENSG00000197943	PLCG2	APLAID|FCAS3|PLC-IV|PLC-gamma-2	phospholipase C gamma 2	protein-coding
chr6-30638	chr6	143160339	143180198	+	766.9	0.598	intron (NM_006734, intron 1 of 9)	L2b|LINE|L2	96045	NM_006734	3097	Hs.510172	NM_006734	ENSG00000010818	HIVEP2	HIV-EP2|MBP-2|MIBP1|MRD43|SHN2|ZAS2|ZNF40B	human immunodeficiency virus type I enhancer binding protein 2	protein-coding
chr11-19593	chr11	58966185	58992220	+	766.9	0.448	exon (NM_001039396, exon 1 of 1)	exon (NM_001039396, exon 1 of 1)	1198	NM_001039396	219972	Hs.744920	NM_001039396	ENSG00000197629	MPEG1	MPG1|MPS1|Mpg-1|P-2	macrophage expressed 1	protein-coding
chr8-11677	chr8	22297793	22314292	+	766.9	0.448	intron (NM_001243974, intron 1 of 14)	AluSp|SINE|Alu	7559	NM_001243975	5533	Hs.731683	NM_005605	ENSG00000120910	PPP3CC	CALNA3|CNA3|PP2Bgamma	protein phosphatase 3 catalytic subunit gamma	protein-coding
chr3-21450	chr3	50264654	50298028	+	766.9	0.598	intron (NM_001282618, intron 1 of 7)	intron (NM_001282618, intron 1 of 7)	-3001	NM_001166425	2771	Hs.77269	NM_002070	ENSG00000114353	GNAI2	GIP|GNAI2B|H_LUCA15.1|H_LUCA16.1	G protein subunit alpha i2	protein-coding
chr3-21736	chr3	69128503	69143987	+	766.9	0.598	intron (NM_006407, intron 1 of 2)	AluJo|SINE|Alu	2157	NM_006407	10550	Hs.518060	NM_006407	ENSG00000144746	ARL6IP5	DERP11|GTRAP3-18|HSPC127|JWA|PRAF3|Yip6b|addicsin|hp22|jmx	ADP ribosylation factor like GTPase 6 interacting protein 5	protein-coding
chr12-23694	chr12	32012553	32059660	+	766.9	0.448	intron (NR_135029, intron 1 of 1)	LTR12|LTR|ERV1	4031	NR_135029	105369723	Hs.736954	NR_135029	ENSG00000255760	LINC02422	-	long intergenic non-protein coding RNA 2422	ncRNA
chr10-15207	chr10	45950074	45965783	+	765.1	0.598	intron (NM_001002266, intron 4 of 6)	intron (NM_001002266, intron 4 of 6)	-9359	NR_120674	102724323	Hs.559151	NR_120674	ENSG00000231964	LOC102724323	-	uncharacterized LOC102724323	ncRNA
chr7-21092	chr7	18534997	18578632	+	765.1	0.448	intron (NM_001204148, intron 1 of 10)	intron (NM_001204148, intron 1 of 10)	7921	NM_001204147	9734	Hs.196054	NM_014707	ENSG00000048052	HDAC9	HD7|HD7b|HD9|HDAC|HDAC7|HDAC7B|HDAC9B|HDAC9FL|HDRP|MITR	histone deacetylase 9	protein-coding
chr2-27180	chr2	220109659	220119744	+	765.1	0.448	3' UTR (NM_001008910, exon 8 of 8)	3' UTR (NM_001008910, exon 8 of 8)	-3264	NM_001355221	80086	Hs.664469	NM_001355221	ENSG00000243910	TUBA4B	TUBA4	tubulin alpha 4b	protein-coding
chr22-10109	chr22	37543884	37563999	+	765.1	0.598	intron (NM_001346222, intron 1 of 9)	intron (NM_001346222, intron 1 of 9)	-7985	NM_000878	3560	Hs.474787	NM_000878	ENSG00000100385	IL2RB	CD122|IL15RB|P70-75	interleukin 2 receptor subunit beta	protein-coding
chr2-29251	chr2	74681579	74710890	+	764.2	0.747	Intergenic	AluSx1|SINE|Alu	3573	NM_053050	116540	Hs.534527	NM_053050	ENSG00000204822	MRPL53	L53MT	mitochondrial ribosomal protein L53	protein-coding
chr19-21896	chr19	30155856	30181904	+	764.2	0.448	Intergenic	AluJb|SINE|Alu	12512	NM_024310	79156	Hs.466383	NM_024310	ENSG00000166289	PLEKHF1	APPD|LAPF|PHAFIN1|ZFYVE15	pleckstrin homology and FYVE domain containing 1	protein-coding
chr10-14818	chr10	14961426	15003052	+	764.2	0.448	intron (NM_001289076, intron 2 of 11)	intron (NM_001289076, intron 2 of 11)	13856	NR_110297	64421	Hs.655932	NM_022487	ENSG00000152457	DCLRE1C	A-SCID|DCLREC1C|RS-SCID|SCIDA|SNM1C	DNA cross-link repair 1C	protein-coding
chr1-30759	chr1	28903876	28929503	+	763.3	0.448	Intergenic	Intergenic	-2088	NM_152304	115273	Hs.652321	NM_152304	ENSG00000188060	RAB42	-	RAB42, member RAS oncogene family	protein-coding
chr5-26528	chr5	176717438	176740201	+	763.3	0.747	intron (NM_001031677, intron 7 of 7)	intron (NM_001031677, intron 7 of 7)	1901	NM_001031677	53917	Hs.16258	NM_130781	ENSG00000169228	RAB24	-	RAB24, member RAS oncogene family	protein-coding
chr16-20230	chr16	85586618	85605974	+	762.4	0.598	Intergenic	Intergenic	-48719	NM_001134473	23199	Hs.461647	NM_014615	ENSG00000131149	GSE1	CRHSP24|KIAA0182	Gse1 coiled-coil protein	protein-coding
chr7-12268	chr7	1039577	1068721	+	762.4	0.747	intron (NR_146964, intron 1 of 4)	intron (NR_146964, intron 1 of 4)	8513	NR_029898	442907		NR_029898	ENSG00000199023	MIR339	MIRN339|hsa-mir-339|mir-339	microRNA 339	ncRNA
chr1-47045	chr1	93410227	93447278	+	762.4	0.747	Intergenic	L2a|LINE|L2	-1673	NM_001252269	388650	Hs.180946	NM_001006605	ENSG00000154511	DIPK1A	FAM69A	divergent protein kinase domain 1A	protein-coding
chr5-26643	chr5	179222917	179248840	+	762.4	0.747	intron (NM_001142299, intron 1 of 8)	AluY|SINE|Alu	1869	NM_001142299	8878	Hs.587290	NM_003900	ENSG00000161011	SQSTM1	A170|DMRV|FTDALS3|NADGP|OSIL|PDB3|ZIP3|p60|p62|p62B	sequestosome 1	protein-coding
chr14-18396	chr14	68825700	68851294	+	760.7	0.747	intron (NM_001321817, intron 9 of 11)	AluJb|SINE|Alu	257007	NR_135816	100996664		NR_135816		LOC100996664	-	uncharacterized LOC100996664	ncRNA
chr19-23955	chr19	15387336	15413467	+	759.8	0.747	intron (NM_001330384, intron 1 of 11)	intron (NM_001330384, intron 1 of 11)	-9139	NM_058243	23476	Hs.187763	NM_014299	ENSG00000141867	BRD4	CAP|HUNK1|HUNKI|MCAP	bromodomain containing 4	protein-coding
chr18-5865	chr18	2636153	2659635	+	759.8	0.598	Intergenic	Intergenic	7500	NR_033754	645158	Hs.712861	NR_033754	ENSG00000266405	CBX3P2	-	chromobox 3 pseudogene 2	pseudo
chr7-16540	chr7	50307109	50352154	+	759.8	0.598	Intergenic	Intergenic	-14029	NM_001291839	10320	Hs.435949	NM_006060	ENSG00000185811	IKZF1	CVID13|Hs.54452|IK1|IKAROS|LYF1|LyF-1|PPP1R92|PRO0758|ZNFN1A1	IKAROS family zinc finger 1	protein-coding
chr2-33050	chr2	61666835	61699217	+	759.8	0.598	intron (NM_014709, intron 1 of 79)	MIRb|SINE|MIR	15196	NM_014709	9736	Hs.644708	NM_014709	ENSG00000115464	USP34	-	ubiquitin specific peptidase 34	protein-coding
chr14-10793	chr14	50086399	50103021	+	758.9	0.448	intron (NM_001083908, intron 1 of 1)	intron (NM_001083908, intron 1 of 1)	7193	NM_002408	4247	Hs.93338	NM_002408	ENSG00000168282	MGAT2	CDG2A|CDGS2|GLCNACTII|GNT-II|GNT2	mannosyl (alpha-1,6-)-glycoprotein beta-1,2-N-acetylglucosaminyltransferase	protein-coding
chr12-14326	chr12	6432593	6451589	+	758.9	0.598	intron (NM_001346092, intron 5 of 10)	intron (NM_001346092, intron 5 of 10)	9151	NR_144351	7132	Hs.279594	NM_001065	ENSG00000067182	TNFRSF1A	CD120a|FPF|TBP1|TNF-R|TNF-R-I|TNF-R55|TNFAR|TNFR1|TNFR55|TNFR60|p55|p55-R|p60	TNF receptor superfamily member 1A	protein-coding
chr19-23843	chr19	13043399	13076629	+	758.9	0.598	intron (NM_001270362, intron 6 of 8)	intron (NM_001270362, intron 6 of 8)	3338	NM_005053	5886	Hs.643267	NM_005053	ENSG00000179262	RAD23A	HHR23A|HR23A	RAD23 homolog A, nucleotide excision repair protein	protein-coding
chr12-26618	chr12	12693222	12716232	+	758.9	0.448	intron (NM_030640, intron 1 of 6)	AluSx3|SINE|Alu	11070	NM_030640	80824	Hs.536535	NM_030640	ENSG00000111266	DUSP16	MKP-7|MKP7	dual specificity phosphatase 16	protein-coding
chr17-25521	chr17	73823952	73861237	+	758	0.747	3' UTR (NM_001330499, exon 7 of 7)	3' UTR (NM_001330499, exon 7 of 7)	-1796	NM_199242	201294	Hs.41045	NM_199242	ENSG00000092929	UNC13D	FHL3|HLH3|HPLH3|Munc13-4	unc-13 homolog D	protein-coding
chr6-24917	chr6	33377530	33400348	+	757.1	0.747	intron (NM_006772, intron 1 of 18).2	intron (NM_006772, intron 1 of 18).2	1097	NM_001130066	8831	Hs.586264	NM_006772	ENSG00000197283	SYNGAP1	MRD5|RASA1|RASA5|SYNGAP	synaptic Ras GTPase activating protein 1	protein-coding
chr12-28483	chr12	98884995	98919721	+	757.1	0.747	Intergenic	MER41A|LTR|ERV1	-4725	NR_038383	643770	Hs.129589	NR_038383	ENSG00000245017	LINC02453	-	long intergenic non-protein coding RNA 2453	ncRNA
chr2-35288	chr2	179885232	179924304	+	757.1	0.747	intron (NM_001316745, intron 2 of 11)	intron (NM_001316745, intron 2 of 11)	10096	NM_001316745	285025	Hs.324341	NM_173648	ENSG00000163492	CCDC141	CAMDI	coiled-coil domain containing 141	protein-coding
chrUn_gl000216-73	chrUn_gl000216	134764	169728	+	756.2	1.046	NA	BSR/Beta|Satellite|Satellite	NA	NA
chr5-19762	chr5	176777907	176806539	+	755.3	0.896	intron (NM_006480, intron 1 of 14)	AluSq2|SINE|Alu	7298	NM_006480	10636	Hs.9347	NM_006480	ENSG00000169220	RGS14	-	regulator of G protein signaling 14	protein-coding
chr2-15115	chr2	10219071	10232089	+	754.4	0.747	Intergenic	Intergenic	-5042	NM_001037160	192668	Hs.27092	NM_001037160	ENSG00000205795	CYS1	-	cystin 1	protein-coding
chr15-11794	chr15	74274295	74300758	+	754.4	0.896	promoter-TSS (NM_001256676)	promoter-TSS (NM_001256676)	469	NM_033244	5371	Hs.526464	NM_002675	ENSG00000140464	PML	MYL|PP8675|RNF71|TRIM19	promyelocytic leukemia	protein-coding
chr1-36527	chr1	150583132	150602774	+	754.4	0.747	TTS (NM_207046)	TTS (NM_207046)	8656	NM_207047	2029	Hs.632456	NM_004436	ENSG00000143420	ENSA	ARPP-19e	endosulfine alpha	protein-coding
chr7-16145	chr7	24744989	24773690	+	752.6	0.598	intron (NM_004403, intron 3 of 9)	AluSz|SINE|Alu	37744	NM_001127453	1687	Hs.520708	NM_004403	ENSG00000105928	GSDME	DFNA5|ICERE-1	gasdermin E	protein-coding
chr9-10504	chr9	33289079	33305335	+	752.6	0.448	intron (NM_002504, intron 2 of 23)	L3|LINE|CR1	6693	NM_147134	4799	Hs.413074	NM_002504	ENSG00000086102	NFX1	NFX2|TEG-42|Tex42	nuclear transcription factor, X-box binding 1	protein-coding
chr22-8832	chr22	36724362	36733820	+	752.6	0.598	intron (NM_002473, intron 3 of 40)	intron (NM_002473, intron 3 of 40)	-46138	NR_106877	102465491		NR_106877	ENSG00000278420	MIR6819	hsa-mir-6819	microRNA 6819	ncRNA
chr6-30153	chr6	116407775	116428115	+	752.6	0.747	Intergenic	LTR12|LTR|ERV1	-4071	NM_152729	221294	Hs.520341	NM_152729	ENSG00000178425	NT5DC1	C6orf200|LP2642|NT5C2L1	5'-nucleotidase domain containing 1	protein-coding
chr19-18140	chr19	46009211	46019901	+	751.7	0.448	intron (NM_003370, intron 1 of 12)	intron (NM_003370, intron 1 of 12)	3819	NM_003370	7408	Hs.515469	NM_003370	ENSG00000125753	VASP	-	vasodilator stimulated phosphoprotein	protein-coding
chr1-31957	chr1	114400621	114423944	+	751.7	0.747	intron (NM_012411, intron 1 of 18)	AluSq2|SINE|Alu	2052	NM_015967	26191	Hs.535276	NM_012411	ENSG00000134242	PTPN22	LYP|LYP1|LYP2|PEP|PTPN22.5|PTPN22.6|PTPN8	protein tyrosine phosphatase non-receptor type 22	protein-coding
chr1-50018	chr1	219346564	219364668	+	751.7	0.448	intron (NM_001350629, intron 3 of 5)	intron (NM_001350629, intron 3 of 5)	7305	NM_001300772	127018	Hs.657617	NM_138794	ENSG00000143353	LYPLAL1	Q96AV0	lysophospholipase like 1	protein-coding
chr14-7189	chr14	68866734	68886741	+	751.7	0.448	intron (NM_001321817, intron 9 of 11)	intron (NM_001321817, intron 9 of 11)	218767	NR_135816	100996664		NR_135816		LOC100996664	-	uncharacterized LOC100996664	ncRNA
chr13-7771	chr13	43122242	43177876	+	750.9	0.598	intron (NM_003701, intron 1 of 4)	intron (NM_003701, intron 1 of 4)	1771	NM_003701	8600	Hs.333791	NM_003701	ENSG00000120659	TNFSF11	CD254|ODF|OPGL|OPTB2|RANKL|TNLG6B|TRANCE|hRANKL2|sOdf	TNF superfamily member 11	protein-coding
chr14-73	chr14	65381191	65419577	+	750	0.598	3' UTR (NM_001204064, exon 3 of 3)	3' UTR (NM_001204064, exon 3 of 3)	9079	NR_138078	2877	Hs.2704	NM_002083	ENSG00000176153	GPX2	GI-GPx|GPRP|GPRP-2|GPx-2|GPx-GI|GSHPX-GI|GSHPx-2	glutathione peroxidase 2	protein-coding
chr1-42627	chr1	174125866	174145016	+	750	0.448	intron (NM_001366445, intron 1 of 13)	intron (NM_001366445, intron 1 of 13)	6783	NM_001366446	9910	Hs.585378	NM_014857	ENSG00000152061	RABGAP1L	HHL|TBC1D18	RAB GTPase activating protein 1 like	protein-coding
chr5-16616	chr5	138940207	138992232	+	750	0.598	intron (NM_181838, intron 2 of 7)	AluY|SINE|Alu	25295	NM_003339	7322	Hs.108332	NM_003339	ENSG00000131508	UBE2D2	E2(17)KB2|PUBC1|UBC4|UBC4/5|UBCH4|UBCH5B	ubiquitin conjugating enzyme E2 D2	protein-coding
chr20-11146	chr20	62238671	62273865	+	750	0.598	intron (NM_012384, intron 1 of 9)	AluSg|SINE|Alu	2186	NM_012384	26205	Hs.473286	NM_012384	ENSG00000101216	GMEB2	GMEB-2|P79PIF|PIF79	glucocorticoid modulatory element binding protein 2	protein-coding
chr18-9540	chr18	48696303	48724913	+	749.1	0.448	intron (NM_016626, intron 1 of 1)	MLT1E3|LTR|ERVL-MaLR	13443	NM_016626	51320	Hs.465144	NM_016626	ENSG00000176624	MEX3C	BM-013|MEX-3C|RKHD2|RNF194	mex-3 RNA binding family member C	protein-coding
chr12-16615	chr12	46600962	46616242	+	749.1	0.448	intron (NM_030674, intron 5 of 16)	intron (NM_030674, intron 5 of 16)	51697	NM_001278389	81539	Hs.533770	NM_030674	ENSG00000111371	SLC38A1	ATA1|NAT2|SAT1|SNAT1	solute carrier family 38 member 1	protein-coding
chr1-33952	chr1	1759674	1797077	+	748.2	0.598	intron (NM_001282538, intron 1 of 9)	Tigger2|DNA|TcMar-Tigger	44151	NM_002074	2782	Hs.430425	NM_002074	ENSG00000078369	GNB1	MRD42	G protein subunit beta 1	protein-coding
chr13-4622	chr13	79956388	79981396	+	748.2	0.448	intron (NM_001366735, intron 1 of 21)	AluSx1|SINE|Alu	11464	NM_001286631	64062	Hs.558528	NM_018605	ENSG00000139746	RBM26	ARRS2|C13orf10|PPP1R132|PRO1777|SE70-2|ZC3H17	RNA binding motif protein 26	protein-coding
chr12-24248	chr12	57065041	57083799	+	748.2	0.598	intron (NM_001282605, intron 1 of 5)	AluSq2|SINE|Alu	7361	NR_104219	10728	Hs.50425	NM_006601	ENSG00000110958	PTGES3	P23|TEBP|cPGES	prostaglandin E synthase 3	protein-coding
chr3-20823	chr3	17774550	17791272	+	748.2	0.598	promoter-TSS (NM_014744)	promoter-TSS (NM_014744)	-512	NM_014744	9779	Hs.475629	NM_014744	ENSG00000131374	TBC1D5	-	TBC1 domain family member 5	protein-coding
chr16-6322	chr16	11762339	11784170	+	747.3	0.448	TTS (NM_003498)	TTS (NM_003498)	10943	NM_003498	8303	Hs.618526	NM_003498	ENSG00000184602	SNN	-	stannin	protein-coding
chr13-8031	chr13	49101150	49117567	+	746.4	0.747	intron (NM_001352429, intron 1 of 11)	L2|LINE|L2	673	NM_001352429	1102	Hs.652712	NM_001268	ENSG00000136161	RCBTB2	CHC1L|RLG	RCC1 and BTB domain containing protein 2	protein-coding
chr9-12935	chr9	138998488	139012127	+	746.4	0.598	Intergenic	Intergenic	4970	NM_001256526	90120	Hs.287411	NM_152833	ENSG00000238227	TMEM250	C9orf69	transmembrane protein 250	protein-coding
chr7-22333	chr7	77165573	77200096	+	746.4	0.598	intron (NM_001131009, intron 1 of 16)	L1MCa|LINE|L1	15474	NM_001131009	5782	Hs.61812	NM_002835	ENSG00000127947	PTPN12	PTP-PEST|PTPG1	protein tyrosine phosphatase non-receptor type 12	protein-coding
chr11-23373	chr11	73684250	73707393	+	746.4	0.747	Intergenic	AluJr|SINE|Alu	-1932	NM_003355	7351	Hs.80658	NM_003355	ENSG00000175567	UCP2	BMIQ4|SLC25A8|UCPH	uncoupling protein 2	protein-coding
chr14-18186	chr14	64910444	64934490	+	746.4	0.747	intron (NM_001364837, intron 26 of 26)	intron (NM_001364837, intron 26 of 26)	-9750	NM_004857	9495	Hs.656683	NM_004857	ENSG00000179841	AKAP5	AKAP75|AKAP79|H21	A-kinase anchoring protein 5	protein-coding
chr1-39549	chr1	27977141	27999490	+	744.6	0.747	intron (NR_151722, intron 1 of 1)	intron (NR_151722, intron 1 of 1)	918	NR_151722	111216282	Hs.297628	NR_151722	ENSG00000233975	LINC02574	-	long intergenic non-protein coding RNA 2574	ncRNA
chr18-6110	chr18	29213510	29240211	+	744.6	0.896	intron (NM_004775, intron 3 of 8)	intron (NM_004775, intron 3 of 8)	37848	NM_001330570	9331	Hs.591063	NM_004775	ENSG00000118276	B4GALT6	B4Gal-T6|beta4Gal-T6	beta-1,4-galactosyltransferase 6	protein-coding
chr9-22378	chr9	99160847	99183822	+	743.7	1.345	intron (NM_153695, intron 1 of 4)	AluYc|SINE|Alu	8318	NM_153695	195828	Hs.494557	NM_153695	ENSG00000165244	ZNF367	AFF29|CDC14B|ZFF29	zinc finger protein 367	protein-coding
chr8-12975	chr8	142401735	142428506	+	743.7	0.896	intron (NM_032611, intron 1 of 5)	L2b|LINE|L2	12999	NM_032611	11156	Hs.43666	NM_007079	ENSG00000184489	PTP4A3	PRL-3|PRL-R|PRL3	protein tyrosine phosphatase 4A3	protein-coding
chr3-23618	chr3	196610271	196625886	+	742.8	1.345	intron (NM_001308045, intron 2 of 8)	L1MB7|LINE|L1	23287	NM_152699	205564	Hs.240770	NM_152699	ENSG00000119231	SENP5	-	SUMO specific peptidase 5	protein-coding
chr17-27940	chr17	46124342	46134807	+	741.9	1.046	intron (NM_001330261, intron 2 of 5)	intron (NM_001330261, intron 2 of 5)	3853	NM_001330261	4779	Hs.514284	NM_003204	ENSG00000082641	NFE2L1	LCR-F1|NRF1|TCF11	nuclear factor, erythroid 2 like 1	protein-coding
chr1-49907	chr1	212760412	212788554	+	741	1.195	intron (NM_001030287, intron 1 of 3)	intron (NM_001030287, intron 1 of 3)	-7620	NM_001206488	467	Hs.460	NM_001674	ENSG00000162772	ATF3	-	activating transcription factor 3	protein-coding
chr7-9294	chr7	102134907	102158175	+	741	1.195	intron (NM_001277335, intron 5 of 19)	intron (NM_001277335, intron 5 of 19)	11683	NM_001277335	100271927	Hs.530089	NM_001277335	ENSG00000170667	RASA4B	-	RAS p21 protein activator 4B	protein-coding
chr10-20594	chr10	90143809	90152369	+	738.4	1.195	intron (NM_001031709, intron 4 of 6)	L2a|LINE|L2	194986	NM_001031709	55328	Hs.149849	NM_018363	ENSG00000184719	RNLS	C10orf59|RENALASE	renalase, FAD dependent amine oxidase	protein-coding
chr7-21142	chr7	20310368	20350973	+	738.4	1.345	Intergenic	Intergenic	-5661	NR_110117	101927769	Hs.256080	NR_110117	ENSG00000226097	LOC101927769	-	uncharacterized LOC101927769	ncRNA
chr19-20474	chr19	55118012	55142233	+	738.4	1.046	intron (NM_006669, intron 1 of 15)	MER4B-int|LTR|ERV1	1738	NM_006669	10859	Hs.667388	NM_006669	ENSG00000104972	LILRB1	CD85J|ILT-2|ILT2|LIR-1|LIR1|MIR-7|MIR7|PIR-B|PIRB	leukocyte immunoglobulin like receptor B1	protein-coding
chr3-17725	chr3	9437446	9464822	+	737.5	1.046	intron (NM_001080517, intron 1 of 22)	L1MC5|LINE|L1	11750	NM_001080517	55209	Hs.288164	NM_018187	ENSG00000168137	SETD5	-	SET domain containing 5	protein-coding
chr12-12875	chr12	11698221	11733885	+	736.6	1.195	intron (NR_033890, intron 7 of 7)	AluJr|SINE|Alu	15089	NR_033890	338817	Hs.733066	NR_033890	ENSG00000247157	LINC01252	-	long intergenic non-protein coding RNA 1252	ncRNA
chr6-27823	chr6	15385082	15440213	+	735.7	0.747	intron (NM_004973, intron 3 of 17)	AluSz6|SINE|Alu	163561	NM_001267040	3720	Hs.269059	NM_004973	ENSG00000008083	JARID2	JMJ	jumonji and AT-rich interaction domain containing 2	protein-coding
chr2-27123	chr2	219122113	219157278	+	735.7	0.747	non-coding (NR_135643, exon 11 of 11)	non-coding (NR_135643, exon 11 of 11)	4453	NM_015488	25953	Hs.98475	NM_015488	ENSG00000127838	PNKD	BRP17|DYT8|FKSG19|FPD1|KIPP1184|MR-1|MR-1S|MR1|PDC|PKND1|PNKD1|TAHCCP2	PNKD metallo-beta-lactamase domain containing	protein-coding
chr7-22727	chr7	100125016	100148526	+	735.7	0.747	promoter-TSS (NM_006076)	promoter-TSS (NM_006076)	-55	NM_006076	3268	Hs.521083	NM_006076	ENSG00000106351	AGFG2	HRBL|RABR	ArfGAP with FG repeats 2	protein-coding
chr17-22907	chr17	78733136	78765689	+	734.8	0.747	intron (NM_001163034, intron 6 of 29)	intron (NM_001163034, intron 6 of 29)	30020	NR_110852	101928855	Hs.670692	NR_110852	ENSG00000262833	LOC101928855	-	uncharacterized LOC101928855	ncRNA
chr20-8418	chr20	55964496	55976757	+	733.9	0.598	intron (NM_017495, intron 3 of 3)	intron (NM_017495, intron 3 of 3)	-2514	NR_149006	100291105	Hs.638423	NR_149006	ENSG00000218018	LOC100291105	-	uncharacterized LOC100291105	ncRNA
chr22-6278	chr22	36628948	36655429	+	733.9	0.598	Intergenic	Intergenic	-6188	NM_145637	23780	Hs.474740	NM_030882	ENSG00000128335	APOL2	APOL-II|APOL3	apolipoprotein L2	protein-coding
chr11-10111	chr11	94800184	94835431	+	733.9	0.598	Intergenic	Intergenic	-5203	NM_015036	23052	Hs.167115	NM_015036	ENSG00000149218	ENDOD1	-	endonuclease domain containing 1	protein-coding
chr19-19286	chr19	15427081	15445645	+	733.9	0.598	intron (NM_001330384, intron 1 of 11)	intron (NM_001330384, intron 1 of 11)	6987	NM_001330384	23476	Hs.187763	NM_014299	ENSG00000141867	BRD4	CAP|HUNK1|HUNKI|MCAP	bromodomain containing 4	protein-coding
chr19-23877	chr19	13944643	13958851	+	733	0.448	non-coding (NR_036515, exon 1 of 1)	non-coding (NR_036515, exon 1 of 1)	1985	NR_036515	284454	Hs.436426	NR_036515		LOC284454	-	uncharacterized LOC284454	ncRNA
chr1-26265	chr1	209924414	209958368	+	733	0.598	promoter-TSS (NM_001287754)	promoter-TSS (NM_001287754)	-519	NM_001287754	80342	Hs.147434	NM_025228	ENSG00000009790	TRAF3IP3	T3JAM	TRAF3 interacting protein 3	protein-coding
chr11-18052	chr11	77147051	77184618	+	732.1	0.448	intron (NM_002576, intron 1 of 14)	MLT1L|LTR|ERVL-MaLR	19274	NM_002576	5058	Hs.435714	NM_002576	ENSG00000149269	PAK1	IDDMSSD|PAKalpha	p21 (RAC1) activated kinase 1	protein-coding
chr12-25578	chr12	120604032	120639958	+	732.1	0.448	exon (NM_006836, exon 4 of 58)	exon (NM_006836, exon 4 of 58)	10523	NM_006836	10985	Hs.298716	NM_006836	ENSG00000089154	GCN1	GCN1L|GCN1L1|PRIC295	GCN1 activator of EIF2AK4	protein-coding
chr22-7684	chr22	29759822	29789753	+	732.1	0.598	intron (NM_001127, intron 1 of 22)	AluY|SINE|Alu	9772	NM_001166019	162	Hs.368794	NM_001127	ENSG00000100280	AP1B1	ADTB1|AP105A|BAM22|CLAPB2	adaptor related protein complex 1 subunit beta 1	protein-coding
chr15-8281	chr15	80257691	80272341	+	731.2	0.448	Intergenic	AluY|SINE|Alu	-1478	NM_001114735	597	Hs.227817	NM_004049	ENSG00000140379	BCL2A1	ACC-1|ACC-2|ACC1|ACC2|BCL2L5|BFL1|GRS|HBPA1	BCL2 related protein A1	protein-coding
chr9-23655	chr9	136734717	136768834	+	731.2	0.299	intron (NM_001134398, intron 2 of 29)	intron (NM_001134398, intron 2 of 29)	105671	NM_003371	7410	Hs.369921	NM_003371	ENSG00000160293	VAV2	VAV-2	vav guanine nucleotide exchange factor 2	protein-coding
chr9-2396	chr9	131901740	131911841	+	731.2	0.448	intron (NM_001193397, intron 9 of 9)	AluY|SINE|Alu	32823	NM_001193397	5524	Hs.400740	NM_021131	ENSG00000119383	PTPA	PP2A|PPP2R4|PR53	protein phosphatase 2 phosphatase activator	protein-coding
chr8-19529	chr8	103566392	103581165	+	731.2	0.448	TTS (NM_024410)	TTS (NM_024410)	9961	NM_024410	4956	Hs.159274	NM_024410	ENSG00000155087	ODF1	CT133|HSPB10|ODF|ODF2|ODF27|ODFP|ODFPG|ODFPGA|ODFPGB|RT7|SODF	outer dense fiber of sperm tails 1	protein-coding
chr1-47856	chr1	151293539	151321179	+	730.3	0.448	Intergenic	AluSp|SINE|Alu	-7168	NM_001369628	5298	Hs.632465	NM_002651	ENSG00000143393	PI4KB	NPIK|PI4K-BETA|PI4K92|PI4KBETA|PI4KIIIBETA|PIK4CB	phosphatidylinositol 4-kinase beta	protein-coding
chr11-17435	chr11	62521340	62559472	+	730.3	0.448	intron (NM_006473, intron 1 of 10)	AluSc8|SINE|Alu	1538	NM_006473	10629	Hs.714400	NM_006473	ENSG00000162227	TAF6L	PAF65A	TATA-box binding protein associated factor 6 like	protein-coding
chr16-12898	chr16	30661316	30673797	+	730.3	0.448	exon (NM_001320464, exon 12 of 12)	exon (NM_001320464, exon 12 of 12)	-2196	NM_001105079	64319	Hs.247186	NM_022452	ENSG00000156860	FBRS	FBS|FBS1	fibrosin	protein-coding
chr8-4855	chr8	29933620	29957495	+	730.3	0.299	Intergenic	LTR12D|LTR|ERV1	-4833	NM_001284239	51669	Hs.521487	NM_016127	ENSG00000133872	SARAF	FOAP-7|HSPC035|TMEM66|XTP3	store-operated calcium entry associated regulatory factor	protein-coding
chr8-11136	chr8	103540569	103553526	+	729.5	0.598	Intergenic	MER73|LTR|ERVL	-16770	NM_024410	4956	Hs.159274	NM_024410	ENSG00000155087	ODF1	CT133|HSPB10|ODF|ODF2|ODF27|ODFP|ODFPG|ODFPGA|ODFPGB|RT7|SODF	outer dense fiber of sperm tails 1	protein-coding
chr2-22219	chr2	62422195	62430235	+	729.5	0.747	intron (NM_006577, intron 1 of 1)	AluSx1|SINE|Alu	2965	NM_006577	10678	Hs.173203	NM_006577	ENSG00000170340	B3GNT2	3-Gn-T1|3-Gn-T2|B3GN-T2|B3GNT|B3GNT-2|B3GNT1|BETA3GNT|BGNT2|BGnT-2|beta-1|beta3Gn-T1|beta3Gn-T2	UDP-GlcNAc:betaGal beta-1,3-N-acetylglucosaminyltransferase 2	protein-coding
chr12-29455	chr12	121951960	121976591	+	729.5	0.598	intron (NM_032590, intron 8 of 22)	intron (NM_032590, intron 8 of 22)	53876	NM_001005366	84678	Hs.524800	NM_032590	ENSG00000089094	KDM2B	CXXC2|FBXL10|Fbl10|JHDM1B|PCCX2	lysine demethylase 2B	protein-coding
chr16-15796	chr16	3837169	3873819	+	728.6	1.046	intron (NM_004380, intron 3 of 30)	intron (NM_004380, intron 3 of 30)	74627	NM_001079846	1387	Hs.459759	NM_004380	ENSG00000005339	CREBBP	CBP|KAT3A|MKHK1|RSTS|RSTS1	CREB binding protein	protein-coding
chr17-5989	chr17	39822470	39846557	+	728.6	1.046	Intergenic	AluSc8|SINE|Alu	-10624	NM_005801	10209	Hs.150580	NM_005801	ENSG00000173812	EIF1	A121|EIF-1|EIF1A|ISO1|SUI1	eukaryotic translation initiation factor 1	protein-coding
chr8-16619	chr8	99736350	99766389	+	726.8	1.195	intron (NM_006281, intron 4 of 10)	L1PA3|LINE|L1	86530	NM_001256313	6788	Hs.492333	NM_006281	ENSG00000104375	STK3	KRS1|MST2	serine/threonine kinase 3	protein-coding
chr5-21183	chr5	108056484	108098567	+	726.8	1.195	Intergenic	MER5A|DNA|hAT-Charlie	-6073	NM_005246	2241	Hs.107418	NM_005246	ENSG00000151422	FER	PPP1R74|TYK3|p94-Fer	FER tyrosine kinase	protein-coding
chr6-28200	chr6	26269811	26286744	+	726.8	1.195	Intergenic	Intergenic	5073	NM_003525	8346	Hs.553506	NM_003525	ENSG00000278588	HIST1H2BI	H2B/k|H2BFK	histone cluster 1 H2B family member i	protein-coding
chr9-21606	chr9	37119853	37146978	+	724.1	1.046	intron (NM_032226, intron 2 of 8)	AluSx|SINE|Alu	12820	NM_001289121	84186	Hs.654700	NM_032226	ENSG00000147905	ZCCHC7	AIR1|HSPC086	zinc finger CCHC-type containing 7	protein-coding
chr17-28028	chr17	47287154	47297368	+	724.1	1.046	intron (NM_001135186, intron 1 of 7)	L2a|LINE|L2	4192	NM_016428	51225	Hs.130719	NM_016428	ENSG00000108798	ABI3	NESH|SSH3BP3	ABI family member 3	protein-coding
chr16-14157	chr16	14696269	14727875	+	722.3	1.345	intron (NM_002582, intron 5 of 23)	AluY|SINE|Alu	12045	NM_002582	5073	Hs.253197	NM_002582	ENSG00000140694	PARN	DAN|DKCB6|PFBMFT4	poly(A)-specific ribonuclease	protein-coding
chr16-8873	chr16	22447379	22465122	+	722.3	0.896	intron (NR_027154, intron 1 of 28)	L2|LINE|L2	-7214	NR_027460	100131998	Hs.709576	NR_027460		RRN3P3	-	RRN3 homolog, RNA polymerase I transcription factor pseudogene 3	pseudo
chr7-21606	chr7	39987859	40012531	+	722.3	1.345	intron (NM_003718, intron 1 of 13)	AluSx1|SINE|Alu	10236	NM_031267	8621	Hs.233552	NM_003718	ENSG00000065883	CDK13	CDC2L|CDC2L5|CHDFIDD|CHED|hCDK13	cyclin dependent kinase 13	protein-coding
chr1-47919	chr1	153747574	153778996	+	722.3	1.195	Intergenic	L1MB7|LINE|L1	-3138	NR_126565	343052	Hs.516530	NR_126565	ENSG00000231827	LOC343052	-	immunoglobulin superfamily DCC subclass member 3 pseudogene	pseudo
chr17-26697	chr17	17723122	17753427	+	722.3	1.046	intron (NM_001005291, intron 1 of 19)	AluY|SINE|Alu	2026	NM_001005291	6720	Hs.592123	NM_004176	ENSG00000072310	SREBF1	SREBP1|bHLHd1	sterol regulatory element binding transcription factor 1	protein-coding
chr9-16740	chr9	35812309	35848976	+	719.6	0.747	intron (NM_001363625, intron 1 of 4)	MIR3|SINE|MIR	1417	NM_001363625	51754	Hs.9187	NM_016446	ENSG00000137103	TMEM8B	C9orf127|FP588|LINC00950|NAG-5|NAG5|NGX6	transmembrane protein 8B	protein-coding
chr3-26075	chr3	122388436	122420397	+	718.8	0.896	intron (NM_017554, intron 2 of 16)	AluSx4|SINE|Alu	4730	NM_017554	54625	Hs.518203	NM_017554	ENSG00000173193	PARP14	ARTD8|BAL2|PARP-14|pART8	poly(ADP-ribose) polymerase family member 14	protein-coding
chr21-5726	chr21	30436715	30453577	+	718.8	1.046	intron (NM_001282907, intron 1 of 15)	intron (NM_001282907, intron 1 of 15)	823	NM_006585	10694	Hs.125113	NM_006585	ENSG00000156261	CCT8	C21orf112|Cctq|D21S246|PRED71	chaperonin containing TCP1 subunit 8	protein-coding
chr7-15314	chr7	127291293	127334235	+	718.8	1.046	intron (NM_014390, intron 1 of 23)	L1MC4|LINE|L1	20516	NM_014390	27044	Hs.122523	NM_014390	ENSG00000197157	SND1	TDRD11|Tudor-SN|p100	staphylococcal nuclease and tudor domain containing 1	protein-coding
chr10-21949	chr10	12083063	12096340	+	717.9	1.046	Intergenic	L2|LINE|L2	-4532	NM_080599	26019	Hs.370689	NM_015542	ENSG00000151461	UPF2	HUPF2|RENT2|smg-3	UPF2 regulator of nonsense mediated mRNA decay	protein-coding
chr16-2742	chr16	53088548	53106529	+	717.9	0.747	intron (NM_025134, intron 1 of 38)	AluY|SINE|Alu	8635	NM_025134	80205	Hs.59159	NM_015287	ENSG00000177200	CHD9	AD013|CHD-9|CReMM|KISH2|PRIC320	chromodomain helicase DNA binding protein 9	protein-coding
chr14-19698	chr14	106354684	106384578	+	717	0.747	Intergenic	Intergenic	-14207	NR_026800	9834	Hs.649259	NM_014151	ENSG00000226777	FAM30A	C14orf110|HSPC053|KIAA0125	family with sequence similarity 30 member A	ncRNA
chr19-24963	chr19	44065982	44101534	+	716.1	0.896	promoter-TSS (NM_001193622)	promoter-TSS (NM_001193622)	-938	NM_001193622	390940	Hs.22049	NM_001193621	ENSG00000234465	PINLYP	-	phospholipase A2 inhibitor and LY6/PLAUR domain containing	protein-coding
chr15-17091	chr15	60839953	60884631	+	716.1	0.896	intron (NM_134260, intron 1 of 11)	intron (NM_134260, intron 1 of 11)	22433	NM_134262	6095	Hs.560343	NM_002943	ENSG00000069667	RORA	IDDECA|NR1F1|ROR1|ROR2|ROR3|RZR-ALPHA|RZRA	RAR related orphan receptor A	protein-coding
chr12-28607	chr12	104318128	104328378	+	716.1	0.747	promoter-TSS (NR_037425)	promoter-TSS (NR_037425)	736	NR_027249	253724	Hs.506549	NR_027249	ENSG00000214198	TTC41P	GNN|GNNP	tetratricopeptide repeat domain 41, pseudogene	pseudo
chr10-18838	chr10	1082018	1104231	+	715.2	1.046	intron (NM_001317955, intron 2 of 5)	intron (NM_001317955, intron 2 of 5)	1702	NM_001317957	3422	Hs.283652	NM_004508	ENSG00000067064	IDI1	IPP1|IPPI1	isopentenyl-diphosphate delta isomerase 1	protein-coding
chr12-18917	chr12	56360560	56401578	+	714.3	0.896	intron (NM_002868, intron 2 of 5)	AluSx|SINE|Alu	-9991	NM_001032387	6821	Hs.558403	NM_000456	ENSG00000139531	SUOX	-	sulfite oxidase	protein-coding
chr17-25366	chr17	70403322	70422763	+	714.3	0.747	intron (NR_036488, intron 3 of 3)	intron (NR_036488, intron 3 of 3)	74090	NR_135222	146795	Hs.651743	NR_135222	ENSG00000264026	LINC02003	-	long intergenic non-protein coding RNA 2003	ncRNA
chr12-28975	chr12	111000358	111029546	+	713.4	0.747	intron (NM_139283, intron 1 of 5)	AluSq|SINE|Alu	6171	NR_138550	160760	Hs.13854	NM_139283	ENSG00000196850	PPTC7	TA-PP2C|TAPP2C	PTC7 protein phosphatase homolog	protein-coding
chr9-14198	chr9	128508608	128530044	+	712.5	0.747	intron (NR_024122, intron 2 of 7)	intron (NR_024122, intron 2 of 7)	8864	NM_001134778	5090	Hs.428027	NM_006195	ENSG00000167081	PBX3	-	PBX homeobox 3	protein-coding
chr11-10138	chr11	102183857	102193204	+	711.6	0.747	intron (NM_182962, intron 1 of 9)	intron (NM_182962, intron 1 of 9)	315	NM_001165	330	Hs.127799	NM_001165	ENSG00000023445	BIRC3	AIP1|API2|CIAP2|HAIP1|HIAP1|IAP-1|MALT2|MIHC|RNF49|c-IAP2	baculoviral IAP repeat containing 3	protein-coding
chr16-19685	chr16	68095288	68122991	+	711.6	0.598	intron (NM_001271762, intron 12 of 15)	intron (NM_001271762, intron 12 of 15)	-10134	NM_173163	4775	Hs.436585	NM_004555	ENSG00000072736	NFATC3	NF-AT4c|NFAT4|NFATX	nuclear factor of activated T cells 3	protein-coding
chr3-22163	chr3	119345580	119359153	+	711.6	0.598	Intergenic	AluSq2|SINE|Alu	27071	NM_001369919	64091	Hs.534383	NM_022135	ENSG00000121577	POPDC2	POP2	popeye domain containing 2	protein-coding
chr5-16967	chr5	156340002	156369675	+	711.6	0.747	intron (NM_001146726, intron 4 of 7)	L2b|LINE|L2	35399	NM_138379	91937	Hs.334907	NM_138379	ENSG00000145850	TIMD4	SMUCKLER|TIM4	T cell immunoglobulin and mucin domain containing 4	protein-coding
chr7-19152	chr7	72622950	72650072	+	711.6	0.747	intron (NR_003186, intron 1 of 7)	AluSc|SINE|Alu	1837	NR_003186	654816	Hs.655201	NR_003186	ENSG00000182487	NCF1B	NCF-1B|SH3PXD1B	neutrophil cytosolic factor 1B pseudogene	pseudo
chr19-18676	chr19	2446209	2480128	+	711.6	0.448	promoter-TSS (NR_134931)	promoter-TSS (NR_134931)	-985	NR_134931	101928602	Hs.541407	NR_134931	ENSG00000267201	LINC01775	-	long intergenic non-protein coding RNA 1775	ncRNA
chr19-24540	chr19	36231088	36249479	+	709.8	0.598	intron (NM_001369780, intron 1 of 8)	intron (NM_001369780, intron 1 of 8)	568	NM_001369780	55957	Hs.529100	NM_019104	ENSG00000267796	LIN37	F25965|ZK418.4|lin-37	lin-37 DREAM MuvB core complex component	protein-coding
chr3-20219	chr3	192606968	192636026	+	709.8	0.598	intron (NM_178496, intron 1 of 1)	MSTB|LTR|ERVL-MaLR	14148	NM_178496	151963	Hs.151443	NM_178496	ENSG00000180611	MB21D2	C3orf59	Mab-21 domain containing 2	protein-coding
chr3-16698	chr3	122279847	122309115	+	708.9	0.747	TTS (NM_138287)	TTS (NM_138287)	-2016	NM_001113523	165631	Hs.120250	NM_152615	ENSG00000173200	PARP15	ARTD7|BAL3|pART7	poly(ADP-ribose) polymerase family member 15	protein-coding
chr3-20670	chr3	13446218	13463194	+	708.9	0.747	intron (NM_024923, intron 1 of 39)	AluY|SINE|Alu	7116	NM_024923	23225	Hs.475525	NM_024923	ENSG00000132182	NUP210	GP210|POM210	nucleoporin 210	protein-coding
chr1-42671	chr1	175143215	175179183	+	708.9	0.747	intron (NM_001162894, intron 1 of 3)	intron (NM_001162894, intron 1 of 3)	713	NM_001319231	9674	Hs.518138	NM_014656	ENSG00000235750	KIAA0040	-	KIAA0040	protein-coding
chr10-21649	chr10	3822901	3828450	+	708.1	0.598	intron (NR_027653, intron 1 of 3)	intron (NR_027653, intron 1 of 3)	1726	NR_027653	1316	Hs.4055	NM_001300	ENSG00000067082	KLF6	BCD1|CBA1|COPEB|CPBP|GBF|PAC1|ST12|ZF9	Kruppel like factor 6	protein-coding
chr6-18762	chr6	20174291	20213516	+	708.1	0.598	intron (NM_001080480, intron 1 of 12)	AluSc|SINE|Alu	18797	NM_001080480	154141	Hs.377830	NM_001080480	ENSG00000172197	MBOAT1	LPEAT1|LPLAT|LPLAT 1|LPSAT|OACT1|dJ434O11.1	membrane bound O-acyltransferase domain containing 1	protein-coding
chr4-14802	chr4	146773350	146816121	+	707.2	0.598	intron (NM_178835, intron 4 of 14)	intron (NM_178835, intron 4 of 14)	65240	NM_178835	152485	Hs.133916	NM_178835	ENSG00000151612	ZNF827	-	zinc finger protein 827	protein-coding
chr1-41554	chr1	145606162	145661320	+	707.2	0.598	intron (NM_014455, intron 1 of 8)	AluSz6|SINE|Alu	22723	NM_014455	27246	Hs.523550	NM_014455	ENSG00000265491	RNF115	BCA2|ZNF364	ring finger protein 115	protein-coding
chr15-13966	chr15	23061975	23087384	+	707.2	0.747	intron (NM_001142275, intron 1 of 4)	AluY|SINE|Alu	11745	NM_144599	123606	Hs.511797	NM_144599	ENSG00000170113	NIPA1	FSP3|SLC57A1|SPG6	NIPA magnesium transporter 1	protein-coding
chr9-11488	chr9	139424240	139447154	+	706.3	0.747	intron (NM_017617, intron 2 of 33)	intron (NM_017617, intron 2 of 33)	4803	NM_017617	4851	Hs.495473	NM_017617	ENSG00000148400	NOTCH1	AOS5|AOVD1|TAN1|hN1	notch receptor 1	protein-coding
chr14-17712	chr14	51241064	51265273	+	706.3	0.896	intron (NM_182944, intron 5 of 29)	intron (NM_182944, intron 5 of 29)	-35347	NR_135258	105370489	Hs.569387	NR_135258	ENSG00000258843	LOC105370489	-	uncharacterized LOC105370489	ncRNA
chr10-24375	chr10	103634728	103664714	+	705.4	0.747	intron (NM_024541, intron 23 of 25)	intron (NM_024541, intron 23 of 25)	-46044	NM_173197	30819	Hs.97044	NM_014591	ENSG00000120049	KCNIP2	KCHIP2	potassium voltage-gated channel interacting protein 2	protein-coding
chr12-21329	chr12	56497590	56524038	+	705.4	0.747	intron (NM_001035267, intron 1 of 2)	intron (NM_001035267, intron 1 of 2)	397	NM_001035267	6171	Hs.112553	NM_021104	ENSG00000229117	RPL41	L41	ribosomal protein L41	protein-coding
chr19-14910	chr19	48747295	48774954	+	704.5	1.046	non-coding (NR_040599, exon 2 of 2)	non-coding (NR_040599, exon 2 of 2)	-1921	NM_001184904	22900	Hs.68846	NM_014959	ENSG00000105483	CARD8	CARDINAL|DACAR|DAKAR|NDPP|NDPP1|TUCAN	caspase recruitment domain family member 8	protein-coding
chr8-11913	chr8	37731530	37761625	+	703.6	1.046	intron (NM_001002814, intron 1 of 5)	AluYk4|SINE|Alu	10438	NM_025151	80223	Hs.191179	NM_025151	ENSG00000156675	RAB11FIP1	NOEL1A|RCP|rab11-FIP1	RAB11 family interacting protein 1	protein-coding
chr20-9362	chr20	47781925	47804886	+	702.7	1.195	intron (NM_001319135, intron 2 of 14)	intron (NM_001319135, intron 2 of 14)	11502	NM_017453	6780	Hs.596704	NM_004602	ENSG00000124214	STAU1	PPP1R150|STAU	staufen double-stranded RNA binding protein 1	protein-coding
chr12-21317	chr12	56309139	56326352	+	702.7	1.195	intron (NM_032345, intron 1 of 2)	AluSg|SINE|Alu	3164	NM_001143853	84305	Hs.505687	NM_032345	ENSG00000170473	PYM1	PYM|WIBG	PYM homolog 1, exon junction complex associated factor	protein-coding
chr17-22166	chr17	55598826	55630113	+	702.7	1.046	intron (NM_001322250, intron 7 of 13)	intron (NM_001322250, intron 7 of 13)	-13511	NR_110808	101927557	Hs.639984	NR_110808	ENSG00000266100	LOC101927557	-	uncharacterized LOC101927557	ncRNA
chr19-23385	chr19	5122002	5143860	+	700.9	1.195	intron (NM_015015, intron 13 of 22)	intron (NM_015015, intron 13 of 22)	163807	NM_001370094	23030	Hs.654816	NM_015015	ENSG00000127663	KDM4B	JMJD2B|TDRD14B	lysine demethylase 4B	protein-coding
chr2-18015	chr2	114644334	114667869	+	700	1.195	intron (NM_001277140, intron 1 of 11)	intron (NM_001277140, intron 1 of 11)	-7532	NR_110174	101060091	Hs.741753	NR_110174		ACTR3-AS1	-	ACTR3 antisense RNA 1	ncRNA
chr16-10666	chr16	85932835	85948828	+	699.1	1.046	intron (NM_001363908, intron 1 of 6)	intron (NM_001363908, intron 1 of 6)	4210	NM_001363908	3394	Hs.137427	NM_002163	ENSG00000140968	IRF8	H-ICSBP|ICSBP|ICSBP1|IMD32A|IMD32B|IRF-8	interferon regulatory factor 8	protein-coding
chr15-17214	chr15	64434718	64456403	+	699.1	1.046	non-coding (NR_073534, exon 4 of 7)	non-coding (NR_073534, exon 4 of 7)	1630	NR_073534	79856	Hs.744250	NM_024798	ENSG00000157734	SNX22	-	sorting nexin 22	protein-coding
chr21-6011	chr21	42792164	42803789	+	698.2	1.195	promoter-TSS (NM_001178046)	promoter-TSS (NM_001178046)	18	NM_001178046	4599	Hs.517307	NM_002462	ENSG00000157601	MX1	IFI-78K|IFI78|MX|MxA	MX dynamin like GTPase 1	protein-coding
chr13-3846	chr13	42845323	42856410	+	697.3	0.896	intron (NM_016248, intron 1 of 12)	intron (NM_016248, intron 1 of 12)	4578	NM_016248	11215	Hs.105105	NM_016248	ENSG00000023516	AKAP11	AKAP-11|AKAP220|PPP1R44|PRKA11	A-kinase anchoring protein 11	protein-coding
chr2-32226	chr2	27578462	27604235	+	696.5	0.747	intron (NM_001318967, intron 5 of 12)	intron (NM_001318967, intron 5 of 12)	1571	NM_001318965	8890	Hs.169474	NM_015636	ENSG00000115211	EIF2B4	EIF-2B|EIF2B|EIF2Bdelta	eukaryotic translation initiation factor 2B subunit delta	protein-coding
chr13-8675	chr13	24825923	24855266	+	696.5	0.598	intron (NM_001286792, intron 6 of 14)	AluJr|SINE|Alu	-4231	NM_001286794	221178	Hs.434298	NM_153023	ENSG00000182957	SPATA13	ARHGEF29|ASEF2	spermatogenesis associated 13	protein-coding
chr12-29173	chr12	113414235	113437254	+	696.5	0.598	3' UTR (NM_001032731, exon 2 of 2)	3' UTR (NM_001032731, exon 2 of 2)	9420	NM_016817	4939	Hs.414332	NM_002535	ENSG00000111335	OAS2	-	2'-5'-oligoadenylate synthetase 2	protein-coding
chr17-28586	chr17	61993237	62010802	+	695.6	0.598	Intergenic	Intergenic	-5820	NM_022560	2688	Hs.655229	NM_000515	ENSG00000259384	GH1	GH|GH-N|GHB5|GHN|IGHD1A|IGHD1B|IGHD2|hGH-N	growth hormone 1	protein-coding
chr5-20737	chr5	74861177	74873068	+	695.6	0.598	intron (NR_144315, intron 4 of 13)	intron (NR_144315, intron 4 of 13)	-40179	NM_001276713	728780	Hs.370455	NM_001271529	ENSG00000189045	ANKDD1B	-	ankyrin repeat and death domain containing 1B	protein-coding
chr9-17440	chr9	112728386	112737914	+	695.6	0.598	intron (NM_007203, intron 6 of 10)	AluJr|SINE|Alu	-77728	NM_001198656	445815	Hs.591908	NM_007203	ENSG00000157654	PALM2-AKAP2	AKAP-2|AKAP-KL|AKAP2|AKAPKL|MISP2|PALM2|PRKA2	PALM2-AKAP2 fusion	protein-coding
chr19-21274	chr19	11664642	11694852	+	695.6	0.598	Intergenic	AluSx1|SINE|Alu	8713	NM_001611	54	Hs.1211	NM_001611	ENSG00000102575	ACP5	HPAP|TRACP5a|TRACP5b|TRAP|TrATPase	acid phosphatase 5, tartrate resistant	protein-coding
chr6-21030	chr6	12008110	12014307	+	695.6	0.448	Intergenic	Intergenic	-1337	NM_002114	3096	Hs.567284	NM_002114	ENSG00000095951	HIVEP1	CIRIP|CRYBP1|GAAP|MBP-1|PRDII-BF1|Schnurri-1|ZAS1|ZNF40|ZNF40A	human immunodeficiency virus type I enhancer binding protein 1	protein-coding
chrX-2647	chrX	78393845	78422591	+	694.7	0.448	Intergenic	MIR|SINE|MIR	-18251	NM_032553	84636	Hs.326713	NM_032553	ENSG00000147138	GPR174	FKSG79|GPCR17|LYPSR3	G protein-coupled receptor 174	protein-coding
chr11-21505	chr11	5705247	5722104	+	694.7	0.448	intron (NM_006074, intron 1 of 7)	intron (NM_006074, intron 1 of 7)	2655	NM_001199573	10346	Hs.501778	NM_006074	ENSG00000132274	TRIM22	GPSTAF50|RNF94|STAF50	tripartite motif containing 22	protein-coding
chr3-21038	chr3	39183228	39195059	+	692.9	0.598	promoter-TSS (NM_001320559)	promoter-TSS (NM_001320559)	-222	NM_001320559	64651	Hs.370950	NM_033027	ENSG00000144655	CSRNP1	AXUD1|CSRNP-1|FAM130B|TAIP-3|URAX1	cysteine and serine rich nuclear protein 1	protein-coding
chr17-18083	chr17	74721585	74734534	+	692.9	0.299	intron (NM_001080510, intron 2 of 4)	intron (NM_001080510, intron 2 of 4)	4571	NR_030366	693221		NR_030366	ENSG00000283805	MIR636	MIRN636|hsa-mir-636	microRNA 636	ncRNA
chr17-27948	chr17	46177902	46193077	+	692.9	0.598	intron (NM_013323, intron 1 of 6)	intron (NM_013323, intron 1 of 6)	542	NM_013323	29916	Hs.15827	NM_013323	ENSG00000002919	SNX11	-	sorting nexin 11	protein-coding
chr8-8957	chr8	26149222	26182140	+	692.9	0.598	intron (NM_002717, intron 2 of 9)	Tigger1|DNA|TcMar-Tigger	14949	NM_001177591	5520	Hs.146339	NM_002717	ENSG00000221914	PPP2R2A	B55A|B55ALPHA|PR52A|PR55A|PR55alpha	protein phosphatase 2 regulatory subunit Balpha	protein-coding
chr1-40438	chr1	51873739	51912729	+	692.9	0.448	intron (NM_001981, intron 12 of 24)	L2c|LINE|L2	-5467	NM_001159969	2060	Hs.83722	NM_001981	ENSG00000085832	EPS15	AF-1P|AF1P|MLLT5	epidermal growth factor receptor pathway substrate 15	protein-coding
chr8-14492	chr8	103665426	103675691	+	692.9	0.598	intron (NR_160672, intron 1 of 4)	L2|LINE|L2	2082	NR_160673	101927245		NR_160672		LOC101927245	-	uncharacterized LOC101927245	ncRNA
chr6-28751	chr6	34239628	34269334	+	692	0.299	TTS (NM_001202470)	TTS (NM_001202470)	-37596	NM_178508	221491	Hs.381300	NM_178508	ENSG00000186577	SMIM29	C6orf1|LBH	small integral membrane protein 29	protein-coding
chr22-7472	chr22	18250595	18265044	+	692	0.448	promoter-TSS (NM_001244569)	promoter-TSS (NM_001244569)	-388	NM_001244567	637	Hs.591054	NM_001196	ENSG00000015475	BID	FP497	BH3 interacting domain death agonist	protein-coding
chr17-28841	chr17	72458570	72475606	+	691.1	0.747	intron (NM_001330457, intron 1 of 4)	AluJb|SINE|Alu	4315	NM_001256841	11314	Hs.9688	NM_007261	ENSG00000167851	CD300A	CLM-8|CMRF-35-H9|CMRF-35H|CMRF35-H|CMRF35-H9|CMRF35H|CMRF35H9|IGSF12|IRC1|IRC1/IRC2|IRC2|IRp60	CD300a molecule	protein-coding
chr10-18702	chr10	125150221	125163337	+	691.1	0.598	Intergenic	Intergenic	242861	NM_004725	9184	Hs.418533	NM_004725	ENSG00000154473	BUB3	BUB3L|hBUB3	BUB3 mitotic checkpoint protein	protein-coding
chr8-9265	chr8	56791575	56806723	+	691.1	0.598	intron (NM_002350, intron 1 of 12)	MER112|DNA|hAT-Charlie	6755	NM_002350	4067	Hs.491767	NM_002350	ENSG00000254087	LYN	JTK8|p53Lyn|p56Lyn	LYN proto-oncogene, Src family tyrosine kinase	protein-coding
chr11-23272	chr11	72679677	72715061	+	691.1	0.598	intron (NM_014824, intron 6 of 19)	AluY|SINE|Alu	155994	NM_014824	9873	Hs.744959	NM_014824	ENSG00000137478	FCHSD2	NWK|NWK1|SH3MD3	FCH and double SH3 domains 2	protein-coding
chr15-8405	chr15	90919999	90966170	+	690.2	0.747	intron (NM_003870, intron 2 of 37)	intron (NM_003870, intron 2 of 37)	11610	NM_003870	8826	Hs.430551	NM_003870	ENSG00000140575	IQGAP1	HUMORFA01|SAR1|p195	IQ motif containing GTPase activating protein 1	protein-coding
chr4-7979	chr4	68264172	68266847	+	689.3	0.747	Intergenic	ALR/Alpha|Satellite|centr	22209	NR_110747	101927237	Hs.435644	NR_110747	ENSG00000250075	LOC101927237	-	uncharacterized LOC101927237	ncRNA
chr7-21017	chr7	7999981	8016590	+	689.3	0.896	promoter-TSS (NM_138426)	promoter-TSS (NM_138426)	98	NR_110018	100505921	Hs.634989	NR_110018		LOC100505921	-	uncharacterized LOC100505921	ncRNA
chr8-13943	chr8	70725174	70747268	+	689.3	0.896	intron (NM_030958, intron 2 of 9)	L1PA3|LINE|L1	9183	NM_001146009	81796	Hs.152460	NM_030958	ENSG00000137571	SLCO5A1	OATP-J|OATP-RP4|OATP5A1|OATPJ|OATPRP4|SLC21A15	solute carrier organic anion transporter family member 5A1	protein-coding
chr19-25363	chr19	49946902	49978012	+	687.5	0.747	intron (NM_001145396, intron 3 of 15)	intron (NM_001145396, intron 3 of 15)	5975	NM_153329	126133	Hs.719998	NM_153329	ENSG00000161618	ALDH16A1	-	aldehyde dehydrogenase 16 family member A1	protein-coding
chr8-10352	chr8	28725454	28749176	+	687.5	0.896	intron (NM_001145159, intron 1 of 15)	L1MB7|LINE|L1	10117	NM_001172562	55756	Hs.162397	NM_018250	ENSG00000104299	INTS9	CPSF2L|INT9|RC74	integrator complex subunit 9	protein-coding
chr20-12676	chr20	49527790	49548638	+	686.6	0.598	intron (NM_001347511, intron 1 of 4)	intron (NM_001347511, intron 1 of 4)	-9307	NR_110009	101927631	Hs.301898	NR_110007	ENSG00000259456	ADNP-AS1	-	ADNP antisense RNA 1	ncRNA
chr2-34175	chr2	105918225	105955145	+	685.8	0.747	intron (NM_001328646, intron 1 of 11)	intron (NM_001328646, intron 1 of 11)	9428	NR_137328	9392	Hs.446350	NM_004257	ENSG00000135966	TGFBRAP1	TRAP-1|TRAP1|VPS3	transforming growth factor beta receptor associated protein 1	protein-coding
chr6-24954	chr6	34191430	34217506	+	685.8	0.747	promoter-TSS (NM_145899)	promoter-TSS (NM_145899)	-182	NM_145899	3159	Hs.518805	NM_002131	ENSG00000137309	HMGA1	HMG-R|HMGA1A|HMGIY	high mobility group AT-hook 1	protein-coding
chr6-26081	chr6	111727061	111763506	+	685.8	0.448	intron (NM_002912, intron 2 of 32)	intron (NM_002912, intron 2 of 32)	-59392	NR_034111	643749	Hs.486228	NR_034108	ENSG00000231889	TRAF3IP2-AS1	C6UAS|C6orf3|NCRNA00248|TRAF3IP2-AS2	TRAF3IP2 antisense RNA 1	ncRNA
chr11-4885	chr11	118955604	118978811	+	685.8	0.448	TTS (NM_001382)	TTS (NM_001382)	-1030	NM_002105	3014	Hs.477879	NM_002105	ENSG00000188486	H2AFX	H2A.X|H2A/X|H2AX	H2A histone family member X	protein-coding
chr17-15903	chr17	55675151	55707440	+	685.8	0.448	intron (NM_001322250, intron 8 of 13)	Tigger15a|DNA|TcMar-Tigger	-5522	NR_110807	101927539	Hs.680439	NR_110807	ENSG00000263499	LOC101927539	-	uncharacterized LOC101927539	ncRNA
chr7-19750	chr7	102247390	102257221	+	684.9	0.299	intron (NM_001277335, intron 1 of 19).2	G-rich|Low_complexity|Low_complexity	4898	NM_001367767	100271927	Hs.530089	NM_001277335	ENSG00000170667	RASA4B	-	RAS p21 protein activator 4B	protein-coding
chr11-19981	chr11	66024001	66057093	+	684.9	0.448	intron (NM_030981, intron 4 of 5)	MIRc|SINE|MIR	4437	NM_030981	81876	Hs.300816	NM_030981	ENSG00000174903	RAB1B	-	RAB1B, member RAS oncogene family	protein-coding
chr7-11228	chr7	33066843	33103122	+	684.9	0.299	intron (NM_001002009, intron 1 of 9)	intron (NM_001002009, intron 1 of 9)	-4205	NM_001166118	51251	Hs.487933	NM_016489	ENSG00000122643	NT5C3A	NT5C3|P5'N-1|P5N-1|PN-I|POMP|PSN1|UMPH|UMPH1|cN-III|hUMP1|p36	5'-nucleotidase, cytosolic IIIA	protein-coding
chr2-15030	chr2	238968930	239017928	+	684.9	0.299	intron (NR_037904, intron 14 of 18)	AluSc8|SINE|Alu	-15552	NM_194312	339768	Hs.127724	NM_194312	ENSG00000144488	ESPNL	-	espin like	protein-coding
chr8-17149	chr8	128562291	128580443	+	684	0.448	Intergenic	Intergenic	-76983	NR_024393	727677	Hs.673248	NR_024393	ENSG00000246228	CASC8	CARLO1|CARLo-1|LINC00860	cancer susceptibility 8	ncRNA
chr15-17195	chr15	64381529	64405713	+	684	0.448	intron (NM_003099, intron 1 of 14)	L1MB2|LINE|L1	5440	NM_148955	6642	Hs.188634	NM_003099	ENSG00000028528	SNX1	HsT17379|VPS5	sorting nexin 1	protein-coding
chr22-6643	chr22	50311429	50339597	+	684	0.598	Intergenic	HERV16-int|LTR|ERVL	13231	NM_001135101	79174	Hs.211282	NM_024324	ENSG00000184164	CRELD2	-	cysteine rich with EGF like domains 2	protein-coding
chr15-7775	chr15	50715922	50756304	+	684	0.448	intron (NM_001128610, intron 3 of 19)	intron (NM_001128610, intron 3 of 19)	19511	NM_001128610	9101	Hs.443731	NM_005154	ENSG00000138592	USP8	HumORF8|PITA4|SPG59|UBPY	ubiquitin specific peptidase 8	protein-coding
chr11-19350	chr11	35181637	35207752	+	683.1	0.598	intron (NM_001001389, intron 1 of 16)	intron (NM_001001389, intron 1 of 16)	10197	NR_145794	109623487		NR_145794		SNORD164	-	small nucleolar RNA, C/D box 164	snoRNA
chr17-20449	chr17	80163962	80205258	+	683.1	0.448	Intergenic	Intergenic	-1672	NM_001206950	9123	Hs.500761	NM_004207	ENSG00000141526	SLC16A3	MCT 3|MCT 4|MCT-3|MCT-4|MCT3|MCT4	solute carrier family 16 member 3	protein-coding
chr5-25595	chr5	142540185	142569182	+	682.2	0.598	intron (NM_001349547, intron 20 of 21)	intron (NM_001349547, intron 20 of 21)	-17382	NR_046816	100874372	Hs.666717	NR_046816	ENSG00000230789	ARHGAP26-IT1	-	ARHGAP26 intronic transcript 1	ncRNA
chr7-12715	chr7	35764087	35771083	+	682.2	0.598	Intergenic	L2c|LINE|L2	11538	NR_108082	100506725	Hs.304253	NR_108082	ENSG00000227544	LOC100506725	-	uncharacterized LOC100506725	ncRNA
chr6-28020	chr6	21179915	21214909	+	681.3	0.747	intron (NM_017774, intron 13 of 15)	intron (NM_017774, intron 13 of 15)	314711	NR_103790	100874531	Hs.112750	NR_103790	ENSG00000280989	LINC00581	linc-MBOAT1-4	long intergenic non-protein coding RNA 581	ncRNA
chr11-22531	chr11	61729305	61741648	+	681.3	0.598	promoter-TSS (NM_002032)	promoter-TSS (NM_002032)	-370	NM_002032	2495	Hs.524910	NM_002032	ENSG00000167996	FTH1	FHC|FTH|FTHL6|HFE5|PIG15|PLIF	ferritin heavy chain 1	protein-coding
chr8-19124	chr8	90983137	90997479	+	681.3	0.598	intron (NM_001024688, intron 6 of 16)	intron (NM_001024688, intron 6 of 16)	6591	NM_002485	4683	Hs.492208	NM_002485	ENSG00000104320	NBN	AT-V1|AT-V2|ATV|NBS|NBS1|P95	nibrin	protein-coding
chr6-30138	chr6	116330662	116349362	+	680.4	0.448	intron (NM_002031, intron 1 of 7)	intron (NM_002031, intron 1 of 7)	-19882	NR_027338	728402	Hs.729953	NR_027338		TPI1P3	-	triosephosphate isomerase 1 pseudogene 3	pseudo
chr2-28600	chr2	60578244	60593735	+	680.4	0.448	TTS (NR_132991)	TTS (NR_132991)	24182	NR_132991	106660609	Hs.565545	NR_132991	ENSG00000228590	MIR4432HG	-	MIR4432 host gene	ncRNA
chr8-17662	chr8	12608639	12624981	+	679.5	0.299	Intergenic	Intergenic	-3775	NM_152271	91694	Hs.180178	NM_152271	ENSG00000154359	LONRF1	RNF191	LON peptidase N-terminal domain and ring finger 1	protein-coding
chr19-8397	chr19	50167868	50182785	+	679.5	0.299	intron (NR_104200, intron 5 of 5)	L2a|LINE|L2	-5083	NR_033397	3276	Hs.20521	NM_001536	ENSG00000126457	PRMT1	ANM1|HCP1|HRMT1L2|IR1B4	protein arginine methyltransferase 1	protein-coding
chr4-7606	chr4	1712965	1725719	+	679.5	0.299	exon (NM_001127266, exon 3 of 4)	exon (NM_001127266, exon 3 of 4)	3708	NM_001127266	92305	Hs.518562	NM_138385	ENSG00000168936	TMEM129	D4S2561E	transmembrane protein 129	protein-coding
chr5-26478	chr5	175955944	175970890	+	679.5	0.149	intron (NM_014901, intron 1 of 10)	intron (NM_014901, intron 1 of 10)	986	NM_014901	22838	Hs.434888	NM_014901	ENSG00000146083	RNF44	-	ring finger protein 44	protein-coding
chr1-34784	chr1	28558915	28587115	+	679.5	0.299	Intergenic	Intergenic	10380	NM_178190	93974	Hs.744914	NM_016311	ENSG00000130770	ATP5IF1	ATPI|ATPIF1|ATPIP|IP	ATP synthase inhibitory factor subunit 1	protein-coding
chr18-8602	chr18	67549635	67565905	+	679.5	0.149	intron (NM_006566, intron 4 of 6)	intron (NM_006566, intron 4 of 6)	57339	NM_001303618	10666	Hs.660130	NM_006566	ENSG00000150637	CD226	DNAM-1|DNAM1|PTA1|TLiSA1	CD226 molecule	protein-coding
chr4-13629	chr4	39599551	39641060	+	679.5	0.299	intron (NM_001317896, intron 1 of 5)	intron (NM_001317896, intron 1 of 5)	8436	NM_001317897	201895	Hs.205952	NM_174921	ENSG00000163683	SMIM14	C4orf34	small integral membrane protein 14	protein-coding
chr19-25229	chr19	47416916	47459488	+	679.5	0.299	intron (NM_004491, intron 2 of 6)	AluJb|SINE|Alu	73948	NM_004491	2909	Hs.509447	NM_004491	ENSG00000160007	ARHGAP35	GRF-1|GRLF1|P190-A|P190A|p190ARhoGAP|p190RhoGAP	Rho GTPase activating protein 35	protein-coding
chr16-13307	chr16	69597196	69603992	+	679.5	0.149	promoter-TSS (NR_031719)	promoter-TSS (NR_031719)	725	NM_138713	10725	Hs.371987	NM_006599	ENSG00000102908	NFAT5	NF-AT5|NFATL1|NFATZ|OREBP|TONEBP	nuclear factor of activated T cells 5	protein-coding
chr1-50696	chr1	246728878	246755360	+	678.6	0.299	intron (NM_001139459, intron 1 of 8)	intron (NM_001139459, intron 1 of 8)	12361	NM_152609	163882	Hs.368353	NM_152609	ENSG00000162852	CNST	C1orf71|PPP1R64	consortin, connexin sorting protein	protein-coding
chr8-16082	chr8	66742500	66766746	+	678.6	0.299	promoter-TSS (NM_001242318)	promoter-TSS (NM_001242318)	-324	NM_001242318	5150	Hs.527119	NM_002603	ENSG00000205268	PDE7A	HCP1|PDE7	phosphodiesterase 7A	protein-coding
chr17-22805	chr17	76374438	76389666	+	678.6	0.448	intron (NR_111989, intron 1 of 8)	intron (NR_111989, intron 1 of 8)	7322	NR_111989	9489	Hs.654671	NM_024419	ENSG00000087157	PGS1	-	phosphatidylglycerophosphate synthase 1	protein-coding
chr17-28733	chr17	65808791	65833993	+	677.7	0.299	promoter-TSS (NM_004459)	promoter-TSS (NM_004459)	-227	NM_004459	2186	Hs.444200	NM_004459	ENSG00000171634	BPTF	FAC1|FALZ|NEDDFL|NURF301	bromodomain PHD finger transcription factor	protein-coding
chr9-17756	chr9	128257948	128297864	+	677.7	0.299	intron (NM_001006617, intron 7 of 11)	intron (NM_001006617, intron 7 of 11)	191581	NM_001006618	79109	Hs.495138	NM_024117	ENSG00000119487	MAPKAP1	JC310|MIP1|SIN1|SIN1b|SIN1g	MAPK associated protein 1	protein-coding
chr1-48947	chr1	173375807	173399450	+	677.7	0.448	non-coding (NR_125960, exon 2 of 2)	non-coding (NR_125960, exon 2 of 2)	42873	NR_125960	101928673	Hs.674889	NR_125960	ENSG00000203739	LOC101928673	-	uncharacterized LOC101928673	ncRNA
chr7-11127	chr7	24860116	24887071	+	677.7	0.448	intron (NM_145320, intron 13 of 20)	intron (NM_145320, intron 13 of 20)	58647	NM_145321	26031	Hs.520259	NM_015550	ENSG00000070882	OSBPL3	ORP-3|ORP3|OSBP3	oxysterol binding protein like 3	protein-coding
chr9-22922	chr9	123944832	123975628	+	676.8	0.299	intron (NM_016322, intron 1 of 7)	L1ME4a|LINE|L1	-3531	NM_001353053	2934	Hs.522373	NM_000177	ENSG00000148180	GSN	ADF|AGEL	gelsolin	protein-coding
chr1-44270	chr1	3566088	3595362	+	676.8	0.299	intron (NM_001204186, intron 1 of 10)	intron (NM_001204186, intron 1 of 10)	11596	NM_001204187	7161	Hs.192132	NM_005427	ENSG00000078900	TP73	P73	tumor protein p73	protein-coding
chr20-11085	chr20	57578701	57583859	+	676.8	0.299	intron (NM_001336, intron 2 of 5)	intron (NM_001336, intron 2 of 5)	1029	NM_001336	1522	Hs.252549	NM_001336	ENSG00000101160	CTSZ	CTSX	cathepsin Z	protein-coding
chr12-22802	chr12	132250783	132268952	+	676.8	0.448	intron (NM_001261411, intron 13 of 18)	intron (NM_001261411, intron 13 of 18)	-53071	NM_016155	4326	Hs.709245	NM_016155	ENSG00000198598	MMP17	MMP-17|MT4-MMP|MT4MMP|MTMMP4	matrix metallopeptidase 17	protein-coding
chr12-7693	chr12	53764190	53792533	+	676.8	0.448	intron (NM_138473, intron 3 of 5)	AluSx|SINE|Alu	3933	NM_003109	6667	Hs.620754	NM_003109	ENSG00000185591	SP1	-	Sp1 transcription factor	protein-coding
chr3-17046	chr3	151911131	151923690	+	676.8	0.299	intron (NR_136178, intron 1 of 2)	intron (NR_136178, intron 1 of 2)	5808	NR_136178	101928166		NR_136178		LOC101928166	-	uncharacterized LOC101928166	ncRNA
chr6-25145	chr6	37243702	37285226	+	675.9	0.299	intron (NR_130108, intron 8 of 12)	L1MC5|LINE|L1	-38533	NM_001286401	221468	Hs.520101	NM_145316	ENSG00000172738	TMEM217	C6orf128|dJ355M6.2	transmembrane protein 217	protein-coding
chr19-24247	chr19	18604798	18632957	+	675.9	0.299	intron (NM_006532, intron 1 of 11)	intron (NM_006532, intron 1 of 11)	14003	NM_006532	8178	Hs.515260	NM_006532	ENSG00000105656	ELL	C19orf17|ELL1|MEN|PPP1R68	elongation factor for RNA polymerase II	protein-coding
chr8-8915	chr8	17779531	17792736	+	675.1	0.598	intron (NM_001352640, intron 2 of 37)	AluSp|SINE|Alu	5636	NM_001352645	5108	Hs.491148	NM_006197	ENSG00000078674	PCM1	PTC4|RET/PCM-1	pericentriolar material 1	protein-coding
chr17-19259	chr17	38251703	38280874	+	675.1	0.448	Intergenic	Intergenic	-9446	NM_021724	9572	Hs.724	NM_021724	ENSG00000126368	NR1D1	EAR1|REVERBA|REVERBalpha|THRA1|THRAL|ear-1|hRev	nuclear receptor subfamily 1 group D member 1	protein-coding
chr11-8329	chr11	124933006	124944712	+	675.1	0.598	intron (NM_001145290, intron 1 of 17)	MIR|SINE|MIR	5658	NM_001145290	219855	Hs.352661	NM_198277	ENSG00000134955	SLC37A2	pp11662	solute carrier family 37 member 2	protein-coding
chr17-25808	chr17	78801279	78832211	+	675.1	0.448	intron (NM_001163034, intron 10 of 29)	L1ME3A|LINE|L1	-37313	NR_110852	101928855	Hs.670692	NR_110852	ENSG00000262833	LOC101928855	-	uncharacterized LOC101928855	ncRNA
chr6-16722	chr6	26364166	26403099	+	675.1	0.598	intron (NM_001197237, intron 1 of 7)	intron (NM_001197237, intron 1 of 7)	296	NM_001197239	10385	Hs.373938	NM_006995	ENSG00000124508	BTN2A2	BT2.2|BTF2|BTN2.2	butyrophilin subfamily 2 member A2	protein-coding
chr2-34913	chr2	163169297	163185051	+	673.3	0.448	intron (NM_001330266, intron 2 of 8)	intron (NM_001330266, intron 2 of 8)	1682	NM_001330267	25801	Hs.377894	NM_012198	ENSG00000115271	GCA	GCL	grancalcin	protein-coding
chr12-9379	chr12	25204230	25224488	+	673.3	0.448	intron (NM_001204126, intron 1 of 19)	AluJb|SINE|Alu	8719	NM_001204127	4033	Hs.124922	NM_006152	ENSG00000118308	LRMP	JAW1	lymphoid restricted membrane protein	protein-coding
chr22-6118	chr22	25958266	25971359	+	673.3	0.299	intron (NM_001362778, intron 1 of 19)	intron (NM_001362778, intron 1 of 19)	4170	NM_005160	157	Hs.657494	NM_005160	ENSG00000100077	GRK3	ADRBK2|BARK2	G protein-coupled receptor kinase 3	protein-coding
chr1-48764	chr1	167892792	167907595	+	673.3	0.299	intron (NM_015415, intron 2 of 5)	intron (NM_015415, intron 2 of 5)	5041	NR_026550	25874	Hs.517768	NM_015415	ENSG00000143158	MPC2	BRP44|SLC54A2	mitochondrial pyruvate carrier 2	protein-coding
chr14-16723	chr14	93526261	93554500	+	673.3	0.598	intron (NM_001142593, intron 3 of 10)	intron (NM_001142593, intron 3 of 10)	6583	NR_002808	319085	Hs.612888	NR_002808	ENSG00000258730	ITPK1-AS1	C14orf85|ITPK1-AS|ITPK1AS|NCRNA00203	ITPK1 antisense RNA 1	ncRNA
chr4-15981	chr4	39699048	39729576	+	673.3	0.448	intron (NM_001111113, intron 1 of 4)	AluSx|SINE|Alu	14556	NM_001111112	3093	Hs.50308	NM_005339	ENSG00000078140	UBE2K	E2-25K|HIP2|HYPG|LIG|UBC1	ubiquitin conjugating enzyme E2 K	protein-coding
chr12-27183	chr12	46367107	46386419	+	672.4	0.299	intron (NM_004719, intron 1 of 14)	intron (NM_004719, intron 1 of 14)	7594	NM_004719	9169	Hs.210367	NM_004719	ENSG00000139218	SCAF11	CASP11|SFRS2IP|SIP1|SRRP129|SRSF2IP	SR-related CTD associated factor 11	protein-coding
chr22-7081	chr22	38053871	38083200	+	672.4	0.448	Intergenic	Intergenic	-3108	NM_002305	3956	Hs.445351	NM_002305	ENSG00000100097	LGALS1	GAL1|GBP	galectin 1	protein-coding
chr20-8666	chr20	5622979	5635341	+	672.4	0.448	Intergenic	AluSz6|SINE|Alu	-37508	NM_019593	56261	Hs.636359	NM_019593	ENSG00000125772	GPCPD1	EDI3|GDE5|GDPD6|PREI4	glycerophosphocholine phosphodiesterase 1	protein-coding
chr17-24266	chr17	38074466	38096407	+	671.5	0.896	Intergenic	Plat_L3|LINE|CR1	-1582	NM_139280	94103	Hs.514151	NM_016471	ENSG00000172057	ORMDL3	-	ORMDL sphingolipid biosynthesis regulator 3	protein-coding
chr20-7491	chr20	61273479	61290346	+	671.5	0.747	intron (NM_016354, intron 1 of 11)	intron (NM_016354, intron 1 of 11)	8057	NM_016354	28231	Hs.235782	NM_016354	ENSG00000101187	SLCO4A1	OATP-E|OATP1|OATP4A1|OATPE|OATPRP1|POAT|SLC21A12	solute carrier organic anion transporter family member 4A1	protein-coding
chr1-45807	chr1	38385348	38397436	+	671.5	0.896	intron (NR_158630, intron 7 of 24)	intron (NR_158630, intron 7 of 24)	6019	NM_001350227	3633	Hs.449942	NM_005540	ENSG00000204084	INPP5B	5PTase	inositol polyphosphate-5-phosphatase B	protein-coding
chr1-49422	chr1	198889179	198907012	+	670.6	0.896	intron (NR_040073, intron 1 of 2)	intron (NR_040073, intron 1 of 2)	8463	NR_040073	100131234	Hs.711077	NR_040073		MIR181A1HG	-	MIR181A1 host gene	ncRNA
chr10-19805	chr10	50380002	50399233	+	670.6	0.896	intron (NM_001288741, intron 1 of 4)	L1MDa|LINE|L1	6819	NM_001288741	170371	Hs.385493	NM_001010863	ENSG00000204161	TMEM273	C10orf128	transmembrane protein 273	protein-coding
chr17-27643	chr17	40825817	40835486	+	667.9	0.896	TTS (NM_016602)	TTS (NM_016602)	-1639	NR_073573	79990	Hs.632251	NM_024927	ENSG00000068137	PLEKHH3	-	pleckstrin homology, MyTH4 and FERM domain containing H3	protein-coding
chr11-19709	chr11	62472971	62497546	+	667.9	0.747	intron (NM_001079559, intron 10 of 13)	intron (NM_001079559, intron 10 of 13)	-8167	NR_037948	26580	Hs.533709	NM_032667	ENSG00000168000	BSCL2	GNG3LG|HMN5|PELD|SPG17	BSCL2 lipid droplet biogenesis associated, seipin	protein-coding
chr3-21430	chr3	49840267	49852118	+	667.9	0.747	intron (NM_003335, intron 18 of 23)	intron (NM_003335, intron 18 of 23)	-2514	NR_049825	100847079		NR_049825	ENSG00000283726	MIR5193	mir-5193	microRNA 5193	ncRNA
chr1-43624	chr1	225610633	225633770	+	667	0.896	Intergenic	Intergenic	-5644	NM_194442	3930	Hs.435166	NM_002296	ENSG00000143815	LBR	C14SR|DHCR14B|LMN2R|PHA|PHASK|TDRD18	lamin B receptor	protein-coding
chr20-2016	chr20	42285828	42311768	+	667	0.448	intron (NM_002466, intron 1 of 13)	intron (NM_002466, intron 1 of 13)	3044	NM_002466	4605	Hs.179718	NM_002466	ENSG00000101057	MYBL2	B-MYB|BMYB	MYB proto-oncogene like 2	protein-coding
chr14-18866	chr14	77413150	77429230	+	667	0.448	Intergenic	Intergenic	-4791	NR_133913	105370578	Hs.574184	NR_133913	ENSG00000258602	LINC01629	linc-KIAA1737-2	long intergenic non-protein coding RNA 1629	ncRNA
chr6-22770	chr6	111798281	111809403	+	667	0.896	promoter-TSS (NR_034111)	promoter-TSS (NR_034111)	-833	NR_034111	643749	Hs.486228	NR_034108	ENSG00000231889	TRAF3IP2-AS1	C6UAS|C6orf3|NCRNA00248|TRAF3IP2-AS2	TRAF3IP2 antisense RNA 1	ncRNA
chr19-21724	chr19	18474617	18499225	+	666.1	0.598	Intergenic	AluSp|SINE|Alu	-10047	NM_004864	9518	Hs.616962	NM_004864	ENSG00000130513	GDF15	GDF-15|MIC-1|MIC1|NAG-1|PDF|PLAB|PTGFB	growth differentiation factor 15	protein-coding
chr11-24006	chr11	109940038	109966893	+	665.2	0.598	Intergenic	MIR|SINE|MIR	-10653	NM_033390	85463	Hs.376289	NM_033390	ENSG00000149289	ZC3H12C	MCPIP3	zinc finger CCCH-type containing 12C	protein-coding
chr7-23582	chr7	138779088	138803781	+	665.2	0.598	intron (NM_001363491, intron 1 of 12)	L1MC5|LINE|L1	3032	NM_020119	56829	Hs.133512	NM_020119	ENSG00000105939	ZC3HAV1	ARTD13|FLB6421|PARP13|ZAP|ZC3H2|ZC3HDC2	zinc finger CCCH-type containing, antiviral 1	protein-coding
chr10-24485	chr10	104929144	104952988	+	665.2	0.598	5' UTR (NM_001351197, exon 2 of 20)	5' UTR (NM_001351197, exon 2 of 20)	-4252	NM_001351190	22978	Hs.97439	NM_012229	ENSG00000076685	NT5C2	GMP|NT5B|PNT5|SPG45|SPG65|cN-II	5'-nucleotidase, cytosolic II	protein-coding
chr5-20594	chr5	67559713	67588680	+	665.2	0.448	intron (NM_181523, intron 4 of 15)	intron (NM_181523, intron 4 of 15)	-10151	NM_181524	5295	Hs.132225	NM_181504	ENSG00000145675	PIK3R1	AGM7|GRB1|IMD36|p85|p85-ALPHA	phosphoinositide-3-kinase regulatory subunit 1	protein-coding
chr1-48497	chr1	160736474	160767226	+	664.4	0.448	Intergenic	MIRb|SINE|MIR	-14114	NM_001033667	4063	Hs.403857	NM_002348	ENSG00000122224	LY9	CD229|SLAMF3|hly9|mLY9	lymphocyte antigen 9	protein-coding
chr16-17941	chr16	3102778	3127599	+	664.4	0.448	promoter-TSS (NM_004221)	promoter-TSS (NM_004221)	-216	NM_001369591	9235	Hs.943	NM_004221	ENSG00000008517	IL32	IL-32alpha|IL-32beta|IL-32delta|IL-32gamma|NK4|TAIF|TAIFa|TAIFb|TAIFc|TAIFd	interleukin 32	protein-coding
chr17-25497	chr17	73628883	73663985	+	663.5	0.598	3' UTR (NM_001003715, exon 9 of 9)	3' UTR (NM_001003715, exon 9 of 9)	4103	NM_001162997	100130933	Hs.662541	NM_001162997	ENSG00000259120	SMIM6	C17orf110|ELN	small integral membrane protein 6	protein-coding
chr8-16543	chr8	96146008	96162407	+	663.5	0.598	intron (NM_024613, intron 1 of 1)	intron (NM_024613, intron 1 of 1)	8194	NM_024613	79666	Hs.29724	NM_024613	ENSG00000175895	PLEKHF2	EAPF|PHAFIN2|ZFYVE18	pleckstrin homology and FYVE domain containing 2	protein-coding
chr10-19138	chr10	12110236	12126111	+	663.5	0.598	intron (NM_018706, intron 1 of 16)	intron (NM_018706, intron 1 of 16)	7220	NM_018706	55526	Hs.104980	NM_018706	ENSG00000181192	DHTKD1	AMOXAD|CMT2Q	dehydrogenase E1 and transketolase domain containing 1	protein-coding
chr3-24980	chr3	49447144	49467525	+	663.5	0.598	intron (NM_001164710, intron 3 of 7)	intron (NM_001164710, intron 3 of 7)	2572	NM_001164711	275	Hs.102	NM_000481	ENSG00000145020	AMT	GCE|GCST|GCVT|NKH	aminomethyltransferase	protein-coding
chr14-11395	chr14	81930989	81945520	+	662.6	0.598	3' UTR (NM_005065, exon 21 of 21)	3' UTR (NM_005065, exon 21 of 21)	-21753	NR_109999	100506700	Hs.116304	NR_109999	ENSG00000258675	LINC02308	-	long intergenic non-protein coding RNA 2308	ncRNA
chr10-12108	chr10	75465161	75505039	+	661.7	0.448	intron (NR_160426, intron 4 of 19)	intron (NR_160426, intron 4 of 19)	5164	NR_160426	113939925		NR_160425		BMS1P4-AGAP5	-	BMS1P4-AGAP5 readthough	pseudo
chr2-29388	chr2	86401254	86438875	+	661.7	0.448	TTS (NR_039939)	TTS (NR_039939)	167	NR_039939	100616159		NR_039939	ENSG00000265420	MIR4779	-	microRNA 4779	ncRNA
chr3-16548	chr3	113250181	113266953	+	661.7	0.448	intron (NM_001322297, intron 1 of 24)	intron (NM_001322297, intron 1 of 24)	7165	NR_136282	54847	Hs.591291	NM_017699	ENSG00000072858	SIDT1	SID-1|SID1	SID1 transmembrane family member 1	protein-coding
chr12-26912	chr12	27480931	27498369	+	660.8	0.299	intron (NM_001248003, intron 1 of 14)	AluSx|SINE|Alu	3881	NM_020183	56938	Hs.445447	NM_020183	ENSG00000029153	ARNTL2	BMAL2|CLIF|MOP9|PASD9|bHLHe6	aryl hydrocarbon receptor nuclear translocator like 2	protein-coding
chr9-23842	chr9	140149366	140181573	+	660.8	0.448	intron (NM_015456, intron 10 of 12)	intron (NM_015456, intron 10 of 12)	-6709	NM_017723	54863	Hs.495541	NM_017723	ENSG00000198113	TOR4A	C9orf167	torsin family 4 member A	protein-coding
chr19-10177	chr19	50918216	50937679	+	660.8	0.448	intron (NM_001244000, intron 5 of 5)	AluSc|SINE|Alu	5752	NM_001243999	6689	Hs.437905	NM_003121	ENSG00000269404	SPIB	SPI-B	Spi-B transcription factor	protein-coding
chr19-16629	chr19	54692038	54714562	+	660.8	0.598	Intergenic	Intergenic	-1426	NM_001321706	6203	Hs.467284	NM_001013	ENSG00000170889	RPS9	S9	ribosomal protein S9	protein-coding
chr6-30526	chr6	137415465	137429021	+	660.8	0.598	Intergenic	Intergenic	-55926	NM_001278723	53832	Hs.445868	NM_014432	ENSG00000016402	IL20RA	CRF2-8|IL-20R-alpha|IL-20R1|IL-20RA	interleukin 20 receptor subunit alpha	protein-coding
chr9-17380	chr9	102820674	102862395	+	659.9	0.448	intron (NM_015051, intron 1 of 11)	MLT2A2|LTR|ERVL	19748	NM_015051	23071	Hs.154023	NM_015051	ENSG00000023318	ERP44	PDIA10|TXNDC4	endoplasmic reticulum protein 44	protein-coding
chr4-13734	chr4	40616401	40633489	+	659.9	0.448	intron (NM_001371114, intron 1 of 5)	L2a|LINE|L2	6936	NM_001098634	54502	Hs.518727	NM_019027	ENSG00000163694	RBM47	NET18	RNA binding motif protein 47	protein-coding
chr16-18942	chr16	29349795	29393113	+	659.9	0.448	intron (NR_002939, intron 7 of 8)	intron (NR_002939, intron 7 of 8)	44412	NM_001310137	728888	Hs.720286	NM_001310137	ENSG00000254206	NPIPB11	NPIP	nuclear pore complex interacting protein family member B11	protein-coding
chr7-17187	chr7	100464355	100487341	+	659	0.598	intron (NM_001128853, intron 2 of 19)	AluJb|SINE|Alu	3123	NM_015908	51593	Hs.111801	NM_015908	ENSG00000087087	SRRT	ARS2|ASR2|serrate	serrate, RNA effector molecule	protein-coding
chr7-5780	chr7	73498142	73516387	+	658.1	0.598	promoter-TSS (NM_001204426)	promoter-TSS (NM_001204426)	-283	NM_001204426	3984	Hs.647035	NM_002314	ENSG00000106683	LIMK1	LIMK|LIMK-1	LIM domain kinase 1	protein-coding
chr1-29413	chr1	198607459	198634058	+	658.1	0.598	intron (NM_001267798, intron 2 of 3)	MIRb|SINE|MIR	12588	NM_001267798	5788	Hs.654514	NM_002838	ENSG00000081237	PTPRC	B220|CD45|CD45R|GP180|L-CA|LCA|LY5|T200	protein tyrosine phosphatase receptor type C	protein-coding
chr17-24432	chr17	41131879	41161330	+	658.1	0.598	3' UTR (NM_173079, exon 5 of 5)	3' UTR (NM_173079, exon 5 of 5)	-3686	NM_001349921	6155	Hs.514196	NM_000988	ENSG00000131469	RPL27	DBA16|L27	ribosomal protein L27	protein-coding
chr17-21647	chr17	40263443	40291287	+	658.1	0.598	3' UTR (NM_001252039, exon 7 of 7)	3' UTR (NM_001252039, exon 7 of 7)	2543	NM_033194	94086	Hs.620611	NM_033194	ENSG00000260325	HSPB9	CT51	heat shock protein family B (small) member 9	protein-coding
chr10-16431	chr10	126407067	126438723	+	657.2	0.448	intron (NM_014661, intron 1 of 4)	intron (NM_014661, intron 1 of 4)	10052	NM_014661	9679	Hs.129195	NM_014661	ENSG00000189319	FAM53B	KIAA0140|bA12J10.2|smp	family with sequence similarity 53 member B	protein-coding
chr3-18313	chr3	46133013	46154118	+	657.2	0.598	Intergenic	Intergenic	-74590	NM_001024644	2829	Hs.128375	NM_005283	ENSG00000173578	XCR1	CCXCR1|GPR5	X-C motif chemokine receptor 1	protein-coding
chr5-22433	chr5	158370673	158386604	+	656.3	0.448	intron (NM_182708, intron 5 of 14)	intron (NM_182708, intron 5 of 14)	146326	NM_001364159	1879	Hs.573143	NM_024007	ENSG00000164330	EBF1	COE1|EBF|O/E-1|OLF1	EBF transcription factor 1	protein-coding
chr8-11264	chr8	123792631	123822051	+	656.3	0.448	intron (NM_014943, intron 1 of 3)	L2b|LINE|L2	13447	NM_014943	22882	Hs.377090	NM_014943	ENSG00000178764	ZHX2	AFR1|RAF	zinc fingers and homeoboxes 2	protein-coding
chr3-21920	chr3	105084571	105095784	+	656.3	0.448	intron (NM_001243280, intron 1 of 14)	intron (NM_001243280, intron 1 of 14)	4424	NM_001627	214	Hs.591293	NM_001627	ENSG00000170017	ALCAM	CD166|MEMD	activated leukocyte cell adhesion molecule	protein-coding
chr22-9475	chr22	17695480	17725270	+	655.4	0.448	Intergenic	L2c|LINE|L2	-7637	NM_001282227	51816	Hs.170310	NM_017424	ENSG00000093072	ADA2	ADGF|CECR1|IDGFL|PAN|SNEDS|VAIHS	adenosine deaminase 2	protein-coding
chr1-44179	chr1	1607344	1625290	+	655.4	0.448	intron (NM_001110781, intron 1 of 8)	AluSp|SINE|Alu	7917	NM_001290264	728661	Hs.655255	NM_001110781	ENSG00000189339	SLC35E2B	SLC35E2	solute carrier family 35 member E2B	protein-coding
chr2-10469	chr2	191744589	191756868	+	655.4	0.448	intron (NM_001256310, intron 1 of 14)	AluSc8|SINE|Alu	5181	NM_014905	2744	Hs.116448	NM_014905	ENSG00000115419	GLS	AAD20|CASGID|EIEE71|GAC|GAM|GDPAG|GLS1|KGA	glutaminase	protein-coding
chr16-15448	chr16	87984239	88000771	+	655.4	0.299	promoter-TSS (NM_001173542)	promoter-TSS (NM_001173542)	-972	NM_001173542	54971	Hs.461705	NM_017869	ENSG00000172530	BANP	BEND1|SMAR1|SMARBP1	BTG3 associated nuclear protein	protein-coding
chr10-19705	chr10	45441568	45474160	+	655.4	0.299	intron (NM_032023, intron 1 of 10)	Charlie4z|DNA|hAT-Charlie	2614	NM_032023	83937	Hs.522895	NM_032023	ENSG00000107551	RASSF4	AD037	Ras association domain family member 4	protein-coding
chr12-23160	chr12	9787166	9805359	+	654.5	0.448	intron (NR_046449, intron 1 of 3)	intron (NR_046449, intron 1 of 3)	798	NR_046449	374443	Hs.569124	NR_002814	ENSG00000256594	LOC374443	-	C-type lectin domain family 2 member D pseudogene	pseudo
chr14-12417	chr14	64853628	64883283	+	654.5	0.448	intron (NM_001364837, intron 2 of 26)	Charlie1a|DNA|hAT-Charlie	13384	NM_001364837	4522	Hs.652308	NM_005956	ENSG00000100714	MTHFD1	CIMAH|MTHFC|MTHFD	methylenetetrahydrofolate dehydrogenase, cyclohydrolase and formyltetrahydrofolate synthetase 1	protein-coding
chr1-44451	chr1	9222217	9243641	+	654.5	0.448	intron (NR_132742, intron 1 of 1)	MLT1C|LTR|ERVL-MaLR	-9334	NR_132738	102724571	Hs.599298	NR_132738	ENSG00000234546	LNCTAM34A	GUARDIN|LINC01759	long non coding transcriptional activator of miR34a	ncRNA
chr16-14623	chr16	30456482	30485208	+	654.5	0.598	Intergenic	AluSx|SINE|Alu	-13218	NM_002209	3683	Hs.174103	NM_002209	ENSG00000005844	ITGAL	CD11A|LFA-1|LFA1A	integrin subunit alpha L	protein-coding
chr17-24705	chr17	46504019	46531220	+	653.7	0.598	Intergenic	Intergenic	-4576	NR_110804	101927166	Hs.149244	NR_110804		LOC101927166	-	uncharacterized LOC101927166	ncRNA
chr9-22764	chr9	115067934	115097091	+	652.8	0.448	intron (NM_001163788, intron 1 of 13)	AluJr|SINE|Alu	12794	NM_001244898	9991	Hs.269988	NM_005156	ENSG00000119314	PTBP3	ROD1	polypyrimidine tract binding protein 3	protein-coding
chr17-27633	chr17	40754965	40772941	+	652.8	0.448	intron (NM_001070, intron 3 of 10)	intron (NM_001070, intron 3 of 10)	2252	NM_001070	7283	Hs.279669	NM_001070	ENSG00000131462	TUBG1	CDCBM4|GCP-1|TUBG|TUBGCP1	tubulin gamma 1	protein-coding
chr1-49768	chr1	207483422	207518401	+	652.8	0.448	intron (NR_125349, intron 5 of 10)	intron (NR_125349, intron 5 of 10)	5888	NM_000574	1604	Hs.126517	NM_000574	ENSG00000196352	CD55	CHAPLE|CR|CROM|DAF|TC	CD55 molecule (Cromer blood group)	protein-coding
chr12-20591	chr12	12160373	12189355	+	651.9	0.299	Intergenic	L1MA9|LINE|L1	-27931	NM_001370268	79370	Hs.210343	NM_030766	ENSG00000121380	BCL2L14	BCLG	BCL2 like 14	protein-coding
chr3-26952	chr3	156876823	156894333	+	651.9	0.598	Intergenic	Intergenic	-7029	NM_020307	57018	Hs.4859	NM_020307	ENSG00000163660	CCNL1	ANIA6A|BM-001|PRO1073|ania-6a	cyclin L1	protein-coding
chr22-10261	chr22	39399396	39419679	+	651.9	0.299	promoter-TSS (NM_014508)	promoter-TSS (NM_014508)	-725	NM_014508	27350	Hs.441124	NM_014508	ENSG00000244509	APOBEC3C	A3C|APOBEC1L|ARDC2|ARDC4|ARP5|PBI|bK150C2.3	apolipoprotein B mRNA editing enzyme catalytic subunit 3C	protein-coding
chr10-21041	chr10	103872878	103896072	+	651.9	0.299	Intergenic	AluJr|SINE|Alu	-4245	NM_001113407	8861	Hs.454418	NM_003893	ENSG00000198728	LDB1	CLIM-2|CLIM2|LDB-1|NLI	LIM domain binding 1	protein-coding
chr6-25483	chr6	52148810	52173126	+	651.9	0.448	Intergenic	Intergenic	-11428	NM_001270472	4172	Hs.179565	NM_002388	ENSG00000112118	MCM3	HCC5|P1-MCM3|P1.h|RLFB	minichromosome maintenance complex component 3	protein-coding
chr15-16552	chr15	44954110	44976069	+	651	0.448	intron (NM_001330283, intron 4 of 14)	AluSz|SINE|Alu	3997	NM_001330283	197135	Hs.11594	NM_001145112	ENSG00000229474	PATL2	OOMD4|Pat1a|hPat1a	PAT1 homolog 2	protein-coding
chr3-15988	chr3	47323497	47347843	+	651	0.299	intron (NM_025010, intron 1 of 9)	intron (NM_025010, intron 1 of 9)	11236	NM_025010	23276	Hs.517946	NM_025010	ENSG00000114648	KLHL18	-	kelch like family member 18	protein-coding
chr8-17980	chr8	29259440	29273162	+	651	0.448	Intergenic	Intergenic	-58100	NM_001394	1846	Hs.417962	NM_001394	ENSG00000120875	DUSP4	HVH2|MKP-2|MKP2|TYP	dual specificity phosphatase 4	protein-coding
chr9-22453	chr9	101927092	101958839	+	651	0.448	Intergenic	Intergenic	41259	NM_033087	85365	Hs.40919	NM_033087	ENSG00000119523	ALG2	CDG1I|CDGIi|CMS14|CMSTA3|NET38|hALPG2	ALG2 alpha-1,3/1,6-mannosyltransferase	protein-coding
chr16-15414	chr16	86020649	86045735	+	651	0.448	Intergenic	MER117|DNA|hAT-Charlie	81239	NR_106832	102466732		NR_106832	ENSG00000274134	MIR6774	hsa-mir-6774	microRNA 6774	ncRNA
chr15-11398	chr15	56656958	56665757	+	650.1	0.598	intron (NM_001286449, intron 2 of 12)	L1MEe|LINE|L1	3735	NM_198524	374618	Hs.511476	NM_198524	ENSG00000151575	TEX9	-	testis expressed 9	protein-coding
chr21-5442	chr21	45431369	45445593	+	649.2	0.747	intron (NM_003274, intron 1 of 22)	AluSc|SINE|Alu	6291	NM_003274	7109	Hs.126221	NM_003274	ENSG00000160218	TRAPPC10	EHOC-1|EHOC1|GT334|TMEM1|TRS130|TRS30	trafficking protein particle complex 10	protein-coding
chr14-10833	chr14	50547886	50555125	+	649.2	0.747	intron (NR_131171, intron 2 of 8)	MLT1F2|LTR|ERVL-MaLR	20256	NR_131171	196913	Hs.406934	NM_001014830		LINC01599	C14orf183	long intergenic non-protein coding RNA 1599	ncRNA
chr1-48752	chr1	167675932	167702614	+	649.2	0.598	Intergenic	LTR2|LTR|ERV1	-1946	NM_003953	9019	Hs.493919	NM_003953	ENSG00000197965	MPZL1	MPZL1b|PZR|PZR1b|PZRa|PZRb	myelin protein zero like 1	protein-coding
chr4-13605	chr4	39027501	39050118	+	649.2	0.598	Intergenic	AluSq|SINE|Alu	-4780	NM_001303228	80008	Hs.374147	NM_024943	ENSG00000121895	TMEM156	-	transmembrane protein 156	protein-coding
chr7-20686	chr7	945190	976846	+	647.4	0.747	promoter-TSS (NM_001284311)	promoter-TSS (NM_001284311)	-492	NM_001284311	11033	Hs.602573	NM_006869	ENSG00000105963	ADAP1	CENTA1|GCS1L|p42IP4	ArfGAP with dual PH domains 1	protein-coding
chr7-20830	chr7	4759736	4788415	+	647.4	0.598	intron (NM_001037165, intron 1 of 8)	intron (NM_001037165, intron 1 of 8)	-41179	NM_014855	9907	Hs.558440	NM_014855	ENSG00000242802	AP5Z1	KIAA0415|SPG48|zeta	adaptor related protein complex 5 subunit zeta 1	protein-coding
chr14-18090	chr14	63937493	63959109	+	647.4	0.598	intron (NM_001282180, intron 2 of 13)	Charlie2b|DNA|hAT-Charlie	26655	NM_001282182	5529	Hs.334868	NM_006246	ENSG00000154001	PPP2R5E	B56E|B56epsilon	protein phosphatase 2 regulatory subunit B'epsilon	protein-coding
chr2-26319	chr2	157189891	157200024	+	646.5	0.598	non-coding (NR_147695, exon 1 of 1)	non-coding (NR_147695, exon 1 of 1)	3675	NR_147695	440918	Hs.641142	NR_147695		FLJ46875	-	uncharacterized LOC440918	ncRNA
chr2-36172	chr2	224802284	224824691	+	646.5	0.598	Intergenic	L2a|LINE|L2	-3435	NM_020830	57590	Hs.368359	NM_020830	ENSG00000085449	WDFY1	FENS-1|FENS1|WDF1|ZFYVE17	WD repeat and FYVE domain containing 1	protein-coding
chr8-18744	chr8	66855736	66865879	+	645.6	0.448	Intergenic	Intergenic	-66406	NM_001349432	85479	Hs.491885	NM_033105	ENSG00000147570	DNAJC5B	CSP-beta	DnaJ heat shock protein family (Hsp40) member C5 beta	protein-coding
chr13-3497	chr13	49549349	49556281	+	645.6	0.299	intron (NR_103528, intron 1 of 25)	(TTTTG)n|Simple_repeat|Simple_repeat	2017	NR_103528	22862	Hs.508010	NM_014923	ENSG00000102531	FNDC3A	FNDC3|HUGO|bA203I16.1|bA203I16.5	fibronectin type III domain containing 3A	protein-coding
chr10-23226	chr10	70803621	70826414	+	645.6	0.299	Intergenic	L1PA2|LINE|L1	-32342	NM_001321053	5552	Hs.1908	NM_002727	ENSG00000122862	SRGN	PPG|PRG|PRG1	serglycin	protein-coding
chr1-39391	chr1	26632633	26647683	+	645.6	0.448	intron (NM_145345, intron 1 of 14)	L1MEg|LINE|L1	-4291	NM_001803	1043	Hs.276770	NM_001803	ENSG00000169442	CD52	CDW52|EDDM5|HE5	CD52 molecule	protein-coding
chr1-43684	chr1	226537893	226568123	+	645.6	0.448	intron (NM_001618, intron 18 of 22)	intron (NM_001618, intron 18 of 22)	42786	NM_001618	142	Hs.177766	NM_001618	ENSG00000143799	PARP1	ADPRT|ADPRT 1|ADPRT1|ARTD1|PARP|PARP-1|PPOL|pADPRT-1	poly(ADP-ribose) polymerase 1	protein-coding
chr12-24561	chr12	90089835	90115954	+	644.7	0.598	promoter-TSS (NM_001366523)	promoter-TSS (NM_001366523)	162	NR_028138	338758	Hs.601766	NR_028138	ENSG00000271614	ATP2B1-AS1	LINC00936	ATP2B1 antisense RNA 1	ncRNA
chr3-26444	chr3	135903763	135916827	+	644.7	0.149	intron (NM_018133, intron 1 of 1)	AluSg|SINE|Alu	3015	NM_001145417	55167	Hs.18631	NM_018133	ENSG00000174579	MSL2	MSL-2|MSL2L1|RNF184	MSL complex subunit 2	protein-coding
chr11-24350	chr11	122931832	122941190	+	644.7	0.598	Intergenic	Intergenic	-3667	NM_006597	3312	Hs.180414	NM_006597	ENSG00000109971	HSPA8	HEL-33|HEL-S-72p|HSC54|HSC70|HSC71|HSP71|HSP73|HSPA10|LAP-1|LAP1|NIP71	heat shock protein family A (Hsp70) member 8	protein-coding
chr11-10595	chr11	18332670	18354074	+	644.7	0.448	promoter-TSS (NM_001142307)	promoter-TSS (NM_001142307)	315	NM_007216	11234	Hs.437599	NM_007216	ENSG00000110756	HPS5	AIBP63|BLOC2S2	HPS5 biogenesis of lysosomal organelles complex 2 subunit 2	protein-coding
chr9-7399	chr9	6412289	6432323	+	644.7	0.299	intron (NR_046386, intron 2 of 16)	AluSg|SINE|Alu	9107	NM_152896	115426	Hs.493401	NM_152896	ENSG00000147854	UHRF2	NIRF|RNF107|TDRD23|URF2	ubiquitin like with PHD and ring finger domains 2	protein-coding
chr18-9190	chr18	21058886	21095354	+	644.7	0.598	Intergenic	Intergenic	-6314	NM_001318708	29919	Hs.464779	NM_013326	ENSG00000141452	RMC1	C18orf8|HsT2591|MIC1|Mic-1|WDR98	regulator of MON1-CCZ1	protein-coding
chr5-18755	chr5	130815555	130851332	+	643.8	0.747	intron (NM_001164387, intron 12 of 28)	intron (NM_001164387, intron 12 of 28)	137479	NM_001164388	51735	Hs.483329	NM_016340	ENSG00000158987	RAPGEF6	KIA001LB|PDZ-GEF2|PDZGEF2|RA-GEF-2|RAGEF2	Rap guanine nucleotide exchange factor 6	protein-coding
chr17-29512	chr17	80405485	80417554	+	643	0.747	Intergenic	SVA_A|Other|Other	-2812	NR_036516	79415	Hs.163113	NM_001033046	ENSG00000178927	CYBC1	C17orf62|Eros	cytochrome b-245 chaperone 1	protein-coding
chr14-17566	chr14	39896164	39921494	+	642.1	0.896	Intergenic	Intergenic	-7125	NM_203301	254170	Hs.146632	NM_203301	ENSG00000165355	FBXO33	BMND12|Fbx33|c14_5247	F-box protein 33	protein-coding
chr2-24241	chr2	241491077	241508787	+	642.1	0.747	5' UTR (NM_001370465, exon 1 of 2)	5' UTR (NM_001370465, exon 1 of 2)	461	NM_001033575	285193	Hs.369297	NM_001033575	ENSG00000188542	DUSP28	DUSP26|VHP	dual specificity phosphatase 28	protein-coding
chr12-12675	chr12	133337308	133349869	+	641.2	0.896	Intergenic	AluSx1|SINE|Alu	-5170	NM_015114	23141	Hs.654628	NM_015114	ENSG00000176915	ANKLE2	KIAA0692|LEMD7|Lem4|MCPH16	ankyrin repeat and LEM domain containing 2	protein-coding
chr6-23875	chr6	11198936	11237403	+	640.3	0.747	intron (NM_001142393, intron 2 of 7)	intron (NM_001142393, intron 2 of 7)	14732	NM_006403	4739	Hs.37982	NM_006403	ENSG00000111859	NEDD9	CAS-L|CAS2|CASL|CASS2|HEF1	neural precursor cell expressed, developmentally down-regulated 9	protein-coding
chr14-10180	chr14	78054751	78082931	+	640.3	0.747	intron (NM_004863, intron 1 of 11)	intron (NM_004863, intron 1 of 11)	14269	NM_004863	9517	Hs.435661	NM_004863	ENSG00000100596	SPTLC2	HSN1C|LCB2|LCB2A|NSAN1C|SPT2|hLCB2a	serine palmitoyltransferase long chain base subunit 2	protein-coding
chr16-10191	chr16	30948992	30970055	+	640.3	0.747	promoter-TSS (NM_152288)	promoter-TSS (NM_152288)	-866	NM_152288	93129	Hs.745104	NM_152288	ENSG00000175938	ORAI3	TMEM142C	ORAI calcium release-activated calcium modulator 3	protein-coding
chr15-17052	chr15	59642596	59665751	+	639.4	0.896	intron (NM_004998, intron 1 of 27)	AluSx1|SINE|Alu	10897	NM_004998	4643	Hs.654506	NM_004998	ENSG00000157483	MYO1E	FSGS6|HuncM-IC|MYO1C	myosin IE	protein-coding
chr12-10221	chr12	133263114	133289730	+	639.4	0.747	intron (NM_018663, intron 3 of 4)	L1PB4|LINE|L1	-11006	NM_001170543	192111	Hs.102558	NM_138575	ENSG00000247077	PGAM5	BXLBV68	PGAM family member 5, mitochondrial serine/threonine protein phosphatase	protein-coding
chr12-1236	chr12	112563430	112571404	+	639.4	0.896	intron (NM_001143906, intron 1 of 11)	L1MC4a|LINE|L1	4053	NM_006700	10906	Hs.5148	NM_006700	ENSG00000135148	TRAFD1	FLN29	TRAF-type zinc finger domain containing 1	protein-coding
chr4-11628	chr4	15002608	15019984	+	638.5	0.896	intron (NM_182485, intron 3 of 10)	intron (NM_182485, intron 3 of 10)	7191	NM_001177384	132864	Hs.656937	NM_182485	ENSG00000137449	CPEB2	CPE-BP2|CPEB-2|hCPEB-2	cytoplasmic polyadenylation element binding protein 2	protein-coding
chr3-17560	chr3	196438079	196468806	+	637.6	0.896	intron (NM_017861, intron 3 of 5)	intron (NM_017861, intron 3 of 5)	-13286	NM_002577	5062	Hs.518530	NM_002577	ENSG00000180370	PAK2	PAK65|PAKgamma	p21 (RAC1) activated kinase 2	protein-coding
chr3-27661	chr3	195905881	195920771	+	636.7	0.896	Intergenic	AluSx1|SINE|Alu	24945	NR_135617	131540	Hs.111591	NM_001039617	ENSG00000163958	ZDHHC19	DHHC19	zinc finger DHHC-type containing 19	protein-coding
chr21-4177	chr21	43341016	43351542	+	636.7	0.896	intron (NM_015500, intron 2 of 13)	intron (NM_015500, intron 2 of 13)	533	NM_199050	25966	Hs.473894	NM_015500	ENSG00000157617	C2CD2	C21orf25|C21orf258|TMEM24L	C2 calcium dependent domain containing 2	protein-coding
chr17-27815	chr17	43650958	43664007	+	634.9	0.598	Intergenic	Intergenic	21746	NR_026901	644172	Hs.448859	NR_026901		MAPK8IP1P2	-	mitogen-activated protein kinase 8 interacting protein 1 pseudogene 2	pseudo
chr2-19948	chr2	74755689	74782979	+	634.9	0.747	intron (NM_032603, intron 4 of 13)	AluJr|SINE|Alu	-6813	NM_001197260	1796	Hs.103854	NM_001381	ENSG00000115325	DOK1	P62DOK|pp62	docking protein 1	protein-coding
chr1-37997	chr1	212106727	212126580	+	634.9	0.896	intron (NM_015434, intron 19 of 19)	intron (NM_015434, intron 19 of 19)	-92242	NM_001286229	51514	Hs.656473	NM_016448	ENSG00000143476	DTL	CDT2|DCAF2|L2DTL|RAMP	denticleless E3 ubiquitin protein ligase homolog	protein-coding
chr10-20712	chr10	92951238	92966677	+	634	0.448	intron (NM_001257101, intron 1 of 9)	intron (NM_001257101, intron 1 of 9)	-20951	NM_001256549	84333	Hs.500512	NM_032373	ENSG00000180628	PCGF5	RNF159	polycomb group ring finger 5	protein-coding
chr2-16008	chr2	112811909	112852675	+	634	0.448	intron (NM_032824, intron 4 of 18)	L1PREC2|LINE|L1	19446	NM_001329914	84910	Hs.656298	NM_032824	ENSG00000153214	TMEM87B	-	transmembrane protein 87B	protein-coding
chr22-7591	chr22	24536367	24559779	+	634	0.299	intron (NM_012295, intron 29 of 36)	intron (NM_012295, intron 29 of 36)	-29382	NM_019601	56241	Hs.131819	NM_019601	ENSG00000099994	SUSD2	BK65A6.2|W5C5	sushi domain containing 2	protein-coding
chr11-10449	chr11	1859203	1878360	+	634	0.299	Intergenic	Intergenic	-5533	NM_002339	4046	Hs.56729	NM_002339	ENSG00000130592	LSP1	WP34|pp52	lymphocyte specific protein 1	protein-coding
chr20-10711	chr20	47323591	47340434	+	634	0.299	intron (NM_020820, intron 5 of 39)	MIRb|SINE|MIR	112524	NM_020820	57580	Hs.153310	NM_020820	ENSG00000124126	PREX1	P-REX1	phosphatidylinositol-3,4,5-trisphosphate dependent Rac exchange factor 1	protein-coding
chr19-22551	chr19	46849872	46865637	+	634	0.299	intron (NM_001204284, intron 2 of 11)	L2a|LINE|L2	7410	NM_001204284	5536	Hs.654604	NM_006247	ENSG00000011485	PPP5C	PP5|PPP5|PPT	protein phosphatase 5 catalytic subunit	protein-coding
chr14-13568	chr14	35754187	35772480	+	634	0.299	intron (NM_001282232, intron 1 of 6)	AluSp|SINE|Alu	1745	NM_002791	5687	Hs.446260	NM_002791	ENSG00000100902	PSMA6	IOTA|PROS27|p27K	proteasome subunit alpha 6	protein-coding
chr1-34056	chr1	8479294	8499428	+	633.1	0.448	intron (NR_125999, intron 2 of 3)	intron (NR_125999, intron 2 of 3)	4656	NR_125999	102724552	Hs.568612	NR_125999		RERE-AS1	-	RERE antisense RNA 1	ncRNA
chr12-27777	chr12	62645275	62662685	+	633.1	0.747	promoter-TSS (NM_001351163)	promoter-TSS (NM_001351163)	-141	NM_001252079	9958	Hs.434951	NM_006313	ENSG00000135655	USP15	UNPH-2|UNPH4	ubiquitin specific peptidase 15	protein-coding
chr14-15252	chr14	24700804	24720297	+	633.1	0.747	intron (NM_001099274, intron 3 of 8)	intron (NM_001099274, intron 3 of 8)	1279	NM_001099274	26277	Hs.496191	NM_012461	ENSG00000092330	TINF2	DKCA3|TIN2	TERF1 interacting nuclear factor 2	protein-coding
chr11-19645	chr11	60672026	60687213	+	632.3	0.896	Intergenic	Intergenic	-2011	NM_024092	79073	Hs.13662	NM_024092	ENSG00000110108	TMEM109	-	transmembrane protein 109	protein-coding
chr11-13604	chr11	60213483	60227943	+	632.3	0.747	Intergenic	MIRb|SINE|MIR	-2569	NM_152866	931	Hs.712553	NM_021950	ENSG00000156738	MS4A1	B1|Bp35|CD20|CVID5|LEU-16|MS4A2|S7	membrane spanning 4-domains A1	protein-coding
chr12-24910	chr12	102270544	102286025	+	631.4	0.747	intron (NM_018370, intron 1 of 6)	intron (NM_018370, intron 1 of 6)	6926	NM_018370	55332	Hs.525634	NM_018370	ENSG00000136048	DRAM1	DRAM	DNA damage regulated autophagy modulator 1	protein-coding
chr22-11647	chr22	38784320	38795222	+	629.6	0.598	intron (NR_002821, intron 1 of 4)	intron (NR_002821, intron 1 of 4)	5149	NM_001289912	102800317	Hs.720223	NM_001289912	ENSG00000283900	TPTEP2-CSNK1E	LOC400927-CSNK1E	TPTEP2-CSNK1E readthrough	protein-coding
chr8-17021	chr8	124029994	124054592	+	629.6	0.747	intron (NM_001330601, intron 1 of 6)	AluSx1|SINE|Alu	-4281	NM_001363963	79139	Hs.241576	NM_024295	ENSG00000136986	DERL1	DER-1|DER1|derlin-1	derlin 1	protein-coding
chr7-23870	chr7	154980287	154999197	+	629.6	0.747	Intergenic	Tigger1|DNA|TcMar-Tigger	-99740	NM_001346593	3638	Hs.520819	NM_005542	ENSG00000186480	INSIG1	CL6	insulin induced gene 1	protein-coding
chr2-36053	chr2	219422752	219446808	+	628.7	0.598	intron (NR_073390, intron 1 of 6)	L2a|LINE|L2	1218	NM_005444	9125	Hs.148767	NM_005444	ENSG00000144580	CNOT9	CAF40|CT129|RCD-1|RCD1|RQCD1	CCR4-NOT transcription complex subunit 9	protein-coding
chr7-23815	chr7	151035829	151050472	+	628.7	0.299	intron (NM_001363529, intron 2 of 14)	Tigger15a|DNA|TcMar-Tigger	4252	NM_001363529	51667	Hs.647082	NM_016118	ENSG00000013374	NUB1	BS4|NUB1L|NYREN18	negative regulator of ubiquitin like proteins 1	protein-coding
chr2-21125	chr2	219260492	219271946	+	628.7	0.747	intron (NM_021198, intron 1 of 6)	intron (NM_021198, intron 1 of 6)	-1150	NR_029500	407017		NR_029500	ENSG00000199121	MIR26B	MIRN26B|hsa-mir-26b|miR-26b	microRNA 26b	ncRNA
chr11-21525	chr11	6623847	6640717	+	628.7	0.448	TTS (NM_001278441)	TTS (NM_001278441)	1165	NM_006284	6881	Hs.5158	NM_006284	ENSG00000166337	TAF10	TAF2A|TAF2H|TAFII30	TATA-box binding protein associated factor 10	protein-coding
chr15-13865	chr15	99779504	99827221	+	628.7	0.448	intron (NR_135755, intron 2 of 8)	AluJb|SINE|Alu	5632	NR_073383	7190	Hs.656611	NR_073383	ENSG00000259706	HSP90B2P	GRP94P1|GRP94b|HSP|HSPCP2|TRA1P1|TRAP1	heat shock protein 90 beta family member 2, pseudogene	pseudo
chr5-22418	chr5	158301568	158326053	+	627.8	0.448	intron (NM_182708, intron 5 of 14)	AluSq2|SINE|Alu	211154	NM_001364159	1879	Hs.573143	NM_024007	ENSG00000164330	EBF1	COE1|EBF|O/E-1|OLF1	EBF transcription factor 1	protein-coding
chr5-25269	chr5	133967633	133986011	+	627.8	0.448	Intergenic	AluSz6|SINE|Alu	-7653	NM_001252231	10802	Hs.595540	NM_021982	ENSG00000113615	SEC24A	-	SEC24 homolog A, COPII coat complex component	protein-coding
chr6-28949	chr6	37109883	37140051	+	627.8	0.448	Intergenic	AluSg|SINE|Alu	-12961	NM_002648	5292	Hs.81170	NM_002648	ENSG00000137193	PIM1	PIM	Pim-1 proto-oncogene, serine/threonine kinase	protein-coding
chr14-15774	chr14	60670521	60688807	+	626.9	0.448	Intergenic	Intergenic	-32804	NM_177952	5494	Hs.130036	NM_021003	ENSG00000100614	PPM1A	PP2C-ALPHA|PP2CA|PP2Calpha	protein phosphatase, Mg2+/Mn2+ dependent 1A	protein-coding
chr5-22053	chr5	142711447	142742687	+	626.9	0.448	intron (NR_157096, intron 1 of 7)	intron (NR_157096, intron 1 of 7)	55781	NM_001364185	2908	Hs.122926	NM_000176	ENSG00000113580	NR3C1	GCCR|GCR|GCRST|GR|GRL	nuclear receptor subfamily 3 group C member 1	protein-coding
chr12-18694	chr12	46657412	46664272	+	626	0.448	promoter-TSS (NM_001278389)	promoter-TSS (NM_001278389)	-543	NM_001278389	81539	Hs.533770	NM_030674	ENSG00000111371	SLC38A1	ATA1|NAT2|SAT1|SNAT1	solute carrier family 38 member 1	protein-coding
chr9-19285	chr9	88953190	88969341	+	626	0.448	exon (NM_024617, exon 3 of 27)	exon (NM_024617, exon 3 of 27)	8060	NM_001185059	79670	Hs.597057	NM_024617	ENSG00000083223	TUT7	PAPD6|TENT3B|ZCCHC6	terminal uridylyl transferase 7	protein-coding
chr5-13535	chr5	10684313	10705764	+	626	0.448	intron (NM_004394, intron 2 of 3)	intron (NM_004394, intron 2 of 3)	66308	NM_004394	1611	Hs.75189	NM_004394	ENSG00000112977	DAP	-	death associated protein	protein-coding
chr17-11065	chr17	80054549	80065160	+	626	0.448	intron (NM_001367828, intron 16 of 16)	intron (NM_001367828, intron 16 of 16)	-3742	NM_004104	2194	Hs.83190	NM_004104	ENSG00000169710	FASN	FAS|OA-519|SDR27X1	fatty acid synthase	protein-coding
chr2-27748	chr2	9734717	9771174	+	626	0.299	intron (NM_006826, intron 2 of 5)	intron (NM_006826, intron 2 of 5)	18181	NM_006826	10971	Hs.74405	NM_006826	ENSG00000134308	YWHAQ	14-3-3|1C5|HS1	tyrosine 3-monooxygenase/tryptophan 5-monooxygenase activation protein theta	protein-coding
chr19-11899	chr19	19772032	19781280	+	626	0.299	Intergenic	AluSx|SINE|Alu	-2171	NM_020410	57130	Hs.501794	NM_020410	ENSG00000105726	ATP13A1	ATP13A|CGI-152	ATPase 13A1	protein-coding
chr2-23329	chr2	169368560	169394781	+	625.1	0.299	intron (NM_203463, intron 1 of 9)	intron (NM_203463, intron 1 of 9)	-57783	NR_039933	100616356		NR_039933	ENSG00000265694	MIR4774	-	microRNA 4774	ncRNA
chr3-20973	chr3	33460430	33483334	+	625.1	0.448	intron (NM_001128161, intron 2 of 16)	intron (NM_001128161, intron 2 of 16)	9988	NM_001128160	7342	Hs.729120	NM_014517	ENSG00000153560	UBP1	LBP-1B|LBP-1a|LBP1A|LBP1B	upstream binding protein 1	protein-coding
chr3-18931	chr3	104237652	104246489	+	624.2	0.448	Intergenic	LTR49-int|LTR|ERV1	-843487	NM_001243281	214	Hs.591293	NM_001627	ENSG00000170017	ALCAM	CD166|MEMD	activated leukocyte cell adhesion molecule	protein-coding
chr16-15980	chr16	11669673	11681343	+	624.2	0.448	intron (NR_024320, intron 1 of 3)	intron (NR_024320, intron 1 of 3)	4721	NM_004862	9516	Hs.459940	NM_004862	ENSG00000189067	LITAF	PIG7|SIMPLE|TP53I7	lipopolysaccharide induced TNF factor	protein-coding
chr16-20290	chr16	87409450	87426789	+	624.2	0.299	promoter-TSS (NM_024735)	promoter-TSS (NM_024735)	-737	NM_024735	79791	Hs.567582	NM_024735	ENSG00000103264	FBXO31	FBX14|FBXO14|Fbx31|MRT45|pp2386	F-box protein 31	protein-coding
chr10-16274	chr10	112169372	112187100	+	624.2	0.448	Intergenic	Intergenic	-79429	NM_004419	1847	Hs.2128	NM_004419	ENSG00000138166	DUSP5	DUSP|HVH3	dual specificity phosphatase 5	protein-coding
chr6-27699	chr6	13425078	13434205	+	623.3	0.299	intron (NM_018988, intron 1 of 1)	intron (NM_018988, intron 1 of 1)	-21272	NM_001242630	54438	Hs.484686	NM_018988	ENSG00000145990	GFOD1	ADG-90|C6orf114	glucose-fructose oxidoreductase domain containing 1	protein-coding
chr12-5817	chr12	124196970	124228091	+	623.3	0.747	intron (NM_012463, intron 6 of 19)	L1MC4|LINE|L1	15630	NM_012463	23545	Hs.25786	NM_012463	ENSG00000185344	ATP6V0A2	A2|ARCL|ARCL2A|ATP6A2|ATP6N1D|J6B7|RTF|STV1|TJ6|TJ6M|TJ6S|VPH1|WSS	ATPase H+ transporting V0 subunit a2	protein-coding
chr20-6269	chr20	39765643	39787039	+	623.3	0.598	intron (NM_002660, intron 1 of 31)	AluSg7|SINE|Alu	-9701	NR_109889	101927117	Hs.668593	NR_109889	ENSG00000226648	PLCG1-AS1	TOP1-AS1	PLCG1 antisense RNA 1	ncRNA
chr9-17529	chr9	114814043	114840888	+	623.3	0.747	intron (NM_022486, intron 12 of 16)	intron (NM_022486, intron 12 of 16)	110112	NM_001282643	64420	Hs.494827	NM_022486	ENSG00000106868	SUSD1	-	sushi domain containing 1	protein-coding
chr9-19536	chr9	99751665	99776446	+	623.3	0.747	intron (NM_001355229, intron 1 of 4)	L1MEc|LINE|L1	11832	NM_001355229	84278	Hs.610084	NM_001355228	ENSG00000196312	MFSD14C	HIATL2	major facilitator superfamily domain containing 14C	protein-coding
chr6-8657	chr6	35265142	35280051	+	623.3	0.448	intron (NM_022047, intron 1 of 10)	intron (NM_022047, intron 1 of 10)	7001	NM_022047	50619	Hs.15476	NM_022047	ENSG00000023892	DEF6	IBP|SLAT|SWAP70L	DEF6 guanine nucleotide exchange factor	protein-coding
chr1-49108	chr1	180988617	181014398	+	621.6	0.598	Intergenic	Intergenic	-1054	NM_001531	3140	Hs.13500	NM_001531	ENSG00000153029	MR1	HLALS	major histocompatibility complex, class I-related	protein-coding
chr1-28550	chr1	150335691	150359447	+	619.8	0.747	intron (NM_015203, intron 1 of 10)	intron (NM_015203, intron 1 of 10)	10982	NM_001297674	23248	Hs.213666	NM_015203	ENSG00000163125	RPRD2	HSPC099|KIAA0460	regulation of nuclear pre-mRNA domain containing 2	protein-coding
chr1-50202	chr1	226178234	226192762	+	619.8	0.747	intron (NM_152608, intron 1 of 6)	intron (NM_152608, intron 1 of 6)	1546	NM_152608	163859	Hs.520192	NM_152608	ENSG00000143751	SDE2	C1orf55|dJ671D7.1	SDE2 telomere maintenance homolog	protein-coding
chr17-28354	chr17	56581646	56604727	+	619.8	0.747	intron (NM_004687, intron 2 of 18)	intron (NM_004687, intron 2 of 18)	2055	NM_004687	9110	Hs.514373	NM_004687	ENSG00000108389	MTMR4	FYVE-DSP2|ZFYVE11	myotubularin related protein 4	protein-coding
chr22-11839	chr22	41864084	41883568	+	619.8	0.448	intron (NM_001098, intron 1 of 17)	AluSx4|SINE|Alu	8705	NM_001098	50	Hs.643610	NM_001098	ENSG00000100412	ACO2	ACONM|HEL-S-284|ICRD|OCA8|OPA9	aconitase 2	protein-coding
chr6-26749	chr6	151697556	151714419	+	619.8	0.747	intron (NM_020861, intron 1 of 2)	intron (NM_020861, intron 1 of 2)	6707	NM_020861	57621	Hs.520073	NM_020861	ENSG00000181472	ZBTB2	ZNF437	zinc finger and BTB domain containing 2	protein-coding
chr6-28770	chr6	34327855	34361123	+	618.9	0.299	intron (NM_001202470, intron 5 of 8)	intron (NM_001202470, intron 5 of 8)	15957	NM_006703	11165	Hs.188882	NM_006703	ENSG00000272325	NUDT3	DIPP|DIPP-1|DIPP1	nudix hydrolase 3	protein-coding
chr19-12732	chr19	7401236	7414957	+	618.9	0.299	Intergenic	L1MB3|LINE|L1	-5746	NM_001367823	23370	Hs.465761	NM_015318	ENSG00000104880	ARHGEF18	P114-RhoGEF|RP78|SA-RhoGEF|p114RhoGEF	Rho/Rac guanine nucleotide exchange factor 18	protein-coding
chr2-26209	chr2	135675002	135702125	+	618.9	0.149	intron (NR_135468, intron 2 of 9)	AluY|SINE|Alu	12171	NM_001320749	905	Hs.744115	NM_001241	ENSG00000082258	CCNT2	CYCT2	cyclin T2	protein-coding
chr6-29603	chr6	75977798	75997816	+	618.9	0.448	intron (NM_018247, intron 1 of 6)	intron (NM_018247, intron 1 of 6)	6701	NM_018247	55754	Hs.108530	NM_018247	ENSG00000112697	TMEM30A	C6orf67|CDC50A	transmembrane protein 30A	protein-coding
chr6-28715	chr6	33537755	33560816	+	618.9	0.299	Intergenic	AluJr|SINE|Alu	-1232	NM_001188	578	Hs.485139	NM_001188	ENSG00000030110	BAK1	BAK|BAK-LIKE|BCL2L7|CDN1	BCL2 antagonist/killer 1	protein-coding
chr16-18669	chr16	22364180	22386481	+	618.9	0.448	intron (NM_001802, intron 2 of 4)	AluJb|SINE|Alu	10610	NM_001802	1039	Hs.513430	NM_001802	ENSG00000140743	CDR2	CDR62|Yo	cerebellar degeneration related protein 2	protein-coding
chr15-15958	chr15	100243120	100274125	+	618	0.448	Intergenic	L1MC4|LINE|L1	15020	NM_001284421	145748	Hs.562568	NM_152449	ENSG00000183060	LYSMD4	-	LysM domain containing 4	protein-coding
chr11-20262	chr11	72524122	72542400	+	618	0.299	exon (NM_033388, exon 5 of 18)	exon (NM_033388, exon 5 of 18)	7805	NM_033388	89849	Hs.653186	NM_033388	ENSG00000168010	ATG16L2	ATG16B|WDR80	autophagy related 16 like 2	protein-coding
chr2-29272	chr2	75060759	75078433	+	617.1	0.448	intron (NM_000189, intron 1 of 17)	Tigger5|DNA|TcMar-Tigger	9814	NM_000189	3099	Hs.406266	NM_000189	ENSG00000159399	HK2	HKII|HXK2	hexokinase 2	protein-coding
chr9-22589	chr9	112655356	112682489	+	617.1	0.598	intron (NM_007203, intron 3 of 10)	intron (NM_007203, intron 3 of 10)	126444	NM_007203	445815	Hs.591908	NM_007203	ENSG00000157654	PALM2-AKAP2	AKAP-2|AKAP-KL|AKAP2|AKAPKL|MISP2|PALM2|PRKA2	PALM2-AKAP2 fusion	protein-coding
chr10-12196	chr10	82214188	82234285	+	617.1	0.448	intron (NM_001351268, intron 2 of 9)	intron (NM_001351268, intron 2 of 9)	-3783	NM_001351272	81619	Hs.308615	NM_030927	ENSG00000108219	TSPAN14	DC-TM4F2|TM4SF14|tspan-14	tetraspanin 14	protein-coding
chr9-12318	chr9	100744856	100752038	+	617.1	0.448	intron (NM_006401, intron 1 of 6)	intron (NM_006401, intron 1 of 6)	2824	NM_006401	10541	Hs.730654	NM_006401	ENSG00000136938	ANP32B	APRIL|PHAPI2|SSP29	acidic nuclear phosphoprotein 32 family member B	protein-coding
chr22-11743	chr22	39914777	39928798	+	616.2	0.299	Intergenic	Intergenic	5218	NM_182810	468	Hs.496487	NM_001675	ENSG00000128272	ATF4	CREB-2|CREB2|TAXREB67|TXREB	activating transcription factor 4	protein-coding
chr4-11366	chr4	186225236	186239964	+	616.2	0.299	intron (NM_001317781, intron 7 of 18)	intron (NM_001317781, intron 7 of 18)	67552	NM_018409	55805	Hs.558513	NM_018409	ENSG00000109771	LRP2BP	-	LRP2 binding protein	protein-coding
chr2-36017	chr2	219081316	219095526	+	616.2	0.448	intron (NM_152862, intron 2 of 10)	MIRb|SINE|MIR	6301	NM_005731	10109	Hs.529303	NM_005731	ENSG00000163466	ARPC2	ARC34|PNAS-139|PRO2446|p34-Arc	actin related protein 2/3 complex subunit 2	protein-coding
chr10-4044	chr10	112257200	112264601	+	615.3	0.299	intron (NM_004419, intron 1 of 3)	intron (NM_004419, intron 1 of 3)	3235	NM_004419	1847	Hs.2128	NM_004419	ENSG00000138166	DUSP5	DUSP|HVH3	dual specificity phosphatase 5	protein-coding
chr22-9920	chr22	31607788	31631665	+	615.3	0.299	intron (NM_005569, intron 1 of 15)	intron (NM_005569, intron 1 of 15)	11442	NM_005569	3985	Hs.474596	NM_005569	ENSG00000182541	LIMK2	-	LIM domain kinase 2	protein-coding
chrX-8506	chrX	153232442	153251763	+	615.3	0.299	intron (NM_003492, intron 1 of 1)	AluJr|SINE|Alu	3897	NM_003492	8269	Hs.23119	NM_003492	ENSG00000177854	TMEM187	CXorf12|DXS9878E|ITBA1	transmembrane protein 187	protein-coding
chr2-32734	chr2	48124064	48134729	+	615.3	0.299	intron (NM_001190274, intron 1 of 22)	intron (NM_001190274, intron 1 of 22)	3536	NM_001190274	80204	Hs.352677	NM_012167	ENSG00000138081	FBXO11	FBX11|IDDFBA|PRMT9|UBR6|UG063H01|VIT1	F-box protein 11	protein-coding
chr10-23842	chr10	90029959	90053085	+	615.3	0.149	intron (NM_018363, intron 6 of 6)	intron (NM_018363, intron 6 of 6)	301553	NM_001031709	55328	Hs.149849	NM_018363	ENSG00000184719	RNLS	C10orf59|RENALASE	renalase, FAD dependent amine oxidase	protein-coding
chr1-49448	chr1	199119405	199144063	+	615.3	0.299	intron (NR_147896, intron 3 of 3)	AluJo|SINE|Alu	14008	NR_147896	400800	Hs.369324	NR_147896	ENSG00000231718	LINC02789	-	long intergenic non-protein coding RNA 2789	ncRNA
chr15-13295	chr15	70306683	70330361	+	615.3	0.149	Intergenic	Intergenic	53285	NR_030714	693214		NR_030714	ENSG00000207965	MIR629	MIRN629|hsa-mir-629|mir-629	microRNA 629	ncRNA
chr12-29844	chr12	132540597	132570048	+	615.3	0.299	intron (NM_015409, intron 51 of 52)	L1MEe|LINE|L1	-13506	NR_003290	347918	Hs.122115	NM_182613	ENSG00000185684	EP400P1	EP400NL	EP400 pseudogene 1	pseudo
chr19-23327	chr19	4104438	4124213	+	614.4	0.299	intron (NM_030662, intron 2 of 10)	intron (NM_030662, intron 2 of 10)	9801	NM_030662	5605	Hs.465627	NM_030662	ENSG00000126934	MAP2K2	CFC4|MAPKK2|MEK2|MKK2|PRKMK2	mitogen-activated protein kinase kinase 2	protein-coding
chr15-9586	chr15	101779731	101817643	+	614.4	0.299	Intergenic	Intergenic	-6434	NM_014918	22856	Hs.110488	NM_014918	ENSG00000131873	CHSY1	CHSY|CSS1|ChSy-1|TPBS	chondroitin sulfate synthase 1	protein-coding
chr2-35238	chr2	178125901	178131686	+	614.4	0.299	promoter-TSS (NM_001145412)	promoter-TSS (NM_001145412)	66	NM_001313901	4780	Hs.744006	NM_006164	ENSG00000116044	NFE2L2	HEBP1|IMDDHH|NRF2	nuclear factor, erythroid 2 like 2	protein-coding
chr8-19636	chr8	110533249	110553626	+	613.5	0.299	3' UTR (NM_177531, exon 78 of 78)	3' UTR (NM_177531, exon 78 of 78)	-8492	NM_198120	9166	Hs.409368	NM_004215	ENSG00000147654	EBAG9	EB9|PDAF	estrogen receptor binding site associated antigen 9	protein-coding
chr16-20312	chr16	87798704	87814491	+	613.5	0.448	intron (NR_120309, intron 3 of 3)	intron (NR_120309, intron 3 of 3)	6157	NR_120309	102724467	Hs.587857	NR_120309		LOC102724467	-	uncharacterized LOC102724467	ncRNA
chr5-26066	chr5	158516959	158532942	+	613.5	0.448	promoter-TSS (NM_001364159)	promoter-TSS (NM_001364159)	14	NM_001364159	1879	Hs.573143	NM_024007	ENSG00000164330	EBF1	COE1|EBF|O/E-1|OLF1	EBF transcription factor 1	protein-coding
chr5-20948	chr5	88596541	88611607	+	613.5	0.448	intron (NR_136219, intron 7 of 9)	L1MA8|LINE|L1	-404152	NM_001193347	4208	Hs.649965	NM_002397	ENSG00000081189	MEF2C	C5DELq14.3|DEL5q14.3	myocyte enhancer factor 2C	protein-coding
chr10-23343	chr10	73971373	73988178	+	613.5	0.299	intron (NM_001366791, intron 1 of 3)	intron (NM_001366791, intron 1 of 3)	-2883	NR_045564	51008	Hs.500007	NM_015947	ENSG00000138303	ASCC1	ASC1p50|CGI-18|SMABF2|p50	activating signal cointegrator 1 complex subunit 1	protein-coding
chr1-46904	chr1	87509755	87531452	+	612.6	0.299	intron (NM_012262, intron 1 of 6)	MLT1J2|LTR|ERVL-MaLR	-74845	NR_026989	339524	Hs.306423	NM_207357	ENSG00000267272	LINC01140	-	long intergenic non-protein coding RNA 1140	ncRNA
chr21-6235	chr21	46285513	46313273	+	612.6	0.299	Intergenic	AluSx|SINE|Alu	-5575	NM_001286822	754	Hs.474010	NM_004339	ENSG00000183255	PTTG1IP	C21orf1|C21orf3|PBF	PTTG1 interacting protein	protein-coding
chr19-23412	chr19	5950185	5987884	+	612.6	0.299	intron (NM_001300865, intron 1 of 15)	L2b|LINE|L2	9117	NM_007322	8498	Hs.531752	NM_003624	ENSG00000031823	RANBP3	-	RAN binding protein 3	protein-coding
chr20-8257	chr20	47521178	47551518	+	612.6	0.299	Intergenic	MLT1H|LTR|ERVL-MaLR	-1900	NM_006420	10564	Hs.62578	NM_006420	ENSG00000124198	ARFGEF2	BIG2|PVNH2|dJ1164I10.1	ADP ribosylation factor guanine nucleotide exchange factor 2	protein-coding
chr6-30485	chr6	137028396	137054560	+	611.7	0.299	intron (NM_005923, intron 2 of 29)	intron (NM_005923, intron 2 of 29)	-63707	NR_134635	101928429	Hs.672896	NR_134635		LOC101928429	-	uncharacterized LOC101928429	ncRNA
chr5-17498	chr5	10352622	10375069	+	611.7	0.299	intron (NM_001270661, intron 1 of 22)	L1MB8|LINE|L1	10038	NM_005885	10299	Hs.432862	NM_005885	ENSG00000145495	2025-03-06	DOA10|MARCH-VI|RNF176|TEB4	membrane associated ring-CH-type finger 6	protein-coding
chr16-19161	chr16	31881046	31891972	+	611.7	0.299	5' UTR (NM_001265588, exon 2 of 5)	5' UTR (NM_001265588, exon 2 of 5)	1381	NM_001265588	10308	Hs.460645	NM_003414	ENSG00000185947	ZNF267	HZF2	zinc finger protein 267	protein-coding
chr8-17366	chr8	145002222	145026991	+	611.7	0.299	promoter-TSS (NM_201384)	promoter-TSS (NM_201384)	-841	NM_201384	5339	Hs.434248	NM_000445	ENSG00000178209	PLEC	EBS1|EBSMD|EBSND|EBSO|EBSOG|EBSPA|HD1|LGMD2Q|LGMDR17|PCN|PLEC1|PLEC1b|PLTN	plectin	protein-coding
chr5-8370	chr5	1783042	1802216	+	611.7	0.299	Intergenic	AluSx1|SINE|Alu	7322	NM_032479	64979	Hs.719465	NM_032479	ENSG00000171421	MRPL36	BRIP1|L36mt|MRP-L36|PRPL36|RPMJ	mitochondrial ribosomal protein L36	protein-coding
chr19-24166	chr19	17955718	17973758	+	611.7	0.149	Intergenic	Intergenic	-5897	NM_000215	3718	Hs.515247	NM_000215	ENSG00000105639	JAK3	JAK-3|JAK3_HUMAN|JAKL|L-JAK|LJAK	Janus kinase 3	protein-coding
chr9-16241	chr9	139116163	139137442	+	610.8	0.299	intron (NM_181701, intron 1 of 11)	L2c|LINE|L2	10885	NM_181701	169714	Hs.144073	NM_181701	ENSG00000165661	QSOX2	QSCN6L1|SOXN	quiescin sulfhydryl oxidase 2	protein-coding
chr2-27405	chr2	232468867	232480476	+	610.8	0.149	Intergenic	Intergenic	17096	NM_152614	165100	Hs.98104	NM_152614	ENSG00000177673	TEX44	C2orf57	testis expressed 44	protein-coding
chr12-26152	chr12	4215605	4229434	+	610.8	0.299	Intergenic	Intergenic	-160409	NM_001759	894	Hs.376071	NM_001759	ENSG00000118971	CCND2	KIAK0002|MPPH3	cyclin D2	protein-coding
chr14-17653	chr14	50459304	50471159	+	610.8	0.149	TTS (NR_126500)	TTS (NR_126500)	-5379	NR_126499	283551	Hs.292580	NM_001012706	ENSG00000214900	LINC01588	C14orf182	long intergenic non-protein coding RNA 1588	ncRNA
chr19-25015	chr19	45245303	45259011	+	610.8	0.149	exon (NM_005178, exon 1 of 9)	exon (NM_005178, exon 1 of 9)	192	NM_005178	602	Hs.31210	NM_005178	ENSG00000069399	BCL3	BCL4|D19S37	BCL3 transcription coactivator	protein-coding
chr8-19495	chr8	103245971	103269652	+	610.8	0.149	intron (NR_125415, intron 2 of 2)	MLT1G3|LTR|ERVL-MaLR	6132	NR_125415	101927221	Hs.492445	NR_125415	ENSG00000246263	UBR5-AS1	-	UBR5 antisense RNA 1	ncRNA
chr7-22179	chr7	74176350	74190169	+	610.8	0.149	Intergenic	Intergenic	-5050	NM_000265	653361	Hs.647047	NM_000265	ENSG00000158517	NCF1	NCF1A|NOXO2|SH3PXD1A|p47phox	neutrophil cytosolic factor 1	protein-coding
chr19-25320	chr19	49121347	49149936	+	610.8	0.299	intron (NM_001352, intron 3 of 3)	AluSg|SINE|Alu	4995	NM_001352	1628	Hs.414480	NM_001352	ENSG00000105516	DBP	DABP|taxREB302	D-box binding PAR bZIP transcription factor	protein-coding
chr6-28445	chr6	31153470	31173034	+	610	0.299	Intergenic	LTR12C|LTR|ERV1	-2285	NR_026791	253018	Hs.659818	NR_026791	ENSG00000206344	HCG27	bCX101P6.9|bPG299F13.9|bQB115I13.2	HLA complex group 27	ncRNA
chr2-26081	chr2	120967799	120990986	+	610	0.299	3' UTR (NM_024121, exon 1 of 1)	3' UTR (NM_024121, exon 1 of 1)	1584	NM_024121	79134	Hs.376722	NM_024121	ENSG00000226479	TMEM185B	FAM11B	transmembrane protein 185B	protein-coding
chr1-48795	chr1	168978567	168998007	+	610	0.299	intron (NR_104091, intron 3 of 4)	intron (NR_104091, intron 3 of 4)	67956	NR_104091	101978719	Hs.517849	NR_104091	ENSG00000203601	LINC00970	-	long intergenic non-protein coding RNA 970	ncRNA
chr15-17255	chr15	64793604	64830722	+	610	0.299	intron (NM_015042, intron 1 of 8)	intron (NM_015042, intron 1 of 8)	20544	NM_015042	23060	Hs.595451	NM_015042	ENSG00000180357	ZNF609	-	zinc finger protein 609	protein-coding
chr12-28464	chr12	96791374	96802146	+	609.1	0.448	Intergenic	AluSx1|SINE|Alu	-2543	NM_002595	5128	Hs.506415	NM_002595	ENSG00000059758	CDK17	PCTAIRE2|PCTK2	cyclin dependent kinase 17	protein-coding
chr8-8766	chr8	145132934	145161240	+	609.1	0.448	Intergenic	L1M4|LINE|L1	-2892	NM_001916	1537	Hs.289271	NM_001916	ENSG00000179091	CYC1	MC3DN6|UQCR4	cytochrome c1	protein-coding
chr8-19838	chr8	126221039	126239687	+	609.1	0.299	intron (NR_146191, intron 6 of 8)	Charlie7|DNA|hAT-Charlie	126261	NM_173685	286053	Hs.388297	NM_173685	ENSG00000156831	NSMCE2	C8orf36|MMS21|NSE2|ZMIZ7	NSE2 (MMS21) homolog, SMC5-SMC6 complex SUMO ligase	protein-coding
chr17-19403	chr17	41463598	41467223	+	609.1	0.448	intron (NR_027413, intron 1 of 3)	AluSc8|SINE|Alu	856	NR_027413	100130581	Hs.546897	NR_027412	ENSG00000188825	LINC00910	-	long intergenic non-protein coding RNA 910	ncRNA
chr3-22501	chr3	130557903	130577348	+	609.1	0.299	Intergenic	Intergenic	-1814	NM_001199182	27032	Hs.584884	NM_014382	ENSG00000017260	ATP2C1	ATP2C1A|BCPM|HHD|PMR1|SPCA1|hSPCA1	ATPase secretory pathway Ca2+ transporting 1	protein-coding
chr14-10883	chr14	53574289	53595248	+	609.1	0.448	intron (NM_001160148, intron 1 of 12)	L1PA8|LINE|L1	35273	NM_001160147	80821	Hs.125525	NM_030637	ENSG00000100523	DDHD1	PA-PLA1|PAPLA1|SPG28	DDHD domain containing 1	protein-coding
chr12-28760	chr12	105715003	105731195	+	608.2	0.448	Intergenic	AluSg|SINE|Alu	-1370	NM_001145199	387882	Hs.368938	NM_207376	ENSG00000235162	C12orf75	AGD3|OCC-1|OCC1	chromosome 12 open reading frame 75	protein-coding
chr19-21332	chr19	12831615	12848638	+	607.3	0.448	Intergenic	L2b|LINE|L2	5372	NM_024038	79002	Hs.515155	NM_024038	ENSG00000123144	TRIR	C19orf43|TERCIR|fSAP18	telomerase RNA component interacting RNase	protein-coding
chr12-21114	chr12	49759988	49772010	+	607.3	0.448	intron (NM_023071, intron 2 of 13)	AluSz|SINE|Alu	5311	NM_001293286	65244	Hs.654826	NM_023071	ENSG00000123352	SPATS2	Nbla00526|P59SCR|SCR59|SPATA10	spermatogenesis associated serine rich 2	protein-coding
chr4-16171	chr4	47486932	47534277	+	607.3	0.448	intron (NM_020453, intron 1 of 22)	intron (NM_020453, intron 1 of 22)	23312	NM_020453	57205	Hs.437241	NM_020453	ENSG00000145246	ATP10D	ATPVD	ATPase phospholipid transporting 10D (putative)	protein-coding
chr1-45658	chr1	33445927	33463599	+	606.4	0.598	Intergenic	L3|LINE|CR1	-24353	NM_001127361	127544	Hs.591504	NM_153341	ENSG00000116514	RNF19B	IBRDC3|NKLAM	ring finger protein 19B	protein-coding
chr22-10856	chr22	18277651	18284628	+	606.4	0.299	intron (NM_015241, intron 29 of 31)	intron (NM_015241, intron 29 of 31)	21083	NR_103718	200298	Hs.517397	NR_103718	ENSG00000269220	LINC00528	C22orf37	long intergenic non-protein coding RNA 528	ncRNA
chr4-17989	chr4	186252983	186274222	+	606.4	0.448	intron (NM_001317781, intron 12 of 18)	intron (NM_001317781, intron 12 of 18)	36550	NM_018409	55805	Hs.558513	NM_018409	ENSG00000109771	LRP2BP	-	LRP2 binding protein	protein-coding
chr18-3641	chr18	46685926	46704859	+	606.4	0.299	intron (NM_001353216, intron 13 of 15)	intron (NM_001353216, intron 13 of 15)	-119254	NR_039898	100616420		NR_039898	ENSG00000263849	MIR4744	-	microRNA 4744	ncRNA
chr18-3982	chr18	9135885	9150138	+	606.4	0.299	intron (NM_001204056, intron 1 of 11)	intron (NM_001204056, intron 1 of 11)	5450	NM_001204056	23253	Hs.464585	NM_015208	ENSG00000101745	ANKRD12	ANCO-2|ANCO1|GAC-1|Nbla00144	ankyrin repeat domain 12	protein-coding
chr7-4850	chr7	130790969	130809540	+	605.5	0.149	intron (NM_001145354, intron 1 of 18)	L2b|LINE|L2	5401	NM_001145354	4289	Hs.44693	NM_013255	ENSG00000128585	MKLN1	TWA2	muskelin 1	protein-coding
chr12-21007	chr12	46120278	46127010	+	605.5	0.299	exon (NM_152641, exon 1 of 21)	exon (NM_152641, exon 1 of 21)	152	NM_001347839	196528	Hs.317304	NM_152641	ENSG00000189079	ARID2	BAF200|CSS6|p200	AT-rich interaction domain 2	protein-coding
chr12-28613	chr12	104346533	104372418	+	605.5	0.299	promoter-TSS (NM_003211)	promoter-TSS (NM_003211)	-107	NM_001363612	6996	Hs.584809	NM_003211	ENSG00000139372	TDG	hTDG	thymine DNA glycosylase	protein-coding
chr17-27829	chr17	44155692	44200513	+	605.5	0.299	intron (NM_001193465, intron 3 of 15)	intron (NM_001193465, intron 3 of 15)	92046	NM_001193466	284058	Hs.648744	NM_015443	ENSG00000120071	KANSL1	CENP-36|KDVS|KIAA1267|MSL1v1|NSL1|hMSL1v1	KAT8 regulatory NSL complex subunit 1	protein-coding
chr2-32207	chr2	27293464	27309973	+	605.5	0.149	5' UTR (NM_007046, exon 1 of 8)	5' UTR (NM_007046, exon 1 of 8)	235	NM_007046	11117	Hs.63348	NM_007046	ENSG00000138080	EMILIN1	EMI|EMILIN|gp115	elastin microfibril interfacer 1	protein-coding
chr9-22104	chr9	91924613	91935274	+	605.5	0.149	intron (NM_001827, intron 1 of 2)	intron (NM_001827, intron 1 of 2)	2803	NR_036108	100422936		NR_036108	ENSG00000265112	MIR3153	mir-3153	microRNA 3153	ncRNA
chr10-21192	chr10	111650640	111683274	+	605.5	0.448	intron (NM_001324131, intron 3 of 20)	L2c|LINE|L2	16047	NM_001324136	7511	Hs.390623	NM_020383	ENSG00000108039	XPNPEP1	APP1|SAMP|XPNPEP|XPNPEPL|XPNPEPL1	X-prolyl aminopeptidase 1	protein-coding
chr10-22024	chr10	13742555	13765135	+	605.5	0.299	intron (NM_001318336, intron 11 of 23)	MIRc|SINE|MIR	-4278	NM_001318338	55691	Hs.330463	NM_018027	ENSG00000151474	FRMD4A	CCAFCA|FRMD4|bA295P9.4	FERM domain containing 4A	protein-coding
chr4-17775	chr4	174089251	174116590	+	604.6	0.299	intron (NM_017423, intron 1 of 11)	intron (NM_017423, intron 1 of 11)	-12117	NR_134241	101930370	Hs.563191	NR_134241	ENSG00000245213	LOC101930370	-	uncharacterized LOC101930370	ncRNA
chr20-11423	chr20	10403845	10435058	+	603.7	0.598	intron (NM_001009608, intron 1 of 7)	L1ME1|LINE|L1	3498	NM_001009608	128710	Hs.668782	NM_001009608	ENSG00000149346	SLX4IP	C20orf94|bA204H22.1|bA254M13.1|dJ1099D15.3	SLX4 interacting protein	protein-coding
chr14-17644	chr14	50426160	50444691	+	603.7	0.448	Intergenic	L1ME3A|LINE|L1	2308	NR_106724	102464828		NR_106724	ENSG00000278038	MIR6076	hsa-mir-6076	microRNA 6076	ncRNA
chr20-9217	chr20	44977828	45005458	+	603.7	0.448	intron (NM_173179, intron 1 of 9)	AluSp|SINE|Alu	1421	NM_001281459	51006	Hs.593344	NM_015945	ENSG00000080189	SLC35C2	BA394O2.1|C20orf5|CGI-15|OVCOV1	solute carrier family 35 member C2	protein-coding
chr16-14461	chr16	27437087	27462200	+	603.7	0.448	intron (NM_021798, intron 4 of 8)	intron (NM_021798, intron 4 of 8)	11051	NM_021798	50615	Hs.210546	NM_021798	ENSG00000103522	IL21R	CD360|IMD56|NILR	interleukin 21 receptor	protein-coding
chr5-26601	chr5	177540579	177559057	+	603.7	0.448	3' UTR (NM_015111, exon 5 of 5)	3' UTR (NM_015111, exon 5 of 5)	-8144	NM_001288795	64777	Hs.27222	NM_022762	ENSG00000145916	RMND5B	GID2|GID2B	required for meiotic nuclear division 5 homolog B	protein-coding
chr11-20125	chr11	68033030	68061436	+	602.8	0.299	Intergenic	L1ME1|LINE|L1	-7792	NM_022338	53838	Hs.303025	NM_022338	ENSG00000171067	C11orf24	DM4E3	chromosome 11 open reading frame 24	protein-coding
chrY-1119	chrY	13448198	13485839	+	602.8	0.448	Intergenic	BSR/Beta|Satellite|Satellite	1066371	NR_033667	352887	Hs.546221	NR_033667	ENSG00000206159	GYG2P1	GYG2P	glycogenin 2 pseudogene 1	pseudo
chr15-11368	chr15	52845680	52861470	+	602.8	0.299	intron (NM_006628, intron 1 of 2)	intron (NM_006628, intron 1 of 2)	7454	NM_001330309	10776	Hs.512908	NM_006628	ENSG00000128989	ARPP19	ARPP-16|ARPP-19|ARPP16|ENSAL	cAMP regulated phosphoprotein 19	protein-coding
chr6-23927	chr6	11458426	11469002	+	601.9	0.448	Intergenic	L1MB2|LINE|L1	-74268	NM_001100829	100113407	Hs.146317	NM_001100829	ENSG00000205269	TMEM170B	-	transmembrane protein 170B	protein-coding
chr7-21211	chr7	23031944	23056889	+	601.9	0.448	intron (NM_032581, intron 1 of 10)	intron (NM_032581, intron 1 of 10)	9333	NM_001363467	84668	Hs.85603	NM_032581	ENSG00000122591	FAM126A	DRCTNNB1A|HCC|HLD5|HYCC1	family with sequence similarity 126 member A	protein-coding
chr22-11986	chr22	43087906	43116861	+	601.9	0.598	intron (NM_001318038, intron 1 of 2)	AluY|SINE|Alu	14493	NM_017436	53947	Hs.105956	NM_017436	ENSG00000128274	A4GALT	A14GALT|A4GALT1|Gb3S|P(k)|P1|P1PK|PK	alpha 1,4-galactosyltransferase (P blood group)	protein-coding
chr5-22654	chr5	171534181	171543029	+	601.9	0.448	intron (NM_005990, intron 4 of 18)	intron (NM_005990, intron 4 of 18)	76623	NM_005990	6793	Hs.744005	NM_005990	ENSG00000072786	STK10	LOK|PRO2729	serine/threonine kinase 10	protein-coding
chr12-15647	chr12	112195239	112216254	+	601	0.598	intron (NM_001204889, intron 1 of 11)	intron (NM_001204889, intron 1 of 11)	1009	NM_000690	217	Hs.604551	NM_000690	ENSG00000111275	ALDH2	ALDH-E2|ALDHI|ALDM	aldehyde dehydrogenase 2 family member	protein-coding
chr1-45212	chr1	27111250	27127800	+	601	0.747	intron (NM_017837, intron 2 of 3)	L2|LINE|L2	4846	NM_001202554	55650	Hs.259605	NM_017837	ENSG00000060642	PIGV	GPI-MT-II|HPMRS1|PIG-V	phosphatidylinositol glycan anchor biosynthesis class V	protein-coding
chr10-23465	chr10	75519226	75546518	+	601	0.598	TTS (NM_004922)	TTS (NM_004922)	823	NM_001284194	170384	Hs.588854	NM_173540	ENSG00000196968	FUT11	FUCTXI	fucosyltransferase 11	protein-coding
chr2-35476	chr2	192530917	192545741	+	600.1	0.598	Intergenic	Intergenic	-4469	NM_001254736	64859	Hs.591610	NM_022837	ENSG00000173559	NABP1	OBFC2A|SOSS-B2|SSB2	nucleic acid binding protein 1	protein-coding
chr17-27082	chr17	29135200	29159603	+	599.3	0.747	intron (NM_015986, intron 1 of 7)	intron (NM_015986, intron 1 of 7)	4309	NM_015986	51379	Hs.649372	NM_015986	ENSG00000176390	CRLF3	CREME-9|CREME9|CRLM9|CYTOR4|FRWS|p48.2	cytokine receptor like factor 3	protein-coding
chr16-12168	chr16	1495069	1525794	+	598.4	0.598	exon (NM_001287, exon 6 of 25)	exon (NM_001287, exon 6 of 25)	14598	NM_001287	1186	Hs.459649	NM_001287	ENSG00000103249	CLCN7	CLC-7|CLC7|OPTA2|OPTB4|PPP1R63	chloride voltage-gated channel 7	protein-coding
chr1-41718	chr1	151226673	151256940	+	598.4	0.747	Intergenic	AluSq2|SINE|Alu	-12192	NM_001304764	57592	Hs.186756	NM_020832	ENSG00000143373	ZNF687	PDB6	zinc finger protein 687	protein-coding
chr1-43669	chr1	226297165	226321392	+	598.4	0.747	Intergenic	CpG	-26426	NR_146443	107985353	Hs.735455	NR_146443	ENSG00000234478	ACBD3-AS1	-	ACBD3 antisense RNA 1	ncRNA
chr3-12198	chr3	42622962	42654306	+	598.4	0.747	TTS (NM_001370300)	TTS (NM_001370300)	-3544	NM_001349125	4820	Hs.529509	NM_005385	ENSG00000114857	NKTR	p104	natural killer cell triggering receptor	protein-coding
chr11-22874	chr11	65834257	65855556	+	597.5	0.448	intron (NM_018026, intron 1 of 23)	AluJb|SINE|Alu	7163	NM_018026	55690	Hs.644326	NM_018026	ENSG00000175115	PACS1	MRD17|SHMS	phosphofurin acidic cluster sorting protein 1	protein-coding
chr4-14167	chr4	83807496	83827218	+	596.6	0.598	promoter-TSS (NR_132759)	promoter-TSS (NR_132759)	-276	NR_132759	106633808		NR_132759		SNORD143	SNORA96|SNORD171|ZL5	small nucleolar RNA, C/D box 143	snoRNA
chr19-19439	chr19	17514467	17531245	+	596.6	0.598	intron (NR_130765, intron 3 of 4)	MER20|DNA|hAT-Charlie	6306	NM_001304547	93343	Hs.515243	NM_138401	ENSG00000141971	MVB12A	CFBP|FAM125A	multivesicular body subunit 12A	protein-coding
chr18-1103	chr18	60189589	60198017	+	596.6	0.598	intron (NM_017742, intron 1 of 13)	intron (NM_017742, intron 1 of 13)	3545	NM_017742	54877	Hs.114191	NM_017742	ENSG00000141664	ZCCHC2	C18orf49	zinc finger CCHC-type containing 2	protein-coding
chr8-12947	chr8	135610107	135618583	+	596.6	0.598	exon (NM_001029939, exon 7 of 17)	exon (NM_001029939, exon 7 of 17)	4031	NR_002438	594840	Hs.626298	NR_002438	ENSG00000248492	ZFAT-AS1	NCRNA00070|SAS-ZFAT|ZFAT-AS|ZFATAS	ZFAT antisense RNA 1	ncRNA
chr1-48349	chr1	158978118	158986320	+	596.6	0.448	intron (NM_005531, intron 1 of 10)	MER46C|DNA|TcMar-Tigger	2522	NM_001206567	3428	Hs.380250	NM_005531	ENSG00000163565	IFI16	IFNGIP1|PYHIN2	interferon gamma inducible protein 16	protein-coding
chr1-42979	chr1	198125679	198143843	+	595.7	0.448	intron (NM_133494, intron 1 of 9)	Tigger1|DNA|TcMar-Tigger	8633	NM_133494	140609	Hs.24119	NM_133494	ENSG00000151414	NEK7	-	NIMA related kinase 7	protein-coding
chr19-11695	chr19	13210501	13230187	+	594.8	0.598	intron (NM_001351760, intron 10 of 15)	intron (NM_001351760, intron 10 of 15)	-6672	NM_005583	4066	Hs.46446	NM_005583	ENSG00000104903	LYL1	bHLHa18	LYL1 basic helix-loop-helix family member	protein-coding
chr1-47520	chr1	116915893	116925209	+	594.8	0.448	intron (NM_001160233, intron 1 of 22)	intron (NM_001160233, intron 1 of 22)	4062	NM_001160233	476	Hs.371889	NM_000701	ENSG00000163399	ATP1A1	CMT2DD|HOMGSMR2	ATPase Na+/K+ transporting subunit alpha 1	protein-coding
chr2-27235	chr2	225425703	225451044	+	594.8	0.448	intron (NM_003590, intron 1 of 15)	intron (NM_003590, intron 1 of 15)	-3701	NM_001257198	8452	Hs.372286	NM_003590	ENSG00000036257	CUL3	CUL-3|PHA2E	cullin 3	protein-coding
chrX-5478	chrX	70826595	70870229	+	593.9	0.448	Intergenic	AluSp|SINE|Alu	-10051	NM_001504	2833	Hs.198252	NM_001504	ENSG00000186810	CXCR3	CD182|CD183|CKR-L2|CMKAR3|GPR9|IP10-R|Mig-R|MigR	C-X-C motif chemokine receptor 3	protein-coding
chr17_gl000205_random-152	chr17_gl000205_random	26167	52909	+	593.9	0.448	Intergenic	Intergenic	-77085	NR_003682	403340	Hs.572501	NR_003682		MGC70870	-	C-terminal binding protein 2 pseudogene	pseudo
chr19-22366	chr19	42745963	42759257	+	593.9	0.598	3' UTR (NM_001308402, exon 4 of 4)	3' UTR (NM_001308402, exon 4 of 4)	5441	NM_001308402	2077	Hs.655969	NM_006494	ENSG00000105722	ERF	CHYTS|CRS4|PE-2|PE2	ETS2 repressor factor	protein-coding
chr11-18591	chr11	124615991	124633924	+	593.9	0.598	intron (NM_138961, intron 4 of 6)	MIRc|SINE|MIR	-2806	NM_001329920	23584	Hs.112377	NM_014312	ENSG00000019102	VSIG2	2210413P10Rik|CTH|CTXL	V-set and immunoglobulin domain containing 2	protein-coding
chr13-9836	chr13	100147561	100160313	+	593	0.448	promoter-TSS (NR_133664)	promoter-TSS (NR_133664)	211	NM_004800	9375	Hs.607896	NM_004800	ENSG00000125304	TM9SF2	P76	transmembrane 9 superfamily member 2	protein-coding
chr6-20928	chr6	10520981	10540517	+	593	0.598	intron (NM_145649, intron 3 of 4)	intron (NM_145649, intron 3 of 4)	9181	NM_145649	2651	Hs.519884	NM_001491	ENSG00000111846	GCNT2	CCAT|CTRCT13|GCNT2C|GCNT5|IGNT|II|NACGT1|NAGCT1|ULG3|bA360O19.2|bA421M1.1	glucosaminyl (N-acetyl) transferase 2 (I blood group)	protein-coding
chr19-22731	chr19	50369749	50381748	+	592.1	0.747	intron (NM_001098632, intron 2 of 4)	intron (NM_001098632, intron 2 of 4)	3758	NM_001278159	84335	Hs.515542	NM_032375	ENSG00000204673	AKT1S1	Lobe|PRAS40	AKT1 substrate 1	protein-coding
chr8-17236	chr8	132915966	132940413	+	592.1	0.598	promoter-TSS (NM_001323557)	promoter-TSS (NM_001323557)	-831	NM_001323557	23167	Hs.204564	NM_015137	ENSG00000132294	EFR3A	-	EFR3 homolog A	protein-coding
chr8-15245	chr8	22921017	22932722	+	592.1	0.598	promoter-TSS (NR_027140)	promoter-TSS (NR_027140)	-325	NM_003842	8795	Hs.521456	NM_003842	ENSG00000120889	TNFRSF10B	CD262|DR5|KILLER|KILLER/DR5|TRAIL-R2|TRAILR2|TRICK2|TRICK2A|TRICK2B|TRICKB|ZTNFR9	TNF receptor superfamily member 10b	protein-coding
chr4-16925	chr4	103739430	103750846	+	591.2	0.598	intron (NM_181893, intron 1 of 6)	intron (NM_181893, intron 1 of 6)	1879	NM_001300795	7323	Hs.518773	NM_003340	ENSG00000109332	UBE2D3	E2(17)KB3|UBC4/5|UBCH5C	ubiquitin conjugating enzyme E2 D3	protein-coding
chr14-19347	chr14	96963668	96986488	+	591.2	0.747	intron (NM_001293628, intron 1 of 21)	intron (NM_001293628, intron 1 of 21)	5876	NM_001293628	10914	Hs.253726	NM_032632	ENSG00000090060	PAPOLA	PAP|PAP-alpha	poly(A) polymerase alpha	protein-coding
chr17-16016	chr17	61903886	61926512	+	590.3	0.598	intron (NM_001098426, intron 1 of 12)	intron (NM_001098426, intron 1 of 12)	889	NM_001330440	6603	Hs.250581	NM_003077	ENSG00000108604	SMARCD2	BAF60B|CRACD2|PRO2451|Rsc6p|SGD2	SWI/SNF related, matrix associated, actin dependent regulator of chromatin, subfamily d, member 2	protein-coding
chr17-29463	chr17	79868580	79895682	+	590.3	0.598	promoter-TSS (NM_032711)	promoter-TSS (NM_032711)	-789	NM_032711	4097	Hs.252229	NM_002359	ENSG00000197063	MAFG	hMAF	MAF bZIP transcription factor G	protein-coding
chr14-17615	chr14	50051216	50067199	+	589.4	0.598	intron (NM_001351375, intron 1 of 2)	AluSp|SINE|Alu	5909	NR_002715	6029		NR_002715	ENSG00000276168	RN7SL1	7L1a|7SL|RN7SL|RNSRP1	RNA component of signal recognition particle 7SL1	scRNA
chr2-34770	chr2	153010573	153033070	+	589.4	0.598	intron (NM_005843, intron 1 of 13)	AluSc8|SINE|Alu	10456	NM_005843	10254	Hs.17200	NM_005843	ENSG00000115145	STAM2	Hbp|STAM2A|STAM2B	signal transducing adaptor molecule 2	protein-coding
chr12-29475	chr12	122063989	122076338	+	588.6	0.747	intron (NM_032790, intron 1 of 1)	intron (NM_032790, intron 1 of 1)	5708	NM_032790	84876	Hs.55148	NM_032790		ORAI1	CRACM1|IMD9|ORAT1|TAM2|TMEM142A	ORAI calcium release-activated calcium modulator 1	protein-coding
chr19-23255	chr19	3132256	3156050	+	588.6	0.598	intron (NR_110670, intron 2 of 3)	MIRc|SINE|MIR	8122	NM_002068	2769	Hs.73797	NM_002068	ENSG00000060558	GNA15	GNA16	G protein subunit alpha 15	protein-coding
chr17-27896	chr17	45260125	45285117	+	588.6	0.747	Intergenic	AluSp|SINE|Alu	-5960	NR_148340	996	Hs.463295	NM_001256	ENSG00000004897	CDC27	ANAPC3|APC3|CDC27Hs|D0S1430E|D17S978E|H-NUC|HNUC|NUC2	cell division cycle 27	protein-coding
chr15-14257	chr15	41575423	41602424	+	588.6	0.598	intron (NR_152821, intron 2 of 4)	intron (NR_152821, intron 2 of 4)	11383	NR_152820	729082	Hs.380164	NR_026757	ENSG00000247556	OIP5-AS1	cyrano|linc-OIP5	OIP5 antisense RNA 1	ncRNA
chr1-23081	chr1	183439633	183451335	+	587.7	0.747	intron (NM_001174061, intron 1 of 21)	intron (NM_001174061, intron 1 of 21)	3850	NM_173156	9887	Hs.591463	NM_014837	ENSG00000116698	SMG7	C1orf16|EST1C|SGA56M	SMG7 nonsense mediated mRNA decay factor	protein-coding
chr15-16661	chr15	50642384	50649712	+	586.8	0.747	promoter-TSS (NR_024490)	promoter-TSS (NR_024490)	-323	NR_024490	100129387	Hs.659360	NR_024490		GABPB1-AS1	-	GABPB1 antisense RNA 1	ncRNA
chr1-44351	chr1	8554316	8594424	+	586.8	0.598	intron (NM_012102, intron 8 of 23)	Charlie1|DNA|hAT-Charlie	-19397	NR_132752	106632271		NR_132752		SNORD128	ZL43	small nucleolar RNA, C/D box 128	snoRNA
chr4-8757	chr4	3039891	3060651	+	585.9	0.747	Intergenic	MER57-int|LTR|ERV1	25970	NR_045414	100750326	Hs.575112	NR_045414		HTT-AS	HTT-AS1|HTTAS	HTT antisense RNA	ncRNA
chr1-45085	chr1	25558328	25574580	+	585.9	0.747	Intergenic	Intergenic	-7461	NM_015484	25949	Hs.20013	NM_015484	ENSG00000117614	SYF2	CBPIN|NTC31|P29|fSAP29	SYF2 pre-mRNA splicing factor	protein-coding
chr20-10434	chr20	37613729	37651118	+	585	0.747	non-coding (NR_033905, exon 11 of 22)	non-coding (NR_033905, exon 11 of 22)	41436	NR_033905	60625	Hs.444520	NM_021931	ENSG00000101452	DHX35	C20orf15|DDX35|KAIA0875	DEAH-box helicase 35	protein-coding
chr1-46009	chr1	42121849	42165356	+	585	0.747	intron (NM_001127714, intron 1 of 7)	intron (NM_001127714, intron 1 of 7)	-193248	NR_126098	1907	Hs.1407	NM_001956	ENSG00000127129	EDN2	ET-2|ET2|PPET2	endothelin 2	protein-coding
chr6-26017	chr6	109693000	109704581	+	584.1	0.598	intron (NM_001346500, intron 3 of 5)	intron (NM_001346500, intron 3 of 5)	4152	NM_001346500	8763	Hs.520313	NM_006016	ENSG00000135535	CD164	DFNA66|MGC-24|MGC-24v|MUC-24|endolyn	CD164 molecule	protein-coding
chr7-16958	chr7	90224836	90257789	+	584.1	0.747	intron (NM_001287135, intron 2 of 14)	AluSx1|SINE|Alu	15677	NM_001287135	5218	Hs.258576	NM_012395	ENSG00000058091	CDK14	PFTAIRE1|PFTK1	cyclin dependent kinase 14	protein-coding
chr6-25287	chr6	41977979	42018833	+	584.1	0.747	intron (NM_001287434, intron 1 of 4)	intron (NM_001287434, intron 1 of 4)	18226	NM_001136017	896	Hs.534307	NM_001760	ENSG00000112576	CCND3	-	cyclin D3	protein-coding
chr5-23892	chr5	68652093	68672250	+	583.2	0.598	intron (NM_001015892, intron 2 of 2)	intron (NM_001015892, intron 2 of 2)	-2953	NM_133343	5884	Hs.16184	NM_002873	ENSG00000152942	RAD17	CCYC|HRAD17|R24L|RAD17SP|RAD24	RAD17 checkpoint clamp loader component	protein-coding
chr2-34426	chr2	122346198	122375608	+	582.3	0.598	intron (NM_015282, intron 2 of 38)	L1MA5A|LINE|L1	46135	NM_001142274	23332	Hs.469840	NM_015282	ENSG00000074054	CLASP1	MAST1	cytoplasmic linker associated protein 1	protein-coding
chr11-20488	chr11	82610795	82642022	+	582.3	0.448	intron (NM_145018, intron 3 of 5)	intron (NM_145018, intron 3 of 5)	-13626	NM_001319214	5547	Hs.523936	NM_005040	ENSG00000137509	PRCP	HUMPCP|PCP	prolylcarboxypeptidase	protein-coding
chr4-11780	chr4	39354024	39368340	+	582.3	0.448	intron (NM_001363495, intron 1 of 23)	AluY|SINE|Alu	6800	NM_001204747	5981	Hs.507475	NM_002913	ENSG00000035928	RFC1	A1|CANVAS|MHCBFB|PO-GA|RECC1|RFC|RFC140	replication factor C subunit 1	protein-coding
chr4-15644	chr4	8192914	8208502	+	581.4	0.598	promoter-TSS (NM_001318480)	promoter-TSS (NM_001318480)	-309	NM_018986	54436	Hs.479116	NM_018986	ENSG00000125089	SH3TC1	-	SH3 domain and tetratricopeptide repeats 1	protein-coding
chr7-18840	chr7	44488308	44511129	+	581.4	0.448	intron (NM_015332, intron 2 of 5)	intron (NM_015332, intron 2 of 5)	30539	NM_015332	23386	Hs.488171	NM_015332	ENSG00000015676	NUDCD3	NudCL	NudC domain containing 3	protein-coding
chr20-9538	chr20	52531609	52566403	+	581.4	0.598	Intergenic	L1MEg|LINE|L1	-56758	NR_002189	391257	Hs.449977	NR_002189		SUMO1P1	PIC1L|UBL2|UBL6	SUMO1 pseudogene 1	pseudo
chr6-27579	chr6	11711517	11733369	+	581.4	0.598	intron (NM_001143948, intron 6 of 6)	intron (NM_001143948, intron 6 of 6)	56837	NM_032744	84830	Hs.126409	NM_032744	ENSG00000111863	ADTRP	AIG1L|C6orf105|dJ413H6.1	androgen dependent TFPI regulating protein	protein-coding
chr13-9389	chr13	50645208	50657390	+	581.4	0.598	intron (NR_152566, intron 1 of 13)	intron (NR_152566, intron 1 of 13)	4878	NR_152567	8847	Hs.547964	NR_002612	ENSG00000231607	DLEU2	ALT1|BCMSUN|DLB2|LEU2|LINC00022|MIR15AHG|NCRNA00022|RFP2|RFP2OS|TRIM13OS	deleted in lymphocytic leukemia 2	ncRNA
chr2-32287	chr2	32181157	32206570	+	580.5	0.448	intron (NR_126034, intron 1 of 6)	intron (NR_126034, intron 1 of 6)	41870	NM_001137602	51072	Hs.444969	NM_015955	ENSG00000162959	MEMO1	C2orf4|CGI-27|MEMO|NS5ATP7	mediator of cell motility 1	protein-coding
chr22-11838	chr22	41835085	41844591	+	579.6	0.448	intron (NM_016272, intron 1 of 1)	AluSp|SINE|Alu	2967	NM_016272	10766	Hs.474978	NM_016272	ENSG00000183864	TOB2	APRO5|TOB4|TOBL|TROB2	transducer of ERBB2, 2	protein-coding
chr14-9568	chr14	24898408	24912837	+	579.6	0.448	exon (NM_015299, exon 7 of 8)	exon (NM_015299, exon 7 of 8)	6385	NM_020195	56948	Hs.643552	NM_020195	ENSG00000100445	SDR39U1	C14orf124|HCDI	short chain dehydrogenase/reductase family 39U member 1	protein-coding
chr1-34448	chr1	23345380	23367469	+	578.7	0.598	intron (NM_001009999, intron 1 of 20)	AluSx1|SINE|Alu	10463	NM_015013	23028	Hs.591518	NM_015013	ENSG00000004487	KDM1A	AOF2|BHC110|CPRF|KDM1|LSD1	lysine demethylase 1A	protein-coding
chr8-18453	chr8	56752487	56758633	+	578.7	0.448	Intergenic	Intergenic	-36834	NM_001111097	4067	Hs.491767	NM_002350	ENSG00000254087	LYN	JTK8|p53Lyn|p56Lyn	LYN proto-oncogene, Src family tyrosine kinase	protein-coding
chr3-23726	chr3	395254	418781	+	578.7	0.448	intron (NR_110739, intron 2 of 2)	intron (NR_110739, intron 2 of 2)	20461	NR_110739	101927193	Hs.677744	NR_110739	ENSG00000234661	CHL1-AS1	-	CHL1 antisense RNA 1	ncRNA
chr1-44714	chr1	16010136	16027641	+	578.7	0.448	intron (NM_015164, intron 1 of 19)	intron (NM_015164, intron 1 of 19)	8073	NM_015164	23207	Hs.646775	NM_015164	ENSG00000116786	PLEKHM2	SKIP	pleckstrin homology and RUN domain containing M2	protein-coding
chr20-9214	chr20	44736419	44758927	+	578.7	0.299	intron (NR_136327, intron 1 of 7)	intron (NR_136327, intron 1 of 7)	720	NM_001302753	958	Hs.472860	NM_001250	ENSG00000101017	CD40	Bp50|CDW40|TNFRSF5|p50	CD40 molecule	protein-coding
chr4-10104	chr4	10672794	10692050	+	578.7	0.299	intron (NM_052964, intron 1 of 18)	MIRb|SINE|MIR	3970	NM_052964	116449	Hs.62772	NM_052964	ENSG00000109684	CLNK	MIST	cytokine dependent hematopoietic cell linker	protein-coding
chr10-14378	chr10	115611030	115619851	+	577.9	0.448	intron (NM_198514, intron 1 of 10)	AluSx|SINE|Alu	1020	NM_198514	374354	Hs.369924	NM_198514	ENSG00000196865	NHLRC2	FINCA	NHL repeat containing 2	protein-coding
chr15-13310	chr15	70771117	70798610	+	577.9	0.448	Intergenic	MIRc|SINE|MIR	13404	NR_146562	105370880		NR_146562	ENSG00000259473	LINC02205	-	long intergenic non-protein coding RNA 2205	ncRNA
chr7-17316	chr7	104897943	104939619	+	577.9	0.299	intron (NM_001350738, intron 2 of 16)	intron (NM_001350738, intron 2 of 16)	-9257	NM_001350744	6733	Hs.285197	NM_182691	ENSG00000135250	SRPK2	SFRSK2	SRSF protein kinase 2	protein-coding
chr1-31437	chr1	63249086	63276586	+	577	0.448	intron (NM_032852, intron 1 of 10)	HAL1b|LINE|L1	13033	NM_032852	84938	Hs.7353	NM_032852	ENSG00000125703	ATG4C	APG4-C|APG4C|AUTL1|AUTL3	autophagy related 4C cysteine peptidase	protein-coding
chr3-27676	chr3	195995887	196019642	+	577	0.598	intron (NM_001312673, intron 1 of 8)	MER44A|DNA|TcMar-Tigger	6833	NM_001312673	5130	Hs.135997	NM_005017	ENSG00000161217	PCYT1A	CCTA|CT|CTA|CTPCT|PCYT1|SMDCRD	phosphate cytidylyltransferase 1, choline, alpha	protein-coding
chr17-25094	chr17	59103989	59143674	+	577	0.448	intron (NM_001353146, intron 20 of 25)	MER2|DNA|TcMar-Tigger	321234	NR_136397	101927855	Hs.662123	NR_136397	ENSG00000267131	LOC101927855	-	uncharacterized LOC101927855	ncRNA
chr4-9479	chr4	114676692	114684656	+	576.1	0.448	intron (NM_001321589, intron 1 of 18)	intron (NM_001321589, intron 1 of 18)	2220	NM_001321579	817	Hs.144114	NM_001221	ENSG00000145349	CAMK2D	CAMKD	calcium/calmodulin dependent protein kinase II delta	protein-coding
chr5-16159	chr5	110829819	110853423	+	576.1	0.598	intron (NM_001308059, intron 3 of 6)	AluSg4|SINE|Alu	-6303	NR_040093	100505678	Hs.745061	NR_040093	ENSG00000246859	STARD4-AS1	-	STARD4 antisense RNA 1	ncRNA
chr17-12980	chr17	46985075	46996073	+	576.1	0.448	intron (NM_023079, intron 3 of 6)	MER105|DNA|DNA	-4229	NR_135674	105371814	Hs.655254	NR_135674	ENSG00000248278	LOC105371814	-	uncharacterized LOC105371814	ncRNA
chr17-16690	chr17	7358933	7388864	+	575.2	0.448	intron (NM_020899, intron 1 of 3)	AluSq2|SINE|Alu	9052	NM_001128833	57659	Hs.35096	NM_020899	ENSG00000174282	ZBTB4	KAISO-L1|ZNF903	zinc finger and BTB domain containing 4	protein-coding
chr1-45652	chr1	33281630	33288898	+	575.2	0.448	intron (NM_022753, intron 1 of 6)	intron (NM_022753, intron 1 of 6)	-1631	NM_003680	8565	Hs.213264	NM_003680	ENSG00000134684	YARS	CMTDIC|TYRRS|YRS|YTS	tyrosyl-tRNA synthetase	protein-coding
chr2-28026	chr2	27252165	27275067	+	575.2	0.598	exon (NM_017727, exon 17 of 17)	exon (NM_017727, exon 17 of 17)	7783	NM_001083590	54867	Hs.533934	NM_017727	ENSG00000119777	TMEM214	-	transmembrane protein 214	protein-coding
chr9-17282	chr9	97136187	97160680	+	574.3	0.448	intron (NM_032558, intron 1 of 11)	L1MEc|LINE|L1	11582	NM_032558	84641	Hs.555996	NM_032558	ENSG00000148110	MFSD14B	HIATL1	major facilitator superfamily domain containing 14B	protein-coding
chr9-14023	chr9	117370585	117382463	+	574.3	0.299	intron (NM_153045, intron 1 of 8)	intron (NM_153045, intron 1 of 8)	2953	NM_001330760	203197	Hs.522357	NM_153045	ENSG00000157693	TMEM268	C9orf91	transmembrane protein 268	protein-coding
chr1-25469	chr1	155210763	155243821	+	574.3	0.448	exon (NM_005698, exon 6 of 9)	exon (NM_005698, exon 6 of 9)	-2018	NM_198264	10712	Hs.348308	NM_006589	ENSG00000160767	FAM189B	C1orf2|COTE1	family with sequence similarity 189 member B	protein-coding
chr12-6926	chr12	56109892	56139225	+	573.4	0.299	Intergenic	L1MC4|LINE|L1	-1101	NM_001257389	967	Hs.445570	NM_001780	ENSG00000135404	CD63	LAMP-3|ME491|MLA1|OMA81H|TSPAN30	CD63 molecule	protein-coding
chr19-19523	chr19	18526055	18547955	+	573.4	0.299	intron (NM_001009998, intron 1 of 16)	intron (NM_001009998, intron 1 of 16)	6797	NM_032627	170463	Hs.515259	NM_032627	ENSG00000130511	SSBP4	-	single stranded DNA binding protein 4	protein-coding
chr6-30959	chr6	157007725	157020940	+	573.4	0.448	Intergenic	Charlie2b|DNA|hAT-Charlie	-84657	NM_001346813	57492	Hs.291587	NM_017519	ENSG00000049618	ARID1B	6A3-5|BAF250B|BRIGHT|CSS1|DAN15|ELD/OSA1|MRD12|OSA2|P250R	AT-rich interaction domain 1B	protein-coding
chr4-15025	chr4	159730364	159748807	+	573.4	0.299	intron (NM_001366843, intron 1 of 17)	MER46C|DNA|TcMar-Tigger	12594	NM_001323916	57600	Hs.652441	NM_020840	ENSG00000052795	FNIP2	FNIPL|MAPO1	folliculin interacting protein 2	protein-coding
chr12-22235	chr12	110886917	110907618	+	573.4	0.448	intron (NM_016301, intron 3 of 7)	AluY|SINE|Alu	8795	NM_016301	51184	Hs.634680	NM_016301	ENSG00000111231	GPN3	ATPBD1C	GPN-loop GTPase 3	protein-coding
chr19-21205	chr19	10704743	10716622	+	573.4	0.448	Intergenic	AluSp|SINE|Alu	-2449	NM_001145056	57153	Hs.534560	NM_020428	ENSG00000129353	SLC44A2	CTL2|PP1292	solute carrier family 44 member 2	protein-coding
chr1-42105	chr1	159025100	159048138	+	572.5	0.299	intron (NM_001348247, intron 2 of 4)	intron (NM_001348247, intron 2 of 4)	9937	NM_004833	9447	Hs.733411	NM_004833	ENSG00000163568	AIM2	PYHIN4	absent in melanoma 2	protein-coding
chr11-23858	chr11	95975220	96006055	+	572.5	0.299	intron (NM_032427, intron 1 of 4)	intron (NM_032427, intron 1 of 4)	-83965	NR_036125	100422991		NR_036125	ENSG00000266192	MIR1260B	mir-1260b	microRNA 1260b	ncRNA
chr6-20586	chr6	159053434	159075286	+	571.6	0.448	intron (NM_006519, intron 1 of 4)	intron (NM_006519, intron 1 of 4)	1415	NM_001291602	6993	Hs.445999	NM_006519	ENSG00000146425	DYNLT1	CW-1|TCTEL1|tctex-1	dynein light chain Tctex-type 1	protein-coding
chr13-9804	chr13	100006512	100033587	+	571.6	0.448	non-coding (NR_026644, exon 8 of 9)	non-coding (NR_026644, exon 8 of 9)	11664	NR_030353	693208		NR_030353	ENSG00000207719	MIR623	MIRN623|hsa-mir-623	microRNA 623	ncRNA
chr11-16531	chr11	128479325	128500389	+	571.6	0.448	Intergenic	Intergenic	-32404	NM_001143820	2113	Hs.369438	NM_005238	ENSG00000134954	ETS1	ETS-1|EWSR2|c-ets-1|p54	ETS proto-oncogene 1, transcription factor	protein-coding
chr4-16516	chr4	77901337	77929535	+	571.6	0.448	intron (NM_001306147, intron 2 of 11)	intron (NM_001306147, intron 2 of 11)	44531	NM_018243	55752	Hs.128199	NM_018243	ENSG00000138758	SEPTIN11	2025-09-11	septin 11	protein-coding
chr11-10190	chr11	110216020	110244617	+	571.6	0.598	intron (NR_135100, intron 1 of 3)	AluY|SINE|Alu	4479	NR_135100	105369486	Hs.611557	NR_135100		LINC02732	-	long intergenic non-protein coding RNA 2732	ncRNA
chr17-28598	chr17	62086113	62098973	+	570.7	0.448	intron (NM_001099788, intron 1 of 5)	L1MB2|LINE|L1	5450	NM_001099789	3384	Hs.431460	NM_000873	ENSG00000108622	ICAM2	CD102	intercellular adhesion molecule 2	protein-coding
chr1-47198	chr1	101700740	101714374	+	570.7	0.299	TTS (NM_001400)	TTS (NM_001400)	5252	NM_001320730	1901	Hs.154210	NM_001400	ENSG00000170989	S1PR1	CD363|CHEDG1|D1S3362|ECGF1|EDG-1|EDG1|S1P1	sphingosine-1-phosphate receptor 1	protein-coding
chr7-14209	chr7	24612939	24648502	+	569.8	0.448	intron (NM_001303037, intron 1 of 11)	HAL1|LINE|L1	17649	NM_001303037	51678	Hs.533355	NM_016447	ENSG00000105926	MPP6	PALS2|VAM-1|VAM1|p55T	membrane palmitoylated protein 6	protein-coding
chr2-25907	chr2	101868762	101889986	+	569.8	0.448	intron (NM_017546, intron 3 of 6)	intron (NM_017546, intron 3 of 6)	10026	NM_017546	55571	Hs.744080	NM_017546	ENSG00000158435	CNOT11	C2orf29|C40	CCR4-NOT transcription complex subunit 11	protein-coding
chr7-15352	chr7	128681882	128712495	+	569.8	0.747	non-coding (NR_002187, exon 1 of 1)	non-coding (NR_002187, exon 1 of 1)	1911	NR_002187	286016	Hs.369665	NR_002187	ENSG00000230359	TPI1P2	-	triosephosphate isomerase 1 pseudogene 2	pseudo
chr11-22366	chr11	57545851	57568923	+	569.8	0.598	intron (NM_001206891, intron 2 of 18)	intron (NM_001206891, intron 2 of 18)	28113	NM_001085461	1500	Hs.166011	NM_001331	ENSG00000198561	CTNND1	BCDS2|CAS|CTNND|P120CAS|P120CTN|p120|p120(CAS)|p120(CTN)	catenin delta 1	protein-coding
chr10-16797	chr10	12154127	12172264	+	568.9	0.598	3' UTR (NM_018706, exon 17 of 17)	3' UTR (NM_018706, exon 17 of 17)	-8445	NM_001142628	55176	Hs.112955	NM_018144	ENSG00000065665	SEC61A2	-	SEC61 translocon alpha 2 subunit	protein-coding
chr14-19258	chr14	95601362	95624706	+	568.9	0.598	intron (NM_030621, intron 1 of 28)	LTR28|LTR|ERV1	-8711	NR_036131	100422981		NR_036131	ENSG00000264607	MIR3173	mir-3173	microRNA 3173	ncRNA
chr13-8489	chr13	111349910	111368883	+	568.9	0.448	promoter-TSS (NM_001352252)	promoter-TSS (NM_001352252)	-534	NR_147941	79587	Hs.508725	NM_024537	ENSG00000134905	CARS2	COXPD27|cysRS	cysteinyl-tRNA synthetase 2, mitochondrial	protein-coding
chr14-17193	chr14	21131562	21152761	+	567.2	0.598	Intergenic	MER61A|LTR|ERV1	-10175	NM_001145	283	Hs.283749	NM_001145	ENSG00000214274	ANG	ALS9|HEL168|RAA1|RNASE4|RNASE5	angiogenin	protein-coding
chr13-8853	chr13	32999771	33018205	+	567.2	0.598	intron (NM_001320836, intron 9 of 9)	intron (NM_001320836, intron 9 of 9)	-6721	NM_001353634	90634	Hs.732118	NM_052818	ENSG00000139597	N4BP2L1	CG018	NEDD4 binding protein 2 like 1	protein-coding
chr21-1433	chr21	34775322	34787080	+	567.2	0.598	intron (NM_005534, intron 1 of 6)	intron (NM_005534, intron 1 of 6)	5999	NM_001329128	3460	Hs.634632	NM_005534	ENSG00000159128	IFNGR2	AF-1|IFGR2|IFNGT1|IMD28	interferon gamma receptor 2	protein-coding
chr16-20009	chr16	75583916	75618127	+	567.2	0.448	intron (NM_007285, intron 2 of 3)	intron (NM_007285, intron 2 of 3)	744	NM_007285	11345	Hs.461379	NM_007285	ENSG00000034713	GABARAPL2	ATG8|ATG8C|GATE-16|GATE16|GEF-2|GEF2	GABA type A receptor associated protein like 2	protein-coding
chr18-7687	chr18	3585563	3606338	+	566.3	0.299	intron (NR_024101, intron 2 of 2)	intron (NR_024101, intron 2 of 2)	1838	NR_024101	649446	Hs.19872	NM_001039796		DLGAP1-AS1	HsT914	DLGAP1 antisense RNA 1	ncRNA
chrX-6058	chrX	13750140	13780582	+	566.3	0.299	intron (NM_003611, intron 8 of 22)	intron (NM_003611, intron 8 of 22)	12494	NM_003611	8481	Hs.6483	NM_003611	ENSG00000046651	OFD1	71-7A|CXorf5|JBTS10|RP23|SGBS2	OFD1 centriole and centriolar satellite protein	protein-coding
chr12-29237	chr12	118472835	118500900	+	566.3	0.299	intron (NM_018639, intron 2 of 8)	intron (NM_018639, intron 2 of 8)	12149	NM_018639	55884	Hs.506985	NM_018639	ENSG00000176871	WSB2	SBA2	WD repeat and SOCS box containing 2	protein-coding
chr9-19458	chr9	96213131	96231746	+	566.3	0.598	intron (NM_001286722, intron 1 of 17)	intron (NM_001286722, intron 1 of 17)	-6555	NR_136230	158293	Hs.350364	NM_198841	ENSG00000188938	FAM120AOS	C9orf10OS	family with sequence similarity 120A opposite strand	protein-coding
chr19-17242	chr19	12713973	12728009	+	565.4	0.299	promoter-TSS (NM_153358)	promoter-TSS (NM_153358)	636	NM_020714	57474	Hs.655860	NM_020714	ENSG00000188033	ZNF490	-	zinc finger protein 490	protein-coding
chr1-46624	chr1	66741014	66750549	+	565.4	0.299	intron (NM_001297441, intron 6 of 15)	MIRc|SINE|MIR	-52010	NM_001037339	5142	Hs.198072	NM_002600	ENSG00000184588	PDE4B	DPDE4|PDEIVB	phosphodiesterase 4B	protein-coding
chr16-9910	chr16	16091803	16127481	+	565.4	0.299	intron (NM_004996, intron 4 of 30)	MER20|DNA|hAT-Charlie	66169	NM_004996	4363	Hs.391464	NM_004996	ENSG00000103222	ABCC1	ABC29|ABCC|GS-X|MRP|MRP1	ATP binding cassette subfamily C member 1	protein-coding
chr7-15150	chr7	104581557	104598054	+	565.4	0.149	Intergenic	AluSc8|SINE|Alu	-22713	NR_027374	723809	Hs.124316	NR_027374	ENSG00000225329	LHFPL3-AS2	-	LHFPL3 antisense RNA 2	ncRNA
chr9-6177	chr9	101867458	101899885	+	565.4	0.149	intron (NM_001130916, intron 1 of 7)	intron (NM_001130916, intron 1 of 7)	16276	NM_001306210	7046	Hs.494622	NM_004612	ENSG00000106799	TGFBR1	AAT5|ACVRLK4|ALK-5|ALK5|ESS1|LDS1|LDS1A|LDS2A|MSSE|SKR4|TBR-i|TBRI|TGFR-1|tbetaR-I	transforming growth factor beta receptor 1	protein-coding
chr4-12965	chr4	170525948	170553445	+	565.4	0.149	Intergenic	Intergenic	-2033	NM_173872	1182	Hs.481186	NM_001829	ENSG00000109572	CLCN3	CLC3|ClC-3	chloride voltage-gated channel 3	protein-coding
chr8-9953	chr8	129060397	129096070	+	565.4	0.149	intron (NR_003367, intron 5 of 8)	L2a|LINE|L2	16835	NR_031612	100302175		NR_031612	ENSG00000221176	MIR1207	MIRN1207|hsa-mir-1207	microRNA 1207	ncRNA
chr8-17623	chr8	11340722	11357766	+	565.4	0.149	Intergenic	Intergenic	-2652	NM_001330465	640	Hs.146591	NM_001715	ENSG00000136573	BLK	MODY11	BLK proto-oncogene, Src family tyrosine kinase	protein-coding
chr6-22038	chr6	37452470	37485364	+	565.4	0.149	Intergenic	LTR12|LTR|ERV1	-1248	NM_138493	154467	Hs.284207	NM_138493	ENSG00000198937	CCDC167	C6orf129|HSPC265	coiled-coil domain containing 167	protein-coding
chr3-23529	chr3	194864768	194883315	+	565.4	0.149	TTS (NR_102710)	TTS (NR_102710)	5441	NR_102711	101410543	Hs.658170	NR_102710	ENSG00000230266	XXYLT1-AS2	-	XXYLT1 antisense RNA 2	ncRNA
chr7-22213	chr7	74586189	74599874	+	564.5	0.448	Intergenic	MIR|SINE|MIR	-5229	NR_003187	654817	Hs.647047	NR_003187	ENSG00000165178	NCF1C	SH3PXD1C	neutrophil cytosolic factor 1C pseudogene	pseudo
chr16-19279	chr16	48395233	48419998	+	564.5	0.598	intron (NM_003031, intron 1 of 1)	L2a|LINE|L2	-7817	NM_001006610	6477	Hs.706828	NM_003031	ENSG00000196470	SIAH1	SIAH1A	siah E3 ubiquitin protein ligase 1	protein-coding
chr14-14298	chr14	71814863	71845979	+	564.5	0.448	intron (NM_001354287, intron 2 of 23)	intron (NM_001354287, intron 2 of 23)	-34633	NR_001276	319139		NR_001276	ENSG00000207444	SNORD56B	RNU56B	small nucleolar RNA, C/D box 56B	snoRNA
chr14-2384	chr14	71787200	71799221	+	563.6	0.598	intron (NM_001354287, intron 2 of 23)	AluSx|SINE|Alu	6017	NM_015556	26037	Hs.654657	NM_015556	ENSG00000197555	SIPA1L1	E6TP1|SPAR1	signal induced proliferation associated 1 like 1	protein-coding
chr1-39455	chr1	27190536	27227331	+	563.6	0.598	intron (NM_018066, intron 4 of 4)	intron (NM_018066, intron 4 of 4)	7841	NM_018066	54707	Hs.14333	NM_018066	ENSG00000142751	GPN2	ATPBD1B	GPN-loop GTPase 2	protein-coding
chr6-15669	chr6	111180796	111207275	+	562.7	0.448	intron (NM_001287215, intron 1 of 8)	intron (NM_001287215, intron 1 of 8)	-1952	NM_001287214	262	Hs.159118	NM_001634	ENSG00000123505	AMD1	ADOMETDC|AMD|SAMDC	adenosylmethionine decarboxylase 1	protein-coding
chr13-9555	chr13	77855067	77883781	+	562.7	0.448	intron (NM_015057, intron 2 of 82)	AluSc|SINE|Alu	31805	NM_015057	23077	Hs.591221	NM_015057	ENSG00000005810	MYCBP2	Myc-bp2|PAM|PHR1|Phr	MYC binding protein 2	protein-coding
chr7-19526	chr7	92458415	92466341	+	561.8	0.448	intron (NM_001145306, intron 2 of 7)	CpG	895	NM_001259	1021	Hs.119882	NM_001259	ENSG00000105810	CDK6	MCPH12|PLSTIRE	cyclin dependent kinase 6	protein-coding
chr8-13986	chr8	71220996	71261247	+	561.8	0.299	intron (NM_001321703, intron 1 of 22)	L1ME3|LINE|L1	74504	NM_001321712	10499	Hs.446678	NM_006540	ENSG00000140396	NCOA2	GRIP1|KAT13C|NCoA-2|SRC2|TIF2|bHLHe75	nuclear receptor coactivator 2	protein-coding
chr14-17862	chr14	55344529	55369882	+	561.8	0.299	intron (NM_001024070, intron 1 of 6)	AluSp|SINE|Alu	-12294	NR_036194	100422984		NR_036194	ENSG00000265432	MIR4308	-	microRNA 4308	ncRNA
chr1-25989	chr1	182991405	183018428	+	561.8	0.598	intron (NM_002293, intron 1 of 27)	intron (NM_002293, intron 1 of 27)	12361	NM_002293	3915	Hs.609663	NM_002293	ENSG00000135862	LAMC1	LAMB2	laminin subunit gamma 1	protein-coding
chr3-20272	chr3	195259152	195278208	+	561.8	0.448	intron (NR_133014, intron 1 of 4)	intron (NR_133014, intron 1 of 4)	1468	NM_001291505	5504	Hs.535731	NM_006241	ENSG00000184203	PPP1R2	IPP-2|IPP2|PPP1R2A	protein phosphatase 1 regulatory inhibitor subunit 2	protein-coding
chr8-12267	chr8	71125568	71139542	+	560.9	0.448	intron (NM_001321703, intron 2 of 22)	intron (NM_001321703, intron 2 of 22)	-149068	NM_024504	63978	Hs.736037	NM_024504	ENSG00000147596	PRDM14	PFM11	PR/SET domain 14	protein-coding
chr6-28312	chr6	27856883	27871450	+	560.9	0.299	Intergenic	AluSg4|SINE|Alu	2963	NM_003527	8348	Hs.484991	NM_003527	ENSG00000274641	HIST1H2BO	H2B.2|H2B/n|H2BFN|dJ193B12.2	histone cluster 1 H2B family member o	protein-coding
chr7-17789	chr7	144509529	144539892	+	560.9	0.299	intron (NM_001350887, intron 1 of 6)	intron (NM_001350887, intron 1 of 6)	8323	NM_001350879	27010	Hs.660232	NM_022445	ENSG00000196511	TPK1	HTPK1|PP20|THMD5	thiamin pyrophosphokinase 1	protein-coding
[truncated: 16,772 more rows]

## Sheet: Fig.2c 1% O2
1% O2 LCL super-enhancer
[truncated: 17,632 more rows]
