# Supplementary material for: Epstein-Barr virus-transformed B-cells from a hypoxia model of the germinal center requires external unsaturated fatty acids
Source: PLoS Pathog. 2025 Nov 11;21(11):e1013694. doi: 10.1371/journal.ppat.1013694 (PMC12626287; doi:10.1371/journal.ppat.1013694)
Supplement: S2 Table — (XLSX) [file ppat.1013694.s002.xlsx]

## Sheet: RNAseq_Donor 1_triplicates
Column1	chromosome_name	start_position	end_position	external_gene_name	description	gene_biotype	21% O2 LCL_Rep1	21% O2 LCL_Rep2	21% O2 LCL_Rep3	1% O2 LCL_Rep1	1% O2 LCL_Rep2	1% O2 LCL_Rep3	baseMean	log2FoldChange	lfcSE	stat	pvalue	padj
ENSG00000044574.9	9	125234853	125241382	HSPA5	heat shock protein family A (Hsp70) member 5 [Source:HGNC Symbol;Acc:HGNC:5238]	protein_coding	8413.25	8450.41	8562.99	1878.86	1892.63	1904.35	5183.75	-2.16343	0.0563508	-38.3922	0	9.98135e-303
ENSG00000122884.12	10	73007217	73096974	P4HA1	prolyl 4-hydroxylase subunit alpha 1 [Source:HGNC Symbol;Acc:HGNC:8546]	protein_coding	1046.54	1053.95	1065.07	6277.25	6469.5	6174.99	3681.22	2.57973	0.0650106	39.6816	0	9.98135e-303
ENSG00000198727.2	MT	14747	15887	MT-CYB	mitochondrially encoded cytochrome b [Source:HGNC Symbol;Acc:HGNC:7427]	protein_coding	20940	20980.7	21088.3	3709.99	3879.24	3794.81	12398.8	-2.46866	0.0525698	-46.9597	0	9.98135e-303
ENSG00000198763.3	MT	4470	5511	MT-ND2	mitochondrially encoded NADH:ubiquinone oxidoreductase core subunit 2 [Source:HGNC Symbol;Acc:HGNC:7456]	protein_coding	23557.1	23194.5	23466.7	4686.35	4664.02	4757.46	14054.4	-2.31535	0.0496902	-46.5957	0	9.98135e-303
ENSG00000198888.2	MT	3307	4262	MT-ND1	mitochondrially encoded NADH:ubiquinone oxidoreductase core subunit 1 [Source:HGNC Symbol;Acc:HGNC:7455]	protein_coding	28249.1	27256.6	27522.3	5591.72	5635.61	5673.28	16654.8	-2.29656	0.0507664	-45.2378	0	9.98135e-303
ENSG00000198899.2	MT	8527	9207	MT-ATP6	mitochondrially encoded ATP synthase membrane subunit 6 [Source:HGNC Symbol;Acc:HGNC:7414]	protein_coding	37071.7	35465.9	36568.4	7433.8	7625.48	7623.5	21964.8	-2.2661	0.0521205	-43.4781	0	9.98135e-303
ENSG00000198938.2	MT	9207	9990	MT-CO3	mitochondrially encoded cytochrome c oxidase III [Source:HGNC Symbol;Acc:HGNC:7422]	protein_coding	41209.9	40865.6	41202	10150.8	10317.9	10486.5	25705.5	-1.99368	0.0481177	-41.4334	0	9.98135e-303
ENSG00000254709.8	22	22887780	22896111	IGLL5	immunoglobulin lambda like polypeptide 5 [Source:HGNC Symbol;Acc:HGNC:38476]	protein_coding	2984.75	3031.83	3115.79	206.953	221.888	236.327	1632.92	-3.78069	0.0946388	-39.9486	0	9.98135e-303
ENSG00000198712.1	MT	7586	8269	MT-CO2	mitochondrially encoded cytochrome c oxidase II [Source:HGNC Symbol;Acc:HGNC:7421]	protein_coding	25982.7	26088.3	26083.6	7650.47	7625.48	7713.19	16857.3	-1.76538	0.0472164	-37.389	5.89653e-306	9.98135e-303
ENSG00000114268.12	3	48517684	48562015	PFKFB4	6-phosphofructo-2-kinase/fructose-2,6-biphosphatase 4 [Source:HGNC Symbol;Acc:HGNC:8875]	protein_coding	321.872	340.619	347.257	2970.75	2956.59	3046.37	1663.91	3.15305	0.0847225	37.2162	3.73796e-303	5.8407e-300
ENSG00000112715.25	6	43770184	43786487	VEGFA	vascular endothelial growth factor A [Source:HGNC Symbol;Acc:HGNC:12680]	protein_coding	380.196	333.974	313.153	3767.38	3676.23	3655.91	2021.14	3.43404	0.0942075	36.4519	6.41928e-291	8.693e-288
ENSG00000239264.9	6	7881517	7910788	TXNDC5	thioredoxin domain containing 5 [Source:HGNC Symbol;Acc:HGNC:21073]	protein_coding	4017.53	4009.4	4070.96	756.147	745.214	748.934	2391.36	-2.42637	0.0683413	-35.5037	4.30799e-276	5.46926e-273
ENSG00000211899.10	14	105851705	105856218	IGHM	immunoglobulin heavy constant mu [Source:HGNC Symbol;Acc:HGNC:5541]	IG_C_gene	82211.7	85054.1	83291.4	21156	20768.3	20938.7	52236.7	-1.99485	0.0477561	-41.7715	0	0
ENSG00000211949.3	14	106268606	106269140	IGHV3-23	immunoglobulin heavy variable 3-23 [Source:HGNC Symbol;Acc:HGNC:5588]	IG_V_gene	5863.31	5937.42	5879.19	741.26	713.715	705.548	3306.74	-3.03226	0.0675797	-44.8695	0	0
ENSG00000198786.2	MT	12337	14148	MT-ND5	mitochondrially encoded NADH:ubiquinone oxidoreductase core subunit 5 [Source:HGNC Symbol;Acc:HGNC:7461]	protein_coding	31440	30857.4	31039.3	9746.09	9995.06	10098.9	20529.5	-1.64524	0.0495657	-33.1932	1.34997e-241	1.44326e-238
ENSG00000248527.1	1	633696	634376	MTATP6P1	MT-ATP6 pseudogene 1 [Source:HGNC Symbol;Acc:HGNC:44575]	unprocessed_pseudogene	6902.16	7042.89	7022.46	1437.34	1428.45	1471.88	4217.53	-2.27316	0.0600407	-37.8603	0	0
ENSG00000132465.12	4	70655541	70681817	JCHAIN	joining chain of multimeric IgA and IgM [Source:HGNC Symbol;Acc:HGNC:5713]	protein_coding	7319.02	7575.96	7481.76	1805.53	1915.33	1876	4662.27	-1.99964	0.0619734	-32.2661	2.08974e-228	2.02137e-225
ENSG00000135245.10	7	128455849	128458418	HILPDA	hypoxia inducible lipid droplet associated [Source:HGNC Symbol;Acc:HGNC:28859]	protein_coding	168.585	197.704	225.314	2551.79	2587.37	2696.68	1404.58	3.73528	0.115785	32.2605	2.50544e-228	2.31332e-225
ENSG00000198886.2	MT	10760	12137	MT-ND4	mitochondrially encoded NADH:ubiquinone oxidoreductase core subunit 4 [Source:HGNC Symbol;Acc:HGNC:7459]	protein_coding	60269.5	58445.8	58741.9	19828.7	20427.7	20422	39689.3	-1.54825	0.0494065	-31.3369	1.46904e-215	1.29742e-212
ENSG00000161958.11	17	7438273	7444937	FGF11	fibroblast growth factor 11 [Source:HGNC Symbol;Acc:HGNC:3667]	protein_coding	94.2219	70.5375	80.4751	1531.2	1485.23	1517.74	796.568	4.21849	0.13655	30.8935	1.46185e-209	1.23727e-206
ENSG00000002079.14	7	99238829	99311130	MYH16	myosin heavy chain 16 pseudogene [Source:HGNC Symbol;Acc:HGNC:31038]	transcribed_unitary_pseudogene	0	1.20458	1.44854	2.37743	0	0	0.838423	-0.908449	2.84388	-0.31944	0.749393	NA
ENSG00000176171.11	10	131966455	131982013	BNIP3	BCL2 interacting protein 3 [Source:HGNC Symbol;Acc:HGNC:1084]	protein_coding	930.63	958.546	916.455	3765.05	3884.21	3907.21	2393.68	2.04177	0.0696287	29.3236	5.18887e-189	4.21606e-186
ENSG00000167748.11	19	50819146	50823787	KLK1	kallikrein 1 [Source:HGNC Symbol;Acc:HGNC:6357]	protein_coding	276.467	279.314	240.185	2268.61	2112.32	2102.37	1213.21	3.02245	0.103404	29.2297	8.14374e-188	6.36245e-185
ENSG00000228253.1	MT	8366	8572	MT-ATP8	mitochondrially encoded ATP synthase membrane subunit 8 [Source:HGNC Symbol;Acc:HGNC:7415]	protein_coding	4146.82	3778.71	3962.49	854.662	860.925	827.125	2405.12	-2.22505	0.0769946	-28.8988	1.23758e-183	9.31072e-181
ENSG00000211651.3	22	22380766	22381347	IGLV1-44	immunoglobulin lambda variable 1-44 [Source:HGNC Symbol;Acc:HGNC:5879]	IG_V_gene	2186.35	2062.96	2190.01	84.8208	82.2346	95.6675	1117.01	-4.61559	0.12442	-37.097	3.14207e-301	4.55892e-298
ENSG00000164850.15	7	1082208	1093815	GPER1	G protein-coupled estrogen receptor 1 [Source:HGNC Symbol;Acc:HGNC:4485]	protein_coding	139.72	128.762	122.957	1420.83	1351.88	1325.94	748.35	3.38565	0.119542	28.3217	1.86743e-176	1.35475e-173
ENSG00000026297.16	6	166922113	166957191	RNASET2	ribonuclease T2 [Source:HGNC Symbol;Acc:HGNC:21686]	protein_coding	1480.7	1545.55	1511.58	5080.24	5047.47	5145.56	3301.85	1.7509	0.0626307	27.956	5.57994e-172	3.90846e-169
ENSG00000109107.14	17	28573115	28576948	ALDOC	aldolase, fructose-bisphosphate C [Source:HGNC Symbol;Acc:HGNC:418]	protein_coding	1190.23	1392.22	1135.19	7368.13	7397.14	7205.84	4281.46	2.56298	0.0917586	27.9317	1.09893e-171	7.44088e-169
ENSG00000159958.7	22	41922032	41926806	TNFRSF13C	TNF receptor superfamily member 13C [Source:HGNC Symbol;Acc:HGNC:17755]	protein_coding	1155.13	1136.42	1166.53	4080.62	4007.16	4034.97	2596.8	1.81	0.0648699	27.902	2.52535e-171	1.65476e-168
ENSG00000061918.14	4	155758992	155807811	GUCY1B1	guanylate cyclase 1 soluble subunit beta 1 [Source:HGNC Symbol;Acc:HGNC:4687]	protein_coding	118.911	105.35	89.1298	1262.83	1322.98	1313.61	702.135	3.63194	0.132654	27.379	4.88035e-165	3.09795e-162
ENSG00000243290.3	2	89040224	89040745	IGKV1-12	immunoglobulin kappa variable 1-12 [Source:HGNC Symbol;Acc:HGNC:5730]	IG_V_gene	2013.84	2079.4	2056.26	131.841	139.088	112.609	1088.84	-4.00277	0.114759	-34.8797	1.5106e-266	1.80499e-263
ENSG00000145287.11	4	83090048	83137075	PLAC8	placenta associated 8 [Source:HGNC Symbol;Acc:HGNC:19254]	protein_coding	1636.53	1595.04	1672.78	5588.43	5597.76	5370.25	3576.8	1.75583	0.0641427	27.3738	5.62724e-165	3.46382e-162
ENSG00000198840.2	MT	10059	10404	MT-ND3	mitochondrially encoded NADH:ubiquinone oxidoreductase core subunit 3 [Source:HGNC Symbol;Acc:HGNC:7458]	protein_coding	4914.05	4677.21	5134.84	1303.66	1282.25	1268.59	3096.77	-1.9334	0.0719417	-26.8745	4.36268e-159	2.60644e-156
ENSG00000135925.9	2	218880852	218899581	WNT10A	Wnt family member 10A [Source:HGNC Symbol;Acc:HGNC:13829]	protein_coding	203.479	240.002	256.409	1979.96	1831.17	1904.36	1069.23	3.0358	0.113631	26.7163	3.04466e-157	1.76703e-154
ENSG00000165959.12	14	95181940	95319908	CLMN	calmin [Source:HGNC Symbol;Acc:HGNC:19972]	protein_coding	106.259	71.5372	95.5231	1686.44	1528.17	1472.56	826.748	4.11876	0.154881	26.5931	8.16142e-156	4.60508e-153
ENSG00000179218.15	19	12938578	12944489	CALR	calreticulin [Source:HGNC Symbol;Acc:HGNC:1455]	protein_coding	9638.79	9543.55	9699.46	3636.42	3558.65	3672.23	6624.85	-1.41011	0.0537404	-26.2392	9.49071e-152	5.2104e-149
ENSG00000211677.2	22	22900976	22901437	IGLC2	immunoglobulin lambda constant 2 [Source:HGNC Symbol;Acc:HGNC:5856]	IG_C_gene	3291.92	3527.25	3520.53	520.91	490.362	485.313	1972.71	-2.78768	0.0829942	-33.5888	2.44085e-247	2.7545e-244
ENSG00000109971.14	11	123057489	123063230	HSPA8	heat shock protein family A (Hsp70) member 8 [Source:HGNC Symbol;Acc:HGNC:5241]	protein_coding	24381.6	23240.3	24593.7	8117.88	7501.65	7662.07	15916.2	-1.63305	0.062446	-26.1514	9.49568e-151	5.07594e-148
ENSG00000170525.21	10	6144934	6254644	PFKFB3	6-phosphofructo-2-kinase/fructose-2,6-biphosphatase 3 [Source:HGNC Symbol;Acc:HGNC:8874]	protein_coding	294.306	286.544	283.05	1569.47	1530.65	1543.93	917.992	2.42593	0.0930115	26.082	5.83053e-150	3.03681e-147
ENSG00000119950.21	10	110207605	110287365	MXI1	MAX interactor 1, dimerization protein [Source:HGNC Symbol;Acc:HGNC:7534]	protein_coding	100.133	77.9312	111.675	1659.54	1385.95	1529.31	810.756	4.00289	0.156251	25.6184	9.51002e-145	4.82943e-142
ENSG00000163683.12	4	39546336	39638902	SMIM14	small integral membrane protein 14 [Source:HGNC Symbol;Acc:HGNC:27321]	protein_coding	714.082	695.815	659.749	2884.55	2716.46	2798.26	1744.82	2.02013	0.0793589	25.4557	6.10867e-143	3.02648e-140
ENSG00000166598.16	12	103930107	103953931	HSP90B1	heat shock protein 90 beta family member 1 [Source:HGNC Symbol;Acc:HGNC:12028]	protein_coding	13261.6	13233.2	13351.5	5618.46	5640.53	5625.47	9455.12	-1.23874	0.0493134	-25.1196	3.03515e-139	1.46793e-136
ENSG00000162433.15	1	65147549	65232145	AK4	adenylate kinase 4 [Source:HGNC Symbol;Acc:HGNC:363]	protein_coding	471.187	322.546	348.438	3968.18	3938.87	3967.54	2169.46	3.38215	0.13484	25.0827	7.67717e-139	3.62666e-136
ENSG00000157514.16	X	107713221	107777342	TSC22D3	TSC22 domain family member 3 [Source:HGNC Symbol;Acc:HGNC:3051]	protein_coding	466.896	465.419	417.224	2208.86	2099.69	2211.57	1311.61	2.27168	0.0911009	24.9358	3.04116e-137	1.40398e-134
ENSG00000100600.15	14	92703807	92748679	LGMN	legumain [Source:HGNC Symbol;Acc:HGNC:9472]	protein_coding	716.298	715.247	703.035	3176.74	2999.06	2832.16	1857.09	2.07693	0.0835922	24.8459	2.8615e-136	1.29168e-133
ENSG00000124942.14	11	62433542	62556235	AHNAK	AHNAK nucleoprotein [Source:HGNC Symbol;Acc:HGNC:347]	protein_coding	929.584	855.997	944.926	3912.06	3828.7	3568.52	2339.97	2.05111	0.0827609	24.7836	1.34634e-135	5.81878e-133
ENSG00000214193.11	1	36306368	36329340	SH3D21	SH3 domain containing 21 [Source:HGNC Symbol;Acc:HGNC:26236]	protein_coding	155.062	139.726	129.499	1142.2	1121.81	1170.49	643.133	3.01904	0.121918	24.7628	2.25503e-135	9.543e-133
ENSG00000211955.2	14	106359793	106360324	IGHV3-33	immunoglobulin heavy variable 3-33 [Source:HGNC Symbol;Acc:HGNC:5596]	IG_V_gene	2058.64	2136.47	2031.84	196.379	211.17	179.376	1135.64	-3.40772	0.10442	-32.6346	1.32434e-233	1.34507e-230
ENSG00000156171.15	1	111117163	111140203	DRAM2	DNA damage regulated autophagy modulator 2 [Source:HGNC Symbol;Acc:HGNC:28769]	protein_coding	628.844	633.786	646.294	2399.4	2348.47	2315.29	1495.35	1.888	0.0765323	24.6693	2.2823e-134	9.27208e-132
ENSG00000197451.12	5	178204533	178211163	HNRNPAB	heterogeneous nuclear ribonucleoprotein A/B [Source:HGNC Symbol;Acc:HGNC:5034]	protein_coding	2782.21	2817.31	2710.76	770.342	774.551	804.68	1776.64	-1.82297	0.0739569	-24.6491	3.76485e-134	1.49952e-131
ENSG00000102096.9	X	48913182	48919024	PIM2	Pim-2 proto-oncogene, serine/threonine kinase [Source:HGNC Symbol;Acc:HGNC:8987]	protein_coding	1485.95	1476.28	1384.61	4503.96	4512.9	4535.38	2983.18	1.63975	0.0666464	24.6038	1.15056e-133	4.49449e-131
ENSG00000099875.16	19	2037465	2051244	MKNK2	MAPK interacting serine/threonine kinase 2 [Source:HGNC Symbol;Acc:HGNC:7111]	protein_coding	7911.2	7802.89	7684.23	18097.6	17998.3	18234.6	12954.8	1.21526	0.0494688	24.5662	2.90646e-133	1.11394e-130
ENSG00000100097.12	22	37675636	37679802	LGALS1	galectin 1 [Source:HGNC Symbol;Acc:HGNC:6561]	protein_coding	887.287	895.882	896.163	3080.66	2936.11	2982.09	1946.37	1.74809	0.0716979	24.3813	2.70386e-131	1.0171e-128
ENSG00000109046.15	17	27294076	27315926	WSB1	WD repeat and SOCS box containing 1 [Source:HGNC Symbol;Acc:HGNC:19221]	protein_coding	1808.24	1712.93	1834.92	5292.35	5210.46	5349.43	3534.72	1.56618	0.0649834	24.1013	2.42234e-128	8.94637e-126
ENSG00000102879.16	16	30182827	30189076	CORO1A	coronin 1A [Source:HGNC Symbol;Acc:HGNC:2252]	protein_coding	9948.98	9932.11	9958.11	3371.77	3679.87	3564.92	6742.63	-1.4914	0.0619777	-24.0635	6.02786e-128	2.1865e-125
ENSG00000174500.13	3	112120839	112133270	GCSAM	germinal center associated signaling and motility [Source:HGNC Symbol;Acc:HGNC:20253]	protein_coding	655.022	614.779	583.863	2427.04	2483.71	2462.62	1537.84	1.99095	0.0827556	24.0582	6.84466e-128	2.43922e-125
ENSG00000212907.2	MT	10470	10766	MT-ND4L	mitochondrially encoded NADH:ubiquinone oxidoreductase core subunit 4L [Source:HGNC Symbol;Acc:HGNC:7460]	protein_coding	6070.12	6176.31	6108.31	1864.21	2017.29	2047.88	4047.35	-1.63053	0.067817	-24.0431	9.86379e-128	3.45454e-125
ENSG00000007944.15	6	16129086	16148248	MYLIP	myosin regulatory light chain interacting protein [Source:HGNC Symbol;Acc:HGNC:21155]	protein_coding	220.419	240.958	241.534	1404.1	1290.29	1312.93	785.038	2.51303	0.108664	23.1267	2.4948e-118	8.5893e-116
ENSG00000102144.15	X	77910739	78129295	PGK1	phosphoglycerate kinase 1 [Source:HGNC Symbol;Acc:HGNC:8896]	protein_coding	8422	8517.38	7952.59	21595.3	21712	22816.5	15169.3	1.40938	0.0609563	23.1211	2.84136e-118	9.61942e-116
ENSG00000115756.13	2	10302889	10427617	HPCAL1	hippocalcin like 1 [Source:HGNC Symbol;Acc:HGNC:5145]	protein_coding	87.0612	96.8774	70.5255	947.91	983.366	1094.93	546.779	3.57568	0.155433	23.0047	4.18412e-117	1.39331e-114
ENSG00000111674.9	12	6913745	6923698	ENO2	enolase 2 [Source:HGNC Symbol;Acc:HGNC:3353]	protein_coding	577.128	533.241	390.319	4548.47	4228.2	4401.21	2446.43	3.13592	0.137519	22.8035	4.22926e-115	1.36363e-112
ENSG00000172757.13	11	65823022	65862026	CFL1	cofilin 1 [Source:HGNC Symbol;Acc:HGNC:1874]	protein_coding	8030.09	8422.88	8132.73	3341.56	3348.29	3340.59	5769.36	-1.29347	0.0567356	-22.7981	4.78489e-115	1.51868e-112
ENSG00000147454.14	8	23528956	23575463	SLC25A37	solute carrier family 25 member 37 [Source:HGNC Symbol;Acc:HGNC:29786]	protein_coding	206.533	211.969	181.878	1323.28	1225.52	1417.38	761.093	2.72256	0.12156	22.3968	4.22606e-111	1.28125e-108
ENSG00000123416.15	12	49127782	49131397	TUBA1B	tubulin alpha 1b [Source:HGNC Symbol;Acc:HGNC:18809]	protein_coding	16834.3	17310.6	17243.5	7781.87	7925.98	7888.88	12497.5	-1.12287	0.0501593	-22.386	5.38595e-111	1.60889e-108
ENSG00000169403.12	1	28147166	28193936	PTAFR	platelet activating factor receptor [Source:HGNC Symbol;Acc:HGNC:9582]	protein_coding	113.89	89.8295	98.735	872.105	914.761	963.343	508.777	3.18147	0.143011	22.2463	1.22508e-109	3.60654e-107
ENSG00000144476.6	2	236567787	236582354	ACKR3	atypical chemokine receptor 3 [Source:HGNC Symbol;Acc:HGNC:23692]	protein_coding	56.0254	35.104	33.7709	771.235	856.497	783.416	422.675	4.32125	0.194264	22.2442	1.28391e-109	3.72573e-107
ENSG00000003249.15	16	90004871	90019890	DBNDD1	dysbindin domain containing 1 [Source:HGNC Symbol;Acc:HGNC:28455]	protein_coding	239.459	255.516	266.745	1557.99	1348.97	1454.92	853.933	2.5195	0.113539	22.1907	4.22009e-109	1.19059e-106
ENSG00000099783.12	19	8444767	8489114	HNRNPM	heterogeneous nuclear ribonucleoprotein M [Source:HGNC Symbol;Acc:HGNC:5046]	protein_coding	3911.4	4104.47	4092.54	1456.39	1376.44	1392.63	2722.31	-1.51859	0.068688	-22.1085	2.62062e-108	7.29216e-106
ENSG00000203710.12	1	207496147	207641765	CR1	complement C3b/C4b receptor 1 (Knops blood group) [Source:HGNC Symbol;Acc:HGNC:2334]	protein_coding	447.556	455.566	374.853	1990.39	2062.91	2075.86	1234.52	2.26025	0.102955	21.9538	7.96371e-107	2.15689e-104
ENSG00000115457.10	2	216632828	216664436	IGFBP2	insulin like growth factor binding protein 2 [Source:HGNC Symbol;Acc:HGNC:5471]	protein_coding	0.28562	1.15937	2.89688	5914.62	6009.99	5539.21	2911.36	12.7717	0.582246	21.9352	1.19922e-106	3.20524e-104
ENSG00000147852.17	9	2621182	2660056	VLDLR	very low density lipoprotein receptor [Source:HGNC Symbol;Acc:HGNC:12698]	protein_coding	58.7283	65.6763	69.1272	762.998	696.725	705.216	393.078	3.4905	0.159133	21.9345	1.21767e-106	3.21229e-104
ENSG00000196352.16	1	207321532	207386804	CD55	CD55 molecule (Cromer blood group) [Source:HGNC Symbol;Acc:HGNC:2665]	protein_coding	320.955	350.355	342.061	1434.87	1427.17	1488.96	894.062	2.10298	0.0964883	21.7952	2.5758e-105	6.62307e-103
ENSG00000196968.11	10	73772276	73780251	FUT11	fucosyltransferase 11 [Source:HGNC Symbol;Acc:HGNC:19233]	protein_coding	340.833	357.104	325.047	1492.37	1443.66	1421.59	896.767	2.08925	0.0963242	21.6897	2.5644e-104	6.51133e-102
ENSG00000186352.9	4	185396021	185400628	ANKRD37	ankyrin repeat domain 37 [Source:HGNC Symbol;Acc:HGNC:29593]	protein_coding	207.226	201.504	215.783	1059.07	1063.91	1106.14	642.272	2.37172	0.109758	21.6087	1.48913e-103	3.7344e-101
ENSG00000060982.15	12	24810024	24949101	BCAT1	branched chain amino acid transaminase 1 [Source:HGNC Symbol;Acc:HGNC:976]	protein_coding	809.9	787.757	779.788	2798.09	3226.3	2976.97	1896.47	1.92015	0.0888828	21.6032	1.67736e-103	4.15514e-101
ENSG00000075340.23	2	70607618	70768225	ADD2	adducin 2 [Source:HGNC Symbol;Acc:HGNC:244]	protein_coding	72.7999	67.2463	42.9146	940.117	944.472	1094.01	526.927	4.01963	0.186467	21.5567	4.57747e-103	1.12027e-100
ENSG00000116133.13	1	54849627	54887195	DHCR24	24-dehydrocholesterol reductase [Source:HGNC Symbol;Acc:HGNC:2859]	protein_coding	2705.36	2696.02	2625.75	922.433	944.494	942.879	1806.16	-1.51475	0.0707673	-21.4047	1.20841e-101	2.88783e-99
ENSG00000155660.11	7	149003062	149028662	PDIA4	protein disulfide isomerase family A member 4 [Source:HGNC Symbol;Acc:HGNC:30167]	protein_coding	2212.05	2290.15	2328.63	718.075	676.827	714.947	1490.11	-1.69458	0.079399	-21.3426	4.56991e-101	1.0794e-98
ENSG00000030419.16	2	212999691	213152427	IKZF2	IKAROS family zinc finger 2 [Source:HGNC Symbol;Acc:HGNC:13177]	protein_coding	2611.13	2698.62	2603.02	6172.24	6236.9	6123.82	4407.62	1.22777	0.0577363	21.2651	2.39136e-100	5.58342e-98
ENSG00000108654.16	17	64498254	64508199	DDX5	DEAD-box helicase 5 [Source:HGNC Symbol;Acc:HGNC:2746]	protein_coding	8826.74	8772.81	9029.5	2787.05	2989.97	3207.1	5935.53	-1.56801	0.0743957	-21.0767	1.30216e-98	3.00577e-96
ENSG00000064393.16	7	139561570	139777998	HIPK2	homeodomain interacting protein kinase 2 [Source:HGNC Symbol;Acc:HGNC:14402]	protein_coding	624.247	629.187	524.615	2459.86	2681.3	2519.99	1573.2	2.10671	0.10156	20.7435	1.40428e-95	3.16946e-93
ENSG00000074800.16	1	8861000	8879190	ENO1	enolase 1 [Source:HGNC Symbol;Acc:HGNC:3350]	protein_coding	18275.7	19455.8	18971.5	40594.6	40082.7	40996.7	29729.5	1.10155	0.0534668	20.6026	2.60292e-94	5.81023e-92
ENSG00000113504.21	5	1050384	1112063	SLC12A7	solute carrier family 12 member 7 [Source:HGNC Symbol;Acc:HGNC:10915]	protein_coding	342.115	309.814	353.122	1455.07	1506.91	1386.88	892.319	2.11449	0.103409	20.4479	6.27422e-93	1.38531e-90
ENSG00000071082.11	2	101002229	101024032	RPL31	ribosomal protein L31 [Source:HGNC Symbol;Acc:HGNC:10334]	protein_coding	6688.54	6598.3	6693.4	13881.3	13459.6	13783.5	10184.1	1.04147	0.0511154	20.3749	2.79388e-92	6.10238e-90
ENSG00000124785.9	6	5997999	6007605	NRN1	neuritin 1 [Source:HGNC Symbol;Acc:HGNC:17972]	protein_coding	9.03025	3.76742	4.28761	1405.82	1427.81	1347.91	699.77	8.12447	0.39936	20.3437	5.27918e-92	1.14081e-89
ENSG00000158321.18	7	69598296	70793506	AUTS2	activator of transcription and developmental regulator AUTS2 [Source:HGNC Symbol;Acc:HGNC:14262]	protein_coding	33.124	41.2092	28.0427	638.446	868.646	936.72	424.365	4.58071	0.225514	20.3123	1.00133e-91	2.14106e-89
ENSG00000137642.13	11	121452314	121633763	SORL1	sortilin related receptor 1 [Source:HGNC Symbol;Acc:HGNC:11185]	protein_coding	3704.9	3791.34	3851.4	9112.26	9865.84	9152.75	6579.75	1.30984	0.0648287	20.2047	8.90559e-91	1.86494e-88
ENSG00000123684.13	1	211743457	211830763	LPGAT1	lysophosphatidylglycerol acyltransferase 1 [Source:HGNC Symbol;Acc:HGNC:28985]	protein_coding	1679.5	1395.82	1375.89	5824.22	6074.98	5619.23	3661.61	1.97671	0.0981375	20.1422	3.149e-90	6.5271e-88
ENSG00000154165.5	3	98531978	98534681	GPR15	G protein-coupled receptor 15 [Source:HGNC Symbol;Acc:HGNC:4469]	protein_coding	1159.89	1202.19	1251.44	300.561	293.405	289.992	749.578	-2.03052	0.101093	-20.0858	9.83102e-90	1.99698e-87
ENSG00000104894.12	19	49335171	49343335	CD37	CD37 molecule [Source:HGNC Symbol;Acc:HGNC:1666]	protein_coding	2195.78	2192.77	2137.38	4948.67	5131.81	5020.49	3604.48	1.21004	0.0604281	20.0244	3.37247e-89	6.78268e-87
ENSG00000130066.16	X	23783173	23786226	SAT1	spermidine/spermine N1-acetyltransferase 1 [Source:HGNC Symbol;Acc:HGNC:10540]	protein_coding	1270.25	1176.43	1134.7	3383.96	3399.24	3410.65	2295.87	1.50842	0.0755226	19.9731	9.43656e-89	1.87926e-86
ENSG00000138764.15	4	77157207	77433388	CCNG2	cyclin G2 [Source:HGNC Symbol;Acc:HGNC:1593]	protein_coding	354.923	302.15	322.217	1380.04	1417.86	1354.55	855.289	2.08454	0.104431	19.9609	1.20529e-88	2.37699e-86
ENSG00000159399.10	2	74834127	74893359	HK2	hexokinase 2 [Source:HGNC Symbol;Acc:HGNC:4923]	protein_coding	1411.51	1466.26	1444.75	3544.52	3561.54	3490.18	2486.46	1.2937	0.0648755	19.9412	1.78555e-88	3.48749e-86
ENSG00000136573.14	8	11486894	11564599	BLK	BLK proto-oncogene, Src family tyrosine kinase [Source:HGNC Symbol;Acc:HGNC:1057]	protein_coding	640.365	662.297	654.207	2012.83	2035.52	1918.24	1320.58	1.60851	0.0811519	19.821	1.96257e-87	3.79673e-85
ENSG00000114867.22	3	184314495	184335358	EIF4G1	eukaryotic translation initiation factor 4 gamma 1 [Source:HGNC Symbol;Acc:HGNC:3296]	protein_coding	5782.48	6167.17	6083.31	2350.04	2395.98	2503.7	4213.78	-1.31482	0.0665368	-19.7608	6.48298e-87	1.24235e-84
ENSG00000240972.2	22	23894383	23895227	MIF	macrophage migration inhibitory factor [Source:HGNC Symbol;Acc:HGNC:7097]	protein_coding	2079.82	2316.75	2136.19	5944.46	5720.12	5728.77	3987.69	1.41265	0.0718637	19.6573	5.00733e-86	9.50596e-84
ENSG00000099840.14	19	2096429	2099593	IZUMO4	IZUMO family member 4 [Source:HGNC Symbol;Acc:HGNC:26950]	protein_coding	191.542	184.162	190.651	933.985	963.989	876.33	556.777	2.29224	0.117562	19.4981	1.13962e-84	2.14344e-82
ENSG00000198589.14	4	150264435	151015727	LRBA	LPS responsive beige-like anchor protein [Source:HGNC Symbol;Acc:HGNC:1742]	protein_coding	3600.15	3891.17	3616.73	991.616	1011.66	1164.72	2379.34	-1.81079	0.0930748	-19.4552	2.63297e-84	4.90675e-82
ENSG00000196421.8	20	64034344	64039962	C20orf204	chromosome 20 open reading frame 204 [Source:HGNC Symbol;Acc:HGNC:27655]	protein_coding	145.721	168.418	160.693	856.041	864.429	825.36	503.444	2.42366	0.124981	19.3923	8.96181e-84	1.65492e-81
ENSG00000213626.13	2	30231534	30323730	LBH	LBH regulator of WNT signaling pathway [Source:HGNC Symbol;Acc:HGNC:29532]	protein_coding	276.182	275.233	333.124	1347	1286.77	1355.35	812.275	2.18285	0.113015	19.3147	4.03705e-83	7.3878e-81
ENSG00000240671.4	2	88992409	88992931	IGKV1-8	immunoglobulin kappa variable 1-8 [Source:HGNC Symbol;Acc:HGNC:5743]	IG_V_gene	868.25	907.201	795.522	30.4248	34.5182	36.8718	445.465	-4.66196	0.187812	-24.8224	5.13397e-136	2.26709e-133
ENSG00000149428.19	11	119044188	119057227	HYOU1	hypoxia up-regulated 1 [Source:HGNC Symbol;Acc:HGNC:16931]	protein_coding	3257.74	3805.18	3120.05	814.251	887.806	849.279	2122.39	-1.99724	0.103564	-19.2852	7.15452e-83	1.29759e-80
ENSG00000173801.17	17	41754604	41786931	JUP	junction plakoglobin [Source:HGNC Symbol;Acc:HGNC:6207]	protein_coding	47.1405	69.8409	61.2096	624.018	703.345	672.41	362.994	3.51127	0.182939	19.1937	4.1813e-82	7.51634e-80
ENSG00000132185.18	1	161706972	161714352	FCRLA	Fc receptor like A [Source:HGNC Symbol;Acc:HGNC:18504]	protein_coding	1871.24	2063.54	1938.49	588.141	552.905	608.825	1270.52	-1.74652	0.0911155	-19.1682	6.82701e-82	1.21647e-79
ENSG00000211675.2	22	22895375	22895834	IGLC1	immunoglobulin lambda constant 1 [Source:HGNC Symbol;Acc:HGNC:5855]	IG_C_gene	1156.08	1180.91	1114.2	94.9624	126.905	101.647	629.116	-3.41852	0.138497	-24.683	1.62849e-134	6.75092e-132
ENSG00000198804.2	MT	5904	7445	MT-CO1	mitochondrially encoded cytochrome c oxidase I [Source:HGNC Symbol;Acc:HGNC:7419]	protein_coding	98907.1	98522.2	98777.3	54651.3	55198.7	55322.7	76896.6	-0.842632	0.0440228	-19.1408	1.15479e-81	2.03976e-79
ENSG00000104763.20	8	18055992	18084998	ASAH1	N-acylsphingosine amidohydrolase 1 [Source:HGNC Symbol;Acc:HGNC:735]	protein_coding	814.567	877.762	927.886	3474.69	2955.05	3345.18	2065.86	1.90046	0.0993216	19.1344	1.305e-81	2.28521e-79
ENSG00000140398.14	15	75346955	75357115	NEIL1	nei like DNA glycosylase 1 [Source:HGNC Symbol;Acc:HGNC:18448]	protein_coding	49.1618	40.8454	43.7545	659.686	673.898	533.944	333.548	3.80928	0.199632	19.0815	3.59706e-81	6.24506e-79
ENSG00000134107.5	3	4979437	4985323	BHLHE40	basic helix-loop-helix family member e40 [Source:HGNC Symbol;Acc:HGNC:1046]	protein_coding	693.835	750.505	710.474	2132.8	2044.24	2162.31	1415.69	1.55668	0.0820121	18.981	2.44672e-80	4.21188e-78
ENSG00000087086.15	19	48965309	48966879	FTL	ferritin light chain [Source:HGNC Symbol;Acc:HGNC:3999]	protein_coding	8652	8794.43	8441.37	17962.6	17306.8	17301.9	13076.5	1.02192	0.0538553	18.9753	2.73056e-80	4.661e-78
ENSG00000177879.17	5	115841592	115914081	AP3S1	adaptor related protein complex 3 subunit sigma 1 [Source:HGNC Symbol;Acc:HGNC:2013]	protein_coding	1204.07	1066.96	1095.46	3547.94	3320.5	3269	2250.65	1.59031	0.0844415	18.8332	4.03462e-79	6.77315e-77
ENSG00000276231.5	17	8802722	8867677	PIK3R6	phosphoinositide-3-kinase regulatory subunit 6 [Source:HGNC Symbol;Acc:HGNC:27101]	protein_coding	1384.94	1348.39	1431.48	3415.25	3340.07	3324.31	2374.07	1.27578	0.0677857	18.8209	5.09583e-79	8.48455e-77
ENSG00000102755.12	13	28300346	28495145	FLT1	fms related receptor tyrosine kinase 1 [Source:HGNC Symbol;Acc:HGNC:3763]	protein_coding	236.439	231.073	220.998	962.689	1004.33	1055.18	618.452	2.1324	0.113313	18.8186	5.31482e-79	8.77723e-77
ENSG00000008517.18	16	3065297	3082192	IL32	interleukin 32 [Source:HGNC Symbol;Acc:HGNC:16830]	protein_coding	794.473	766.271	794.596	2203.22	2157.54	2084.28	1466.73	1.4527	0.0776875	18.6992	5.02121e-78	8.22547e-76
ENSG00000149925.22	16	30064164	30070457	ALDOA	aldolase, fructose-bisphosphate A [Source:HGNC Symbol;Acc:HGNC:414]	protein_coding	11747.1	10986.9	11018.1	25212.5	23912.5	24383.3	17876.7	1.12292	0.0600543	18.6984	5.09685e-78	8.28259e-76
ENSG00000148926.10	11	10305073	10307397	ADM	adrenomedullin [Source:HGNC Symbol;Acc:HGNC:259]	protein_coding	5.77237	12.6917	11.0958	499.67	546.996	521.282	266.251	5.73802	0.307191	18.679	7.33527e-78	1.18255e-75
ENSG00000115165.10	2	157414619	157488961	CYTIP	cytohesin 1 interacting protein [Source:HGNC Symbol;Acc:HGNC:9506]	protein_coding	1665.34	1658.4	1668.4	3735.17	3678.75	3806.53	2702.1	1.16844	0.0628292	18.5972	3.38785e-77	5.41869e-75
ENSG00000145730.20	5	102753981	103031105	PAM	peptidylglycine alpha-amidating monooxygenase [Source:HGNC Symbol;Acc:HGNC:8596]	protein_coding	257.644	253.841	210.789	1542.37	1235.74	1431.83	822.036	2.54213	0.136727	18.5927	3.67951e-77	5.83921e-75
ENSG00000143847.15	1	203026498	203078740	PPFIA4	PTPRF interacting protein alpha 4 [Source:HGNC Symbol;Acc:HGNC:9248]	protein_coding	129.997	60.2469	84.7093	1717.09	2124.42	1592.76	951.538	4.3235	0.232814	18.5706	5.55269e-77	8.74354e-75
ENSG00000100219.16	22	28794555	28800597	XBP1	X-box binding protein 1 [Source:HGNC Symbol;Acc:HGNC:12801]	protein_coding	2050.02	1962.89	2002.11	625.494	698.711	677.578	1336.13	-1.58818	0.0856299	-18.5471	8.61267e-77	1.34576e-74
ENSG00000009307.16	1	114716913	114758676	CSDE1	cold shock domain containing E1 [Source:HGNC Symbol;Acc:HGNC:29905]	protein_coding	7280.81	7296.75	7167.95	13628.2	14012.4	13918.4	10550.8	0.934341	0.0506501	18.447	5.51483e-76	8.55135e-74
ENSG00000172115.9	7	25118656	25125260	CYCS	cytochrome c, somatic [Source:HGNC Symbol;Acc:HGNC:19986]	protein_coding	2737.07	2696.65	2694.31	1054.58	1067.24	1125.5	1895.89	-1.32398	0.0718123	-18.4366	6.67924e-76	1.02784e-73
ENSG00000143344.16	1	183636085	183928532	RGL1	ral guanine nucleotide dissociation stimulator like 1 [Source:HGNC Symbol;Acc:HGNC:30281]	protein_coding	672.292	617.412	650.764	111.213	108.298	110.41	378.398	-2.55589	0.138865	-18.4056	1.18529e-75	1.81029e-73
ENSG00000080824.19	14	102080742	102139699	HSP90AA1	heat shock protein 90 alpha family class A member 1 [Source:HGNC Symbol;Acc:HGNC:5253]	protein_coding	15553	15515.3	14853.1	7554.58	7123.62	7332.67	11322	-1.06099	0.0579582	-18.3062	7.38593e-75	1.11963e-72
ENSG00000105220.17	19	34359480	34402413	GPI	glucose-6-phosphate isomerase [Source:HGNC Symbol;Acc:HGNC:4458]	protein_coding	4793.63	4804.48	4681.68	9392.93	9290.4	9185.19	7024.72	0.964533	0.053031	18.1881	6.41382e-74	9.65066e-72
ENSG00000104765.16	8	26383054	26505636	BNIP3L	BCL2 interacting protein 3 like [Source:HGNC Symbol;Acc:HGNC:1085]	protein_coding	866.305	826.597	947.988	3185.56	3114.47	2762.8	1950.62	1.78037	0.0979806	18.1707	8.8106e-74	1.31595e-71
ENSG00000104881.16	19	45379638	45406349	PPP1R13L	protein phosphatase 1 regulatory subunit 13 like [Source:HGNC Symbol;Acc:HGNC:18838]	protein_coding	53.5032	54.0844	40.2156	570.842	523.354	497.228	289.871	3.41455	0.188021	18.1605	1.06037e-73	1.57221e-71
ENSG00000131467.11	17	42824385	42843760	PSME3	proteasome activator subunit 3 [Source:HGNC Symbol;Acc:HGNC:9570]	protein_coding	2075.27	2060.87	2286.93	667.416	627.788	574.621	1382.15	-1.78083	0.098695	-18.0438	8.83147e-73	1.29995e-70
ENSG00000247077.7	12	132710819	132722734	PGAM5	PGAM family member 5, mitochondrial serine/threonine protein phosphatase [Source:HGNC Symbol;Acc:HGNC:28763]	protein_coding	981.212	962.8	896.991	240.496	243.579	239.012	594.015	-1.97498	0.109526	-18.032	1.09183e-72	1.59556e-70
ENSG00000128228.5	22	21642302	21644299	SDF2L1	stromal cell derived factor 2 like 1 [Source:HGNC Symbol;Acc:HGNC:10676]	protein_coding	406.771	448.276	474.438	23.9136	31.397	21.8712	234.445	-4.10879	0.228096	-18.0134	1.52978e-72	2.2196e-70
ENSG00000104408.11	8	108162787	108443496	EIF3E	eukaryotic translation initiation factor 3 subunit E [Source:HGNC Symbol;Acc:HGNC:3277]	protein_coding	4408.95	4397.27	4313.16	8472.91	8692.14	8485.5	6461.66	0.967122	0.0537501	17.993	2.21251e-72	3.18743e-70
ENSG00000129521.15	14	33924227	34462774	EGLN3	egl-9 family hypoxia inducible factor 3 [Source:HGNC Symbol;Acc:HGNC:14661]	protein_coding	85.2935	81.5088	96.0467	589.556	568.101	560.762	330.211	2.71725	0.151799	17.9002	1.17412e-71	1.66782e-69
ENSG00000088882.8	20	2794074	2800627	CPXM1	carboxypeptidase X, M14 family member 1 [Source:HGNC Symbol;Acc:HGNC:15771]	protein_coding	870.156	843.368	847.859	207.442	213.201	191.335	528.893	-2.06539	0.11543	-17.893	1.3372e-71	1.88629e-69
ENSG00000100911.16	14	24143362	24147570	PSME2	proteasome activator subunit 2 [Source:HGNC Symbol;Acc:HGNC:9569]	protein_coding	3249.54	3326.11	3498.57	1337.58	1406.86	1326.01	2357.45	-1.3074	0.0733012	-17.836	3.71152e-71	5.19945e-69
ENSG00000101361.17	20	2652593	2658393	NOP56	NOP56 ribonucleoprotein [Source:HGNC Symbol;Acc:HGNC:15911]	protein_coding	2312.58	2505.53	2404.84	939.82	903.659	893.289	1659.95	-1.4	0.0787968	-17.7672	1.26842e-70	1.76476e-68
ENSG00000137673.9	11	102520508	102530750	MMP7	matrix metallopeptidase 7 [Source:HGNC Symbol;Acc:HGNC:7174]	protein_coding	67.0936	73.1604	80.3012	516.438	565.375	544.199	307.761	2.88658	0.162947	17.7149	3.21915e-70	4.41829e-68
ENSG00000151490.15	12	15322257	15602175	PTPRO	protein tyrosine phosphatase receptor type O [Source:HGNC Symbol;Acc:HGNC:9678]	protein_coding	44.1804	61.5759	63.6812	541.358	509.021	532.654	292.079	3.24184	0.184404	17.5801	3.49675e-69	4.76708e-67
ENSG00000144837.9	3	119597875	119629811	PLA1A	phospholipase A1 member A [Source:HGNC Symbol;Acc:HGNC:17661]	protein_coding	333.392	337.555	329.951	1093.51	1103.85	1069.14	711.234	1.70619	0.0974036	17.5167	1.06927e-68	1.448e-66
ENSG00000083454.22	17	3672199	3696240	P2RX5	purinergic receptor P2X 5 [Source:HGNC Symbol;Acc:HGNC:8536]	protein_coding	320.09	352.583	338.477	1128.58	1183.29	1132.97	742.664	1.7678	0.101093	17.4869	1.80452e-68	2.4275e-66
ENSG00000100968.14	14	24365673	24379604	NFATC4	nuclear factor of activated T cells 4 [Source:HGNC Symbol;Acc:HGNC:7778]	protein_coding	37.1093	45.5119	62.394	757.947	569.087	725.781	366.305	3.85911	0.221208	17.4456	3.7171e-68	4.96747e-66
ENSG00000115758.13	2	10439968	10448327	ODC1	ornithine decarboxylase 1 [Source:HGNC Symbol;Acc:HGNC:8109]	protein_coding	4370.75	4307.94	4501.7	2037.18	2086.16	2093.44	3232.86	-1.08406	0.0621881	-17.432	4.71741e-68	6.26306e-66
ENSG00000257093.7	7	141656728	141702166	DENND11	DENN domain containing 11 [Source:HGNC Symbol;Acc:HGNC:29472]	protein_coding	1394.35	1429.47	1364.25	3079.36	3152.33	3129.12	2258.15	1.15985	0.0667944	17.3645	1.53288e-67	2.0219e-65
ENSG00000058262.10	3	128051641	128071683	SEC61A1	SEC61 translocon subunit alpha 1 [Source:HGNC Symbol;Acc:HGNC:18276]	protein_coding	3583.4	3243.66	3325.37	1381.14	1340.65	1324.94	2366.52	-1.32686	0.0764227	-17.3621	1.59742e-67	2.09344e-65
ENSG00000160818.17	1	156594301	156601496	GPATCH4	G-patch domain containing 4 [Source:HGNC Symbol;Acc:HGNC:25982]	protein_coding	725.78	745.24	792.65	159.959	176.516	167.583	461.288	-2.16854	0.125054	-17.3408	2.31556e-67	3.01512e-65
ENSG00000168209.6	10	72273919	72276036	DDIT4	DNA damage inducible transcript 4 [Source:HGNC Symbol;Acc:HGNC:24944]	protein_coding	2097.86	2229.19	2283.07	4980.97	4972.35	4834.74	3566.36	1.16223	0.0670273	17.3397	2.36082e-67	3.05448e-65
ENSG00000161960.16	17	7572824	7579006	EIF4A1	eukaryotic translation initiation factor 4A1 [Source:HGNC Symbol;Acc:HGNC:3282]	protein_coding	8883.09	8950.46	9127.58	4816.83	4703.25	4724.55	6867.63	-0.920319	0.0532785	-17.2738	7.41624e-67	9.53457e-65
ENSG00000117139.18	1	202724495	202808487	KDM5B	lysine demethylase 5B [Source:HGNC Symbol;Acc:HGNC:18039]	protein_coding	288.58	299.003	236.054	1637.31	1415.99	1892.65	961.598	2.58606	0.149758	17.2683	8.15531e-67	1.04188e-64
ENSG00000130812.10	19	10092338	10102796	ANGPTL6	angiopoietin like 6 [Source:HGNC Symbol;Acc:HGNC:23140]	protein_coding	227.489	253.106	272.803	1082.09	994.081	1013.68	640.541	2.04008	0.118486	17.2178	1.95205e-66	2.47825e-64
ENSG00000211653.2	22	22409766	22410282	IGLV1-40	immunoglobulin lambda variable 1-40 [Source:HGNC Symbol;Acc:HGNC:5877]	IG_V_gene	683.354	686.687	733.881	44.2543	40.6097	49.8268	373.102	-3.9646	0.173814	-22.8094	3.69472e-115	1.2105e-112
ENSG00000059804.16	12	7919230	7936187	SLC2A3	solute carrier family 2 member 3 [Source:HGNC Symbol;Acc:HGNC:11007]	protein_coding	630.439	624.505	499.624	2549.25	2924.48	3326.23	1759.09	2.32556	0.136262	17.0668	2.62128e-65	3.3072e-63
ENSG00000136717.15	2	127048027	127107288	BIN1	bridging integrator 1 [Source:HGNC Symbol;Acc:HGNC:1052]	protein_coding	241.754	255.025	289.355	1100.52	996.263	1102.02	664.156	2.0297	0.119964	16.9193	3.2424e-64	4.0656e-62
ENSG00000115902.11	2	64988477	65023865	SLC1A4	solute carrier family 1 member 4 [Source:HGNC Symbol;Acc:HGNC:10942]	protein_coding	1297.03	1350.19	1252.42	363.118	417.508	394.097	845.726	-1.73392	0.102696	-16.884	5.89601e-64	7.30279e-62
ENSG00000239975.2	2	89913982	89916052	IGKV1D-33	immunoglobulin kappa variable 1D-33 [Source:HGNC Symbol;Acc:HGNC:5753]	IG_V_gene	1391.49	1418.83	1357.27	248.009	223.353	196.318	805.878	-2.64059	0.116684	-22.6302	2.18588e-113	6.83105e-111
ENSG00000138074.15	2	27199587	27212958	SLC5A6	solute carrier family 5 member 6 [Source:HGNC Symbol;Acc:HGNC:11041]	protein_coding	804.445	746.57	790.531	173.111	195.326	166.611	479.432	-2.13081	0.126262	-16.8761	6.74081e-64	8.29856e-62
ENSG00000160613.14	11	117204337	117232525	PCSK7	proprotein convertase subtilisin/kexin type 7 [Source:HGNC Symbol;Acc:HGNC:8748]	protein_coding	1529.26	1409.61	1409.89	471.431	483.478	502.443	967.685	-1.57769	0.0936355	-16.8492	1.06269e-63	1.30039e-61
ENSG00000211669.3	22	22811747	22812281	IGLV3-10	immunoglobulin lambda variable 3-10 [Source:HGNC Symbol;Acc:HGNC:5897]	IG_V_gene	822.502	807.583	859.489	10.1416	15.2286	7.97229	420.486	-6.22791	0.276728	-22.5056	3.66203e-112	1.12707e-109
ENSG00000125534.10	20	63520765	63522206	PPDPF	pancreatic progenitor cell differentiation and proliferation factor [Source:HGNC Symbol;Acc:HGNC:16142]	protein_coding	692.706	678.809	627.997	1817.19	1772.58	1766.38	1225.94	1.42033	0.0847292	16.7632	4.53508e-63	5.4834e-61
ENSG00000110042.8	11	59171430	59208588	DTX4	deltex E3 ubiquitin ligase 4 [Source:HGNC Symbol;Acc:HGNC:29151]	protein_coding	438.775	558.234	448.814	2058.55	1839.81	1905	1208.2	2.00786	0.120071	16.7222	9.03621e-63	1.08611e-60
ENSG00000167996.16	11	61959718	61967634	FTH1	ferritin heavy chain 1 [Source:HGNC Symbol;Acc:HGNC:3976]	protein_coding	11664.6	11825.9	11263.2	21058.6	20937.8	20969.9	16286.7	0.857319	0.0513581	16.693	1.47428e-62	1.76159e-60
ENSG00000167851.15	17	74466399	74484794	CD300A	CD300a molecule [Source:HGNC Symbol;Acc:HGNC:19319]	protein_coding	600.994	584.833	589.384	1519.78	1538.93	1527.58	1060.25	1.36916	0.0821341	16.6698	2.17276e-62	2.58101e-60
ENSG00000125629.15	2	118088452	118110997	INSIG2	insulin induced gene 2 [Source:HGNC Symbol;Acc:HGNC:20452]	protein_coding	399.614	271.94	329.312	1790.37	1697.24	1673.82	1027.05	2.37073	0.142611	16.6237	4.69097e-62	5.53998e-60
ENSG00000150753.12	5	10249929	10266389	CCT5	chaperonin containing TCP1 subunit 5 [Source:HGNC Symbol;Acc:HGNC:1618]	protein_coding	3388.63	3423.51	3503.14	1535.2	1558.86	1636.71	2507.67	-1.12486	0.0679114	-16.5636	1.27683e-61	1.4992e-59
ENSG00000162739.14	1	160485030	160523262	SLAMF6	SLAM family member 6 [Source:HGNC Symbol;Acc:HGNC:21392]	protein_coding	689.963	701.716	785.644	2022.01	2236.7	2119.07	1425.85	1.55221	0.0940526	16.5036	3.45478e-61	4.03316e-59
ENSG00000026508.20	11	35138882	35232402	CD44	CD44 molecule (Indian blood group) [Source:HGNC Symbol;Acc:HGNC:1681]	protein_coding	3668.36	3767.81	4008.52	8122.73	7824.78	8000.46	5898.78	1.0658	0.0646275	16.4914	4.23242e-61	4.91275e-59
ENSG00000118816.11	4	77047155	77076309	CCNI	cyclin I [Source:HGNC Symbol;Acc:HGNC:1595]	protein_coding	2337.97	2455.89	2185.8	5488.58	5378.85	5799.78	3941.15	1.25539	0.0761445	16.487	4.55301e-61	5.25484e-59
ENSG00000180628.15	10	91163012	91284337	PCGF5	polycomb group ring finger 5 [Source:HGNC Symbol;Acc:HGNC:28264]	protein_coding	2129.36	2357.2	2215.96	4915.15	4871.09	4904.61	3565.56	1.13231	0.0688179	16.4537	7.88395e-61	8.997e-59
ENSG00000102606.18	13	111114559	111305737	ARHGEF7	Rho guanine nucleotide exchange factor 7 [Source:HGNC Symbol;Acc:HGNC:15607]	protein_coding	1520.28	1558.42	1441.28	3485.18	3345.6	3582.93	2488.95	1.20382	0.073195	16.4467	8.85069e-61	1.00438e-58
ENSG00000169508.7	13	99294539	99307399	GPR183	G protein-coupled receptor 183 [Source:HGNC Symbol;Acc:HGNC:3128]	protein_coding	991.196	972.001	969.979	2201.65	2192.92	2225.27	1592.17	1.17412	0.071513	16.4182	1.41603e-60	1.59799e-58
ENSG00000225630.1	1	629640	630683	MTND2P28	MT-ND2 pseudogene 28 [Source:HGNC Symbol;Acc:HGNC:42129]	unprocessed_pseudogene	1039.8	1081.29	1082.79	194.535	201.018	202.297	633.623	-2.42221	0.109104	-22.2009	3.36736e-109	9.63398e-107
ENSG00000126353.3	17	40553769	40565472	CCR7	C-C motif chemokine receptor 7 [Source:HGNC Symbol;Acc:HGNC:1608]	protein_coding	1215.91	1205.24	1205.92	384.583	397.003	428.299	806.161	-1.58428	0.0966262	-16.396	2.04281e-60	2.29257e-58
ENSG00000156738.18	11	60455846	60470752	MS4A1	membrane spanning 4-domains A1 [Source:HGNC Symbol;Acc:HGNC:7315]	protein_coding	10556.1	9989.07	10764.8	20303.6	19814.8	20215.2	15273.9	0.946468	0.0577376	16.3926	2.16114e-60	2.41204e-58
ENSG00000187109.15	12	76036585	76084735	NAP1L1	nucleosome assembly protein 1 like 1 [Source:HGNC Symbol;Acc:HGNC:7637]	protein_coding	6781.69	7062.07	7472.79	14635.8	15353.2	14684.7	10998.4	1.06773	0.0652004	16.3761	2.83383e-60	3.14555e-58
ENSG00000114023.15	3	122384176	122412334	FAM162A	family with sequence similarity 162 member A [Source:HGNC Symbol;Acc:HGNC:17865]	protein_coding	509.757	511.976	537.871	1473.21	1439.14	1384.6	976.091	1.4633	0.0893762	16.3724	3.01154e-60	3.32465e-58
ENSG00000221963.6	22	35648446	35668404	APOL6	apolipoprotein L6 [Source:HGNC Symbol;Acc:HGNC:14870]	protein_coding	1112.24	1045.51	1109.54	313.468	339.091	288.995	701.473	-1.79503	0.109703	-16.3626	3.53842e-60	3.88518e-58
ENSG00000210082.2	MT	1671	3229	MT-RNR2	mitochondrially encoded 16S rRNA [Source:HGNC Symbol;Acc:HGNC:7471]	Mt_rRNA	68527.9	68208.3	69918.7	32298.3	32262.4	33366	50763.6	-1.07744	0.0488378	-22.0617	7.38176e-108	2.02629e-105
ENSG00000141526.18	17	82217934	82261129	SLC16A3	solute carrier family 16 member 3 [Source:HGNC Symbol;Acc:HGNC:10924]	protein_coding	475.689	546.681	449.999	2941.69	2103.63	2746.42	1544.02	2.40303	0.147122	16.3337	5.68697e-60	6.21072e-58
ENSG00000132646.11	20	5114953	5126626	PCNA	proliferating cell nuclear antigen [Source:HGNC Symbol;Acc:HGNC:8729]	protein_coding	2860.43	2689.15	2831.69	1179.66	1247.82	1223.09	2005.31	-1.19918	0.0734811	-16.3196	7.15719e-60	7.77455e-58
ENSG00000156709.15	X	130124666	130165879	AIFM1	apoptosis inducing factor mitochondria associated 1 [Source:HGNC Symbol;Acc:HGNC:8768]	protein_coding	918.705	995.914	1014.63	285.927	266.103	286.974	628.041	-1.80265	0.110474	-16.3173	7.4302e-60	8.02818e-58
ENSG00000131462.9	17	42609641	42615238	TUBG1	tubulin gamma 1 [Source:HGNC Symbol;Acc:HGNC:12417]	protein_coding	868.054	880.227	830.427	225.659	178.89	194.178	529.572	-2.10554	0.129245	-16.2911	1.14151e-59	1.22685e-57
ENSG00000125869.10	20	9514358	9530524	LAMP5	lysosomal associated membrane protein family member 5 [Source:HGNC Symbol;Acc:HGNC:16097]	protein_coding	542.586	534.171	520.422	104.468	93.6991	84.8952	313.374	-2.49506	0.153163	-16.2903	1.15738e-59	1.23736e-57
ENSG00000143641.10	1	230057990	230282122	GALNT2	polypeptide N-acetylgalactosaminyltransferase 2 [Source:HGNC Symbol;Acc:HGNC:4124]	protein_coding	1333.25	1379.99	1272.48	2939.56	2940.47	2971.5	2139.54	1.15028	0.070834	16.2391	2.6695e-59	2.83903e-57
ENSG00000211679.2	22	22906342	22906803	IGLC3	immunoglobulin lambda constant 3 (Kern-Oz+ marker) [Source:HGNC Symbol;Acc:HGNC:5857]	IG_C_gene	3417.72	3451.81	3276.29	1002.18	897.474	867.983	2152.24	-1.8737	0.0855848	-21.8929	3.03575e-106	7.90579e-104
ENSG00000141013.17	16	90019629	90044975	GAS8	growth arrest specific 8 [Source:HGNC Symbol;Acc:HGNC:4166]	protein_coding	98.0015	100.821	83.085	563.665	608.558	512.404	327.756	2.57546	0.158669	16.2316	3.01414e-59	3.18887e-57
ENSG00000118181.11	11	119015712	119018691	RPS25	ribosomal protein S25 [Source:HGNC Symbol;Acc:HGNC:10413]	protein_coding	6514.3	6452.15	6418.82	11428.7	11249.8	11461.4	8920.88	0.816459	0.050345	16.2173	3.80552e-59	4.00526e-57
ENSG00000189403.15	13	30456704	30617597	HMGB1	high mobility group box 1 [Source:HGNC Symbol;Acc:HGNC:4983]	protein_coding	4931.44	4817.98	4761.34	2476.66	2493.12	2519.38	3666.65	-0.954418	0.0589645	-16.1863	6.29813e-59	6.56071e-57
ENSG00000152127.9	2	134119983	134454621	MGAT5	alpha-1,6-mannosylglycoprotein 6-beta-N-acetylglucosaminyltransferase [Source:HGNC Symbol;Acc:HGNC:7049]	protein_coding	1589.59	1520.93	1416.52	4042.77	4406.33	3828.49	2800.77	1.43871	0.0889781	16.1692	8.31389e-59	8.61633e-57
ENSG00000142657.21	1	10398592	10420511	PGD	phosphogluconate dehydrogenase [Source:HGNC Symbol;Acc:HGNC:8891]	protein_coding	1436.79	1482.96	1378.93	534.761	524.375	538.562	982.729	-1.42805	0.088331	-16.1671	8.60999e-59	8.8779e-57
ENSG00000136997.21	8	127735434	127742951	MYC	MYC proto-oncogene, bHLH transcription factor [Source:HGNC Symbol;Acc:HGNC:7553]	protein_coding	1277.27	1383.17	1295.74	2949.2	3058.1	2957.89	2153.56	1.18034	0.0730174	16.1651	8.88651e-59	9.11675e-57
ENSG00000152234.16	18	46080248	46104334	ATP5F1A	ATP synthase F1 subunit alpha [Source:HGNC Symbol;Acc:HGNC:823]	protein_coding	6316.75	6102.46	6473.05	3143.31	3242.95	3116.71	4732.54	-0.991257	0.0613266	-16.1636	9.114e-59	9.30315e-57
ENSG00000182481.10	17	68035636	68047364	KPNA2	karyopherin subunit alpha 2 [Source:HGNC Symbol;Acc:HGNC:6395]	protein_coding	2920.42	2699.72	3139.75	1044.64	901.469	958.348	1944.06	-1.59198	0.0987409	-16.1228	1.76551e-58	1.79314e-56
ENSG00000100721.11	14	95709947	95714196	TCL1A	TCL1 family AKT coactivator A [Source:HGNC Symbol;Acc:HGNC:11648]	protein_coding	1789.5	1809.09	2159.2	440.733	352.976	462.796	1169.05	-2.19567	0.13625	-16.115	2.00093e-58	2.02214e-56
ENSG00000130340.17	6	157700387	157945077	SNX9	sorting nexin 9 [Source:HGNC Symbol;Acc:HGNC:14973]	protein_coding	362.04	388.479	360.022	1133.41	1084.66	1134.34	743.826	1.59335	0.0989365	16.1047	2.36319e-58	2.37641e-56
ENSG00000148484.18	10	16590611	16817463	RSU1	Ras suppressor protein 1 [Source:HGNC Symbol;Acc:HGNC:10464]	protein_coding	865.035	916.752	928.826	241.284	272.024	243.885	577.968	-1.84097	0.114357	-16.0984	2.61785e-58	2.61952e-56
ENSG00000005022.6	X	119468422	119471396	SLC25A5	solute carrier family 25 member 5 [Source:HGNC Symbol;Acc:HGNC:10991]	protein_coding	4254.09	4143.3	4026.02	1741.47	1890.45	1677.31	2955.44	-1.22699	0.0767212	-15.9928	1.43332e-57	1.42025e-55
ENSG00000211592.8	2	88857161	88857683	IGKC	immunoglobulin kappa constant [Source:HGNC Symbol;Acc:HGNC:5716]	IG_C_gene	20554.9	21003	21020.9	10104.7	9835.67	10005.2	15420.7	-1.06327	0.0495496	-21.4587	3.78402e-102	9.15056e-100
ENSG00000168264.11	1	234604269	234610178	IRF2BP2	interferon regulatory factor 2 binding protein 2 [Source:HGNC Symbol;Acc:HGNC:21729]	protein_coding	1344.4	1390.64	1331.33	3027.9	3237.17	2987.28	2219.79	1.18563	0.0743174	15.9536	2.69099e-57	2.6535e-55
ENSG00000089775.12	14	64449106	64505213	ZBTB25	zinc finger and BTB domain containing 25 [Source:HGNC Symbol;Acc:HGNC:13112]	protein_coding	347.875	386.764	353.97	1262.67	1263.25	1126.1	790.105	1.74665	0.109508	15.95	2.85003e-57	2.79675e-55
ENSG00000115053.17	2	231453531	231483641	NCL	nucleolin [Source:HGNC Symbol;Acc:HGNC:7667]	protein_coding	12340.5	11897	12538.3	6700.09	6775.25	6776.88	9504.67	-0.86061	0.0542521	-15.8631	1.1403e-56	1.11361e-54
ENSG00000163468.15	1	156308968	156367873	CCT3	chaperonin containing TCP1 subunit 3 [Source:HGNC Symbol;Acc:HGNC:1616]	protein_coding	3594.34	3608.01	3617.26	1755.71	1835.18	1820.5	2705.17	-0.999788	0.0632587	-15.8048	2.88443e-56	2.80342e-54
ENSG00000149480.7	11	62593214	62601865	MTA2	metastasis associated 1 family member 2 [Source:HGNC Symbol;Acc:HGNC:7411]	protein_coding	2247.19	2144.54	2087.48	940.992	913.908	914.694	1541.47	-1.22639	0.0777555	-15.7724	4.81543e-56	4.65789e-54
ENSG00000247095.3	11	565660	568457	MIR210HG	MIR210 host gene [Source:HGNC Symbol;Acc:HGNC:39524]	lncRNA	155.669	164.286	132.045	952.409	1066.63	1008.2	579.872	2.73788	0.131858	20.7638	9.19792e-96	2.0993e-93
ENSG00000008256.16	7	6161776	6272644	CYTH3	cytohesin 3 [Source:HGNC Symbol;Acc:HGNC:9504]	protein_coding	87.1522	148.662	123.017	1120.76	908.919	985.321	562.305	3.08316	0.195608	15.762	5.685e-56	5.47296e-54
ENSG00000204642.14	6	29722775	29738528	HLA-F	major histocompatibility complex, class I, F [Source:HGNC Symbol;Acc:HGNC:4963]	protein_coding	1552.6	1560.07	1601.66	3460.66	3369.5	3221.81	2461.05	1.09274	0.0693901	15.7477	7.11688e-56	6.81912e-54
ENSG00000108829.10	17	50375059	50397523	LRRC59	leucine rich repeat containing 59 [Source:HGNC Symbol;Acc:HGNC:28817]	protein_coding	1203.09	1199.92	1191.87	408.817	449.178	429.193	813.677	-1.48249	0.0942063	-15.7366	8.4876e-56	8.0943e-54
ENSG00000092853.14	1	35720218	35769978	CLSPN	claspin [Source:HGNC Symbol;Acc:HGNC:19715]	protein_coding	722.812	715.624	781.135	104.496	153.749	113.071	431.814	-2.59459	0.165839	-15.6452	3.58074e-55	3.39886e-53
ENSG00000163516.14	2	219229783	219236679	ANKZF1	ankyrin repeat and zinc finger peptidyl tRNA hydrolase 1 [Source:HGNC Symbol;Acc:HGNC:25527]	protein_coding	939.518	773.703	845.106	2364.76	2514.85	2476.05	1652.33	1.52491	0.0974847	15.6426	3.73202e-55	3.52598e-53
ENSG00000167766.19	19	52594060	52690496	ZNF83	zinc finger protein 83 [Source:HGNC Symbol;Acc:HGNC:13158]	protein_coding	341.706	319.482	350.065	1038.39	1058.89	992.437	683.495	1.61186	0.103188	15.6206	5.27474e-55	4.96045e-53
ENSG00000204186.10	2	206274663	206314427	ZDBF2	zinc finger DBF-type containing 2 [Source:HGNC Symbol;Acc:HGNC:29313]	protein_coding	201.247	185.973	209.851	981.049	933.767	787.478	549.894	2.18061	0.139631	15.6169	5.58307e-55	5.22622e-53
ENSG00000101161.8	20	63981132	64033100	PRPF6	pre-mRNA processing factor 6 [Source:HGNC Symbol;Acc:HGNC:15860]	protein_coding	1666.93	1632.57	1631.75	3485.95	3438.63	3279.6	2522.57	1.04907	0.0675398	15.5326	2.08584e-54	1.94356e-52
ENSG00000168496.4	11	61792911	61797238	FEN1	flap structure-specific endonuclease 1 [Source:HGNC Symbol;Acc:HGNC:3650]	protein_coding	1202.34	1249.63	1179.2	397.005	443.582	394.109	810.978	-1.55779	0.100749	-15.4621	6.25076e-54	5.7978e-52
ENSG00000173812.11	17	41688885	41692668	EIF1	eukaryotic translation initiation factor 1 [Source:HGNC Symbol;Acc:HGNC:3249]	protein_coding	4442.86	4318.47	4159.75	8639.16	8131.61	8383.43	6345.88	0.96087	0.062641	15.3393	4.17635e-53	3.8561e-51
ENSG00000140157.16	15	22838644	22869362	NIPA2	NIPA magnesium transporter 2 [Source:HGNC Symbol;Acc:HGNC:17044]	protein_coding	1544.37	1496.12	1444.36	589.9	542.932	586.163	1033.97	-1.38419	0.0902777	-15.3326	4.63083e-53	4.25638e-51
ENSG00000196263.8	19	56507850	56530221	ZNF471	zinc finger protein 471 [Source:HGNC Symbol;Acc:HGNC:23226]	protein_coding	16.7763	18.9674	10.7366	252.824	323.144	279.049	150.25	4.22362	0.275999	15.3031	7.29403e-53	6.67404e-51
ENSG00000164687.11	8	81280536	81284777	FABP5	fatty acid binding protein 5 [Source:HGNC Symbol;Acc:HGNC:3560]	protein_coding	1054.97	1057.31	1108.87	334.745	379.614	359.75	715.876	-1.58528	0.103692	-15.2883	9.14653e-53	8.33155e-51
ENSG00000178952.11	16	28842411	28846348	TUFM	Tu translation elongation factor, mitochondrial [Source:HGNC Symbol;Acc:HGNC:12420]	protein_coding	1900.91	2001.1	2020.17	853.623	880.04	872.441	1421.38	-1.18403	0.0778304	-15.213	2.89943e-52	2.62929e-50
ENSG00000171766.17	15	45361124	45402327	GATM	glycine amidinotransferase [Source:HGNC Symbol;Acc:HGNC:4175]	protein_coding	1057.79	946.877	944.502	2494.98	2879.44	2705.14	1838.12	1.45357	0.0956213	15.2014	3.46405e-52	3.12734e-50
ENSG00000166432.15	X	101882288	101932079	ZMAT1	zinc finger matrin-type 1 [Source:HGNC Symbol;Acc:HGNC:29377]	protein_coding	65.47	74.7098	70.348	403.933	428.215	419.072	243.625	2.57344	0.169532	15.1796	4.82517e-52	4.33689e-50
ENSG00000138756.19	4	78776342	78916365	BMP2K	BMP2 inducible kinase [Source:HGNC Symbol;Acc:HGNC:18041]	protein_coding	1141.7	1001.57	1233.31	321.197	313.801	314.408	720.998	-1.82834	0.120504	-15.1724	5.383e-52	4.81695e-50
ENSG00000211964.3	14	106537810	106538344	IGHV3-48	immunoglobulin heavy variable 3-48 [Source:HGNC Symbol;Acc:HGNC:5606]	IG_V_gene	760.553	705.063	666.424	90.3526	84.2651	79.7229	397.73	-3.06683	0.151488	-20.2447	3.95803e-91	8.37495e-89
ENSG00000158050.5	2	96143169	96145440	DUSP2	dual specificity phosphatase 2 [Source:HGNC Symbol;Acc:HGNC:3068]	protein_coding	1319.47	1388.57	1344	2780.28	2739.4	2781.26	2058.83	1.03448	0.0682242	15.1629	6.22396e-52	5.54506e-50
ENSG00000145050.19	3	51385291	51389397	MANF	mesencephalic astrocyte derived neurotrophic factor [Source:HGNC Symbol;Acc:HGNC:15461]	protein_coding	815.984	915.206	906.052	177.347	172.64	122.226	518.243	-2.49085	0.164447	-15.1469	7.9477e-52	7.04985e-50
ENSG00000107341.5	9	33817160	33920399	UBE2R2	ubiquitin conjugating enzyme E2 R2 [Source:HGNC Symbol;Acc:HGNC:19907]	protein_coding	1101.75	1068.72	1054.88	2282.79	2254.85	2279.08	1673.68	1.0792	0.0712832	15.1396	8.87915e-52	7.84183e-50
ENSG00000170515.14	12	56104537	56113910	PA2G4	proliferation-associated 2G4 [Source:HGNC Symbol;Acc:HGNC:8550]	protein_coding	3125.95	2919.96	3063.98	1382.78	1457.79	1437.67	2231.35	-1.0907	0.0720766	-15.1325	9.88043e-52	8.68836e-50
ENSG00000171467.16	6	43307134	43369647	ZNF318	zinc finger protein 318 [Source:HGNC Symbol;Acc:HGNC:13578]	protein_coding	3207.04	3100.35	3052.7	6109.1	5823.63	6170.45	4577.21	0.951447	0.0628778	15.1317	1.00106e-51	8.76491e-50
ENSG00000225138.8	5	473236	480884	SLC9A3-AS1	SLC9A3 antisense RNA 1 [Source:HGNC Symbol;Acc:HGNC:40550]	lncRNA	227.397	287.445	260.673	1355.3	1374.34	1500.98	834.357	2.44896	0.121861	20.0964	7.9424e-90	1.62964e-87
ENSG00000162704.16	1	183620846	183635783	ARPC5	actin related protein 2/3 complex subunit 5 [Source:HGNC Symbol;Acc:HGNC:708]	protein_coding	3744.83	3592.16	3675.76	1792.38	1812.77	1895.27	2752.2	-1.00188	0.066295	-15.1125	1.3402e-51	1.16839e-49
ENSG00000089280.19	16	31180138	31191605	FUS	FUS RNA binding protein [Source:HGNC Symbol;Acc:HGNC:4010]	protein_coding	5241.1	5510.92	5400.9	2829.32	2917.06	2858.3	4126.27	-0.90864	0.0601782	-15.0992	1.64028e-51	1.42389e-49
ENSG00000169116.11	4	74933095	75050115	PARM1	prostate androgen-regulated mucin-like protein 1 [Source:HGNC Symbol;Acc:HGNC:24536]	protein_coding	367.723	361.432	365.466	1025.06	1064.08	994.924	696.447	1.49434	0.0991229	15.0756	2.34295e-51	2.0252e-49
ENSG00000203883.7	20	64047582	64049639	SOX18	SRY-box transcription factor 18 [Source:HGNC Symbol;Acc:HGNC:11194]	protein_coding	12.39	8.70448	12.7935	291.341	294.42	272.054	148.617	4.67058	0.310016	15.0656	2.72649e-51	2.34674e-49
ENSG00000102753.10	13	49699320	49792682	KPNA3	karyopherin subunit alpha 3 [Source:HGNC Symbol;Acc:HGNC:6396]	protein_coding	1333.35	1301.8	1324.71	509.847	541.124	534.143	924.162	-1.32129	0.0877135	-15.0636	2.80867e-51	2.40728e-49
ENSG00000122566.22	7	26171151	26201529	HNRNPA2B1	heterogeneous nuclear ribonucleoprotein A2/B1 [Source:HGNC Symbol;Acc:HGNC:5033]	protein_coding	14312.7	14437.6	14533.1	8458.8	8666.54	8364.22	11462.2	-0.763911	0.050737	-15.0563	3.13949e-51	2.67951e-49
ENSG00000152256.14	2	172555373	172608669	PDK1	pyruvate dehydrogenase kinase 1 [Source:HGNC Symbol;Acc:HGNC:8809]	protein_coding	592.755	529.148	463.19	1826.12	1683.19	1695.36	1131.63	1.71676	0.114027	15.0557	3.16822e-51	2.69272e-49
ENSG00000142937.12	1	44775251	44778779	RPS8	ribosomal protein S8 [Source:HGNC Symbol;Acc:HGNC:10441]	protein_coding	12269.4	11978.4	12694.5	21254.9	21385.8	21556.3	16856.6	0.797358	0.0530274	15.0367	4.21946e-51	3.57125e-49
ENSG00000092421.17	5	116443555	116574823	SEMA6A	semaphorin 6A [Source:HGNC Symbol;Acc:HGNC:10738]	protein_coding	59.8268	65.3828	81.955	484.952	588.072	663.308	323.916	3.08214	0.205029	15.0327	4.48437e-51	3.77971e-49
ENSG00000173540.14	3	49716844	49723973	GMPPB	GDP-mannose pyrophosphorylase B [Source:HGNC Symbol;Acc:HGNC:22932]	protein_coding	612.573	634.733	609.745	157.44	170.97	151.32	389.464	-1.95486	0.130149	-15.0201	5.42169e-51	4.53213e-49
ENSG00000113648.16	5	135333900	135399914	MACROH2A1	macroH2A.1 histone [Source:HGNC Symbol;Acc:HGNC:4740]	protein_coding	1927.56	1851.75	1910.8	842.858	869.822	824.956	1371.29	-1.16495	0.0775639	-15.0192	5.49715e-51	4.57638e-49
ENSG00000121966.7	2	136114349	136118149	CXCR4	C-X-C motif chemokine receptor 4 [Source:HGNC Symbol;Acc:HGNC:2561]	protein_coding	185.08	181.603	165.935	655.193	662.202	645.951	415.994	1.87965	0.125171	15.0167	5.71133e-51	4.73527e-49
ENSG00000184164.15	22	49918167	49927540	CRELD2	cysteine rich with EGF like domains 2 [Source:HGNC Symbol;Acc:HGNC:28150]	protein_coding	550.824	670.013	621.631	128.566	132.877	117.136	370.174	-2.2838	0.15227	-14.9984	7.52184e-51	6.21102e-49
ENSG00000104140.7	15	40872214	40874234	RHOV	ras homolog family member V [Source:HGNC Symbol;Acc:HGNC:18313]	protein_coding	39.076	36.7523	31.4022	346.659	338.076	309.923	183.648	3.2067	0.214679	14.9372	1.88879e-50	1.55332e-48
ENSG00000189057.11	11	59107185	59127412	FAM111B	family with sequence similarity 111 member B [Source:HGNC Symbol;Acc:HGNC:24200]	protein_coding	1167.85	1184.51	1143.86	454.406	437.535	460.202	808.06	-1.37068	0.0918173	-14.9283	2.15701e-50	1.76675e-48
ENSG00000079246.16	2	216107464	216206303	XRCC5	X-ray repair cross complementing 5 [Source:HGNC Symbol;Acc:HGNC:12833]	protein_coding	6494.17	6131.05	5986.55	2793.97	3016.73	2697.29	4519.96	-1.12975	0.0757255	-14.919	2.48099e-50	2.02395e-48
ENSG00000111732.11	12	8602170	8612867	AICDA	activation induced cytidine deaminase [Source:HGNC Symbol;Acc:HGNC:13203]	protein_coding	603.378	671.997	690.075	1747.24	1654.7	1705.49	1178.81	1.37938	0.0924776	14.9158	2.60106e-50	2.11342e-48
ENSG00000157782.9	12	120640552	120667324	CABP1	calcium binding protein 1 [Source:HGNC Symbol;Acc:HGNC:1384]	protein_coding	31.9007	38.7314	35.9415	326.863	308.827	332.034	179.05	3.18003	0.213264	14.9113	2.7842e-50	2.25321e-48
ENSG00000142798.20	1	21822244	21937310	HSPG2	heparan sulfate proteoglycan 2 [Source:HGNC Symbol;Acc:HGNC:5273]	protein_coding	20.237	15.7119	39.7131	404.932	367.943	379.419	204.659	4.14513	0.278454	14.8862	4.05194e-50	3.26615e-48
ENSG00000137959.17	1	78619902	78646145	IFI44L	interferon induced protein 44 like [Source:HGNC Symbol;Acc:HGNC:17817]	protein_coding	5626.3	5850.47	5802.47	10049.9	9875.94	10072.1	7879.53	0.795903	0.0535071	14.8747	4.81146e-50	3.86305e-48
ENSG00000164032.12	4	99948086	99950355	H2AZ1	H2A.Z variant histone 1 [Source:HGNC Symbol;Acc:HGNC:4741]	protein_coding	3112.62	3112.79	3224.1	1630.48	1605.62	1587.31	2378.82	-0.969864	0.0654032	-14.829	9.51638e-50	7.60048e-48
ENSG00000197888.2	4	68537184	68568527	UGT2B17	UDP glucuronosyltransferase family 2 member B17 [Source:HGNC Symbol;Acc:HGNC:12547]	protein_coding	779.614	757.29	769.935	247.087	217.262	219.238	498.404	-1.7534	0.118243	-14.8288	9.54129e-50	7.60048e-48
ENSG00000198860.14	1	184051651	184123978	TSEN15	tRNA splicing endonuclease subunit 15 [Source:HGNC Symbol;Acc:HGNC:16791]	protein_coding	453.38	464.648	419.098	79.2346	79.3483	91.3266	264.506	-2.42189	0.163628	-14.8012	1.43787e-49	1.13648e-47
ENSG00000197119.13	14	100291116	100306547	SLC25A29	solute carrier family 25 member 29 [Source:HGNC Symbol;Acc:HGNC:20116]	protein_coding	72.2627	37.2393	56.7992	549.843	512.93	563.228	298.717	3.34647	0.226102	14.8007	1.45002e-49	1.14164e-47
ENSG00000102580.15	13	95677139	95794988	DNAJC3	DnaJ heat shock protein family (Hsp40) member C3 [Source:HGNC Symbol;Acc:HGNC:9439]	protein_coding	1153.8	1203.04	1154.51	439.333	462.66	458.084	811.905	-1.36882	0.092569	-14.787	1.77632e-49	1.39314e-47
ENSG00000142676.14	1	23691742	23696835	RPL11	ribosomal protein L11 [Source:HGNC Symbol;Acc:HGNC:10301]	protein_coding	10570.6	10776.5	11019.5	18056.2	17951.8	18162.1	14422.8	0.7431	0.0504903	14.7177	4.96413e-49	3.87832e-47
ENSG00000124491.16	6	6144084	6321013	F13A1	coagulation factor XIII A chain [Source:HGNC Symbol;Acc:HGNC:3531]	protein_coding	835.509	920.366	843.764	1969.81	2064.92	2089.96	1454.06	1.23639	0.0840238	14.7147	5.18669e-49	4.03668e-47
ENSG00000111641.12	12	6556863	6568691	NOP2	NOP2 nucleolar protein [Source:HGNC Symbol;Acc:HGNC:7867]	protein_coding	938.326	1038.29	953.124	255.415	277.745	211.369	612.379	-1.97938	0.134682	-14.6968	6.76211e-49	5.2427e-47
ENSG00000198046.12	19	56439325	56478065	ZNF667	zinc finger protein 667 [Source:HGNC Symbol;Acc:HGNC:28854]	protein_coding	17.2126	21.3277	10.747	271.119	328.23	389.216	172.975	4.31259	0.293595	14.6889	7.58989e-49	5.86211e-47
ENSG00000160208.13	21	43659560	43696079	RRP1B	ribosomal RNA processing 1B [Source:HGNC Symbol;Acc:HGNC:23818]	protein_coding	1214.09	1265.68	1214.03	451.951	474.466	495.569	852.631	-1.3779	0.0938529	-14.6814	8.47688e-49	6.52238e-47
ENSG00000179335.19	15	74598500	74645414	CLK3	CDC like kinase 3 [Source:HGNC Symbol;Acc:HGNC:2071]	protein_coding	763.152	704.847	662.798	1744.62	1768.58	1799.42	1240.57	1.31702	0.0897966	14.6667	1.05394e-48	8.07873e-47
ENSG00000196230.14	6	30717435	30725538	TUBB	tubulin beta class I [Source:HGNC Symbol;Acc:HGNC:20778]	protein_coding	21761.6	22245.1	21964.7	13377.5	13477.8	13651.4	17746.4	-0.703693	0.0480512	-14.6446	1.45758e-48	1.11307e-46
ENSG00000239672.8	17	51153559	51162428	NME1	NME/NM23 nucleoside diphosphate kinase 1 [Source:HGNC Symbol;Acc:HGNC:7849]	protein_coding	1328.23	1317.74	1420.95	538.875	486.276	487.095	929.862	-1.42592	0.0973713	-14.6442	1.46817e-48	1.11696e-46
ENSG00000120694.20	13	31134973	31162388	HSPH1	heat shock protein family H (Hsp110) member 1 [Source:HGNC Symbol;Acc:HGNC:16969]	protein_coding	3335.74	2551.34	2604.92	714.04	813.952	787.002	1801.17	-1.87505	0.128408	-14.6023	2.71536e-48	2.0581e-46
ENSG00000145416.13	4	163524298	164384050	MARCHF1	membrane associated ring-CH-type finger 1 [Source:HGNC Symbol;Acc:HGNC:26077]	protein_coding	40.3228	39.9848	41.8806	316.222	335.883	300.882	179.196	2.9672	0.20321	14.6016	2.74333e-48	2.07157e-46
ENSG00000109861.17	11	88265069	88359684	CTSC	cathepsin C [Source:HGNC Symbol;Acc:HGNC:2528]	protein_coding	2978.24	2828.55	3001.12	1455.44	1446.52	1470.04	2196.65	-1.01025	0.0692991	-14.5781	3.86861e-48	2.91048e-46
ENSG00000150593.18	10	110871795	110900006	PDCD4	programmed cell death 4 [Source:HGNC Symbol;Acc:HGNC:8763]	protein_coding	2457.2	2407.61	2585.09	4821.83	5019.67	4757.02	3674.74	0.971099	0.0666867	14.5621	4.89196e-48	3.6668e-46
ENSG00000196664.5	X	12867072	12890361	TLR7	toll like receptor 7 [Source:HGNC Symbol;Acc:HGNC:15631]	protein_coding	1476.73	1476.52	1396.05	579.447	607.275	616.868	1025.48	-1.27067	0.0872936	-14.5563	5.32418e-48	3.9761e-46
ENSG00000198829.6	3	151873643	151884619	SUCNR1	succinate receptor 1 [Source:HGNC Symbol;Acc:HGNC:4542]	protein_coding	262.095	274.675	281.457	8.29768	13.1981	4.98268	140.784	-4.95456	0.341214	-14.5204	8.9981e-48	6.69518e-46
ENSG00000122223.13	1	160830160	160862887	CD244	CD244 molecule [Source:HGNC Symbol;Acc:HGNC:18171]	protein_coding	15.4918	21.4005	18.9047	284.109	252.028	284.391	146.054	3.90156	0.268751	14.5174	9.40233e-48	6.97042e-46
ENSG00000125166.13	16	58707131	58734342	GOT2	glutamic-oxaloacetic transaminase 2 [Source:HGNC Symbol;Acc:HGNC:4433]	protein_coding	1942.11	2050.43	1968.56	924.542	883.122	855.051	1437.3	-1.16256	0.0802026	-14.4952	1.29873e-47	9.59311e-46
ENSG00000135074.16	5	157395534	157575775	ADAM19	ADAM metallopeptidase domain 19 [Source:HGNC Symbol;Acc:HGNC:197]	protein_coding	392.768	352.117	362.087	44.1417	59.7469	46.718	209.596	-2.88133	0.198999	-14.4791	1.64237e-47	1.20875e-45
ENSG00000166503.9	15	83112738	83207823	HDGFL3	HDGF like 3 [Source:HGNC Symbol;Acc:HGNC:24937]	protein_coding	611.585	578.535	545.461	152.424	131.31	138.992	359.718	-2.03872	0.140817	-14.4777	1.67552e-47	1.22869e-45
ENSG00000069667.16	15	60488284	61229302	RORA	RAR related orphan receptor A [Source:HGNC Symbol;Acc:HGNC:10258]	protein_coding	209.146	173.951	207.657	713.86	810.059	813.274	487.991	1.98648	0.137464	14.4509	2.47453e-47	1.8081e-45
ENSG00000133321.11	11	63536808	63546462	PLAAT4	phospholipase A and acyltransferase 4 [Source:HGNC Symbol;Acc:HGNC:9869]	protein_coding	147.784	160.543	142.924	619.788	560.773	619.797	375.268	1.99461	0.138076	14.4457	2.66857e-47	1.94289e-45
ENSG00000181577.16	6	44000580	44007612	C6orf223	chromosome 6 open reading frame 223 [Source:HGNC Symbol;Acc:HGNC:28692]	lncRNA	31.7693	28.745	29.1384	523.802	452.007	461.108	254.428	3.99965	0.211362	18.9232	7.34305e-80	1.24299e-77
ENSG00000166794.6	15	64155740	64163134	PPIB	peptidylprolyl isomerase B [Source:HGNC Symbol;Acc:HGNC:9255]	protein_coding	2820.46	2910.74	2930.59	1222.96	1105.44	1299.82	2048.34	-1.25601	0.086956	-14.4442	2.72829e-47	1.97928e-45
ENSG00000196405.13	14	99971449	100144236	EVL	Enah/Vasp-like [Source:HGNC Symbol;Acc:HGNC:20234]	protein_coding	1373.37	1176.34	1243.31	3195.7	2968.21	3028.55	2164.25	1.27753	0.0884488	14.4437	2.74611e-47	1.98511e-45
ENSG00000168421.13	4	40191053	40246967	RHOH	ras homolog family member H [Source:HGNC Symbol;Acc:HGNC:686]	protein_coding	614.035	578.413	607.799	1672.07	1473.71	1545.6	1081.94	1.38231	0.0957441	14.4376	3.00212e-47	2.16248e-45
ENSG00000012822.16	12	53708517	53727745	CALCOCO1	calcium binding and coiled-coil domain 1 [Source:HGNC Symbol;Acc:HGNC:29306]	protein_coding	261.277	291.423	302.515	877.544	928.239	873.825	589.137	1.64946	0.114265	14.4355	3.09525e-47	2.22169e-45
ENSG00000177954.14	1	153990762	153992155	RPS27	ribosomal protein S27 [Source:HGNC Symbol;Acc:HGNC:10416]	protein_coding	8421.01	8535.68	9024	15994.1	15466.5	15384.6	12137.7	0.850682	0.0589909	14.4206	3.84119e-47	2.72818e-45
ENSG00000176533.13	19	2511219	2702694	GNG7	G protein subunit gamma 7 [Source:HGNC Symbol;Acc:HGNC:4410]	protein_coding	275.691	303.565	240.381	903.8	980.966	963.405	611.301	1.79498	0.124543	14.4126	4.31191e-47	3.05184e-45
ENSG00000196924.19	X	154348524	154374634	FLNA	filamin A [Source:HGNC Symbol;Acc:HGNC:3754]	protein_coding	12981.7	11604.2	11193	3275.99	2735.59	3869.43	7609.97	-1.85709	0.128888	-14.4086	4.57055e-47	3.22366e-45
ENSG00000135069.14	9	78297125	78330093	PSAT1	phosphoserine aminotransferase 1 [Source:HGNC Symbol;Acc:HGNC:19129]	protein_coding	843.192	850.318	809.121	250.077	286.168	269.558	551.406	-1.63665	0.113679	-14.3971	5.39319e-47	3.79073e-45
ENSG00000117091.10	1	160678746	160711831	CD48	CD48 molecule [Source:HGNC Symbol;Acc:HGNC:1683]	protein_coding	4090.61	4182.89	4257.92	7455.74	7262.95	7242.74	5748.81	0.809663	0.0562651	14.3902	5.96653e-47	4.17924e-45
ENSG00000198805.12	14	20468954	20477089	PNP	purine nucleoside phosphorylase [Source:HGNC Symbol;Acc:HGNC:7892]	protein_coding	715.726	744.936	760.366	233.351	204.48	196.837	475.949	-1.80514	0.125549	-14.3779	7.11721e-47	4.9681e-45
ENSG00000139626.16	12	53191323	53207282	ITGB7	integrin subunit beta 7 [Source:HGNC Symbol;Acc:HGNC:6162]	protein_coding	1352.61	1424.18	1661.38	435.796	467.45	478.037	969.91	-1.68314	0.11711	-14.3724	7.71457e-47	5.36664e-45
ENSG00000132507.18	17	7306999	7312463	EIF5A	eukaryotic translation initiation factor 5A [Source:HGNC Symbol;Acc:HGNC:3300]	protein_coding	5724.41	6219.71	6156.34	3167.67	3040.14	3086.64	4565.82	-0.961314	0.06692	-14.3651	8.56598e-47	5.91839e-45
ENSG00000130821.17	X	153687926	153696588	SLC6A8	solute carrier family 6 member 8 [Source:HGNC Symbol;Acc:HGNC:11055]	protein_coding	9.96531	9.58759	10.5472	238.089	320.037	275.907	144.022	4.79774	0.334072	14.3614	9.04054e-47	6.2251e-45
ENSG00000146731.11	7	56051685	56063989	CCT6A	chaperonin containing TCP1 subunit 6A [Source:HGNC Symbol;Acc:HGNC:1620]	protein_coding	3385.88	3434.11	3964.69	1248.91	1416.04	1382.16	2471.97	-1.41399	0.0985343	-14.3502	1.06187e-46	7.28708e-45
ENSG00000145425.10	4	151099624	151104642	RPS3A	ribosomal protein S3A [Source:HGNC Symbol;Acc:HGNC:10421]	protein_coding	15306.8	16089.9	16228.1	27572.6	26851.7	27218.4	21544.6	0.777693	0.054222	14.3428	1.18232e-46	8.08634e-45
ENSG00000122862.5	10	69088103	69104805	SRGN	serglycin [Source:HGNC Symbol;Acc:HGNC:9361]	protein_coding	4021.67	3958.64	4198.01	7197.81	7309.33	7182.94	5644.74	0.833025	0.0581706	14.3204	1.632e-46	1.11244e-44
ENSG00000129128.13	4	176319966	176332245	SPCS3	signal peptidase complex subunit 3 [Source:HGNC Symbol;Acc:HGNC:26212]	protein_coding	2029.88	2287.83	2202.26	752.407	753.597	876.67	1483.78	-1.45365	0.101639	-14.3021	2.12204e-46	1.44164e-44
ENSG00000138107.13	10	102461881	102502712	ACTR1A	actin related protein 1A [Source:HGNC Symbol;Acc:HGNC:167]	protein_coding	1147.25	1153.25	1001.56	251.874	326.904	259.276	690.02	-1.98307	0.138677	-14.2999	2.1913e-46	1.48373e-44
ENSG00000165732.13	10	68956170	68985068	DDX21	DExD-box helicase 21 [Source:HGNC Symbol;Acc:HGNC:2744]	protein_coding	3925.95	3851.49	3851.08	2070.86	2099.23	2150.29	2991.48	-0.879751	0.0615437	-14.2947	2.35988e-46	1.59257e-44
ENSG00000110108.10	11	60914158	60923443	TMEM109	transmembrane protein 109 [Source:HGNC Symbol;Acc:HGNC:28771]	protein_coding	722.43	687.654	715.272	229.569	214.216	205.286	462.405	-1.71023	0.119666	-14.2917	2.4662e-46	1.65881e-44
ENSG00000109475.17	4	108620569	108630412	RPL34	ribosomal protein L34 [Source:HGNC Symbol;Acc:HGNC:10340]	protein_coding	4395.99	4426.78	4577.8	7769.77	7631.53	7740.23	6090.35	0.788455	0.0551791	14.289	2.56258e-46	1.71794e-44
ENSG00000169994.18	2	127535802	127637729	MYO7B	myosin VIIB [Source:HGNC Symbol;Acc:HGNC:7607]	protein_coding	8.6881	8.40302	7.97753	252.205	158.741	267.44	117.242	4.74964	0.33262	14.2795	2.93819e-46	1.96327e-44
ENSG00000159618.16	16	57542643	57591681	ADGRG5	adhesion G protein-coupled receptor G5 [Source:HGNC Symbol;Acc:HGNC:19010]	protein_coding	427.91	488.634	477.756	64.2625	58.4534	86.7745	267.298	-2.73935	0.191846	-14.2789	2.96209e-46	1.97275e-44
ENSG00000132780.17	1	45583846	45618904	NASP	nuclear autoantigenic sperm protein [Source:HGNC Symbol;Acc:HGNC:7644]	protein_coding	2409.3	2515.72	2467.71	1256.36	1228.93	1228.53	1851.09	-0.993105	0.0695886	-14.2711	3.31412e-46	2.19999e-44
ENSG00000204287.14	6	32439878	32445046	HLA-DRA	major histocompatibility complex, class II, DR alpha [Source:HGNC Symbol;Acc:HGNC:4947]	protein_coding	13041.8	13217.6	13544	22271.6	21582.6	22252.4	17651.7	0.731993	0.0515488	14.2	9.16004e-46	6.06084e-44
ENSG00000187837.4	6	26055740	26056470	H1-2	H1.2 linker histone, cluster member [Source:HGNC Symbol;Acc:HGNC:4716]	protein_coding	861.578	878.186	887.402	262.76	297.466	305.937	582.221	-1.60179	0.113123	-14.1597	1.62703e-45	1.07304e-43
ENSG00000167526.14	16	89560677	89564542	RPL13	ribosomal protein L13 [Source:HGNC Symbol;Acc:HGNC:10303]	protein_coding	11242.3	11665.9	11591.5	20042.3	19129.5	19355.1	15504.4	0.762576	0.0538628	14.1577	1.67304e-45	1.09982e-43
ENSG00000101057.16	20	43667019	43716495	MYBL2	MYB proto-oncogene like 2 [Source:HGNC Symbol;Acc:HGNC:7548]	protein_coding	2556.93	2429.43	2411.51	1204.96	1208.71	1234.68	1841.03	-1.02019	0.0722061	-14.1288	2.523e-45	1.65322e-43
ENSG00000175054.16	3	142449007	142578733	ATR	ATR serine/threonine kinase [Source:HGNC Symbol;Acc:HGNC:882]	protein_coding	1147.53	1017.42	1058.17	372.401	385.456	395.896	729.478	-1.48271	0.105234	-14.0895	4.40417e-45	2.87659e-43
ENSG00000188229.6	9	137241287	137243707	TUBB4B	tubulin beta 4B class IVb [Source:HGNC Symbol;Acc:HGNC:20771]	protein_coding	2520.24	2491.11	2528.08	1277.35	1226.88	1170.14	1868.97	-1.03659	0.0738109	-14.0439	8.39953e-45	5.4511e-43
ENSG00000124207.17	20	49046246	49096960	CSE1L	chromosome segregation 1 like [Source:HGNC Symbol;Acc:HGNC:2431]	protein_coding	2279.62	2254.54	2358.56	1135.82	1068.64	1128.64	1704.3	-1.0477	0.0746408	-14.0366	9.30806e-45	6.02148e-43
ENSG00000136731.13	2	128091200	128195677	UGGT1	UDP-glucose glycoprotein glucosyltransferase 1 [Source:HGNC Symbol;Acc:HGNC:15663]	protein_coding	2017.21	1583.42	1732.43	505.851	562.492	466.33	1144.62	-1.79815	0.128272	-14.0183	1.20494e-44	7.77014e-43
ENSG00000144713.13	3	12834485	12841582	RPL32	ribosomal protein L32 [Source:HGNC Symbol;Acc:HGNC:10336]	protein_coding	7564.18	7748.71	7668.54	13067.1	12529.7	12763.3	10223.6	0.739187	0.0527531	14.0122	1.31285e-44	8.43922e-43
ENSG00000154358.23	1	228208044	228378876	OBSCN	obscurin, cytoskeletal calmodulin and titin-interacting RhoGEF [Source:HGNC Symbol;Acc:HGNC:15719]	protein_coding	45.1476	36.2532	53.0433	347.88	352.015	379.126	202.244	3.02159	0.216557	13.9529	3.02175e-44	1.9363e-42
ENSG00000265681.7	18	49488453	49492523	RPL17	ribosomal protein L17 [Source:HGNC Symbol;Acc:HGNC:10307]	protein_coding	8130.09	8446.72	8265.79	13813.7	13642.2	13500	10966.4	0.721286	0.0517449	13.9393	3.65697e-44	2.33598e-42
ENSG00000109736.15	4	2930561	2934834	MFSD10	major facilitator superfamily domain containing 10 [Source:HGNC Symbol;Acc:HGNC:16894]	protein_coding	551.087	619.566	530.78	1512.32	1432.92	1552.08	1033.13	1.40133	0.100573	13.9334	3.97055e-44	2.52833e-42
ENSG00000180828.3	8	64580365	64583627	BHLHE22	basic helix-loop-helix family member e22 [Source:HGNC Symbol;Acc:HGNC:11963]	protein_coding	416.493	431.355	425.674	1064.87	1030.47	1077.26	741.02	1.31704	0.094726	13.9037	6.01259e-44	3.81668e-42
ENSG00000161249.21	19	35497220	35513658	DMKN	dermokine [Source:HGNC Symbol;Acc:HGNC:25063]	protein_coding	67.8869	76.8153	61.9664	370.057	382.216	386.684	224.271	2.46222	0.177433	13.8769	8.74146e-44	5.53163e-42
ENSG00000140563.15	15	94231538	94483952	MCTP2	multiple C2 and transmembrane domain containing 2 [Source:HGNC Symbol;Acc:HGNC:25636]	protein_coding	450.119	385.307	478.527	1279.6	1438.73	1339.34	895.27	1.62962	0.117494	13.8698	9.65081e-44	6.0881e-42
ENSG00000241351.3	2	89027171	89027731	IGKV3-11	immunoglobulin kappa variable 3-11 [Source:HGNC Symbol;Acc:HGNC:5815]	IG_V_gene	173.459	184.728	155.848	836.222	791.889	840.08	497.038	2.26013	0.126016	17.9353	6.25451e-72	8.94703e-70
ENSG00000204472.13	6	31615217	31617021	AIF1	allograft inflammatory factor 1 [Source:HGNC Symbol;Acc:HGNC:352]	protein_coding	45.0831	61.4989	45.9805	394.878	336.027	396.262	213.288	2.88408	0.208024	13.8641	1.04466e-43	6.56969e-42
ENSG00000164292.13	5	95713522	95824383	RHOBTB3	Rho related BTB domain containing 3 [Source:HGNC Symbol;Acc:HGNC:18757]	protein_coding	143.611	184.083	200.773	816.752	1037.36	840.963	537.257	2.36087	0.170486	13.8479	1.31024e-43	8.21447e-42
ENSG00000160991.16	7	102433106	102456825	ORAI2	ORAI calcium release-activated calcium modulator 2 [Source:HGNC Symbol;Acc:HGNC:21667]	protein_coding	1278.09	1484.28	1235.14	466.396	420.689	445.128	888.287	-1.58514	0.114629	-13.8285	1.71598e-43	1.07251e-41
ENSG00000136950.13	9	124862130	124877733	ARPC5L	actin related protein 2/3 complex subunit 5 like [Source:HGNC Symbol;Acc:HGNC:23366]	protein_coding	839.491	865.693	917.28	246.808	299.614	259.72	571.434	-1.70225	0.123118	-13.8261	1.77294e-43	1.10472e-41
ENSG00000164332.8	5	159263290	159286036	UBLCP1	ubiquitin like domain containing CTD phosphatase 1 [Source:HGNC Symbol;Acc:HGNC:28110]	protein_coding	525.567	569.214	583.529	146.845	155.035	154.827	355.836	-1.87782	0.136062	-13.8012	2.50487e-43	1.556e-41
ENSG00000141506.14	17	8878911	8965712	PIK3R5	phosphoinositide-3-kinase regulatory subunit 5 [Source:HGNC Symbol;Acc:HGNC:30035]	protein_coding	209.66	245.964	345.127	1299.37	1433.28	1448.66	830.343	2.39595	0.173782	13.7871	3.04654e-43	1.88672e-41
ENSG00000112378.12	6	138088505	138107419	PERP	p53 apoptosis effector related to PMP22 [Source:HGNC Symbol;Acc:HGNC:17637]	protein_coding	15.2492	16.4418	17.4457	228.647	234.521	256.11	128.069	3.87594	0.281535	13.7672	4.01521e-43	2.47155e-41
ENSG00000116251.11	1	6185020	6209389	RPL22	ribosomal protein L22 [Source:HGNC Symbol;Acc:HGNC:10315]	protein_coding	4322.93	4244.97	4418.68	7285.27	7474.99	7573.1	5886.66	0.782314	0.0568845	13.7527	4.90863e-43	3.01235e-41
ENSG00000143621.17	1	153661788	153671028	ILF2	interleukin enhancer binding factor 2 [Source:HGNC Symbol;Acc:HGNC:6037]	protein_coding	2211.92	2195.75	2474.28	942.216	814.492	919.855	1593.09	-1.36134	0.0990014	-13.7507	5.04383e-43	3.08601e-41
ENSG00000204677.13	5	178006348	178086529	FAM153CP	family with sequence similarity 153 member C, pseudogene [Source:HGNC Symbol;Acc:HGNC:33936]	lncRNA	26.1816	17.8108	21.9707	435.706	379.904	426.212	217.964	4.25681	0.239938	17.7413	2.01257e-70	2.78104e-68
ENSG00000172638.13	11	65866441	65873592	EFEMP2	EGF containing fibulin extracellular matrix protein 2 [Source:HGNC Symbol;Acc:HGNC:3219]	protein_coding	27.5423	48.6763	24.1702	358.572	375.555	342.646	196.194	3.47167	0.253296	13.706	9.34898e-43	5.70288e-41
ENSG00000196943.14	14	24299850	24309124	NOP9	NOP9 nucleolar protein [Source:HGNC Symbol;Acc:HGNC:19826]	protein_coding	1195.16	1177.57	1202.01	393.775	355.405	449.936	795.644	-1.57608	0.115088	-13.6946	1.09335e-42	6.64946e-41
ENSG00000278195.2	22	37204237	37212477	SSTR3	somatostatin receptor 3 [Source:HGNC Symbol;Acc:HGNC:11332]	protein_coding	144.105	162.454	152.313	587.309	532.486	580.208	359.813	1.8894	0.13835	13.6567	1.84177e-42	1.11677e-40
ENSG00000197930.13	14	52639915	52695900	ERO1A	endoplasmic reticulum oxidoreductase 1 alpha [Source:HGNC Symbol;Acc:HGNC:13280]	protein_coding	1048.42	1063.11	1167.08	2336.27	2564.27	2506.18	1780.89	1.17697	0.086188	13.6559	1.86273e-42	1.12612e-40
ENSG00000285901.2	12	4273762	4405490	AC008012.1	novel transcript	protein_coding	398.542	421.459	402.472	81.1388	87.4711	94.3185	247.567	-2.21831	0.162459	-13.6546	1.89519e-42	1.14234e-40
ENSG00000116237.16	1	6221193	6235972	ICMT	isoprenylcysteine carboxyl methyltransferase [Source:HGNC Symbol;Acc:HGNC:5350]	protein_coding	768.242	724.173	775.036	221.201	162.915	169.877	470.241	-2.03598	0.149312	-13.6357	2.45514e-42	1.47548e-40
ENSG00000147872.10	9	19108375	19149290	PLIN2	perilipin 2 [Source:HGNC Symbol;Acc:HGNC:248]	protein_coding	564.555	613.679	662.064	1504.61	1518.67	1490.66	1059.04	1.29685	0.0951918	13.6235	2.90338e-42	1.73971e-40
ENSG00000123136.15	19	14408798	14419383	DDX39A	DExD-box helicase 39A [Source:HGNC Symbol;Acc:HGNC:17821]	protein_coding	1373.07	1419.62	1411.1	645.256	640.033	642.514	1021.93	-1.12457	0.0825606	-13.6212	2.99731e-42	1.79071e-40
ENSG00000172264.17	20	13995369	16053197	MACROD2	mono-ADP ribosylhydrolase 2 [Source:HGNC Symbol;Acc:HGNC:16126]	protein_coding	1548.83	1517.59	1517.5	2827.65	2869.56	2797.85	2179.83	0.889886	0.0653491	13.6174	3.15549e-42	1.87969e-40
ENSG00000114120.14	3	140941830	140980995	SLC25A36	solute carrier family 25 member 36 [Source:HGNC Symbol;Acc:HGNC:25554]	protein_coding	1322.89	1275.09	1192.54	2856.44	3172.69	2790.68	2101.72	1.21751	0.089444	13.6119	3.40127e-42	2.02018e-40
ENSG00000132535.21	17	7187187	7219841	DLG4	discs large MAGUK scaffold protein 4 [Source:HGNC Symbol;Acc:HGNC:2903]	protein_coding	87.7083	104.512	115.69	484.056	605.461	522.823	320.042	2.39595	0.176093	13.6061	3.68152e-42	2.18025e-40
ENSG00000198242.14	17	28719985	28724359	RPL23A	ribosomal protein L23a [Source:HGNC Symbol;Acc:HGNC:10317]	protein_coding	10192.5	10316.9	10605.2	17184.9	16707.1	16819.1	13637.6	0.704839	0.0518594	13.5913	4.50691e-42	2.6613e-40
ENSG00000156482.11	8	98024851	98046469	RPL30	ribosomal protein L30 [Source:HGNC Symbol;Acc:HGNC:10333]	protein_coding	6116.97	6389.07	6293.8	10370.3	10259.1	10468.5	8316.3	0.726154	0.0535754	13.5539	7.51807e-42	4.42651e-40
ENSG00000090520.12	3	186567403	186585800	DNAJB11	DnaJ heat shock protein family (Hsp40) member B11 [Source:HGNC Symbol;Acc:HGNC:14889]	protein_coding	1022.64	974.925	1051.48	294.72	247.601	201.047	632.069	-2.03778	0.150441	-13.5453	8.44108e-42	4.9556e-40
ENSG00000134333.14	11	18394560	18408425	LDHA	lactate dehydrogenase A [Source:HGNC Symbol;Acc:HGNC:6535]	protein_coding	15061.8	15415.9	15183.8	23670.2	23610.8	23834.8	19462.9	0.639181	0.0472379	13.5311	1.02464e-41	5.99816e-40
ENSG00000172809.13	17	74203582	74210655	RPL38	ribosomal protein L38 [Source:HGNC Symbol;Acc:HGNC:10349]	protein_coding	2841.24	2796.35	2863.76	5098.3	4886.92	4905.81	3898.73	0.808872	0.0598217	13.5214	1.16961e-41	6.82707e-40
ENSG00000115232.14	2	181457202	181538940	ITGA4	integrin subunit alpha 4 [Source:HGNC Symbol;Acc:HGNC:6140]	protein_coding	3380.36	3421.01	3874.7	1644.9	1554.93	1528.24	2567.35	-1.17411	0.0868597	-13.5173	1.23609e-41	7.19444e-40
ENSG00000151835.16	13	23328826	23433740	SACS	sacsin molecular chaperone [Source:HGNC Symbol;Acc:HGNC:10519]	protein_coding	1619.86	1699.56	1490.46	670.004	685.964	656.583	1137.07	-1.25741	0.0930387	-13.5149	1.2777e-41	7.41538e-40
ENSG00000134030.14	18	48539031	48863217	CTIF	cap binding complex dependent translation initiation factor [Source:HGNC Symbol;Acc:HGNC:23925]	protein_coding	54.1482	42.4832	60.0095	336.113	320.735	341.461	192.492	2.70019	0.199808	13.5139	1.29421e-41	7.48982e-40
ENSG00000173692.14	2	231056845	231173116	PSMD1	proteasome 26S subunit, non-ATPase 1 [Source:HGNC Symbol;Acc:HGNC:9554]	protein_coding	1643.36	1770.9	1615.73	598.636	652.55	520.151	1133.56	-1.50703	0.111532	-13.512	1.32824e-41	7.66491e-40
ENSG00000117461.15	1	46040140	46133036	PIK3R3	phosphoinositide-3-kinase regulatory subunit 3 [Source:HGNC Symbol;Acc:HGNC:8981]	protein_coding	937.153	1050.59	1117.73	111.937	107.236	195.501	586.691	-2.92229	0.216394	-13.5045	1.4717e-41	8.44482e-40
ENSG00000157978.12	1	25543606	25568886	LDLRAP1	low density lipoprotein receptor adaptor protein 1 [Source:HGNC Symbol;Acc:HGNC:18640]	protein_coding	447.746	824.964	446.885	42.6931	53.0631	44.975	310.054	-3.60275	0.267895	-13.4483	3.14826e-41	1.80143e-39
ENSG00000170144.21	2	177212563	177223958	HNRNPA3	heterogeneous nuclear ribonucleoprotein A3 [Source:HGNC Symbol;Acc:HGNC:24941]	protein_coding	6948.53	6952	7063.37	4218.4	4165.58	4283.94	5605.31	-0.726671	0.0540449	-13.4457	3.26265e-41	1.86164e-39
ENSG00000205268.11	8	65714334	65842322	PDE7A	phosphodiesterase 7A [Source:HGNC Symbol;Acc:HGNC:8791]	protein_coding	1550.63	1325.22	1446.27	550.307	576.347	540.733	998.251	-1.37399	0.102232	-13.4399	3.52935e-41	2.00817e-39
ENSG00000226779.1	3	175234861	175271096	NAALADL2-AS2	NAALADL2 antisense RNA 2 [Source:HGNC Symbol;Acc:HGNC:41015]	lncRNA	11.4369	11.606	15.1196	349.425	376.655	387.653	191.982	4.88082	0.288584	16.913	3.60791e-64	4.49616e-62
ENSG00000109133.13	4	41935129	41960803	TMEM33	transmembrane protein 33 [Source:HGNC Symbol;Acc:HGNC:25541]	protein_coding	798.225	794.045	759.621	270.732	297.181	274.127	532.322	-1.48324	0.110626	-13.4078	5.44518e-41	3.081e-39
ENSG00000188994.13	6	87152833	87265943	ZNF292	zinc finger protein 292 [Source:HGNC Symbol;Acc:HGNC:18410]	protein_coding	1546.1	1436.07	1588.45	2982.79	3050.24	3083.31	2281.16	0.996798	0.0743445	13.4078	5.44112e-41	3.081e-39
ENSG00000046604.13	18	31498177	31549008	DSG2	desmoglein 2 [Source:HGNC Symbol;Acc:HGNC:3049]	protein_coding	58.8524	61.649	62.5512	351.689	325.289	327.531	197.927	2.4579	0.183327	13.4072	5.48616e-41	3.09557e-39
ENSG00000075618.18	7	5592816	5606655	FSCN1	fascin actin-bundling protein 1 [Source:HGNC Symbol;Acc:HGNC:11148]	protein_coding	3816.97	3935.64	3968.46	7197.19	7092.31	7806.65	5636.2	0.914707	0.0682438	13.4035	5.76627e-41	3.23564e-39
ENSG00000134419.15	16	18781295	18790383	RPS15A	ribosomal protein S15a [Source:HGNC Symbol;Acc:HGNC:10389]	protein_coding	6323.67	6625.01	6771.07	11334.3	11145.3	11135.8	8889.18	0.769691	0.0574245	13.4035	5.76564e-41	3.23564e-39
ENSG00000143153.13	1	169105697	169132722	ATP1B1	ATPase Na+/K+ transporting subunit beta 1 [Source:HGNC Symbol;Acc:HGNC:804]	protein_coding	1089.13	1105.42	1148.14	2185.43	2235.59	2162.18	1654.31	0.97838	0.0730314	13.3967	6.32082e-41	3.53705e-39
ENSG00000196683.11	7	22812628	22822852	TOMM7	translocase of outer mitochondrial membrane 7 [Source:HGNC Symbol;Acc:HGNC:21648]	protein_coding	648.905	645.556	617.096	1473.92	1385.29	1404.16	1029.16	1.1565	0.0864232	13.3819	7.71747e-41	4.30673e-39
ENSG00000279092.1	15	34415450	34420273	AC025678.3	TEC	TEC	240.175	245.66	254.707	874.023	957.373	965.643	589.597	1.91806	0.114061	16.816	1.8618e-63	2.26459e-61
ENSG00000101182.15	20	62136733	62143440	PSMA7	proteasome 20S subunit alpha 7 [Source:HGNC Symbol;Acc:HGNC:9536]	protein_coding	1534.64	1632.92	1602.67	650.392	687.544	731.23	1139.9	-1.20553	0.0901825	-13.3677	9.34192e-41	5.19897e-39
ENSG00000168010.11	11	72814406	72843674	ATG16L2	autophagy related 16 like 2 [Source:HGNC Symbol;Acc:HGNC:25464]	protein_coding	458.272	367.535	409.809	1354.25	1282.31	1174.21	841.063	1.62594	0.122043	13.3227	1.70817e-40	9.48032e-39
ENSG00000112081.17	6	36594353	36605600	SRSF3	serine and arginine rich splicing factor 3 [Source:HGNC Symbol;Acc:HGNC:10785]	protein_coding	3837.7	3728.81	3724	2121.48	2137.44	2051.31	2933.46	-0.839426	0.0630316	-13.3176	1.83007e-40	1.01292e-38
ENSG00000198355.5	22	49960768	49964072	PIM3	Pim-3 proto-oncogene, serine/threonine kinase [Source:HGNC Symbol;Acc:HGNC:19310]	protein_coding	597.12	560.498	567.727	1404.48	1286.2	1347.3	960.553	1.22655	0.0921982	13.3034	2.21087e-40	1.22036e-38
ENSG00000136527.18	3	185914558	185938103	TRA2B	transformer 2 beta homolog [Source:HGNC Symbol;Acc:HGNC:10781]	protein_coding	2994.73	2757.81	2777.36	1425.77	1445.87	1459.44	2143.5	-0.977948	0.0735306	-13.2999	2.31832e-40	1.27621e-38
ENSG00000105953.15	7	44606572	44709066	OGDH	oxoglutarate dehydrogenase [Source:HGNC Symbol;Acc:HGNC:8124]	protein_coding	1484.15	1512.17	1446.06	688.006	694.471	710.269	1089.19	-1.08641	0.0819095	-13.2635	3.76792e-40	2.06859e-38
ENSG00000082153.18	2	200810594	200827338	BZW1	basic leucine zipper and W2 domains 1 [Source:HGNC Symbol;Acc:HGNC:18380]	protein_coding	3829.57	3721.5	3628	1651.16	1886.23	1817.89	2755.72	-1.06271	0.0801529	-13.2585	4.02809e-40	2.20546e-38
ENSG00000074370.18	17	3923870	3964464	ATP2A3	ATPase sarcoplasmic/endoplasmic reticulum Ca2+ transporting 3 [Source:HGNC Symbol;Acc:HGNC:813]	protein_coding	2249.81	2129.9	2216.98	992.83	1101.42	1043.48	1622.4	-1.07304	0.0809819	-13.2503	4.49226e-40	2.45299e-38
ENSG00000161970.15	17	8377516	8383213	RPL26	ribosomal protein L26 [Source:HGNC Symbol;Acc:HGNC:10327]	protein_coding	10031.7	9672.11	9954.89	17419.3	16229.8	16865.2	13362.2	0.768301	0.0580144	13.2433	4.93488e-40	2.68746e-38
ENSG00000179041.4	8	66429014	66430733	RRS1	ribosome biogenesis regulator 1 homolog [Source:HGNC Symbol;Acc:HGNC:17083]	protein_coding	360.262	364.621	360.544	77.4451	73.0974	60.7887	216.126	-2.35908	0.17822	-13.2369	5.37105e-40	2.91717e-38
ENSG00000086475.15	10	13317428	13348298	SEPHS1	selenophosphate synthetase 1 [Source:HGNC Symbol;Acc:HGNC:19685]	protein_coding	757.074	804.09	808.791	262.417	202.264	219.328	508.994	-1.79352	0.135681	-13.2187	6.84564e-40	3.70815e-38
ENSG00000155629.15	10	96593315	96720514	PIK3AP1	phosphoinositide-3-kinase adaptor protein 1 [Source:HGNC Symbol;Acc:HGNC:30034]	protein_coding	1783.97	1980.81	1749.72	3843.33	4095.76	4336.19	2964.96	1.15421	0.087361	13.212	7.48372e-40	4.043e-38
ENSG00000130429.15	7	99374249	99394816	ARPC1B	actin related protein 2/3 complex subunit 1B [Source:HGNC Symbol;Acc:HGNC:704]	protein_coding	4000.13	4419.93	4270.05	2002.94	1848.49	1693.21	3039.12	-1.19457	0.0904504	-13.207	7.99982e-40	4.31036e-38
ENSG00000165617.15	14	58633967	58648321	DACT1	dishevelled binding antagonist of beta catenin 1 [Source:HGNC Symbol;Acc:HGNC:17748]	protein_coding	328.136	289.491	344.462	51.465	37.9408	48.2163	183.285	-2.81128	0.212958	-13.2011	8.64492e-40	4.64562e-38
ENSG00000170854.18	3	97941818	97972457	RIOX2	ribosomal oxygenase 2 [Source:HGNC Symbol;Acc:HGNC:19441]	protein_coding	601.779	597.705	565.162	182.314	173.239	193.796	385.666	-1.68589	0.127771	-13.1946	9.42114e-40	5.04938e-38
ENSG00000149273.15	11	75399515	75422280	RPS3	ribosomal protein S3 [Source:HGNC Symbol;Acc:HGNC:10420]	protein_coding	12499.9	12798.3	12999.5	21759.3	20683.9	20758.1	16916.5	0.722789	0.0549703	13.1487	1.73079e-39	9.252e-38
ENSG00000147010.18	X	19533977	19887600	SH3KBP1	SH3 domain containing kinase binding protein 1 [Source:HGNC Symbol;Acc:HGNC:13867]	protein_coding	3014.75	2971.12	3117.59	5220.13	5194.42	5388.68	4151.11	0.796107	0.0606019	13.1367	2.02977e-39	1.08217e-37
ENSG00000204394.13	6	31777518	31795752	VARS1	valyl-tRNA synthetase 1 [Source:HGNC Symbol;Acc:HGNC:12651]	protein_coding	1177.78	967.103	1074.09	289.765	350.371	335.243	699.059	-1.72467	0.131545	-13.1109	2.85369e-39	1.51746e-37
ENSG00000188042.8	2	234493041	234497081	ARL4C	ADP ribosylation factor like GTPase 4C [Source:HGNC Symbol;Acc:HGNC:698]	protein_coding	368.459	358.82	358.442	71.9004	81.1518	80.8387	219.935	-2.21597	0.169079	-13.1061	3.03935e-39	1.61196e-37
ENSG00000113387.12	5	32531633	32604079	SUB1	SUB1 regulator of transcription [Source:HGNC Symbol;Acc:HGNC:19985]	protein_coding	2927.49	2958.75	3083.2	1634.73	1631.07	1577.26	2302.08	-0.888673	0.0679863	-13.0714	4.80052e-39	2.5328e-37
ENSG00000136156.15	13	48232612	48270357	ITM2B	integral membrane protein 2B [Source:HGNC Symbol;Acc:HGNC:6174]	protein_coding	659.73	682.745	692.045	1627.87	1455.06	1553.55	1111.83	1.18876	0.090946	13.0711	4.81658e-39	2.53469e-37
ENSG00000114480.13	3	81489703	81761645	GBE1	1,4-alpha-glucan branching enzyme 1 [Source:HGNC Symbol;Acc:HGNC:4180]	protein_coding	1071.42	938.398	944.796	2306.06	2516.24	2234.58	1668.58	1.25543	0.0961649	13.055	5.95016e-39	3.12314e-37
ENSG00000137575.12	8	58552924	58582859	SDCBP	syndecan binding protein [Source:HGNC Symbol;Acc:HGNC:10662]	protein_coding	392.874	294.784	316.576	1080.69	1107.97	1196.18	731.511	1.75551	0.134626	13.04	7.25045e-39	3.79584e-37
ENSG00000161618.10	19	49453225	49471050	ALDH16A1	aldehyde dehydrogenase 16 family member A1 [Source:HGNC Symbol;Acc:HGNC:28114]	protein_coding	431.247	465.626	394.323	96.6862	89.0477	104.676	263.601	-2.15227	0.165992	-12.9661	1.90431e-38	9.94401e-37
ENSG00000177469.13	17	42402449	42423256	CAVIN1	caveolae associated protein 1 [Source:HGNC Symbol;Acc:HGNC:9688]	protein_coding	57.1844	77.3732	60.4783	355.878	373.609	349.784	212.385	2.46557	0.190213	12.9621	2.00581e-38	1.04472e-36
ENSG00000182944.18	22	29268009	29300525	EWSR1	EWS RNA binding protein 1 [Source:HGNC Symbol;Acc:HGNC:3508]	protein_coding	4548.68	4563.08	4816.86	2644.24	2654.86	2572.16	3633.31	-0.823074	0.0635308	-12.9555	2.18663e-38	1.13599e-36
ENSG00000140694.17	16	14435700	14632728	PARN	poly(A)-specific ribonuclease [Source:HGNC Symbol;Acc:HGNC:8609]	protein_coding	1023.64	1000.59	838.282	315.216	319.897	311.908	634.923	-1.59584	0.123194	-12.9539	2.23265e-38	1.15693e-36
ENSG00000018607.7	2	132304806	132326855	ZNF806	zinc finger protein 806 [Source:HGNC Symbol;Acc:HGNC:33228]	transcribed_unprocessed_pseudogene	0	0	0	0	0	0	0	NA	NA	NA	NA	NA
ENSG00000119922.11	10	89283694	89309271	IFIT2	interferon induced protein with tetratricopeptide repeats 2 [Source:HGNC Symbol;Acc:HGNC:5409]	protein_coding	891.363	811.938	849.12	1811.16	1889.96	1761.64	1335.86	1.0976	0.0847587	12.9496	2.36057e-38	1.22011e-36
ENSG00000115241.11	2	27381195	27409591	PPM1G	protein phosphatase, Mg2+/Mn2+ dependent 1G [Source:HGNC Symbol;Acc:HGNC:9278]	protein_coding	1682.83	1703.92	1720.78	779.116	737.672	834.762	1243.18	-1.11882	0.086418	-12.9466	2.45498e-38	1.26568e-36
ENSG00000105376.5	19	10289952	10296778	ICAM5	intercellular adhesion molecule 5 [Source:HGNC Symbol;Acc:HGNC:5348]	protein_coding	18.1071	25.8266	16.5916	214.461	218.026	231.996	120.835	3.4762	0.268713	12.9365	2.80207e-38	1.44097e-36
ENSG00000006459.11	7	140084746	140176983	KDM7A	lysine demethylase 7A [Source:HGNC Symbol;Acc:HGNC:22224]	protein_coding	40.5844	33.1463	48.4157	344.984	361.49	531.115	226.623	3.34445	0.258813	12.9223	3.37115e-38	1.72925e-36
ENSG00000170606.15	5	133052013	133106449	HSPA4	heat shock protein family A (Hsp70) member 4 [Source:HGNC Symbol;Acc:HGNC:5237]	protein_coding	2866.97	2649.24	2883.32	1435.24	1320.61	1334.97	2081.73	-1.03766	0.0803203	-12.919	3.51638e-38	1.7992e-36
ENSG00000171865.10	2	3541430	3558333	RNASEH1	ribonuclease H1 [Source:HGNC Symbol;Acc:HGNC:18466]	protein_coding	616.795	693.484	595.893	142.255	181.483	172.182	400.349	-1.94786	0.150955	-12.9036	4.29711e-38	2.18904e-36
ENSG00000175130.7	1	32333839	32336233	MARCKSL1	MARCKS like 1 [Source:HGNC Symbol;Acc:HGNC:7142]	protein_coding	3049.84	3044.63	2964.6	5425.76	5098.55	5244.77	4138.02	0.799558	0.0619644	12.9035	4.29984e-38	2.18904e-36
ENSG00000136153.20	13	75620434	75859870	LMO7	LIM domain 7 [Source:HGNC Symbol;Acc:HGNC:6646]	protein_coding	337.587	480.372	348.087	1488.12	1536.57	1384.07	929.134	1.92297	0.149043	12.9021	4.38231e-38	2.22544e-36
ENSG00000224373.3	14	106627249	106627825	IGHV4-59	immunoglobulin heavy variable 4-59 [Source:HGNC Symbol;Acc:HGNC:5654]	IG_V_gene	710.04	799.845	736.207	175.173	174.622	181.37	462.876	-2.08047	0.126366	-16.4639	6.67038e-61	7.65511e-59
ENSG00000111913.20	6	24804282	25042170	RIPOR2	RHO family interacting cell polarization regulator 2 [Source:HGNC Symbol;Acc:HGNC:13872]	protein_coding	314.992	301.039	267.277	832.499	876.963	810.111	567.147	1.5107	0.117126	12.8981	4.616e-38	2.33827e-36
ENSG00000205250.9	16	67192155	67198918	E2F4	E2F transcription factor 4 [Source:HGNC Symbol;Acc:HGNC:3118]	protein_coding	1057.05	1091.76	1096.97	452.863	423.225	474.183	766.01	-1.26552	0.0982158	-12.8851	5.45796e-38	2.7579e-36
ENSG00000130706.13	20	62302093	62308862	ADRM1	adhesion regulating molecule 1 [Source:HGNC Symbol;Acc:HGNC:15759]	protein_coding	766.772	781.225	810.903	306.432	290.204	275.133	538.445	-1.43525	0.111399	-12.8839	5.54758e-38	2.79623e-36
ENSG00000008988.11	8	56067254	56074510	RPS20	ribosomal protein S20 [Source:HGNC Symbol;Acc:HGNC:10405]	protein_coding	8142.7	8396.82	8323.25	13575.3	13020.4	13300.2	10793.1	0.682314	0.0531121	12.8467	8.97826e-38	4.5031e-36
ENSG00000164849.10	7	1044546	1059261	GPR146	G protein-coupled receptor 146 [Source:HGNC Symbol;Acc:HGNC:21718]	protein_coding	21.5669	41.1342	22.8767	411.215	356.298	285.262	189.725	3.65066	0.284243	12.8434	9.36146e-38	4.68373e-36
ENSG00000169813.16	10	43385617	43409166	HNRNPF	heterogeneous nuclear ribonucleoprotein F [Source:HGNC Symbol;Acc:HGNC:5039]	protein_coding	3956.97	4019.36	3922.5	2317.75	2261.39	2344.71	3137.11	-0.781286	0.0608638	-12.8366	1.02225e-37	5.10195e-36
ENSG00000165916.9	11	47418769	47426473	PSMC3	proteasome 26S subunit, ATPase 3 [Source:HGNC Symbol;Acc:HGNC:9549]	protein_coding	1396.99	1215.19	1401.85	473.051	536.655	503.865	921.268	-1.40696	0.109607	-12.8364	1.02583e-37	5.10728e-36
ENSG00000020219.9	7	152445477	152447150	CCT8L1P	chaperonin containing TCP1 subunit 8 like 1, pseudogene [Source:HGNC Symbol;Acc:HGNC:32153]	processed_pseudogene	0	0	0	0	0	0.996536	0.166089	0.894829	4.08047	0.219296	0.82642	NA
ENSG00000135363.12	11	33858576	33892076	LMO2	LIM domain only 2 [Source:HGNC Symbol;Acc:HGNC:6642]	protein_coding	271.038	358.566	430.5	37.2438	25.63	22.4797	190.91	-3.62709	0.28277	-12.827	1.15756e-37	5.74901e-36
ENSG00000123240.17	10	13099449	13138308	OPTN	optineurin [Source:HGNC Symbol;Acc:HGNC:17142]	protein_coding	735.237	763.911	713.25	1550.47	1578.26	1688.56	1171.61	1.12185	0.0874998	12.8212	1.24714e-37	6.17881e-36
ENSG00000101294.18	20	31514410	31577923	HM13	histocompatibility minor 13 [Source:HGNC Symbol;Acc:HGNC:16435]	protein_coding	985.955	907.304	958.812	385.312	391.873	391.738	670.166	-1.28668	0.100425	-12.8123	1.39857e-37	6.91219e-36
ENSG00000087191.13	17	63827152	63832026	PSMC5	proteasome 26S subunit, ATPase 5 [Source:HGNC Symbol;Acc:HGNC:9552]	protein_coding	1267.99	1320.24	1285.32	568.365	476.413	499.848	903.029	-1.32686	0.103777	-12.7856	1.97292e-37	9.72718e-36
ENSG00000265817.4	8	94378377	94436952	FSBP	fibrinogen silencer binding protein [Source:HGNC Symbol;Acc:HGNC:43653]	protein_coding	189.97	219.163	176.852	658.514	693.968	786.18	454.108	1.86514	0.145975	12.7771	2.20094e-37	1.08251e-35
ENSG00000091483.7	1	241497603	241519755	FH	fumarate hydratase [Source:HGNC Symbol;Acc:HGNC:3700]	protein_coding	1404.92	1374.29	1315.09	621.312	546.111	549.151	968.479	-1.25417	0.0981824	-12.7739	2.29457e-37	1.12584e-35
ENSG00000213341.11	10	100188300	100229596	CHUK	component of inhibitor of nuclear factor kappa B kinase complex [Source:HGNC Symbol;Acc:HGNC:1974]	protein_coding	571.017	519.462	517.003	157.637	168.389	159.662	348.861	-1.72665	0.135182	-12.7728	2.32726e-37	1.13913e-35
ENSG00000128245.15	22	31944522	31957603	YWHAH	tyrosine 3-monooxygenase/tryptophan 5-monooxygenase activation protein eta [Source:HGNC Symbol;Acc:HGNC:12853]	protein_coding	1399.27	1324.97	1304.91	599.376	600.956	632.73	977.035	-1.13678	0.0890465	-12.7661	2.53554e-37	1.23809e-35
ENSG00000026025.16	10	17228241	17237593	VIM	vimentin [Source:HGNC Symbol;Acc:HGNC:12692]	protein_coding	5671.49	5754.11	5797.97	9248.89	9257.58	8996.91	7454.49	0.675317	0.0529131	12.7628	2.64665e-37	1.28924e-35
ENSG00000146859.6	7	135148072	135166215	TMEM140	transmembrane protein 140 [Source:HGNC Symbol;Acc:HGNC:21870]	protein_coding	377.184	332.05	338.213	933.362	899.299	992.58	645.448	1.43101	0.112145	12.7604	2.72756e-37	1.32548e-35
ENSG00000197958.13	9	127447674	127451406	RPL12	ribosomal protein L12 [Source:HGNC Symbol;Acc:HGNC:10302]	protein_coding	8135.02	8400.04	8514.28	14353.5	13487	13952.3	11140.4	0.738621	0.057933	12.7496	3.13405e-37	1.51938e-35
ENSG00000188785.12	19	57389850	57402992	ZNF548	zinc finger protein 548 [Source:HGNC Symbol;Acc:HGNC:26561]	protein_coding	194.292	169.357	165.666	556.938	612.9	586.893	381.008	1.73068	0.135826	12.7419	3.45741e-37	1.67215e-35
ENSG00000130635.16	9	134641803	134844843	COL5A1	collagen type V alpha 1 chain [Source:HGNC Symbol;Acc:HGNC:2209]	protein_coding	71.3183	91.7776	87.0031	440.443	499.633	385.262	262.573	2.41213	0.189319	12.7411	3.49417e-37	1.68592e-35
ENSG00000120800.5	12	101280105	101386618	UTP20	UTP20 small subunit processome component [Source:HGNC Symbol;Acc:HGNC:17897]	protein_coding	1002.21	888.353	903.026	286.078	338.779	272.408	615.143	-1.64194	0.128918	-12.7363	3.71383e-37	1.78766e-35
ENSG00000136141.15	13	46553168	46753040	LRCH1	leucine rich repeats and calponin homology domain containing 1 [Source:HGNC Symbol;Acc:HGNC:20309]	protein_coding	731.473	739.471	758.168	2118.05	1700.33	1986.86	1339.06	1.38071	0.108482	12.7275	4.16169e-37	1.99849e-35
ENSG00000102317.18	X	48574449	48581162	RBM3	RNA binding motif protein 3 [Source:HGNC Symbol;Acc:HGNC:9900]	protein_coding	3189.35	3170.71	3187.09	1627.21	1787.91	1694.47	2442.79	-0.902315	0.0709075	-12.7253	4.28095e-37	2.05092e-35
ENSG00000034677.13	8	100257060	100336218	RNF19A	ring finger protein 19A, RBR E3 ubiquitin protein ligase [Source:HGNC Symbol;Acc:HGNC:13432]	protein_coding	1449.46	1307.77	1350.43	3937.95	3167.34	4017.2	2538.36	1.43685	0.11295	12.721	4.5182e-37	2.15949e-35
ENSG00000117228.11	1	89051882	89065360	GBP1	guanylate binding protein 1 [Source:HGNC Symbol;Acc:HGNC:4182]	protein_coding	1666.45	1547.73	1680.16	683.021	719.977	607.618	1150.83	-1.2839	0.100948	-12.7184	4.67291e-37	2.22819e-35
ENSG00000113140.11	5	151661096	151686975	SPARC	secreted protein acidic and cysteine rich [Source:HGNC Symbol;Acc:HGNC:11219]	protein_coding	427.178	473.693	385.002	71.9587	42.6938	38.3953	239.82	-3.09543	0.243496	-12.7125	5.0417e-37	2.39841e-35
ENSG00000107290.14	9	132261356	132354986	SETX	senataxin [Source:HGNC Symbol;Acc:HGNC:445]	protein_coding	2670.04	2823.37	2683.32	1433.15	1491.71	1472.01	2095.6	-0.895273	0.0704607	-12.706	5.47716e-37	2.59948e-35
ENSG00000126870.16	7	158856558	158956747	DYNC2I1	dynein 2 intermediate chain 1 [Source:HGNC Symbol;Acc:HGNC:21862]	protein_coding	121.364	97.2446	105.034	451.453	568.47	466.607	301.696	2.19693	0.1731	12.6917	6.57168e-37	3.11167e-35
ENSG00000168827.15	3	158644527	158695581	GFM1	G elongation factor mitochondrial 1 [Source:HGNC Symbol;Acc:HGNC:13780]	protein_coding	1144.27	1361.73	1173.63	422.312	472.434	444.42	836.465	-1.45852	0.115447	-12.6337	1.37706e-36	6.50517e-35
ENSG00000231500.7	6	33272075	33276511	RPS18	ribosomal protein S18 [Source:HGNC Symbol;Acc:HGNC:10401]	protein_coding	19029.2	19602.7	19919.5	31242.7	30163	30908.9	25144.3	0.65692	0.0520211	12.628	1.48061e-36	6.97808e-35
ENSG00000111328.7	12	123250112	123272334	CDK2AP1	cyclin dependent kinase 2 associated protein 1 [Source:HGNC Symbol;Acc:HGNC:14002]	protein_coding	542.686	510.478	495.459	158.773	154.313	162.243	337.325	-1.70423	0.135025	-12.6216	1.60569e-36	7.55008e-35
ENSG00000143870.13	2	10783391	10837977	PDIA6	protein disulfide isomerase family A member 6 [Source:HGNC Symbol;Acc:HGNC:30168]	protein_coding	3617.04	3723.24	3725.07	2101.85	2156.91	2038.95	2893.84	-0.813072	0.0644738	-12.6109	1.83926e-36	8.62838e-35
ENSG00000157654.19	9	109498325	110172512	PALM2AKAP2	PALM2 and AKAP2 fusion [Source:HGNC Symbol;Acc:HGNC:33529]	protein_coding	2728.3	2853.19	3135.13	5858.1	6743.24	6506.08	4637.34	1.13286	0.0900493	12.5804	2.70641e-36	1.26671e-34
ENSG00000127418.15	4	1009936	1026898	FGFRL1	fibroblast growth factor receptor like 1 [Source:HGNC Symbol;Acc:HGNC:3693]	protein_coding	16.4534	25.2482	46.0301	383.581	478.154	363.367	218.806	3.93769	0.31303	12.5793	2.74622e-36	1.27945e-34
ENSG00000064666.15	19	1026586	1039068	CNN2	calponin 2 [Source:HGNC Symbol;Acc:HGNC:2156]	protein_coding	2810.3	3063.82	2794.94	1495.18	1511.6	1456.82	2188.78	-0.957765	0.0761646	-12.5749	2.90038e-36	1.34818e-34
ENSG00000285417.1	1	206035253	206062257	BX571818.1	novel pseudogene	transcribed_unitary_pseudogene	364.324	393.476	396.835	36.7469	44.2778	35.2933	211.826	-3.31368	0.204383	-16.2131	4.07456e-59	4.26632e-57
ENSG00000135316.19	6	85607779	85644063	SYNCRIP	synaptotagmin binding cytoplasmic RNA interacting protein [Source:HGNC Symbol;Acc:HGNC:16918]	protein_coding	4971.33	4465.61	4664.1	2287.63	2191.19	2461.3	3506.86	-1.02295	0.0814346	-12.5616	3.43367e-36	1.59242e-34
ENSG00000138166.6	10	110497907	110511533	DUSP5	dual specificity phosphatase 5 [Source:HGNC Symbol;Acc:HGNC:3071]	protein_coding	1007.92	856.724	1007.09	2217.59	2352.87	2165.02	1601.2	1.23162	0.0981574	12.5474	4.10759e-36	1.90063e-34
ENSG00000128016.7	19	39406847	39409412	ZFP36	ZFP36 ring finger protein [Source:HGNC Symbol;Acc:HGNC:12862]	protein_coding	916.078	914.059	931.847	1848.53	1764.98	1767.52	1357.17	0.962636	0.0768204	12.531	5.05242e-36	2.32721e-34
ENSG00000171862.11	10	87863625	87971930	PTEN	phosphatase and tensin homolog [Source:HGNC Symbol;Acc:HGNC:9588]	protein_coding	3511.31	3539.94	3796.09	6565.72	6246.49	6619.04	5046.43	0.841538	0.0671735	12.5278	5.25841e-36	2.41661e-34
ENSG00000164062.13	3	49674014	49683971	APEH	acylaminoacyl-peptide hydrolase [Source:HGNC Symbol;Acc:HGNC:586]	protein_coding	1243.13	1170.18	1256.78	520.101	523.347	565.984	879.92	-1.18958	0.0950117	-12.5203	5.78072e-36	2.65065e-34
ENSG00000196497.17	14	24180219	24188869	IPO4	importin 4 [Source:HGNC Symbol;Acc:HGNC:19426]	protein_coding	902.358	939.829	918.033	389.815	355.469	387.416	648.82	-1.28405	0.102592	-12.516	6.10133e-36	2.79136e-34
ENSG00000177181.15	1	42380792	42424232	RIMKLA	ribosomal modification protein rimK like family member A [Source:HGNC Symbol;Acc:HGNC:28725]	protein_coding	24.0871	41.0165	24.511	391.21	365.129	275.006	186.826	3.53918	0.283089	12.502	7.27967e-36	3.32296e-34
ENSG00000169718.18	17	82057506	82065887	DUS1L	dihydrouridine synthase 1 like [Source:HGNC Symbol;Acc:HGNC:30086]	protein_coding	899.93	1009.18	1047.32	371.928	388	372.93	681.549	-1.38333	0.110699	-12.4963	7.82198e-36	3.55454e-34
ENSG00000164985.15	9	15464066	15510995	PSIP1	PC4 and SFRS1 interacting protein 1 [Source:HGNC Symbol;Acc:HGNC:9527]	protein_coding	2713.67	2927.55	2767.1	4964.9	4833.12	5032.99	3873.22	0.818849	0.0655389	12.4941	8.03962e-36	3.64529e-34
ENSG00000100678.19	14	70044215	70189070	SLC8A3	solute carrier family 8 member A3 [Source:HGNC Symbol;Acc:HGNC:11070]	protein_coding	124.533	125.39	112.479	437.161	426.821	448.389	279.129	1.85526	0.148561	12.4882	8.65986e-36	3.91777e-34
ENSG00000009954.11	7	73440406	73522293	BAZ1B	bromodomain adjacent to zinc finger domain 1B [Source:HGNC Symbol;Acc:HGNC:961]	protein_coding	2302.63	2268.53	2226.02	1197.51	1118.65	1213.69	1721.17	-0.945464	0.0757127	-12.4875	8.73226e-36	3.94174e-34
ENSG00000138834.14	16	1706183	1770351	MAPK8IP3	mitogen-activated protein kinase 8 interacting protein 3 [Source:HGNC Symbol;Acc:HGNC:6884]	protein_coding	1016.04	964.979	941.561	2054.39	1989.97	1900.09	1477.84	1.02413	0.0820549	12.481	9.47755e-36	4.26868e-34
ENSG00000145349.17	4	113451032	113761927	CAMK2D	calcium/calmodulin dependent protein kinase II delta [Source:HGNC Symbol;Acc:HGNC:1462]	protein_coding	952.558	920.041	950.107	1786.98	1909.39	1885.63	1400.78	0.983806	0.0788456	12.4776	9.89039e-36	4.44477e-34
ENSG00000145592.14	5	40825262	40835222	RPL37	ribosomal protein L37 [Source:HGNC Symbol;Acc:HGNC:10347]	protein_coding	7582.15	7790.11	7806.3	12590.8	12027.8	12439.7	10039.5	0.677104	0.0542862	12.4729	1.04975e-35	4.70717e-34
ENSG00000168906.13	2	85539168	85545281	MAT2A	methionine adenosyltransferase 2A [Source:HGNC Symbol;Acc:HGNC:6904]	protein_coding	4082.99	4228.91	4110.5	2357.28	2413.56	2474.72	3277.99	-0.777964	0.0625463	-12.4382	1.62075e-35	7.25162e-34
ENSG00000181026.15	15	88621337	88632281	AEN	apoptosis enhancing nuclease [Source:HGNC Symbol;Acc:HGNC:25722]	protein_coding	879.915	895.1	964.929	328.924	274.742	337.397	613.501	-1.54305	0.12415	-12.4289	1.82035e-35	8.12678e-34
ENSG00000211666.2	22	22758700	22759218	IGLV2-14	immunoglobulin lambda variable 2-14 [Source:HGNC Symbol;Acc:HGNC:5888]	IG_V_gene	662.386	706.03	651.305	161.344	145.18	162.435	414.78	-2.10628	0.131019	-16.0761	3.75279e-58	3.73679e-56
ENSG00000185633.10	12	57234903	57240715	NDUFA4L2	NDUFA4 mitochondrial complex associated like 2 [Source:HGNC Symbol;Acc:HGNC:29836]	protein_coding	3.53034	4.27846	3.01383	265.363	253.278	299.503	138.161	6.19653	0.499034	12.4171	2.11185e-35	9.40747e-34
ENSG00000226979.9	6	31572054	31574324	LTA	lymphotoxin alpha [Source:HGNC Symbol;Acc:HGNC:6709]	protein_coding	1409.56	1467.8	1378.95	2630.9	2610.5	2780.2	2046.32	0.91381	0.0737135	12.3968	2.72021e-35	1.20909e-33
ENSG00000198959.12	20	38127385	38166578	TGM2	transglutaminase 2 [Source:HGNC Symbol;Acc:HGNC:11778]	protein_coding	87.7622	132.854	135.692	598.065	555.256	600.1	351.622	2.31367	0.186655	12.3955	2.7646e-35	1.22614e-33
ENSG00000133816.17	11	12094008	12359144	MICAL2	microtubule associated monooxygenase, calponin and LIM domain containing 2 [Source:HGNC Symbol;Acc:HGNC:24693]	protein_coding	194.86	221.774	287.53	24.8175	17.5023	21.1822	127.944	-3.4753	0.2805	-12.3897	2.97269e-35	1.31556e-33
ENSG00000163682.17	4	39452587	39458931	RPL9	ribosomal protein L9 [Source:HGNC Symbol;Acc:HGNC:10369]	protein_coding	6479.13	6285.03	6370.67	10183.3	9938.36	9941.28	8199.63	0.651807	0.0526511	12.3797	3.36469e-35	1.48581e-33
ENSG00000099860.9	19	2476122	2478259	GADD45B	growth arrest and DNA damage inducible beta [Source:HGNC Symbol;Acc:HGNC:4096]	protein_coding	742.084	836.341	743.502	2245.42	1824.46	2231.91	1437.28	1.43988	0.116543	12.3549	4.58061e-35	2.01835e-33
ENSG00000154310.17	3	171058414	171460408	TNIK	TRAF2 and NCK interacting kinase [Source:HGNC Symbol;Acc:HGNC:30765]	protein_coding	1654.59	1466.7	1425.64	645.237	563.846	562.505	1053.09	-1.35977	0.110191	-12.3402	5.50218e-35	2.41917e-33
ENSG00000213551.7	10	73183362	73247255	DNAJC9	DnaJ heat shock protein family (Hsp40) member C9 [Source:HGNC Symbol;Acc:HGNC:19123]	protein_coding	657.464	708.149	699.138	246.221	264.128	238.643	468.957	-1.46314	0.118592	-12.3376	5.68537e-35	2.49432e-33
ENSG00000254986.7	11	66480013	66509657	DPP3	dipeptidyl peptidase 3 [Source:HGNC Symbol;Acc:HGNC:3008]	protein_coding	1079.91	1016.46	912.535	392.433	381.285	378.062	693.447	-1.38551	0.112307	-12.3367	5.74319e-35	2.51426e-33
ENSG00000061656.11	20	35615829	35621094	SPAG4	sperm associated antigen 4 [Source:HGNC Symbol;Acc:HGNC:11214]	protein_coding	17.6512	32.6711	21.2419	229.891	224.853	251.921	129.705	3.35014	0.271702	12.3302	6.23007e-35	2.72153e-33
ENSG00000179094.16	17	8140472	8156506	PER1	period circadian regulator 1 [Source:HGNC Symbol;Acc:HGNC:8845]	protein_coding	269.363	275.296	287.979	806.189	811.772	997.422	574.67	1.65087	0.133894	12.3297	6.26713e-35	2.73185e-33
ENSG00000013275.8	19	39971165	39981764	PSMC4	proteasome 26S subunit, ATPase 4 [Source:HGNC Symbol;Acc:HGNC:9551]	protein_coding	979.717	977.956	974.299	352.462	418.004	393.927	682.728	-1.33344	0.108188	-12.3253	6.62119e-35	2.88001e-33
ENSG00000029363.17	6	136256627	136289851	BCLAF1	BCL2 associated transcription factor 1 [Source:HGNC Symbol;Acc:HGNC:16863]	protein_coding	3177.31	3023.36	3139.07	1557.27	1678.85	1473.63	2341.58	-0.988141	0.0801849	-12.3233	6.78712e-35	2.94587e-33
ENSG00000104921.15	19	7688758	7702146	FCER2	Fc fragment of IgE receptor II [Source:HGNC Symbol;Acc:HGNC:3612]	protein_coding	2212.09	2236.17	2238.94	3750.8	3765.97	3937.23	3023.53	0.776388	0.0630081	12.322	6.89207e-35	2.98505e-33
ENSG00000197355.11	9	137077517	137084539	UAP1L1	UDP-N-acetylglucosamine pyrophosphorylase 1 like 1 [Source:HGNC Symbol;Acc:HGNC:28082]	protein_coding	360.274	338.078	344.387	876.038	819.333	865.491	600.6	1.29626	0.105335	12.3061	8.39494e-35	3.62822e-33
ENSG00000144381.18	2	197486584	197516737	HSPD1	heat shock protein family D (Hsp60) member 1 [Source:HGNC Symbol;Acc:HGNC:5261]	protein_coding	10869	10296.3	10815.3	5727.04	6301.24	6098.34	8351.2	-0.819235	0.0666346	-12.2944	9.70384e-35	4.18501e-33
ENSG00000198917.13	9	128819651	128829794	SPOUT1	SPOUT domain containing methyltransferase 1 [Source:HGNC Symbol;Acc:HGNC:26933]	protein_coding	563.222	535.661	469.731	146.493	144.891	160.317	336.719	-1.79867	0.14635	-12.2902	1.02277e-34	4.4016e-33
ENSG00000101557.15	18	158383	214629	USP14	ubiquitin specific peptidase 14 [Source:HGNC Symbol;Acc:HGNC:12612]	protein_coding	1533.83	1519	1634.46	755.906	786.409	758.276	1164.65	-1.02622	0.0835621	-12.2809	1.14659e-34	4.92403e-33
ENSG00000125398.8	17	72121020	72126416	SOX9	SRY-box transcription factor 9 [Source:HGNC Symbol;Acc:HGNC:11204]	protein_coding	172.506	150.878	154.685	549.491	535.033	497.271	343.311	1.72525	0.140543	12.2756	1.2241e-34	5.24583e-33
ENSG00000133112.17	13	45333471	45341284	TPT1	tumor protein, translationally-controlled 1 [Source:HGNC Symbol;Acc:HGNC:12022]	protein_coding	21223	21213.8	21672.5	31985.6	31840.2	31586.6	26587	0.573689	0.0467405	12.2739	1.25048e-34	5.34759e-33
ENSG00000204267.16	6	32821833	32838770	TAP2	transporter 2, ATP binding cassette subfamily B member [Source:HGNC Symbol;Acc:HGNC:44]	protein_coding	2545.04	3164.18	2749.15	1186.94	1063.14	1144.69	1975.52	-1.31679	0.107309	-12.2711	1.29488e-34	5.52584e-33
ENSG00000135686.13	16	84648511	84667686	KLHL36	kelch like family member 36 [Source:HGNC Symbol;Acc:HGNC:17844]	protein_coding	722.462	719.245	764.68	1711.54	1512.74	1644.4	1179.18	1.14262	0.0932009	12.2597	1.48995e-34	6.34495e-33
ENSG00000175166.17	3	184299198	184309050	PSMD2	proteasome 26S subunit, non-ATPase 2 [Source:HGNC Symbol;Acc:HGNC:9559]	protein_coding	2565.48	2199.87	2165.76	872.339	755.985	933.865	1582.22	-1.43605	0.117139	-12.2593	1.49751e-34	6.36379e-33
ENSG00000085733.16	11	70398404	70436584	CTTN	cortactin [Source:HGNC Symbol;Acc:HGNC:3338]	protein_coding	105.27	85.3778	93.8991	405.759	375.261	390.49	242.676	2.04226	0.166669	12.2534	1.61054e-34	6.82982e-33
ENSG00000148843.15	10	103396626	103446294	PDCD11	programmed cell death 11 [Source:HGNC Symbol;Acc:HGNC:13408]	protein_coding	1783.76	1681.24	1765.2	849.802	834.866	750.903	1277.63	-1.10261	0.0899977	-12.2516	1.64755e-34	6.97222e-33
ENSG00000159720.12	16	67438014	67481181	ATP6V0D1	ATPase H+ transporting V0 subunit d1 [Source:HGNC Symbol;Acc:HGNC:13724]	protein_coding	732.771	760.093	860.654	249.018	192.142	238.49	505.528	-1.79168	0.146273	-12.2489	1.70211e-34	7.18816e-33
ENSG00000099204.20	10	114431113	114768061	ABLIM1	actin binding LIM protein 1 [Source:HGNC Symbol;Acc:HGNC:78]	protein_coding	520.248	479.401	433.045	1153.93	1167.03	1169.62	820.546	1.28383	0.104848	12.2447	1.79327e-34	7.55739e-33
ENSG00000157873.18	1	2555639	2565382	TNFRSF14	TNF receptor superfamily member 14 [Source:HGNC Symbol;Acc:HGNC:11912]	protein_coding	1565.32	1372.71	1510.66	3046.91	3042.5	3361.35	2316.57	1.08754	0.0888931	12.2343	2.03931e-34	8.55878e-33
ENSG00000146278.11	6	89080751	89085160	PNRC1	proline rich nuclear receptor coactivator 1 [Source:HGNC Symbol;Acc:HGNC:17278]	protein_coding	866.081	1000.36	869.671	2423.67	2195.1	2067.16	1570.34	1.28872	0.105353	12.2323	2.08851e-34	8.7472e-33
ENSG00000122188.13	1	203765177	203776372	LAX1	lymphocyte transmembrane adaptor 1 [Source:HGNC Symbol;Acc:HGNC:26005]	protein_coding	231.893	264.893	289.15	39.9655	42.1362	38.6025	151.107	-2.7009	0.22087	-12.2284	2.19094e-34	9.15731e-33
ENSG00000152795.18	4	82422565	82430462	HNRNPDL	heterogeneous nuclear ribonucleoprotein D like [Source:HGNC Symbol;Acc:HGNC:5037]	protein_coding	3768.35	3717.02	3782.34	2201.04	2243.69	2281.43	2998.98	-0.74437	0.0609151	-12.2198	2.43659e-34	1.01631e-32
ENSG00000171314.9	10	97426191	97433444	PGAM1	phosphoglycerate mutase 1 [Source:HGNC Symbol;Acc:HGNC:8888]	protein_coding	7807.99	7947.71	7855.34	12210.8	11888.8	12106.1	9969.45	0.616772	0.0505084	12.2113	2.70608e-34	1.12641e-32
ENSG00000186283.14	1	179082070	179098023	TOR3A	torsin family 3 member A [Source:HGNC Symbol;Acc:HGNC:11997]	protein_coding	647.241	662.595	702.88	221.506	174.67	218.522	437.902	-1.71083	0.140109	-12.2107	2.72491e-34	1.13193e-32
ENSG00000182472.9	19	38730187	38769904	CAPN12	calpain 12 [Source:HGNC Symbol;Acc:HGNC:13249]	protein_coding	103.145	92.3816	76.3741	387.297	392.473	395.715	241.231	2.11323	0.173561	12.1757	4.18601e-34	1.73532e-32
ENSG00000154217.15	17	67377281	67697261	PITPNC1	phosphatidylinositol transfer protein cytoplasmic 1 [Source:HGNC Symbol;Acc:HGNC:21045]	protein_coding	125.639	101.168	110.414	493.261	477.95	412.692	286.854	2.03985	0.167584	12.1721	4.37666e-34	1.81065e-32
ENSG00000171105.14	19	7112255	7294414	INSR	insulin receptor [Source:HGNC Symbol;Acc:HGNC:6091]	protein_coding	330.587	189.536	150.495	1723.76	1595.17	2249.8	1039.89	3.06181	0.251876	12.156	5.32976e-34	2.20048e-32
ENSG00000142534.7	19	49496365	49499708	RPS11	ribosomal protein S11 [Source:HGNC Symbol;Acc:HGNC:10384]	protein_coding	9414.15	9954.15	9940.86	16029.4	15470	15644	12742.1	0.685816	0.0564198	12.1556	5.35843e-34	2.20782e-32
ENSG00000182934.12	11	126262938	126269144	SRPRA	SRP receptor subunit alpha [Source:HGNC Symbol;Acc:HGNC:11307]	protein_coding	2315.28	2394.33	2088.2	1084.63	1014.09	964.133	1643.44	-1.15061	0.0946762	-12.1531	5.52038e-34	2.26995e-32
ENSG00000137154.13	9	19375715	19380236	RPS6	ribosomal protein S6 [Source:HGNC Symbol;Acc:HGNC:10429]	protein_coding	20915.8	21032.2	21573.5	32451.5	31557.7	32013.3	26590.7	0.596189	0.0490623	12.1517	5.62052e-34	2.30646e-32
ENSG00000130255.13	19	5674947	5691875	RPL36	ribosomal protein L36 [Source:HGNC Symbol;Acc:HGNC:13631]	protein_coding	3332.42	3409.53	3367.9	5441.93	5334.34	5441.01	4387.85	0.681806	0.0561241	12.1482	5.86491e-34	2.40189e-32
ENSG00000156508.19	6	73489308	73525587	EEF1A1	eukaryotic translation elongation factor 1 alpha 1 [Source:HGNC Symbol;Acc:HGNC:3189]	protein_coding	146764	148406	149305	216846	213851	214977	181691	0.538711	0.044386	12.1369	6.72885e-34	2.75016e-32
ENSG00000184293.7	12	9715860	9733299	CLECL1	C-type lectin like 1 [Source:HGNC Symbol;Acc:HGNC:24462]	protein_coding	483.84	518.623	488.267	142.782	162.088	133.955	321.592	-1.76545	0.145472	-12.136	6.80627e-34	2.77622e-32
ENSG00000103811.18	15	78921058	78949574	CTSH	cathepsin H [Source:HGNC Symbol;Acc:HGNC:2535]	protein_coding	3319.88	3398.52	3225.21	1915.84	1794.21	1869.73	2587.23	-0.833716	0.0687635	-12.1244	7.84338e-34	3.19284e-32
ENSG00000063046.18	12	53006282	53042215	EIF4B	eukaryotic translation initiation factor 4B [Source:HGNC Symbol;Acc:HGNC:3285]	protein_coding	8506.08	8604.19	8680.86	14259.9	13466.1	13512.2	11171.5	0.677192	0.0558921	12.1161	8.68191e-34	3.52711e-32
ENSG00000111602.12	12	56416363	56449426	TIMELESS	timeless circadian regulator [Source:HGNC Symbol;Acc:HGNC:11813]	protein_coding	896.528	994.739	949.777	342.033	389.784	382.782	659.274	-1.35047	0.111542	-12.1072	9.66886e-34	3.92023e-32
ENSG00000204580.13	6	30876421	30900156	DDR1	discoidin domain receptor tyrosine kinase 1 [Source:HGNC Symbol;Acc:HGNC:2730]	protein_coding	163.185	131.901	87.2023	815.012	678.256	778.065	442.27	2.57618	0.21297	12.0964	1.10281e-33	4.46241e-32
ENSG00000198900.7	20	41028822	41124487	TOP1	DNA topoisomerase I [Source:HGNC Symbol;Acc:HGNC:11986]	protein_coding	3027.35	2962.32	2952.12	1756.86	1690.65	1735.71	2354.17	-0.78669	0.0650651	-12.0908	1.18124e-33	4.77029e-32
ENSG00000114739.14	3	38453890	38493142	ACVR2B	activin A receptor type 2B [Source:HGNC Symbol;Acc:HGNC:174]	protein_coding	33.8711	40.0162	39.2109	261.928	233.621	274.702	147.225	2.77332	0.229597	12.0791	1.36241e-33	5.49102e-32
ENSG00000145780.8	5	115520908	115544775	FEM1C	fem-1 homolog C [Source:HGNC Symbol;Acc:HGNC:16933]	protein_coding	454.616	417.815	462.891	1032.6	1023.36	996.536	731.304	1.19391	0.0988624	12.0764	1.40671e-33	5.65831e-32
ENSG00000171793.16	1	40979688	41012565	CTPS1	CTP synthase 1 [Source:HGNC Symbol;Acc:HGNC:2519]	protein_coding	1238.62	1082.26	1058.94	262.842	328.345	203.651	695.777	-2.09978	0.173947	-12.0714	1.49528e-33	6.00269e-32
ENSG00000102572.15	13	98445185	98577940	STK24	serine/threonine kinase 24 [Source:HGNC Symbol;Acc:HGNC:11403]	protein_coding	1648.39	1758.93	1654.02	3091.91	3117.85	2963.05	2372.36	0.857848	0.0710813	12.0685	1.54855e-33	6.20426e-32
ENSG00000085491.17	1	108134043	108200849	SLC25A24	solute carrier family 25 member 24 [Source:HGNC Symbol;Acc:HGNC:20662]	protein_coding	82.0106	73.5536	84.7304	348.936	357.622	324.761	211.936	2.10451	0.174424	12.0655	1.60676e-33	6.42483e-32
ENSG00000108375.13	17	58353676	58417595	RNF43	ring finger protein 43 [Source:HGNC Symbol;Acc:HGNC:18505]	protein_coding	22.5083	27.3495	19.4523	230.814	187.733	257.446	124.217	3.28232	0.27215	12.0607	1.70267e-33	6.79495e-32
ENSG00000149483.12	11	61362344	61369509	TMEM138	transmembrane protein 138 [Source:HGNC Symbol;Acc:HGNC:26944]	protein_coding	346.795	383.377	428.669	89.1836	98.0133	83.4311	238.245	-2.0965	0.173925	-12.0541	1.84608e-33	7.35283e-32
ENSG00000084652.16	1	32179675	32198285	TXLNA	taxilin alpha [Source:HGNC Symbol;Acc:HGNC:30685]	protein_coding	1684.27	1627.19	1619.1	872.954	853.147	847.189	1250.64	-0.938215	0.0778798	-12.047	2.01241e-33	7.99963e-32
ENSG00000198918.8	X	119786504	119791630	RPL39	ribosomal protein L39 [Source:HGNC Symbol;Acc:HGNC:10350]	protein_coding	4347.41	4594.13	4481.52	7282.42	7223.55	7134.84	5843.98	0.689114	0.0572252	12.0422	2.13305e-33	8.46264e-32
ENSG00000099219.14	9	5765076	5833117	ERMP1	endoplasmic reticulum metallopeptidase 1 [Source:HGNC Symbol;Acc:HGNC:23703]	protein_coding	403.839	400.895	372.356	926.922	891.29	944.252	656.592	1.22909	0.10208	12.0404	2.17964e-33	8.6306e-32
ENSG00000151692.15	2	6917412	7068286	RNF144A	ring finger protein 144A [Source:HGNC Symbol;Acc:HGNC:20457]	protein_coding	165.376	143.169	153.923	485.358	541.566	498.237	331.272	1.72033	0.143279	12.0068	3.27099e-33	1.29268e-31
ENSG00000137168.8	6	36854827	36874803	PPIL1	peptidylprolyl isomerase like 1 [Source:HGNC Symbol;Acc:HGNC:9260]	protein_coding	514.522	545.241	538.346	171.44	189.8	172.355	355.284	-1.58308	0.131914	-12.0009	3.51574e-33	1.38671e-31
ENSG00000139597.18	13	32400723	32428311	N4BP2L1	NEDD4 binding protein 2 like 1 [Source:HGNC Symbol;Acc:HGNC:25037]	protein_coding	199.298	202.388	222.635	644.574	606.039	578.855	408.965	1.55403	0.129544	11.9961	3.72277e-33	1.46552e-31
ENSG00000106105.15	7	30580533	30634033	GARS1	glycyl-tRNA synthetase 1 [Source:HGNC Symbol;Acc:HGNC:4162]	protein_coding	2707.46	2711.97	2791.6	1577.85	1463.46	1486.44	2123.13	-0.858233	0.0715816	-11.9896	4.03006e-33	1.58342e-31
ENSG00000276043.5	19	4903080	4962154	UHRF1	ubiquitin like with PHD and ring finger domains 1 [Source:HGNC Symbol;Acc:HGNC:12556]	protein_coding	1069.31	1142.8	1019.75	386.271	459.314	394.926	745.395	-1.38381	0.115499	-11.9811	4.46222e-33	1.74983e-31
ENSG00000025039.15	6	89364616	89412273	RRAGD	Ras related GTP binding D [Source:HGNC Symbol;Acc:HGNC:19903]	protein_coding	600.314	539.643	563.197	1392.3	1255.57	1463.79	969.136	1.27148	0.106161	11.9769	4.69585e-33	1.83436e-31
ENSG00000148498.16	10	34109560	34815325	PARD3	par-3 family cell polarity regulator [Source:HGNC Symbol;Acc:HGNC:16051]	protein_coding	141.73	136.279	141.088	471.741	431.509	470.052	298.733	1.71283	0.14301	11.977	4.69212e-33	1.83436e-31
ENSG00000075624.17	7	5526409	5563902	ACTB	actin beta [Source:HGNC Symbol;Acc:HGNC:132]	protein_coding	126529	127427	125491	88109.2	87093.6	86618.2	106878	-0.53532	0.0446971	-11.9766	4.71258e-33	1.83736e-31
ENSG00000143319.17	1	156721891	156728766	ISG20L2	interferon stimulated exonuclease gene 20 like 2 [Source:HGNC Symbol;Acc:HGNC:25745]	protein_coding	805.111	850.404	784.859	311.101	328.379	343.641	570.583	-1.31396	0.109746	-11.9728	4.93239e-33	1.91938e-31
ENSG00000129993.15	16	88874858	88977207	CBFA2T3	CBFA2/RUNX1 partner transcriptional co-repressor 3 [Source:HGNC Symbol;Acc:HGNC:1537]	protein_coding	288.307	272.602	196.856	983.398	890.721	1028.15	610.005	1.9383	0.161948	11.9686	5.18679e-33	2.01067e-31
ENSG00000060762.19	6	166364919	166383013	MPC1	mitochondrial pyruvate carrier 1 [Source:HGNC Symbol;Acc:HGNC:21606]	protein_coding	598.69	526.882	504.234	98.8115	114.836	146.607	331.677	-2.18232	0.182422	-11.963	5.55038e-33	2.14752e-31
ENSG00000072506.13	X	53431258	53434370	HSD17B10	hydroxysteroid 17-beta dehydrogenase 10 [Source:HGNC Symbol;Acc:HGNC:4800]	protein_coding	610.775	628.154	578.859	211.514	195.291	169.396	398.998	-1.65876	0.138796	-11.9511	6.40535e-33	2.47361e-31
ENSG00000211459.2	MT	648	1601	MT-RNR1	mitochondrially encoded 12S rRNA [Source:HGNC Symbol;Acc:HGNC:7470]	Mt_rRNA	8207.87	8425.94	8649.56	14635.3	14544.4	14748.7	11535.3	0.797118	0.0530629	15.0221	5.25803e-51	4.41349e-49
ENSG00000118985.16	5	95885098	95961851	ELL2	elongation factor for RNA polymerase II 2 [Source:HGNC Symbol;Acc:HGNC:17064]	protein_coding	1643.37	1756.36	1790.1	611.942	452.651	619.818	1145.71	-1.62617	0.136149	-11.944	6.97468e-33	2.68836e-31
ENSG00000088986.11	12	120469850	120498493	DYNLL1	dynein light chain LC8-type 1 [Source:HGNC Symbol;Acc:HGNC:15476]	protein_coding	1091.06	1130.94	1183.76	518.933	520.078	475.912	820.115	-1.16795	0.0978301	-11.9385	7.45187e-33	2.86685e-31
ENSG00000130766.5	1	28259518	28282491	SESN2	sestrin 2 [Source:HGNC Symbol;Acc:HGNC:20746]	protein_coding	656.668	737.947	693.174	254.462	240.612	267.072	474.989	-1.45366	0.12187	-11.9279	8.46749e-33	3.25142e-31
ENSG00000143776.18	1	226989865	227318474	CDC42BPA	CDC42 binding protein kinase alpha [Source:HGNC Symbol;Acc:HGNC:1737]	protein_coding	817.395	773.391	934.83	270.247	309	270.133	562.499	-1.57127	0.13184	-11.918	9.53729e-33	3.64842e-31
ENSG00000196739.15	9	114155537	114312511	COL27A1	collagen type XXVII alpha 1 chain [Source:HGNC Symbol;Acc:HGNC:22986]	protein_coding	11.3303	12.2754	22.1528	194.169	200.636	205.062	107.604	3.88747	0.32649	11.9069	1.09011e-32	4.16228e-31
ENSG00000163162.9	2	101271219	101308701	RNF149	ring finger protein 149 [Source:HGNC Symbol;Acc:HGNC:23137]	protein_coding	266.18	323.207	278.762	773.621	787.397	816.787	540.992	1.45449	0.122176	11.9048	1.11674e-32	4.25596e-31
ENSG00000148110.16	9	94374569	94461042	MFSD14B	major facilitator superfamily domain containing 14B [Source:HGNC Symbol;Acc:HGNC:23376]	protein_coding	1121.73	1095.48	1068.36	482.649	522.399	510.798	800.236	-1.117	0.0938882	-11.8971	1.22493e-32	4.65956e-31
ENSG00000026950.17	6	26402237	26415208	BTN3A1	butyrophilin subfamily 3 member A1 [Source:HGNC Symbol;Acc:HGNC:1138]	protein_coding	393.091	416.136	472.035	1193.15	1156.47	1036.83	777.952	1.40615	0.118301	11.8862	1.39592e-32	5.30006e-31
ENSG00000115548.17	2	86440647	86492716	KDM3A	lysine demethylase 3A [Source:HGNC Symbol;Acc:HGNC:20815]	protein_coding	1017.2	1049.13	685.513	3184.62	3370.88	3187.77	2082.52	1.82526	0.153702	11.8753	1.58987e-32	6.02518e-31
ENSG00000180008.9	14	55027230	55049489	SOCS4	suppressor of cytokine signaling 4 [Source:HGNC Symbol;Acc:HGNC:19392]	protein_coding	1071.1	1086.05	1018.22	474.231	484.814	432.913	761.222	-1.19007	0.100315	-11.8633	1.83561e-32	6.94353e-31
ENSG00000105640.13	19	17859910	17864153	RPL18A	ribosomal protein L18a [Source:HGNC Symbol;Acc:HGNC:10311]	protein_coding	8873.4	9221.16	9203.04	14332.4	13866.9	14434.3	11655.2	0.643289	0.0543033	11.8462	2.25129e-32	8.5001e-31
ENSG00000174130.12	4	38823715	38856817	TLR6	toll like receptor 6 [Source:HGNC Symbol;Acc:HGNC:16711]	protein_coding	289.639	393.631	348.637	1006.47	1095.05	1153.18	714.433	1.66099	0.140292	11.8395	2.43934e-32	9.19302e-31
ENSG00000084774.14	2	27217369	27243943	CAD	carbamoyl-phosphate synthetase 2, aspartate transcarbamylase, and dihydroorotase [Source:HGNC Symbol;Acc:HGNC:1424]	protein_coding	1786.36	1928.64	1713.78	698.651	568.341	493.011	1198.13	-1.62736	0.137615	-11.8255	2.88162e-32	1.08397e-30
ENSG00000157483.9	15	59132434	59372871	MYO1E	myosin IE [Source:HGNC Symbol;Acc:HGNC:7599]	protein_coding	1791.47	1680.76	1752.25	3029.46	3243.73	3106.58	2434.04	0.844202	0.0715305	11.802	3.81165e-32	1.43117e-30
ENSG00000143368.10	1	149923317	149927803	SF3B4	splicing factor 3b subunit 4 [Source:HGNC Symbol;Acc:HGNC:10771]	protein_coding	878.218	855.615	876.384	377.449	397.62	381.904	627.865	-1.17425	0.0995103	-11.8002	3.89173e-32	1.45854e-30
ENSG00000125944.21	1	23303771	23344336	HNRNPR	heterogeneous nuclear ribonucleoprotein R [Source:HGNC Symbol;Acc:HGNC:5047]	protein_coding	2542.87	2550	2668.32	1461.33	1492.76	1467.12	2030.4	-0.81148	0.0687713	-11.7997	3.91728e-32	1.46541e-30
ENSG00000132424.17	6	99397629	99425331	PNISR	PNN interacting serine and arginine rich protein [Source:HGNC Symbol;Acc:HGNC:21222]	protein_coding	2196.82	2303.96	2077.28	3863.42	4045.59	3941.02	3071.35	0.848595	0.0719937	11.7871	4.55074e-32	1.69925e-30
ENSG00000233276.8	3	49357176	49358353	GPX1	glutathione peroxidase 1 [Source:HGNC Symbol;Acc:HGNC:4553]	protein_coding	1860.45	1976.46	1814.25	974.623	997.669	964.595	1431.34	-0.944735	0.0802128	-11.7778	5.07719e-32	1.89235e-30
ENSG00000166508.18	7	100092728	100101940	MCM7	minichromosome maintenance complex component 7 [Source:HGNC Symbol;Acc:HGNC:6950]	protein_coding	2654.1	2858.56	2660.36	1494.46	1426.46	1507.5	2100.24	-0.88408	0.0751024	-11.7717	5.46384e-32	2.02901e-30
ENSG00000241343.10	X	101390824	101396155	RPL36A	ribosomal protein L36a [Source:HGNC Symbol;Acc:HGNC:10359]	protein_coding	3602.89	3571.68	3304.35	6748.73	6434.91	6096.43	4959.83	0.879449	0.0747084	11.7717	5.45826e-32	2.02901e-30
ENSG00000203326.12	19	53365693	53392217	ZNF525	zinc finger protein 525 [Source:HGNC Symbol;Acc:HGNC:29423]	protein_coding	232.996	271.31	212.014	723.941	730.485	683.845	475.765	1.58001	0.134256	11.7686	5.66431e-32	2.09962e-30
ENSG00000124571.18	6	43522334	43576038	XPO5	exportin 5 [Source:HGNC Symbol;Acc:HGNC:17675]	protein_coding	1189.17	1248.27	1212.55	603.752	549.165	553.694	892.766	-1.09626	0.0931886	-11.7639	5.99123e-32	2.21675e-30
ENSG00000153721.19	6	154387515	154510685	CNKSR3	CNKSR family member 3 [Source:HGNC Symbol;Acc:HGNC:23034]	protein_coding	122.716	121.676	138.673	450.756	413.672	475.724	287.203	1.80948	0.153837	11.7623	6.10619e-32	2.25518e-30
ENSG00000137145.21	9	19230435	19374281	DENND4C	DENN domain containing 4C [Source:HGNC Symbol;Acc:HGNC:26079]	protein_coding	958.785	963.353	989.802	1914.7	1789.2	1815.04	1405.15	0.923005	0.0784962	11.7586	6.37827e-32	2.35139e-30
ENSG00000112655.16	6	43076307	43161719	PTK7	protein tyrosine kinase 7 (inactive) [Source:HGNC Symbol;Acc:HGNC:9618]	protein_coding	32.4999	36.3119	36.7612	228.612	222.418	248.989	134.265	2.74079	0.233169	11.7545	6.69185e-32	2.46253e-30
ENSG00000121579.13	3	113716458	113746300	NAA50	N-alpha-acetyltransferase 50, NatE catalytic subunit [Source:HGNC Symbol;Acc:HGNC:29533]	protein_coding	1421.46	1402.84	1499.14	732.449	670.031	669.221	1065.86	-1.06075	0.0902922	-11.748	7.23505e-32	2.65761e-30
ENSG00000099901.17	22	20115938	20127355	RANBP1	RAN binding protein 1 [Source:HGNC Symbol;Acc:HGNC:9847]	protein_coding	1556.81	1556.26	1625.18	844.236	816.094	810.605	1201.53	-0.938671	0.0799708	-11.7377	8.16976e-32	2.99553e-30
ENSG00000081665.14	19	19785839	19821751	ZNF506	zinc finger protein 506 [Source:HGNC Symbol;Acc:HGNC:23780]	protein_coding	358.683	348.893	387.453	933.605	970.536	848.708	641.313	1.33197	0.113628	11.7222	9.81207e-32	3.59122e-30
ENSG00000197756.10	2	216498825	216579180	RPL37A	ribosomal protein L37a [Source:HGNC Symbol;Acc:HGNC:10348]	protein_coding	7412.64	7947.97	8182.52	13484.8	13045.4	13149.4	10537.1	0.753332	0.0642696	11.7214	9.89722e-32	3.61587e-30
ENSG00000152580.8	3	151425384	151458709	IGSF10	immunoglobulin superfamily member 10 [Source:HGNC Symbol;Acc:HGNC:26384]	protein_coding	6.60333	10.8891	3.02179	221.583	153.87	225.649	103.603	4.83618	0.412949	11.7113	1.11514e-31	4.06675e-30
ENSG00000159433.12	15	42575606	42720998	STARD9	StAR related lipid transfer domain containing 9 [Source:HGNC Symbol;Acc:HGNC:19162]	protein_coding	302.056	329.135	378.949	982.188	1209.1	988.261	698.281	1.65673	0.141628	11.6978	1.30785e-31	4.76099e-30
ENSG00000147324.11	8	8783354	8893630	MFHAS1	malignant fibrous histiocytoma amplified sequence 1 [Source:HGNC Symbol;Acc:HGNC:16982]	protein_coding	557.629	521.124	568.451	1236.78	1403.53	1531.04	969.758	1.34023	0.114599	11.6949	1.35299e-31	4.91653e-30
ENSG00000173726.11	1	235109341	235128837	TOMM20	translocase of outer mitochondrial membrane 20 [Source:HGNC Symbol;Acc:HGNC:20947]	protein_coding	1566.57	1762	1616.44	3144.15	3142.02	3018.89	2375.01	0.912249	0.0780148	11.6933	1.37964e-31	5.0044e-30
ENSG00000124766.7	6	21593751	21598619	SOX4	SRY-box transcription factor 4 [Source:HGNC Symbol;Acc:HGNC:11200]	protein_coding	597.577	595.774	647.815	227.725	226.399	234.186	421.579	-1.41861	0.12141	-11.6845	1.53039e-31	5.5413e-30
ENSG00000140105.18	14	100333790	100376805	WARS1	tryptophanyl-tRNA synthetase 1 [Source:HGNC Symbol;Acc:HGNC:12729]	protein_coding	4244.16	5040.61	4802.5	2334.29	2341.52	2333.88	3516.16	-1.00663	0.0861886	-11.6794	1.62372e-31	5.86881e-30
ENSG00000161813.22	12	50392383	50480004	LARP4	La ribonucleoprotein 4 [Source:HGNC Symbol;Acc:HGNC:24320]	protein_coding	1141.64	1271.95	1136.61	436.133	516.063	431.564	822.326	-1.36086	0.11675	-11.6562	2.13327e-31	7.69684e-30
ENSG00000138640.15	4	88725955	89111398	FAM13A	family with sequence similarity 13 member A [Source:HGNC Symbol;Acc:HGNC:19367]	protein_coding	57.1915	89.0274	72.6689	376.463	380.445	353.856	221.609	2.34905	0.201641	11.6496	2.30435e-31	8.29933e-30
ENSG00000104131.13	15	44537125	44563029	EIF3J	eukaryotic translation initiation factor 3 subunit J [Source:HGNC Symbol;Acc:HGNC:3270]	protein_coding	1116.25	1090.85	1091.38	541.008	514.555	489.322	807.226	-1.09471	0.0941016	-11.6333	2.79127e-31	1.00352e-29
ENSG00000142102.16	11	289126	296107	PGGHG	protein-glucosylgalactosylhydroxylysine glucosidase [Source:HGNC Symbol;Acc:HGNC:26210]	protein_coding	1029.14	1111.23	1180.24	2317.29	2183.76	2180.58	1667.04	1.01011	0.0868529	11.6302	2.89483e-31	1.03892e-29
ENSG00000101084.18	20	36605779	36612557	RAB5IF	RAB5 interacting factor [Source:HGNC Symbol;Acc:HGNC:15870]	protein_coding	627.514	690.818	682.684	263.518	253.992	254.401	462.154	-1.37362	0.118123	-11.6288	2.94364e-31	1.05457e-29
ENSG00000138326.21	10	78033760	78056813	RPS24	ribosomal protein S24 [Source:HGNC Symbol;Acc:HGNC:10411]	protein_coding	9090.76	8948.78	9560.8	14827.7	14339.5	14869.8	11939.6	0.674214	0.0580233	11.6197	3.27232e-31	1.17026e-29
ENSG00000153201.16	2	108719482	108785809	RANBP2	RAN binding protein 2 [Source:HGNC Symbol;Acc:HGNC:9848]	protein_coding	2410.73	2122.85	2490.57	1113.21	992.517	1069.77	1699.94	-1.14459	0.0987369	-11.5923	4.5081e-31	1.60937e-29
ENSG00000033050.9	7	151211484	151227205	ABCF2	ATP binding cassette subfamily F member 2 [Source:HGNC Symbol;Acc:HGNC:71]	protein_coding	840.919	810.844	1082.87	159.793	244.287	176.064	552.463	-2.24046	0.193284	-11.5916	4.546e-31	1.62005e-29
ENSG00000164300.17	5	80111651	80256048	SERINC5	serine incorporator 5 [Source:HGNC Symbol;Acc:HGNC:18825]	protein_coding	70.6177	62.92	64.6521	363.554	305.698	295.446	193.815	2.28329	0.196998	11.5904	4.60872e-31	1.63953e-29
ENSG00000204628.12	5	181236897	181248096	RACK1	receptor for activated C kinase 1 [Source:HGNC Symbol;Acc:HGNC:4399]	protein_coding	13146.5	13471.1	13317.5	21630.1	20214.9	20683.4	17077.3	0.646878	0.0558268	11.5872	4.78359e-31	1.69876e-29
ENSG00000115866.11	2	135905881	135986100	DARS1	aspartyl-tRNA synthetase 1 [Source:HGNC Symbol;Acc:HGNC:2678]	protein_coding	1589.91	1432.32	1340.05	2973.1	2904.21	2930.92	2195.08	1.01318	0.0874804	11.5818	5.09474e-31	1.8061e-29
ENSG00000164023.14	4	107824563	107915047	SGMS2	sphingomyelin synthase 2 [Source:HGNC Symbol;Acc:HGNC:28395]	protein_coding	2.53187	2.5693	13.054	259.4	179.679	263.191	120.071	5.54287	0.479015	11.5714	5.75426e-31	2.03635e-29
ENSG00000242371.1	2	89319625	89320146	IGKV1-39	immunoglobulin kappa variable 1-39 [Source:HGNC Symbol;Acc:HGNC:5740]	IG_V_gene	830.127	901.398	861.815	247.087	278.176	273.051	565.276	-1.70084	0.114704	-14.8281	9.64916e-50	7.65638e-48
ENSG00000162377.6	1	52684449	52698347	COA7	cytochrome c oxidase assembly factor 7 (putative) [Source:HGNC Symbol;Acc:HGNC:25716]	protein_coding	348.21	407.886	308.68	75.9137	73.2598	71.3644	214.219	-2.26909	0.196124	-11.5697	5.87148e-31	2.07422e-29
ENSG00000164096.13	4	119296419	119304445	C4orf3	chromosome 4 open reading frame 3 [Source:HGNC Symbol;Acc:HGNC:19225]	protein_coding	502.891	471.546	491.178	1109.54	1038.9	1033.93	774.665	1.11898	0.0967881	11.5611	6.48677e-31	2.2876e-29
ENSG00000119655.11	14	74476192	74494177	NPC2	NPC intracellular cholesterol transporter 2 [Source:HGNC Symbol;Acc:HGNC:14537]	protein_coding	338.637	350.457	305.804	805.538	795.853	849.725	574.336	1.29822	0.112311	11.5591	6.63974e-31	2.33657e-29
ENSG00000167797.8	11	67506497	67508649	CDK2AP2	cyclin dependent kinase 2 associated protein 2 [Source:HGNC Symbol;Acc:HGNC:30833]	protein_coding	381.512	409.856	432.581	116.46	122.435	116.703	263.258	-1.78283	0.154238	-11.559	6.64862e-31	2.33657e-29
ENSG00000129250.12	17	4997950	5028401	KIF1C	kinesin family member 1C [Source:HGNC Symbol;Acc:HGNC:6317]	protein_coding	1313.57	1447	1366.43	657.317	573.271	565.716	987.216	-1.20025	0.10389	-11.5531	7.11998e-31	2.4979e-29
ENSG00000183688.4	17	439978	445939	RFLNB	refilin B [Source:HGNC Symbol;Acc:HGNC:28705]	protein_coding	420.305	378.161	421.022	914.589	917.779	948.702	666.76	1.19019	0.103408	11.5096	1.17971e-30	4.13165e-29
ENSG00000131711.15	5	72107234	72209565	MAP1B	microtubule associated protein 1B [Source:HGNC Symbol;Acc:HGNC:6836]	protein_coding	354.968	432.037	444.264	100.047	87.7616	106.306	254.231	-2.06181	0.179223	-11.5042	1.25719e-30	4.39541e-29
ENSG00000112118.20	6	52264014	52284881	MCM3	minichromosome maintenance complex component 3 [Source:HGNC Symbol;Acc:HGNC:6945]	protein_coding	2376	2381.43	2303.61	1298.29	1284.73	1372.13	1836.03	-0.836745	0.0727601	-11.5001	1.31836e-30	4.60133e-29
ENSG00000166226.13	12	69585426	69601570	CCT2	chaperonin containing TCP1 subunit 2 [Source:HGNC Symbol;Acc:HGNC:1615]	protein_coding	2806.96	2799	2953.27	1678.56	1616.24	1590.11	2240.69	-0.808614	0.0703583	-11.4928	1.43394e-30	4.99615e-29
ENSG00000177455.15	16	28931965	28939342	CD19	CD19 molecule [Source:HGNC Symbol;Acc:HGNC:1633]	protein_coding	1149.76	1076.8	1099.02	477.876	516.219	532.128	808.635	-1.12441	0.0979393	-11.4807	1.65027e-30	5.74007e-29
ENSG00000213523.11	5	140537340	140558252	SRA1	steroid receptor RNA activator 1 [Source:HGNC Symbol;Acc:HGNC:11281]	protein_coding	648.177	560.214	530.661	175.419	192.104	164.898	378.579	-1.71127	0.149211	-11.4688	1.89174e-30	6.56872e-29
ENSG00000198668.13	14	90396502	90408268	CALM1	calmodulin 1 [Source:HGNC Symbol;Acc:HGNC:1442]	protein_coding	2162.91	2450.22	2319.81	1007.23	1164.57	1027	1688.62	-1.11647	0.0973923	-11.4637	2.00838e-30	6.96182e-29
ENSG00000179958.10	16	30423615	30430030	DCTPP1	dCTP pyrophosphatase 1 [Source:HGNC Symbol;Acc:HGNC:28777]	protein_coding	521.876	583.676	532.936	196.671	187.328	173.747	366.039	-1.55447	0.135603	-11.4634	2.01446e-30	6.97098e-29
ENSG00000006744.19	17	12991612	13018065	ELAC2	elaC ribonuclease Z 2 [Source:HGNC Symbol;Acc:HGNC:14198]	protein_coding	1066.94	955.275	1133.83	444.204	404.175	394.905	733.221	-1.34284	0.117346	-11.4434	2.53677e-30	8.76351e-29
ENSG00000132819.17	20	57391396	57409333	RBM38	RNA binding motif protein 38 [Source:HGNC Symbol;Acc:HGNC:15818]	protein_coding	973.955	896.874	903.53	2018.69	1826.13	1819.5	1406.45	1.02964	0.0900525	11.4338	2.83512e-30	9.77754e-29
ENSG00000104522.16	8	143612618	143618048	GFUS	GDP-L-fucose synthase [Source:HGNC Symbol;Acc:HGNC:12390]	protein_coding	331.925	401.778	394.883	82.5488	83.2791	100.218	232.439	-2.09334	0.183178	-11.4279	3.03264e-30	1.0441e-28
ENSG00000171858.18	20	62387103	62388520	RPS21	ribosomal protein S21 [Source:HGNC Symbol;Acc:HGNC:10409]	protein_coding	2605.2	2749.32	2636.45	4432.29	4286.55	4400.81	3518.44	0.715239	0.0625892	11.4275	3.04691e-30	1.04724e-28
ENSG00000159140.21	21	33543038	33577481	SON	SON DNA and RNA binding protein [Source:HGNC Symbol;Acc:HGNC:11183]	protein_coding	6800.02	6479.28	7062.08	3631.94	4002.95	3646.92	5270.53	-0.850437	0.0745023	-11.4149	3.52246e-30	1.20864e-28
ENSG00000213366.13	1	109668022	109709551	GSTM2	glutathione S-transferase mu 2 [Source:HGNC Symbol;Acc:HGNC:4634]	protein_coding	131.551	144.652	172.608	522.364	478.675	529.332	329.864	1.77579	0.155572	11.4145	3.53799e-30	1.21193e-28
ENSG00000102030.16	X	153929225	153935080	NAA10	N-alpha-acetyltransferase 10, NatA catalytic subunit [Source:HGNC Symbol;Acc:HGNC:18704]	protein_coding	521.971	531.95	549.762	195.951	182.591	202.082	364.051	-1.46532	0.128396	-11.4125	3.62101e-30	1.23828e-28
ENSG00000042304.13	2	227610090	227648606	C2orf83	chromosome 2 open reading frame 83 [Source:HGNC Symbol;Acc:HGNC:25344]	transcribed_unprocessed_pseudogene	1.90615	1.93433	0	1.84393	1.01524	0.996536	1.2827	-0.0177454	1.85625	-0.00955985	0.992372	NA
ENSG00000135334.9	6	87674860	87702233	AKIRIN2	akirin 2 [Source:HGNC Symbol;Acc:HGNC:21407]	protein_coding	538.791	508.335	483.773	1106.46	1116.24	1061.33	802.488	1.09957	0.0963793	11.4088	3.78103e-30	1.29083e-28
ENSG00000164587.13	5	150442635	150449739	RPS14	ribosomal protein S14 [Source:HGNC Symbol;Acc:HGNC:10387]	protein_coding	8965.39	9329.29	9492.79	14336.5	14068.9	14309.5	11750.4	0.620442	0.0544149	11.402	4.08401e-30	1.39192e-28
ENSG00000197299.13	15	90717346	90816166	BLM	BLM RecQ like helicase [Source:HGNC Symbol;Acc:HGNC:1058]	protein_coding	648.84	613.82	599.367	251.403	240.323	239.923	432.279	-1.3487	0.118419	-11.3892	4.73274e-30	1.60763e-28
ENSG00000106305.10	7	6009255	6023834	AIMP2	aminoacyl tRNA synthetase complex interacting multifunctional protein 2 [Source:HGNC Symbol;Acc:HGNC:20609]	protein_coding	398.942	406.96	372.084	117.559	99.4856	115.846	251.813	-1.82382	0.160226	-11.3828	5.09417e-30	1.72751e-28
ENSG00000175265.17	15	34379068	34437466	GOLGA8A	golgin A8 family member A [Source:HGNC Symbol;Acc:HGNC:31972]	protein_coding	2704.45	2556.44	2551.06	4239.42	4282.73	4307.27	3440.23	0.715427	0.0629142	11.3715	5.79965e-30	1.96021e-28
ENSG00000165934.13	14	92121969	92172145	CPSF2	cleavage and polyadenylation specific factor 2 [Source:HGNC Symbol;Acc:HGNC:2325]	protein_coding	1331.87	1284.71	1661.91	493.289	489.95	401.231	943.826	-1.6271	0.143155	-11.366	6.17799e-30	2.08461e-28
ENSG00000147905.18	9	37120574	37358149	ZCCHC7	zinc finger CCHC-type containing 7 [Source:HGNC Symbol;Acc:HGNC:26209]	protein_coding	617.387	633.49	588.015	1275.67	1207.29	1235.47	926.219	1.01524	0.0893827	11.3583	6.74328e-30	2.27158e-28
ENSG00000187325.5	X	78129748	78139650	TAF9B	TATA-box binding protein associated factor 9b [Source:HGNC Symbol;Acc:HGNC:17306]	protein_coding	299.573	274.153	291.808	69.9862	54.6297	57.5844	174.623	-2.24297	0.19748	-11.358	6.76719e-30	2.27586e-28
ENSG00000125691.14	17	38847860	38853764	RPL23	ribosomal protein L23 [Source:HGNC Symbol;Acc:HGNC:10316]	protein_coding	7244.23	7467.97	7499.62	11245.8	11573.5	11925.1	9492.7	0.645487	0.0568424	11.3557	6.94551e-30	2.33197e-28
ENSG00000114993.17	2	74425835	74442422	RTKN	rhotekin [Source:HGNC Symbol;Acc:HGNC:10466]	protein_coding	122.811	130.355	116.314	421.817	423.916	514.394	288.268	1.87617	0.16526	11.3529	7.17678e-30	2.40564e-28
ENSG00000111640.15	12	6534512	6538374	GAPDH	glyceraldehyde-3-phosphate dehydrogenase [Source:HGNC Symbol;Acc:HGNC:4141]	protein_coding	48817.1	49518.9	49281.2	71406.1	69636	71291	59991.7	0.524474	0.0461989	11.3525	7.20524e-30	2.4112e-28
ENSG00000241553.13	3	9792495	9807101	ARPC4	actin related protein 2/3 complex subunit 4 [Source:HGNC Symbol;Acc:HGNC:707]	protein_coding	2551.57	2748.81	2637.04	1423.63	1282.58	1432.94	2012.76	-0.939325	0.0828302	-11.3404	8.2797e-30	2.76621e-28
ENSG00000198830.11	1	26472440	26476642	HMGN2	high mobility group nucleosomal binding domain 2 [Source:HGNC Symbol;Acc:HGNC:4986]	protein_coding	6261.13	6216.73	6535.77	4032.41	3833.42	3931.97	5135.24	-0.688191	0.0607461	-11.329	9.43011e-30	3.14538e-28
ENSG00000178403.4	4	112513516	112516180	NEUROG2	neurogenin 2 [Source:HGNC Symbol;Acc:HGNC:13805]	protein_coding	34.3106	20.3105	18.6087	224.037	232.49	211.266	123.504	3.17577	0.280327	11.3288	9.45028e-30	3.14694e-28
ENSG00000169860.7	3	152835131	152841439	P2RY1	purinergic receptor P2Y1 [Source:HGNC Symbol;Acc:HGNC:8539]	protein_coding	114.369	107.355	97.6957	362.332	387.823	375.694	240.878	1.81379	0.160159	11.3249	9.87429e-30	3.28276e-28
ENSG00000166913.13	20	44885702	44908532	YWHAB	tyrosine 3-monooxygenase/tryptophan 5-monooxygenase activation protein beta [Source:HGNC Symbol;Acc:HGNC:12849]	protein_coding	4262.76	4725.39	5160.86	2016.52	2318.49	2133.04	3436.18	-1.12913	0.0997283	-11.3221	1.02007e-29	3.38575e-28
ENSG00000086062.13	9	33104082	33167356	B4GALT1	beta-1,4-galactosyltransferase 1 [Source:HGNC Symbol;Acc:HGNC:924]	protein_coding	1510.88	1519.68	1522.89	2630.89	2613.04	2510.11	2051.25	0.76812	0.0679064	11.3115	1.15169e-29	3.81637e-28
ENSG00000139645.11	12	56237807	56258384	ANKRD52	ankyrin repeat domain 52 [Source:HGNC Symbol;Acc:HGNC:26614]	protein_coding	1232.65	1232.47	1267.09	552.566	609.292	507.93	900.332	-1.16239	0.102772	-11.3104	1.16566e-29	3.85635e-28
ENSG00000111669.15	12	6867119	6870948	TPI1	triosephosphate isomerase 1 [Source:HGNC Symbol;Acc:HGNC:12009]	protein_coding	7241.97	7620.08	7866.4	12221.3	12407.4	11973	9888.36	0.687641	0.0608146	11.3072	1.20909e-29	3.99352e-28
ENSG00000184787.19	21	44768580	44801826	UBE2G2	ubiquitin conjugating enzyme E2 G2 [Source:HGNC Symbol;Acc:HGNC:12483]	protein_coding	1430.87	1417.74	1417.57	658.894	726.93	615.378	1044.56	-1.09369	0.0968181	-11.2963	1.36791e-29	4.51076e-28
ENSG00000166562.9	18	59139866	59158832	SEC11C	SEC11 homolog C, signal peptidase complex subunit [Source:HGNC Symbol;Acc:HGNC:23400]	protein_coding	818.319	796.188	859.783	283.8	350.647	298.719	567.91	-1.40729	0.124734	-11.2823	1.60483e-29	5.28344e-28
ENSG00000111962.8	6	148747030	149076990	UST	uronyl 2-sulfotransferase [Source:HGNC Symbol;Acc:HGNC:17223]	protein_coding	255.596	168.73	236.716	1034.03	803.566	898.186	566.138	2.05778	0.182448	11.2787	1.67131e-29	5.49342e-28
ENSG00000184640.20	17	77280569	77500596	SEPTIN9	septin 9 [Source:HGNC Symbol;Acc:HGNC:7323]	protein_coding	5435.75	5743.28	5524.79	10047.5	9116.46	10232.5	7683.4	0.815436	0.0723102	11.2769	1.70633e-29	5.59947e-28
ENSG00000055208.19	6	149218641	149411613	TAB2	TGF-beta activated kinase 1 (MAP3K7) binding protein 2 [Source:HGNC Symbol;Acc:HGNC:17075]	protein_coding	698.877	688.41	661.426	1342.3	1532.16	1523.32	1074.42	1.10077	0.0976391	11.2739	1.76587e-29	5.78549e-28
ENSG00000140939.14	16	67170154	67175735	NOL3	nucleolar protein 3 [Source:HGNC Symbol;Acc:HGNC:7869]	protein_coding	58.7176	68.9061	79.0296	301.602	349.605	311.837	194.95	2.22773	0.197625	11.2725	1.79364e-29	5.86701e-28
ENSG00000113758.13	5	177456608	177474401	DBN1	drebrin 1 [Source:HGNC Symbol;Acc:HGNC:2695]	protein_coding	439.205	485.087	434.47	151.044	136.58	147.35	298.956	-1.64604	0.146051	-11.2703	1.8401e-29	6.00932e-28
ENSG00000196586.16	6	75749192	75919537	MYO6	myosin VI [Source:HGNC Symbol;Acc:HGNC:7605]	protein_coding	1527.31	1460.35	1461.9	762.016	787.609	799.787	1133.16	-0.921897	0.0818195	-11.2674	1.90013e-29	6.19539e-28
ENSG00000164305.19	4	184627696	184649509	CASP3	caspase 3 [Source:HGNC Symbol;Acc:HGNC:1504]	protein_coding	899.031	931.721	962.003	413.083	437.726	389.79	672.226	-1.17012	0.104055	-11.2452	2.4457e-29	7.96145e-28
ENSG00000171617.15	5	74627406	74641424	ENC1	ectodermal-neural cortex 1 [Source:HGNC Symbol;Acc:HGNC:3345]	protein_coding	691.031	717.12	650.32	288.451	269.445	264.245	480.102	-1.32443	0.117933	-11.2303	2.89368e-29	9.4047e-28
ENSG00000090686.16	1	21678298	21783606	USP48	ubiquitin specific peptidase 48 [Source:HGNC Symbol;Acc:HGNC:18533]	protein_coding	1811.61	1752.66	1676.54	3133.06	3009.89	2982.98	2394.46	0.799892	0.0712279	11.23	2.90332e-29	9.42093e-28
ENSG00000004142.12	17	28346633	28357527	POLDIP2	DNA polymerase delta interacting protein 2 [Source:HGNC Symbol;Acc:HGNC:23781]	protein_coding	1299.37	1425.79	1397.08	702.789	682.121	674.177	1030.22	-1.00083	0.0891255	-11.2294	2.92361e-29	9.47166e-28
ENSG00000162144.10	11	61348754	61362283	CYB561A3	cytochrome b561 family member A3 [Source:HGNC Symbol;Acc:HGNC:23014]	protein_coding	591.866	704.795	630.642	170.923	202.733	137.618	406.429	-1.91994	0.171127	-11.2194	3.27529e-29	1.05941e-27
ENSG00000095564.14	10	91923770	92030325	BTAF1	B-TFIID TATA-box binding protein associated factor 1 [Source:HGNC Symbol;Acc:HGNC:17307]	protein_coding	2405.9	2450.58	2375.1	3978.19	4087.33	3844.68	3190.3	0.71959	0.0641516	11.217	3.36428e-29	1.08647e-27
ENSG00000242574.9	6	32934629	32941028	HLA-DMB	major histocompatibility complex, class II, DM beta [Source:HGNC Symbol;Acc:HGNC:4935]	protein_coding	1763.74	1884.47	1767.68	910.007	924.606	989.816	1373.39	-0.939406	0.0837638	-11.2149	3.44435e-29	1.11056e-27
ENSG00000050405.13	12	50175788	50283546	LIMA1	LIM domain and actin binding 1 [Source:HGNC Symbol;Acc:HGNC:24636]	protein_coding	945.826	843.118	834.913	370.95	342.346	372.473	618.271	-1.27223	0.113505	-11.2087	3.69739e-29	1.19025e-27
ENSG00000155115.7	6	110958706	110967890	GTF3C6	general transcription factor IIIC subunit 6 [Source:HGNC Symbol;Acc:HGNC:20872]	protein_coding	578.938	518.479	494.579	179.966	182.46	182.198	356.103	-1.54872	0.138182	-11.2078	3.73494e-29	1.20044e-27
ENSG00000198695.2	MT	14149	14673	MT-ND6	mitochondrially encoded NADH:ubiquinone oxidoreductase core subunit 6 [Source:HGNC Symbol;Acc:HGNC:7462]	protein_coding	337.388	352.048	311.696	70.9913	55.8383	83.709	201.945	-2.24935	0.200972	-11.1924	4.44461e-29	1.42628e-27
ENSG00000023228.14	2	206114817	206159509	NDUFS1	NADH:ubiquinone oxidoreductase core subunit S1 [Source:HGNC Symbol;Acc:HGNC:7707]	protein_coding	1368.37	1210.87	1278.27	528.957	598.438	496.528	913.572	-1.24986	0.111831	-11.1763	5.32832e-29	1.70447e-27
ENSG00000197903.8	6	27146361	27146855	H2BC12	H2B clustered histone 12 [Source:HGNC Symbol;Acc:HGNC:13954]	protein_coding	444.132	461.338	475.685	138.295	160.408	127.557	301.236	-1.69635	0.151781	-11.1763	5.32626e-29	1.70447e-27
ENSG00000101096.20	20	51386957	51562831	NFATC2	nuclear factor of activated T cells 2 [Source:HGNC Symbol;Acc:HGNC:7776]	protein_coding	468.7	435.742	385.91	115.583	129.887	124.473	276.716	-1.80605	0.161616	-11.175	5.40778e-29	1.72717e-27
ENSG00000110107.9	11	60890547	60906585	PRPF19	pre-mRNA processing factor 19 [Source:HGNC Symbol;Acc:HGNC:17896]	protein_coding	1715.07	1674.56	1768.86	778.032	899.116	862.01	1282.94	-1.02358	0.0916743	-11.1654	6.02012e-29	1.91973e-27
ENSG00000072682.20	5	132190147	132295315	P4HA2	prolyl 4-hydroxylase subunit alpha 2 [Source:HGNC Symbol;Acc:HGNC:8547]	protein_coding	35.1253	33.8922	24.4034	204.165	233.403	274.706	134.282	2.93871	0.263598	11.1485	7.28619e-29	2.31619e-27
ENSG00000104635.15	8	22367278	22434129	SLC39A14	solute carrier family 39 member 14 [Source:HGNC Symbol;Acc:HGNC:20858]	protein_coding	782.301	1006.94	700.612	226.228	225.165	242.911	530.693	-1.84199	0.165231	-11.1479	7.32814e-29	2.32588e-27
ENSG00000231881.2	6	44058792	44089288	AL109615.2	novel transcript	lncRNA	8.60987	2.68836	4.04104	228.512	305.173	258.583	134.601	5.67001	0.392794	14.4351	3.11305e-47	2.2266e-45
ENSG00000211649.3	22	22369614	22370087	IGLV7-46	immunoglobulin lambda variable 7-46 [Source:HGNC Symbol;Acc:HGNC:5930]	IG_V_gene	252.564	300.788	275.641	10.1416	6.09145	5.97922	141.868	-5.20903	0.36106	-14.427	3.49752e-47	2.49281e-45
ENSG00000011638.11	16	21158377	21180616	TMEM159	transmembrane protein 159 [Source:HGNC Symbol;Acc:HGNC:30136]	protein_coding	105.265	132.371	153.071	504.544	524.765	463.919	313.989	1.94793	0.1748	11.1438	7.68036e-29	2.43387e-27
ENSG00000013306.16	17	44319625	44324870	SLC25A39	solute carrier family 25 member 39 [Source:HGNC Symbol;Acc:HGNC:24279]	protein_coding	1159.52	1139.88	1125.36	576.832	586.696	588.31	862.767	-0.967538	0.0868295	-11.143	7.74993e-29	2.45209e-27
ENSG00000140332.17	15	70047790	70098176	TLE3	TLE family member 3, transcriptional corepressor [Source:HGNC Symbol;Acc:HGNC:11839]	protein_coding	805.996	755.164	747.714	2037.02	1609.98	1885.14	1306.83	1.25987	0.113125	11.137	8.28782e-29	2.6182e-27
ENSG00000169499.15	8	38901235	38973912	PLEKHA2	pleckstrin homology domain containing A2 [Source:HGNC Symbol;Acc:HGNC:14336]	protein_coding	1596.97	1321.11	1291.32	3025.88	3065.9	3122.11	2237.22	1.13005	0.101469	11.1368	8.30215e-29	2.61866e-27
ENSG00000164733.22	8	11842524	11869533	CTSB	cathepsin B [Source:HGNC Symbol;Acc:HGNC:2527]	protein_coding	410.804	416.508	436.892	878.911	941.104	950.769	672.498	1.13291	0.101875	11.1207	9.95239e-29	3.13431e-27
ENSG00000128602.11	7	129188633	129213545	SMO	smoothened, frizzled class receptor [Source:HGNC Symbol;Acc:HGNC:11119]	protein_coding	30.2883	35.005	31.8275	245.485	230.218	377.757	158.43	3.12867	0.281457	11.116	1.04896e-28	3.29836e-27
ENSG00000167114.13	9	128340527	128361470	SLC27A4	solute carrier family 27 member 4 [Source:HGNC Symbol;Acc:HGNC:10998]	protein_coding	168.694	185.696	157.011	15.6734	20.3048	14.948	93.7211	-3.33201	0.299764	-11.1155	1.05512e-28	3.31263e-27
ENSG00000103005.12	16	57999546	58021618	USB1	U6 snRNA biogenesis phosphodiesterase 1 [Source:HGNC Symbol;Acc:HGNC:25792]	protein_coding	704.126	714.878	712.895	242.855	255.898	301.516	488.695	-1.41664	0.127473	-11.1133	1.08113e-28	3.38905e-27
ENSG00000166441.13	11	8682788	8714759	RPL27A	ribosomal protein L27a [Source:HGNC Symbol;Acc:HGNC:10329]	protein_coding	8050.73	8204.86	8119.19	12395.9	11920.8	12063.5	10125.8	0.577804	0.0520637	11.098	1.28269e-28	4.01467e-27
ENSG00000138061.12	2	38066973	38109902	CYP1B1	cytochrome P450 family 1 subfamily B member 1 [Source:HGNC Symbol;Acc:HGNC:2597]	protein_coding	442.242	446.954	495.356	41.132	94.458	46.1366	261.046	-3.01744	0.271955	-11.0954	1.32103e-28	4.12832e-27
ENSG00000167004.13	15	43746410	43773278	PDIA3	protein disulfide isomerase family A member 3 [Source:HGNC Symbol;Acc:HGNC:4606]	protein_coding	4651.31	4132.19	4531.54	2484.01	2329.23	2234.18	3393.74	-0.917595	0.082729	-11.0916	1.37841e-28	4.30101e-27
ENSG00000126067.12	1	35599541	35641526	PSMB2	proteasome 20S subunit beta 2 [Source:HGNC Symbol;Acc:HGNC:9539]	protein_coding	1870.58	1900.41	1982.12	1029.2	1067.87	967.747	1469.65	-0.908165	0.0820049	-11.0745	1.66782e-28	5.18813e-27
ENSG00000158710.15	1	159918107	159925507	TAGLN2	transgelin 2 [Source:HGNC Symbol;Acc:HGNC:11554]	protein_coding	3255.86	3349	3363.6	5103.79	5181.98	5145.99	4233.37	0.630586	0.0569576	11.0711	1.73176e-28	5.37879e-27
ENSG00000119227.8	3	196946356	196969060	PIGZ	phosphatidylinositol glycan anchor biosynthesis class Z [Source:HGNC Symbol;Acc:HGNC:30596]	protein_coding	29.9173	41.6266	34.679	288.9	270.034	210.004	145.86	2.85695	0.258655	11.0454	2.30728e-28	7.15539e-27
ENSG00000170379.20	7	143620952	143730409	TCAF2	TRPM8 channel associated factor 2 [Source:HGNC Symbol;Acc:HGNC:26878]	protein_coding	243.337	213.536	203.767	664.764	588.899	607.803	420.351	1.49327	0.135265	11.0395	2.46286e-28	7.62623e-27
ENSG00000211896.7	14	105736343	105743071	IGHG1	immunoglobulin heavy constant gamma 1 (G1m marker) [Source:HGNC Symbol;Acc:HGNC:5525]	IG_C_gene	2018.63	2061.17	1955.82	865.506	938.083	919.803	1459.83	-1.14902	0.079965	-14.3691	8.09297e-47	5.61067e-45
ENSG00000073969.18	17	46590669	46757464	NSF	N-ethylmaleimide sensitive factor, vesicle fusing ATPase [Source:HGNC Symbol;Acc:HGNC:8016]	protein_coding	622.965	604.099	712.421	221.417	231.984	246.551	439.906	-1.46879	0.133103	-11.035	2.59121e-28	8.01146e-27
ENSG00000148053.17	9	84668551	85027054	NTRK2	neurotrophic receptor tyrosine kinase 2 [Source:HGNC Symbol;Acc:HGNC:8032]	protein_coding	380.478	377.674	344.504	111.171	92.7574	106.474	235.51	-1.82813	0.165696	-11.033	2.64818e-28	8.17514e-27
ENSG00000189339.12	1	1659529	1692795	SLC35E2B	solute carrier family 35 member E2B [Source:HGNC Symbol;Acc:HGNC:33941]	protein_coding	1283.87	1261.3	1196.64	2177.6	2170.41	2182.56	1712.06	0.802852	0.0727759	11.0318	2.68316e-28	8.27057e-27
ENSG00000116649.10	1	11054584	11060020	SRM	spermidine synthase [Source:HGNC Symbol;Acc:HGNC:11296]	protein_coding	1210.65	1265.7	1247.63	303.509	406.71	454.58	814.796	-1.68397	0.15272	-11.0265	2.84619e-28	8.7598e-27
ENSG00000132475.10	17	75776434	75785893	H3-3B	H3.3 histone B [Source:HGNC Symbol;Acc:HGNC:4765]	protein_coding	3406.71	3639.5	3645.56	2033.51	2152.88	2040.3	2819.74	-0.779873	0.0708217	-11.0118	3.35281e-28	1.02879e-26
ENSG00000138639.18	4	85475150	86002668	ARHGAP24	Rho GTPase activating protein 24 [Source:HGNC Symbol;Acc:HGNC:25361]	protein_coding	86.6059	83.008	64.7467	390.93	313.511	405.127	223.988	2.24811	0.204167	11.0111	3.3773e-28	1.03474e-26
ENSG00000101160.15	20	58985686	59008238	CTSZ	cathepsin Z [Source:HGNC Symbol;Acc:HGNC:2547]	protein_coding	2037.94	1950.9	2028.7	1037.67	1119.87	1129.22	1550.72	-0.872996	0.079311	-11.0073	3.52597e-28	1.07866e-26
ENSG00000163939.18	3	52545352	52685917	PBRM1	polybromo 1 [Source:HGNC Symbol;Acc:HGNC:30064]	protein_coding	1206.35	1133.72	1244.01	554.134	602.935	548.457	881.602	-1.07148	0.0974813	-10.9916	4.19269e-28	1.27877e-26
ENSG00000160211.19	X	154531391	154547572	G6PD	glucose-6-phosphate dehydrogenase [Source:HGNC Symbol;Acc:HGNC:4057]	protein_coding	571.711	591.847	538.772	199.705	183.289	221.824	384.524	-1.49721	0.136312	-10.9837	4.57794e-28	1.39418e-26
ENSG00000111348.9	12	14942031	14961728	ARHGDIB	Rho GDP dissociation inhibitor beta [Source:HGNC Symbol;Acc:HGNC:679]	protein_coding	5380.02	5205.22	5440.76	3394.46	3311.14	3451.05	4363.78	-0.657792	0.0598894	-10.9835	4.5905e-28	1.39591e-26
ENSG00000110876.10	12	108621895	108633894	SELPLG	selectin P ligand [Source:HGNC Symbol;Acc:HGNC:10722]	protein_coding	194.317	206.876	180.988	512.909	566.748	538.841	366.78	1.47217	0.134039	10.9831	4.60585e-28	1.39849e-26
ENSG00000198796.7	18	58481247	58629091	ALPK2	alpha kinase 2 [Source:HGNC Symbol;Acc:HGNC:20565]	protein_coding	194.482	238.833	221.484	26.6508	37.7256	24.7801	123.993	-2.89299	0.263594	-10.9752	5.0299e-28	1.52496e-26
ENSG00000124193.16	20	43457893	43466046	SRSF6	serine and arginine rich splicing factor 6 [Source:HGNC Symbol;Acc:HGNC:10788]	protein_coding	2234.57	2326.85	2209.65	1314.04	1330.05	1318.97	1789.02	-0.772992	0.0704585	-10.9709	5.27511e-28	1.59692e-26
ENSG00000161638.11	12	54395261	54419266	ITGA5	integrin subunit alpha 5 [Source:HGNC Symbol;Acc:HGNC:6141]	protein_coding	29.4458	11.1582	16.3093	377.396	231.667	240.976	151.159	3.95215	0.360283	10.9696	5.35219e-28	1.61784e-26
ENSG00000137267.7	6	3153497	3157544	TUBB2A	tubulin beta 2A class IIa [Source:HGNC Symbol;Acc:HGNC:12412]	protein_coding	379.816	395.324	367.096	93.2613	99.5025	121.053	242.675	-1.86581	0.170094	-10.9692	5.37245e-28	1.62155e-26
ENSG00000086061.16	9	33025273	33039907	DNAJA1	DnaJ heat shock protein family (Hsp40) member A1 [Source:HGNC Symbol;Acc:HGNC:5229]	protein_coding	3050.91	2973.91	2997.29	1865.52	1775.28	1838.75	2416.94	-0.719345	0.0656126	-10.9635	5.72273e-28	1.72471e-26
ENSG00000153904.21	1	85318481	85578363	DDAH1	dimethylarginine dimethylaminohydrolase 1 [Source:HGNC Symbol;Acc:HGNC:2715]	protein_coding	7.62459	5.80299	5.81522	131.841	164.469	161.439	79.4986	4.56396	0.416374	10.9612	5.87002e-28	1.76648e-26
ENSG00000109919.10	11	47617315	47642607	MTCH2	mitochondrial carrier 2 [Source:HGNC Symbol;Acc:HGNC:17587]	protein_coding	1006.77	945.732	953.308	458.415	417.541	387.663	694.904	-1.2019	0.109694	-10.9568	6.16256e-28	1.85178e-26
ENSG00000234127.9	6	30184455	30213427	TRIM26	tripartite motif containing 26 [Source:HGNC Symbol;Acc:HGNC:12962]	protein_coding	1165.92	1031.93	1131.83	525.512	506.791	526.559	814.755	-1.09442	0.100022	-10.9418	7.27304e-28	2.18223e-26
ENSG00000198380.13	2	69319780	69387250	GFPT1	glutamine--fructose-6-phosphate transaminase 1 [Source:HGNC Symbol;Acc:HGNC:4241]	protein_coding	2044.15	2226.95	2083.2	1189.58	1103.34	1100.54	1624.63	-0.904794	0.0827246	-10.9374	7.63421e-28	2.28722e-26
ENSG00000183049.13	10	12349547	12835545	CAMK1D	calcium/calmodulin dependent protein kinase ID [Source:HGNC Symbol;Acc:HGNC:19341]	protein_coding	581.707	691.169	540.762	1470.95	1493.68	1396.95	1029.2	1.26644	0.115808	10.9357	7.78149e-28	2.32791e-26
ENSG00000114999.8	2	112482156	112541739	TTL	tubulin tyrosine ligase [Source:HGNC Symbol;Acc:HGNC:21586]	protein_coding	368.221	416.289	460.248	62.3024	96.2767	92.2497	249.264	-2.32498	0.212661	-10.9328	8.03366e-28	2.39982e-26
ENSG00000011590.14	19	35704558	35717038	ZBTB32	zinc finger and BTB domain containing 32 [Source:HGNC Symbol;Acc:HGNC:16763]	protein_coding	421.802	498.326	458.361	1020.03	1013.08	1078.37	748.328	1.17513	0.107601	10.9212	9.12434e-28	2.72162e-26
ENSG00000182899.17	3	197950190	197956610	RPL35A	ribosomal protein L35a [Source:HGNC Symbol;Acc:HGNC:10345]	protein_coding	4269.1	4335.35	4607.85	7033.31	7049.47	6942.02	5706.18	0.670594	0.0614313	10.9162	9.64868e-28	2.87381e-26
ENSG00000119912.18	10	92451684	92574096	IDE	insulin degrading enzyme [Source:HGNC Symbol;Acc:HGNC:5381]	protein_coding	1045.88	806.069	1027.19	198.468	295.571	203.062	596.039	-2.05046	0.187894	-10.9129	1.00061e-27	2.97591e-26
ENSG00000115541.11	2	197500140	197503449	HSPE1	heat shock protein family E (Hsp10) member 1 [Source:HGNC Symbol;Acc:HGNC:5269]	protein_coding	1442.43	1560.91	1550.94	805.67	746.238	723.061	1138.21	-1.00069	0.0917374	-10.9081	1.05385e-27	3.12966e-26
ENSG00000198003.12	19	11420604	11435782	CCDC151	coiled-coil domain containing 151 [Source:HGNC Symbol;Acc:HGNC:28303]	protein_coding	0.739581	2.04036	2.45359	248.142	262.369	272.716	131.41	7.35399	0.674391	10.9046	1.09533e-27	3.2481e-26
ENSG00000111961.18	6	148272304	148552048	SASH1	SAM and SH3 domain containing 1 [Source:HGNC Symbol;Acc:HGNC:19182]	protein_coding	313.522	213.203	382.285	35.9981	39.4572	32.4248	169.482	-3.07029	0.281582	-10.9037	1.10643e-27	3.27624e-26
ENSG00000023445.16	11	102317450	102339403	BIRC3	baculoviral IAP repeat containing 3 [Source:HGNC Symbol;Acc:HGNC:591]	protein_coding	3792.38	3654.57	4050.12	6347.18	6284.03	6443.75	5095.34	0.73101	0.0670617	10.9006	1.1456e-27	3.38727e-26
ENSG00000165810.17	5	181040225	181061521	BTNL9	butyrophilin like 9 [Source:HGNC Symbol;Acc:HGNC:24176]	protein_coding	34.9174	24.7491	25.6129	211.248	192.984	190.045	113.259	2.81763	0.258555	10.8976	1.18343e-27	3.49403e-26
ENSG00000002822.16	7	1815793	2233243	MAD1L1	mitotic arrest deficient 1 like 1 [Source:HGNC Symbol;Acc:HGNC:6762]	protein_coding	269.773	241.158	283.222	844.332	730.019	679.573	508.013	1.506	0.138279	10.891	1.27222e-27	3.75075e-26
ENSG00000079785.16	2	15591178	15634346	DDX1	DEAD-box helicase 1 [Source:HGNC Symbol;Acc:HGNC:2734]	protein_coding	1387.95	1485.45	1447.36	746.746	740.931	784.937	1098.9	-0.926844	0.0851095	-10.89	1.28619e-27	3.78644e-26
ENSG00000113441.16	5	96935394	97037513	LNPEP	leucyl and cystinyl aminopeptidase [Source:HGNC Symbol;Acc:HGNC:6656]	protein_coding	2440.36	2400.92	2342.83	4074.61	3927.62	3809.73	3166.01	0.717109	0.0658832	10.8846	1.36566e-27	4.01457e-26
ENSG00000072501.19	X	53374149	53422728	SMC1A	structural maintenance of chromosomes 1A [Source:HGNC Symbol;Acc:HGNC:11111]	protein_coding	2496.43	2363.1	2195.52	1057.35	936.415	1157.08	1700.98	-1.16429	0.106973	-10.884	1.37428e-27	4.03407e-26
ENSG00000110172.12	11	90200429	90223077	CHORDC1	cysteine and histidine rich domain containing 1 [Source:HGNC Symbol;Acc:HGNC:14525]	protein_coding	909.168	876.051	1085.39	259.636	249.491	343.801	620.589	-1.75536	0.161356	-10.8788	1.45515e-27	4.26528e-26
ENSG00000179051.14	1	17406760	17439677	RCC2	regulator of chromosome condensation 2 [Source:HGNC Symbol;Acc:HGNC:30297]	protein_coding	2174.9	2178.34	2082.53	1268.05	1233.01	1207.33	1690.69	-0.795497	0.0731247	-10.8786	1.45734e-27	4.26554e-26
ENSG00000046651.15	X	13734745	13769357	OFD1	OFD1 centriole and centriolar satellite protein [Source:HGNC Symbol;Acc:HGNC:2567]	protein_coding	589.003	705.507	531.353	1561.36	1627.59	1472.46	1081.21	1.35306	0.124497	10.8683	1.63258e-27	4.7716e-26
ENSG00000160072.20	1	1471765	1497848	ATAD3B	ATPase family AAA domain containing 3B [Source:HGNC Symbol;Acc:HGNC:24007]	protein_coding	659.125	635.596	675.768	220.6	171.021	142.357	417.411	-1.88751	0.173699	-10.8665	1.66399e-27	4.85641e-26
ENSG00000134824.14	11	61792980	61867354	FADS2	fatty acid desaturase 2 [Source:HGNC Symbol;Acc:HGNC:3575]	protein_coding	2962.62	3025.02	2929.03	1795.03	1624.54	1636.78	2328.84	-0.818517	0.0753357	-10.8649	1.69366e-27	4.93591e-26
ENSG00000198018.7	10	99659509	99711241	ENTPD7	ectonucleoside triphosphate diphosphohydrolase 7 [Source:HGNC Symbol;Acc:HGNC:19745]	protein_coding	273.992	264.233	331.799	64.9458	63.785	64.507	177.21	-2.16478	0.19927	-10.8636	1.71916e-27	5.00306e-26
ENSG00000258947.8	16	89921392	89938761	TUBB3	tubulin beta 3 class III [Source:HGNC Symbol;Acc:HGNC:20772]	protein_coding	18.3295	19.576	15.8273	153.043	157.128	162.676	87.7634	3.13723	0.288893	10.8595	1.79798e-27	5.22493e-26
ENSG00000211893.4	14	105639559	105644790	IGHG2	immunoglobulin heavy constant gamma 2 (G2m marker) [Source:HGNC Symbol;Acc:HGNC:5526]	IG_C_gene	202.911	175.424	182.162	712.201	639.57	684.721	432.831	1.86055	0.132104	14.0839	4.76787e-45	3.10416e-43
ENSG00000093144.19	6	127288712	127343609	ECHDC1	ethylmalonyl-CoA decarboxylase 1 [Source:HGNC Symbol;Acc:HGNC:21489]	protein_coding	978.536	951.281	1260.98	360.304	269.761	308.697	688.26	-1.76278	0.162337	-10.8588	1.81147e-27	5.25663e-26
ENSG00000105887.11	7	135926760	135977359	MTPN	myotrophin [Source:HGNC Symbol;Acc:HGNC:15667]	protein_coding	3243.38	3165.65	3139.11	5096.95	5037.51	4866.19	4091.46	0.651611	0.0600754	10.8465	2.07096e-27	6.00105e-26
ENSG00000143622.11	1	155897808	155911404	RIT1	Ras like without CAAX 1 [Source:HGNC Symbol;Acc:HGNC:10023]	protein_coding	463.132	388.889	377.337	952.238	1041.77	1021.56	707.488	1.29619	0.119527	10.8443	2.12345e-27	6.13564e-26
ENSG00000132341.12	12	130872037	130877678	RAN	RAN, member RAS oncogene family [Source:HGNC Symbol;Acc:HGNC:9846]	protein_coding	6847.17	6777.17	6780.73	4570.64	4562.73	4616.12	5692.43	-0.569584	0.0525348	-10.842	2.1758e-27	6.27798e-26
ENSG00000158882.15	1	161225939	161230746	TOMM40L	translocase of outer mitochondrial membrane 40 like [Source:HGNC Symbol;Acc:HGNC:25756]	protein_coding	253.876	253.671	264.249	61.8544	48.0793	43.2772	154.168	-2.32934	0.214961	-10.8361	2.32181e-27	6.68977e-26
ENSG00000130590.14	20	63974116	63980008	SAMD10	sterile alpha motif domain containing 10 [Source:HGNC Symbol;Acc:HGNC:16129]	protein_coding	551.408	617.245	606.723	1256.17	1181.4	1201.98	902.488	1.03695	0.0959017	10.8126	3.00087e-27	8.62186e-26
ENSG00000069493.15	12	9664969	9699553	CLEC2D	C-type lectin domain family 2 member D [Source:HGNC Symbol;Acc:HGNC:14351]	protein_coding	2124.57	2343.31	2191.52	958.918	1033.54	1158.11	1635	-1.08169	0.100055	-10.811	3.05331e-27	8.76015e-26
ENSG00000124181.14	20	41136960	41196801	PLCG1	phospholipase C gamma 1 [Source:HGNC Symbol;Acc:HGNC:9065]	protein_coding	832.88	801.854	960.278	1911.83	1777.88	2025.33	1385.01	1.14142	0.105754	10.7931	3.7102e-27	1.06298e-25
ENSG00000174748.22	3	23916591	23924374	RPL15	ribosomal protein L15 [Source:HGNC Symbol;Acc:HGNC:10306]	protein_coding	13859.2	13727	14682.8	21317.6	21287	21596	17744.9	0.603136	0.0558829	10.7929	3.72059e-27	1.06445e-25
ENSG00000137055.15	9	26903372	26947242	PLAA	phospholipase A2 activating protein [Source:HGNC Symbol;Acc:HGNC:9043]	protein_coding	823.44	758.682	742.074	314.09	251.783	239.195	521.544	-1.53193	0.141994	-10.7887	3.89288e-27	1.11218e-25
ENSG00000138071.14	2	65227788	65271253	ACTR2	actin related protein 2 [Source:HGNC Symbol;Acc:HGNC:169]	protein_coding	8930.34	8737.21	8820.72	5946.3	6067.16	5968.4	7411.69	-0.558848	0.0518149	-10.7855	4.03185e-27	1.15027e-25
ENSG00000163872.16	3	183697797	183812624	YEATS2	YEATS domain containing 2 [Source:HGNC Symbol;Acc:HGNC:25489]	protein_coding	894.226	878.04	791.13	1654.48	1657.14	1784.31	1276.55	0.98986	0.0918436	10.7777	4.3885e-27	1.25026e-25
ENSG00000277258.5	17	38733898	38749817	PCGF2	polycomb group ring finger 2 [Source:HGNC Symbol;Acc:HGNC:12929]	protein_coding	111.933	104.468	101.696	404.193	350.114	353.856	237.71	1.79787	0.166825	10.777	4.42139e-27	1.25787e-25
ENSG00000107554.17	10	99875577	100009947	DNMBP	dynamin binding protein [Source:HGNC Symbol;Acc:HGNC:30373]	protein_coding	431.631	419.536	453.594	918.509	917.092	886.37	671.122	1.06236	0.0986484	10.7691	4.81477e-27	1.36786e-25
ENSG00000176087.16	5	140564446	140569100	SLC35A4	solute carrier family 35 member A4 [Source:HGNC Symbol;Acc:HGNC:20753]	protein_coding	1289.3	1391.49	1361.15	714.907	653.586	647.062	1009.58	-1.00312	0.0931588	-10.7679	4.88109e-27	1.38477e-25
ENSG00000100401.20	22	41244779	41286187	RANGAP1	Ran GTPase activating protein 1 [Source:HGNC Symbol;Acc:HGNC:9854]	protein_coding	1346.86	1431.18	1214.91	434.669	496.218	571.087	915.819	-1.4137	0.13146	-10.7538	5.6847e-27	1.60826e-25
ENSG00000110090.13	11	68754620	68844410	CPT1A	carnitine palmitoyltransferase 1A [Source:HGNC Symbol;Acc:HGNC:2328]	protein_coding	681.225	622.581	531.928	191.603	193.427	212.685	405.575	-1.62031	0.150799	-10.7449	6.26601e-27	1.77026e-25
ENSG00000167323.12	11	3854527	4093210	STIM1	stromal interaction molecule 1 [Source:HGNC Symbol;Acc:HGNC:11386]	protein_coding	920.325	920.405	744.341	2041.74	2292.5	1946.16	1477.58	1.28003	0.119451	10.7159	8.56786e-27	2.41721e-25
ENSG00000083845.9	19	58386400	58394806	RPS5	ribosomal protein S5 [Source:HGNC Symbol;Acc:HGNC:10426]	protein_coding	6339.35	6835.49	6483.24	10477.4	10286.3	10075.1	8416.14	0.649596	0.060668	10.7074	9.39664e-27	2.64735e-25
ENSG00000197329.12	2	64092652	64144420	PELI1	pellino E3 ubiquitin protein ligase 1 [Source:HGNC Symbol;Acc:HGNC:8827]	protein_coding	685.913	781.236	695.195	1414.5	1439.5	1494.1	1085.07	1.0077	0.0942037	10.6971	1.0504e-26	2.95523e-25
ENSG00000091542.9	17	18183078	18209954	ALKBH5	alkB homolog 5, RNA demethylase [Source:HGNC Symbol;Acc:HGNC:25996]	protein_coding	881.177	827.473	859.352	1542.13	1560.39	1532.05	1200.43	0.851795	0.0796346	10.6963	1.05935e-26	2.9763e-25
ENSG00000162244.12	3	51993522	51995895	RPL29	ribosomal protein L29 [Source:HGNC Symbol;Acc:HGNC:10331]	protein_coding	8215.5	8650.83	8827.58	13868.9	13096.6	13481.9	11023.5	0.654803	0.0612294	10.6943	1.08286e-26	3.03815e-25
ENSG00000096433.11	6	33620365	33696574	ITPR3	inositol 1,4,5-trisphosphate receptor type 3 [Source:HGNC Symbol;Acc:HGNC:6182]	protein_coding	1057.52	1099.61	1060.42	1900.91	1849.08	1994.19	1493.62	0.835949	0.0781998	10.6899	1.13479e-26	3.17945e-25
ENSG00000117395.13	1	43164175	43270936	EBNA1BP2	EBNA1 binding protein 2 [Source:HGNC Symbol;Acc:HGNC:15531]	protein_coding	775.403	820.38	793.687	369.538	379.035	350.519	581.427	-1.12071	0.105059	-10.6674	1.44541e-26	4.03861e-25
ENSG00000101868.13	X	24693873	24996986	POLA1	DNA polymerase alpha 1, catalytic subunit [Source:HGNC Symbol;Acc:HGNC:9173]	protein_coding	870.475	765.857	808.84	364.864	363.668	356.21	588.319	-1.17223	0.110106	-10.6464	1.81146e-26	5.05443e-25
ENSG00000171703.17	20	64049836	64072347	TCEA2	transcription elongation factor A2 [Source:HGNC Symbol;Acc:HGNC:11614]	protein_coding	96.4646	99.9445	86.0186	330.024	393.944	329.861	222.709	1.89884	0.178414	10.6429	1.88097e-26	5.24118e-25
ENSG00000132471.12	17	75845699	75856507	WBP2	WW domain binding protein 2 [Source:HGNC Symbol;Acc:HGNC:12738]	protein_coding	707.278	709.46	692.086	1269.96	1325.82	1310.03	1002.44	0.888351	0.0834792	10.6416	1.90864e-26	5.31099e-25
ENSG00000132823.11	20	44195939	44210771	OSER1	oxidative stress responsive serine rich 1 [Source:HGNC Symbol;Acc:HGNC:16105]	protein_coding	287.818	273.937	297.308	647.761	658.145	685.29	475.043	1.21375	0.114088	10.6387	1.96943e-26	5.47264e-25
ENSG00000144426.18	2	203014879	203226378	NBEAL1	neurobeachin like 1 [Source:HGNC Symbol;Acc:HGNC:20681]	protein_coding	1448.13	1515.85	1508.74	2504.78	2489.77	2434.02	1983.55	0.732308	0.0688702	10.6332	2.0891e-26	5.79725e-25
ENSG00000124374.9	2	71182738	71227103	PAIP2B	poly(A) binding protein interacting protein 2B [Source:HGNC Symbol;Acc:HGNC:29200]	protein_coding	44.7945	40.6209	59.3152	244.321	273.1	240.165	150.386	2.39762	0.225602	10.6277	2.21535e-26	6.1392e-25
ENSG00000171791.14	18	63123346	63320128	BCL2	BCL2 apoptosis regulator [Source:HGNC Symbol;Acc:HGNC:990]	protein_coding	1802.55	1809.57	2422.88	4984.66	4885.37	4997.14	3483.7	1.303	0.122998	10.5936	3.18972e-26	8.81536e-25
ENSG00000153395.10	5	1456480	1523962	LPCAT1	lysophosphatidylcholine acyltransferase 1 [Source:HGNC Symbol;Acc:HGNC:25718]	protein_coding	2204.56	2002.78	1840.48	3745.75	3904.05	3876.92	2929.09	0.930302	0.0879081	10.5827	3.58632e-26	9.89795e-25
ENSG00000272870.3	4	173349543	173370721	SAP30-DT	SAP30 divergent transcript [Source:HGNC Symbol;Acc:HGNC:54424]	lncRNA	27.5005	32.1141	27.2762	249.081	290.322	307.047	155.557	3.28388	0.238228	13.7846	3.15387e-43	1.94725e-41
ENSG00000147677.11	8	116642130	116766925	EIF3H	eukaryotic translation initiation factor 3 subunit H [Source:HGNC Symbol;Acc:HGNC:3273]	protein_coding	3358.55	3446.42	3490.2	5372.99	5170.92	5365.39	4367.41	0.628165	0.059374	10.5798	3.69789e-26	1.0192e-24
ENSG00000167615.17	19	54448887	54462016	LENG8	leukocyte receptor cluster member 8 [Source:HGNC Symbol;Acc:HGNC:15500]	protein_coding	2959.44	2913.58	2831.02	4438.76	4596.78	4627.35	3727.82	0.650232	0.0615299	10.5677	4.20486e-26	1.15736e-24
ENSG00000122952.17	10	56357227	56361273	ZWINT	ZW10 interacting kinetochore protein [Source:HGNC Symbol;Acc:HGNC:13195]	protein_coding	1135.06	1114.9	1135.72	578.891	485.144	519.531	828.207	-1.09662	0.104102	-10.534	6.02119e-26	1.65505e-24
ENSG00000261115.6	7	141074064	141480380	TMEM178B	transmembrane protein 178B [Source:HGNC Symbol;Acc:HGNC:44112]	protein_coding	4.76832	0.967764	3.49129	143.916	179.142	172.508	84.1321	5.75307	0.546244	10.5321	6.14782e-26	1.68758e-24
ENSG00000106636.9	7	44200959	44214294	YKT6	YKT6 v-SNARE homolog [Source:HGNC Symbol;Acc:HGNC:16959]	protein_coding	981.492	1011.62	988.254	382.892	478.097	402.734	707.515	-1.24114	0.117936	-10.5239	6.70625e-26	1.83838e-24
ENSG00000168291.13	3	58427630	58433857	PDHB	pyruvate dehydrogenase E1 subunit beta [Source:HGNC Symbol;Acc:HGNC:8808]	protein_coding	507.25	526.758	524.001	212.411	208.287	210.903	364.935	-1.30233	0.123784	-10.521	6.91283e-26	1.89246e-24
ENSG00000181458.10	3	100492619	100577444	TMEM45A	transmembrane protein 45A [Source:HGNC Symbol;Acc:HGNC:25480]	protein_coding	192.813	201.183	159.347	676.191	636.451	522.058	398.007	1.7263	0.16409	10.5204	6.95648e-26	1.90184e-24
ENSG00000124541.7	6	43021623	43034156	RRP36	ribosomal RNA processing 36 [Source:HGNC Symbol;Acc:HGNC:21374]	protein_coding	463.975	420.187	376.926	117.713	135.706	127.757	273.711	-1.72955	0.164543	-10.5113	7.66633e-26	2.09309e-24
ENSG00000107581.13	10	119033670	119080823	EIF3A	eukaryotic translation initiation factor 3 subunit A [Source:HGNC Symbol;Acc:HGNC:3271]	protein_coding	5470.3	5269.6	5321.88	3521.65	3506.45	3569	4443.15	-0.600027	0.0571081	-10.5069	8.03238e-26	2.19009e-24
ENSG00000174405.14	13	108207439	108218368	LIG4	DNA ligase 4 [Source:HGNC Symbol;Acc:HGNC:6601]	protein_coding	344.164	316.867	321.64	98.7637	93.4475	102.401	212.881	-1.73774	0.165422	-10.5049	8.20074e-26	2.233e-24
ENSG00000165271.17	9	33461353	33473930	NOL6	nucleolar protein 6 [Source:HGNC Symbol;Acc:HGNC:19910]	protein_coding	894.125	952.397	979.588	270.818	227.524	353.003	612.909	-1.73551	0.165215	-10.5045	8.23207e-26	2.23853e-24
ENSG00000105173.14	19	29811991	29824312	CCNE1	cyclin E1 [Source:HGNC Symbol;Acc:HGNC:1589]	protein_coding	274.141	287.032	283.471	74.3614	60.4376	49.7056	171.525	-2.19699	0.209318	-10.4959	9.01856e-26	2.44912e-24
ENSG00000144711.16	3	12897043	13283281	IQSEC1	IQ motif and Sec7 domain ArfGEF 1 [Source:HGNC Symbol;Acc:HGNC:29112]	protein_coding	1618.64	1613.27	1463.14	2705.51	2793.71	2706.99	2150.21	0.804559	0.0766646	10.4945	9.1539e-26	2.48255e-24
ENSG00000159176.14	1	201483530	201509456	CSRP1	cysteine and glycine rich protein 1 [Source:HGNC Symbol;Acc:HGNC:2469]	protein_coding	886.625	764.214	775.294	357.523	338.257	334.174	576.015	-1.23516	0.117716	-10.4927	9.33004e-26	2.52695e-24
ENSG00000168439.17	11	64185272	64204543	STIP1	stress induced phosphoprotein 1 [Source:HGNC Symbol;Acc:HGNC:11387]	protein_coding	1871.57	2034.83	1895.29	1047.06	888.761	950.787	1448.05	-1.00718	0.0960119	-10.4901	9.59075e-26	2.5941e-24
ENSG00000161671.17	19	50476400	50490871	EMC10	ER membrane protein complex subunit 10 [Source:HGNC Symbol;Acc:HGNC:27609]	protein_coding	772.277	772.336	788.433	356.279	342.796	298.223	555.057	-1.22601	0.116894	-10.4883	9.7808e-26	2.64199e-24
ENSG00000136231.14	7	23310209	23470491	IGF2BP3	insulin like growth factor 2 mRNA binding protein 3 [Source:HGNC Symbol;Acc:HGNC:28868]	protein_coding	138.706	167.456	147.687	458.69	439.645	525.91	313.016	1.65124	0.157442	10.4879	9.81791e-26	2.64849e-24
ENSG00000131437.16	5	132692628	132737638	KIF3A	kinesin family member 3A [Source:HGNC Symbol;Acc:HGNC:6319]	protein_coding	225.097	220.747	202.534	533.272	565.241	621.308	394.7	1.40444	0.133926	10.4867	9.94317e-26	2.67872e-24
ENSG00000108518.8	17	4945652	4949061	PFN1	profilin 1 [Source:HGNC Symbol;Acc:HGNC:8881]	protein_coding	15258.3	15553.5	15067.8	10725.6	10374.9	10465.3	12907.6	-0.539495	0.0514703	-10.4817	1.04871e-25	2.8215e-24
ENSG00000158517.15	7	74773962	74789376	NCF1	neutrophil cytosolic factor 1 [Source:HGNC Symbol;Acc:HGNC:7660]	protein_coding	1923.19	1821.86	1879.79	3011.86	3195.22	3246	2512.99	0.749027	0.071467	10.4807	1.05917e-25	2.84589e-24
ENSG00000105246.6	19	4229523	4237528	EBI3	Epstein-Barr virus induced 3 [Source:HGNC Symbol;Acc:HGNC:3129]	protein_coding	973.373	1075.99	1034.52	1994.65	1851.58	2085.28	1502.57	0.943808	0.0900908	10.4762	1.11138e-25	2.98223e-24
ENSG00000078081.8	3	183122215	183163839	LAMP3	lysosomal associated membrane protein 3 [Source:HGNC Symbol;Acc:HGNC:14582]	protein_coding	1082.85	1079.63	1103.37	1890.48	1898.49	1813.21	1478	0.778803	0.074348	10.4751	1.12412e-25	3.01244e-24
ENSG00000102900.13	16	56730118	56850286	NUP93	nucleoporin 93 [Source:HGNC Symbol;Acc:HGNC:28958]	protein_coding	896.707	953.761	986.425	362.044	435.273	420.035	675.708	-1.22203	0.11677	-10.4653	1.2463e-25	3.33544e-24
ENSG00000167553.16	12	49188736	49274600	TUBA1C	tubulin alpha 1c [Source:HGNC Symbol;Acc:HGNC:20768]	protein_coding	2465.47	2487.52	2493.96	1535.33	1408.85	1444.31	1972.57	-0.762504	0.0728732	-10.4634	1.27157e-25	3.3986e-24
ENSG00000107262.26	9	33247820	33264720	BAG1	BAG cochaperone 1 [Source:HGNC Symbol;Acc:HGNC:937]	protein_coding	689.403	664.035	699.14	284.824	309.281	312.061	493.124	-1.18017	0.112871	-10.4558	1.37771e-25	3.67745e-24
ENSG00000121073.15	17	49700934	49709014	SLC35B1	solute carrier family 35 member B1 [Source:HGNC Symbol;Acc:HGNC:20798]	protein_coding	419.73	360.03	434.238	98.1404	93.8171	127.314	255.545	-1.9327	0.185248	-10.433	1.75206e-25	4.67055e-24
ENSG00000096063.16	6	35832966	35921342	SRPK1	SRSF protein kinase 1 [Source:HGNC Symbol;Acc:HGNC:11305]	protein_coding	1517.01	1465.95	1195.02	552.085	557.235	605.564	982.144	-1.28469	0.123176	-10.4297	1.81477e-25	4.83137e-24
ENSG00000142669.15	1	26280086	26281522	SH3BGRL3	SH3 domain binding glutamate rich protein like 3 [Source:HGNC Symbol;Acc:HGNC:15568]	protein_coding	1116.86	1164.43	1163.13	621.488	607.059	597.945	878.486	-0.914735	0.0877295	-10.4268	1.87154e-25	4.97601e-24
ENSG00000013503.10	12	106357748	106510198	POLR3B	RNA polymerase III subunit B [Source:HGNC Symbol;Acc:HGNC:30348]	protein_coding	200.541	216.044	200.649	44.1316	38.0893	37.7633	122.87	-2.3609	0.226477	-10.4245	1.91737e-25	5.09119e-24
ENSG00000153064.12	4	101411286	102074812	BANK1	B cell scaffold protein with ankyrin repeats 1 [Source:HGNC Symbol;Acc:HGNC:18233]	protein_coding	85.5875	71.4296	81.6519	286.999	324.506	371.35	203.587	2.04112	0.195805	10.4243	1.92109e-25	5.09439e-24
ENSG00000134001.15	14	67360328	67386516	EIF2S1	eukaryotic translation initiation factor 2 subunit alpha [Source:HGNC Symbol;Acc:HGNC:3265]	protein_coding	1510.44	1613.74	1620.67	870.997	871.745	809.481	1216.18	-0.894306	0.0858415	-10.4181	2.04979e-25	5.42861e-24
ENSG00000164134.13	4	139301505	139420033	NAA15	N-alpha-acetyltransferase 15, NatA auxiliary subunit [Source:HGNC Symbol;Acc:HGNC:30782]	protein_coding	1780.18	1993.81	1857.81	885.015	827.222	684.648	1338.11	-1.23346	0.118533	-10.4061	2.32593e-25	6.1519e-24
ENSG00000091317.8	3	32481312	32502852	CMTM6	CKLF like MARVEL transmembrane domain containing 6 [Source:HGNC Symbol;Acc:HGNC:19177]	protein_coding	997.868	1018.42	957.185	414.884	480.21	477.341	724.319	-1.11678	0.107362	-10.4019	2.42955e-25	6.40928e-24
ENSG00000181061.14	3	42782908	42804490	HIGD1A	HIG1 hypoxia inducible domain family member 1A [Source:HGNC Symbol;Acc:HGNC:29527]	protein_coding	838.973	1027.38	919.609	371.071	402.011	351.759	651.8	-1.30905	0.125918	-10.396	2.58546e-25	6.81174e-24
ENSG00000168924.15	4	1811479	1856156	LETM1	leucine zipper and EF-hand containing transmembrane protein 1 [Source:HGNC Symbol;Acc:HGNC:6556]	protein_coding	1038.12	904.911	913.912	343.844	418.19	396.596	669.262	-1.30461	0.125494	-10.3958	2.59133e-25	6.81836e-24
ENSG00000143603.19	1	154697455	154870281	KCNN3	potassium calcium-activated channel subfamily N member 3 [Source:HGNC Symbol;Acc:HGNC:6292]	protein_coding	894.534	964.162	953.312	420.231	439.694	471.011	690.491	-1.0796	0.103891	-10.3916	2.70727e-25	7.1142e-24
ENSG00000145494.12	5	1801407	1816048	NDUFS6	NADH:ubiquinone oxidoreductase subunit S6 [Source:HGNC Symbol;Acc:HGNC:7713]	protein_coding	449.627	431.285	423.608	166.993	147.256	144.204	293.829	-1.50718	0.145051	-10.3907	2.7333e-25	7.17333e-24
ENSG00000143013.13	1	87328880	87348923	LMO4	LIM domain only 4 [Source:HGNC Symbol;Acc:HGNC:6644]	protein_coding	475.749	437.926	472.575	135.207	153.502	172.658	307.936	-1.59094	0.153146	-10.3884	2.80069e-25	7.34069e-24
ENSG00000179820.16	19	53864763	53876435	MYADM	myeloid associated differentiation marker [Source:HGNC Symbol;Acc:HGNC:7544]	protein_coding	210.429	211.683	152.688	627.213	618.131	576.039	399.364	1.66196	0.159986	10.3881	2.80769e-25	7.34955e-24
ENSG00000174444.15	15	66498015	66524532	RPL4	ribosomal protein L4 [Source:HGNC Symbol;Acc:HGNC:10353]	protein_coding	22497.3	22841.7	23553.4	32724.1	32969.7	33532.4	28019.8	0.526434	0.0507167	10.3799	3.06094e-25	8.00218e-24
ENSG00000274512.5	17	37977972	37989048	TBC1D3L	TBC1 domain family member 3L [Source:HGNC Symbol;Acc:HGNC:51246]	protein_coding	159.009	171.305	193.994	470.267	486.632	511.571	332.129	1.48927	0.14357	10.3731	3.28619e-25	8.58e-24
ENSG00000107643.16	10	48306639	48439360	MAPK8	mitogen-activated protein kinase 8 [Source:HGNC Symbol;Acc:HGNC:6881]	protein_coding	288.595	240.585	232.596	653.028	648.424	648.154	451.897	1.35724	0.130939	10.3654	3.56262e-25	9.28979e-24
ENSG00000165929.13	14	91779746	91867536	TC2N	tandem C2 domains, nuclear [Source:HGNC Symbol;Acc:HGNC:19859]	protein_coding	308.04	346.351	423.405	915.658	1020.73	1016.22	671.735	1.46239	0.141088	10.3651	3.57504e-25	9.31023e-24
ENSG00000265354.4	10	45972489	46003742	TIMM23	translocase of inner mitochondrial membrane 23 [Source:HGNC Symbol;Acc:HGNC:17312]	protein_coding	670.964	666.377	695.5	299.639	276.146	312.912	486.923	-1.19298	0.115176	-10.3579	3.8542e-25	1.00244e-23
ENSG00000084073.10	1	40258041	40294180	ZMPSTE24	zinc metallopeptidase STE24 [Source:HGNC Symbol;Acc:HGNC:12877]	protein_coding	571.767	609.823	568.795	208.056	151.295	137.131	374.478	-1.8241	0.176155	-10.3551	3.96842e-25	1.03083e-23
ENSG00000115091.12	2	113890063	113962596	ACTR3	actin related protein 3 [Source:HGNC Symbol;Acc:HGNC:170]	protein_coding	6158.75	6160.87	5959.81	4116.69	4079.51	4019.57	5082.53	-0.581574	0.0561745	-10.353	4.05609e-25	1.05225e-23
ENSG00000188157.15	1	1020120	1056118	AGRN	agrin [Source:HGNC Symbol;Acc:HGNC:329]	protein_coding	2131.92	2224.08	1770.42	4187.17	4131.22	4238.33	3113.86	1.03526	0.100174	10.3346	4.91493e-25	1.27181e-23
ENSG00000002586.20	X	2691187	2741309	CD99	CD99 molecule (Xg blood group) [Source:HGNC Symbol;Acc:HGNC:7082]	protein_coding	655.066	621.019	627.515	1294.15	1167.95	1249.93	935.938	0.963711	0.0932874	10.3306	5.12607e-25	1.32307e-23
ENSG00000204574.14	6	30571393	30597179	ABCF1	ATP binding cassette subfamily F member 1 [Source:HGNC Symbol;Acc:HGNC:70]	protein_coding	1941.54	1443.87	1707.98	662.063	687.927	707.181	1191.76	-1.30659	0.126477	-10.3306	5.12297e-25	1.32307e-23
ENSG00000055211.14	6	149566294	149591748	GINM1	glycoprotein integral membrane 1 [Source:HGNC Symbol;Acc:HGNC:21074]	protein_coding	462.349	441.29	411.8	895.641	913.763	961.814	681.109	1.07326	0.103944	10.3254	5.41021e-25	1.39464e-23
ENSG00000140988.16	16	1962058	1964841	RPS2	ribosomal protein S2 [Source:HGNC Symbol;Acc:HGNC:10404]	protein_coding	23239.5	23645.2	23770.5	34141.4	33383	32897	28512.8	0.507233	0.0491276	10.3248	5.44223e-25	1.40111e-23
ENSG00000172531.16	11	67398181	67421183	PPP1CA	protein phosphatase 1 catalytic subunit alpha [Source:HGNC Symbol;Acc:HGNC:9281]	protein_coding	1826.98	1833.6	1874.55	1088.02	1092.18	1113.67	1471.5	-0.748705	0.0725746	-10.3164	5.94339e-25	1.5282e-23
ENSG00000186998.16	22	29205896	29259597	EMID1	EMI domain containing 1 [Source:HGNC Symbol;Acc:HGNC:18036]	protein_coding	239.959	324.439	254.503	793.991	756.449	738.973	518.052	1.48538	0.14427	10.2959	7.35584e-25	1.88899e-23
ENSG00000184207.9	16	2211593	2214840	PGP	phosphoglycolate phosphatase [Source:HGNC Symbol;Acc:HGNC:8909]	protein_coding	257.33	273.708	302.391	73.7572	70.0517	73.7437	175.164	-1.93575	0.188227	-10.2841	8.30872e-25	2.131e-23
ENSG00000105701.16	19	18531751	18544077	FKBP8	FKBP prolyl isomerase 8 [Source:HGNC Symbol;Acc:HGNC:3724]	protein_coding	1636.28	1582.1	1516.95	2659.56	2706.64	2572.16	2112.28	0.744714	0.0724237	10.2827	8.43089e-25	2.1596e-23
ENSG00000105928.16	7	24698355	24757940	GSDME	gasdermin E [Source:HGNC Symbol;Acc:HGNC:2810]	protein_coding	1046.95	1038.41	1147.61	1959.37	1909.67	2070.97	1528.83	0.878862	0.0855047	10.2785	8.80707e-25	2.25312e-23
ENSG00000159128.15	21	33403413	33479348	IFNGR2	interferon gamma receptor 2 [Source:HGNC Symbol;Acc:HGNC:5440]	protein_coding	622.469	716.215	665.9	1358.11	1292.47	1305.34	993.417	0.980762	0.0954434	10.2759	9.0541e-25	2.31341e-23
ENSG00000166197.17	10	102152176	102163871	NOLC1	nucleolar and coiled-body phosphoprotein 1 [Source:HGNC Symbol;Acc:HGNC:15608]	protein_coding	2445.01	2552.16	2424.02	1523.52	1523.19	1488.75	1992.78	-0.710486	0.0691779	-10.2704	9.57873e-25	2.44438e-23
ENSG00000240864.3	2	89099859	89100361	IGKV1-16	immunoglobulin kappa variable 1-16 [Source:HGNC Symbol;Acc:HGNC:5732]	IG_V_gene	346.919	339.475	346.587	66.3815	52.7926	63.7783	202.656	-2.49486	0.184657	-13.5108	1.35101e-41	7.77425e-40
ENSG00000108828.16	17	43014607	43025123	VAT1	vesicle amine transport 1 [Source:HGNC Symbol;Acc:HGNC:16919]	protein_coding	66.8335	79.283	58.3424	341.736	271.352	296.824	185.728	2.15566	0.209925	10.2687	9.75025e-25	2.48503e-23
ENSG00000089289.16	X	70133447	70166324	IGBP1	immunoglobulin binding protein 1 [Source:HGNC Symbol;Acc:HGNC:5461]	protein_coding	582.486	578.521	589.16	1072	1089.65	1115.43	837.874	0.905061	0.0881638	10.2657	1.00614e-24	2.56113e-23
ENSG00000144655.15	3	39141855	39154562	CSRNP1	cysteine and serine rich nuclear protein 1 [Source:HGNC Symbol;Acc:HGNC:14300]	protein_coding	232.55	210.842	217.489	538.428	526.911	543.112	378.222	1.28271	0.12497	10.2641	1.02236e-24	2.59916e-23
ENSG00000083720.13	5	41730065	41870425	OXCT1	3-oxoacid CoA-transferase 1 [Source:HGNC Symbol;Acc:HGNC:8527]	protein_coding	1524.23	1437.33	1662.47	722.597	795.165	695.084	1139.48	-1.06277	0.103559	-10.2624	1.04076e-24	2.64261e-23
ENSG00000111801.16	6	26440472	26453415	BTN3A3	butyrophilin subfamily 3 member A3 [Source:HGNC Symbol;Acc:HGNC:1140]	protein_coding	447.403	380.438	380.846	877.544	966.993	994.882	674.684	1.2316	0.120028	10.261	1.05611e-24	2.67826e-23
ENSG00000100297.16	22	35400134	35425431	MCM5	minichromosome maintenance complex component 5 [Source:HGNC Symbol;Acc:HGNC:6948]	protein_coding	2262.32	2150.87	2298.33	1128.17	1176.85	960.419	1662.82	-1.0402	0.101424	-10.2559	1.11335e-24	2.81988e-23
ENSG00000103485.19	16	29663279	29698699	QPRT	quinolinate phosphoribosyltransferase [Source:HGNC Symbol;Acc:HGNC:9755]	protein_coding	510.398	567.229	558.278	1094.17	1162.14	1065.53	826.29	1.0225	0.0997683	10.2488	1.19847e-24	3.02794e-23
ENSG00000173660.12	1	46303698	46316776	UQCRH	ubiquinol-cytochrome c reductase hinge protein [Source:HGNC Symbol;Acc:HGNC:12590]	protein_coding	1203.11	1150.58	1189.52	2030.93	2009.83	1942.22	1587.7	0.755988	0.0737879	10.2454	1.24088e-24	3.13117e-23
ENSG00000163902.12	3	128619969	128681075	RPN1	ribophorin I [Source:HGNC Symbol;Acc:HGNC:10381]	protein_coding	1932.24	1941.7	1933.76	1154.89	1175.8	1100.89	1539.88	-0.759136	0.0741401	-10.2392	1.32308e-24	3.33445e-23
ENSG00000138685.17	4	122826708	122898236	FGF2	fibroblast growth factor 2 [Source:HGNC Symbol;Acc:HGNC:3676]	protein_coding	178.872	154.193	132.945	16.4369	19.37	19.0131	86.8049	-3.09117	0.302237	-10.2276	1.49153e-24	3.75434e-23
ENSG00000163602.11	3	72371825	72446623	RYBP	RING1 and YY1 binding protein [Source:HGNC Symbol;Acc:HGNC:10480]	protein_coding	582.788	570.6	524.944	1067.31	1111.18	1129.72	831.092	0.977442	0.0957342	10.21	1.7895e-24	4.49878e-23
ENSG00000166401.15	18	63970029	64019779	SERPINB8	serpin family B member 8 [Source:HGNC Symbol;Acc:HGNC:8952]	protein_coding	344.44	253.187	287.704	61.7304	55.1563	71.6196	178.973	-2.23585	0.219117	-10.2039	1.90401e-24	4.78073e-23
ENSG00000166224.17	10	70815948	70881184	SGPL1	sphingosine-1-phosphate lyase 1 [Source:HGNC Symbol;Acc:HGNC:10817]	protein_coding	345.634	368.793	374.292	99.6823	127.044	103.959	236.567	-1.72506	0.169076	-10.2029	1.92524e-24	4.82808e-23
ENSG00000171848.16	2	10120698	10211725	RRM2	ribonucleotide reductase regulatory subunit M2 [Source:HGNC Symbol;Acc:HGNC:10452]	protein_coding	4349.89	4058.25	4199.67	2618.01	2345.22	2428.87	3333.32	-0.770173	0.075516	-10.1988	2.0071e-24	5.02715e-23
ENSG00000107816.17	10	100996618	101007836	LZTS2	leucine zipper tumor suppressor 2 [Source:HGNC Symbol;Acc:HGNC:29381]	protein_coding	170.636	154.416	175.868	433.831	489.237	461.599	314.265	1.46901	0.144076	10.1961	2.06447e-24	5.16448e-23
ENSG00000178802.18	15	74890005	74902219	MPI	mannose phosphate isomerase [Source:HGNC Symbol;Acc:HGNC:7216]	protein_coding	416.226	422.363	437.059	897.357	867.191	835.003	645.867	1.02776	0.100864	10.1895	2.20788e-24	5.51644e-23
ENSG00000248485.2	1	161258745	161285450	PCP4L1	Purkinje cell protein 4 like 1 [Source:HGNC Symbol;Acc:HGNC:20448]	protein_coding	4.76537	7.73732	5.81522	113.402	140.103	139.515	68.5563	4.42057	0.433954	10.1867	2.27285e-24	5.67178e-23
ENSG00000160193.12	21	42843094	42879568	WDR4	WD repeat domain 4 [Source:HGNC Symbol;Acc:HGNC:12756]	protein_coding	323.446	321.685	259.9	82.2536	76.9845	73.4888	189.626	-1.96043	0.192864	-10.1648	2.84601e-24	7.09337e-23
ENSG00000100413.17	22	41525799	41544606	POLR3H	RNA polymerase III subunit H [Source:HGNC Symbol;Acc:HGNC:30349]	protein_coding	436.969	439.935	505.077	160.999	172.782	147.583	310.557	-1.52158	0.149738	-10.1617	2.93997e-24	7.31857e-23
ENSG00000116750.14	1	193012250	193060080	UCHL5	ubiquitin C-terminal hydrolase L5 [Source:HGNC Symbol;Acc:HGNC:19678]	protein_coding	1046.78	1014.25	1020.82	521.725	427.03	449.998	746.766	-1.14086	0.112309	-10.1582	3.04677e-24	7.57516e-23
ENSG00000175938.7	16	30949068	30956461	ORAI3	ORAI calcium release-activated calcium modulator 3 [Source:HGNC Symbol;Acc:HGNC:28185]	protein_coding	243.03	247.576	238.782	563.853	566.073	550.479	401.632	1.20358	0.11854	10.1533	3.20276e-24	7.95327e-23
ENSG00000160299.17	21	46324141	46445769	PCNT	pericentrin [Source:HGNC Symbol;Acc:HGNC:16068]	protein_coding	1096.87	1143.01	1085.68	584.361	575.441	606.742	848.682	-0.913245	0.0899901	-10.1483	3.37234e-24	8.36415e-23
ENSG00000135643.5	12	70366290	70434292	KCNMB4	potassium calcium-activated channel subfamily M regulatory beta subunit 4 [Source:HGNC Symbol;Acc:HGNC:6289]	protein_coding	3.48564	2.52655	1.2153	72.8647	155.738	163.266	66.516	5.709	0.562669	10.1463	3.44249e-24	8.52771e-23
ENSG00000184489.13	8	141391995	141432454	PTP4A3	protein tyrosine phosphatase 4A3 [Source:HGNC Symbol;Acc:HGNC:9636]	protein_coding	236.183	270.893	194.938	672.219	653.179	653.476	446.815	1.49636	0.14754	10.142	3.59525e-24	8.89528e-23
ENSG00000198793.13	1	11106535	11262551	MTOR	mechanistic target of rapamycin kinase [Source:HGNC Symbol;Acc:HGNC:3942]	protein_coding	1301.9	1283.91	1096.82	196.72	335.171	345.898	760.069	-2.0773	0.205166	-10.125	4.28005e-24	1.05767e-22
ENSG00000094804.12	17	40287879	40304657	CDC6	cell division cycle 6 [Source:HGNC Symbol;Acc:HGNC:1744]	protein_coding	545.334	526.735	567.096	161.572	203.736	136.921	356.899	-1.71359	0.169287	-10.1224	4.39374e-24	1.08445e-22
ENSG00000120705.13	5	138506095	138543236	ETF1	eukaryotic translation termination factor 1 [Source:HGNC Symbol;Acc:HGNC:3477]	protein_coding	2158.18	2338.64	2243.51	1103.21	1257.33	1048.08	1691.49	-0.984143	0.0973256	-10.1119	4.89468e-24	1.20662e-22
ENSG00000130595.19	11	1919703	1938706	TNNT3	troponin T3, fast skeletal type [Source:HGNC Symbol;Acc:HGNC:11950]	protein_coding	2.85511	1.23322	1.54313	154.687	127.729	143.674	71.9537	6.16131	0.609846	10.1031	5.35493e-24	1.31848e-22
ENSG00000092607.15	1	118883046	118989556	TBX15	T-box transcription factor 15 [Source:HGNC Symbol;Acc:HGNC:11594]	protein_coding	256.233	244.234	244.377	61.0596	47.9192	36.9128	148.456	-2.35792	0.233665	-10.091	6.05267e-24	1.48847e-22
ENSG00000204525.17	6	31268749	31272130	HLA-C	major histocompatibility complex, class I, C [Source:HGNC Symbol;Acc:HGNC:4933]	protein_coding	8957.55	9384.94	9016.96	13815.5	13250.4	13333.2	11293.1	0.562284	0.0557373	10.0881	6.2366e-24	1.53185e-22
ENSG00000091140.14	7	107891162	107931730	DLD	dihydrolipoamide dehydrogenase [Source:HGNC Symbol;Acc:HGNC:2898]	protein_coding	1826.79	1792.84	1744.54	992.4	1074.33	1005.04	1405.99	-0.804843	0.0798529	-10.0791	6.83711e-24	1.67732e-22
ENSG00000108819.11	17	50133737	50150677	PPP1R9B	protein phosphatase 1 regulatory subunit 9B [Source:HGNC Symbol;Acc:HGNC:9298]	protein_coding	1615.48	1540.62	1506.46	2540.23	2721.49	2794.93	2119.87	0.788462	0.0782336	10.0783	6.89023e-24	1.68832e-22
ENSG00000060303.5	6	50857255	50857662	RPS17P5	ribosomal protein S17 pseudogene 5 [Source:HGNC Symbol;Acc:HGNC:21352]	processed_pseudogene	0	0	0	0	0	0	0	NA	NA	NA	NA	NA
ENSG00000104381.14	8	74320613	74518007	GDAP1	ganglioside induced differentiation associated protein 1 [Source:HGNC Symbol;Acc:HGNC:15968]	protein_coding	277.37	222.638	259.364	61.2189	53.6507	62.7	156.157	-2.09476	0.20802	-10.07	7.49561e-24	1.83444e-22
ENSG00000090273.14	1	26900238	26946871	NUDC	nuclear distribution C, dynein complex regulator [Source:HGNC Symbol;Acc:HGNC:8045]	protein_coding	1080.88	1047.75	1107.85	551.965	586.363	531.294	817.683	-0.955019	0.0949413	-10.059	8.38103e-24	2.0462e-22
ENSG00000196419.13	22	41621163	41664048	XRCC6	X-ray repair cross complementing 6 [Source:HGNC Symbol;Acc:HGNC:4055]	protein_coding	4674.01	4783.53	4756.83	3223.36	3170.74	3154.48	3960.49	-0.573879	0.0570652	-10.0565	8.59629e-24	2.09372e-22
ENSG00000221983.8	19	18571730	18577550	UBA52	ubiquitin A-52 residue ribosomal protein fusion product 1 [Source:HGNC Symbol;Acc:HGNC:12458]	protein_coding	4166.24	4264.14	4203.52	6463.38	6152.54	6253.59	5250.57	0.578817	0.0575559	10.0566	8.59118e-24	2.09372e-22
ENSG00000167112.10	9	128305159	128322447	TRUB2	TruB pseudouridine synthase family member 2 [Source:HGNC Symbol;Acc:HGNC:17170]	protein_coding	478.075	474.483	490.468	202.214	194.182	197.94	339.56	-1.27905	0.127275	-10.0495	9.2345e-24	2.24379e-22
ENSG00000159423.17	1	18871430	18902724	ALDH4A1	aldehyde dehydrogenase 4 family member A1 [Source:HGNC Symbol;Acc:HGNC:406]	protein_coding	260.943	276.886	308.771	55.1839	72.1157	74.9065	174.801	-2.07474	0.206458	-10.0492	9.26253e-24	2.24791e-22
ENSG00000284976.1	9	137217452	137219361	BX255925.3	novel RING finger protein	protein_coding	236.362	246.627	225.63	54.3959	59.8993	61.7852	147.45	-2.01094	0.200188	-10.0453	9.63876e-24	2.33642e-22
ENSG00000138796.17	4	107989714	108035174	HADH	hydroxyacyl-CoA dehydrogenase [Source:HGNC Symbol;Acc:HGNC:4799]	protein_coding	517.32	576.995	537.874	1032.17	1098.31	1113.61	812.713	0.990993	0.0987457	10.0358	1.06082e-23	2.56836e-22
ENSG00000130158.14	19	11199295	11262524	DOCK6	dedicator of cytokinesis 6 [Source:HGNC Symbol;Acc:HGNC:19189]	protein_coding	128.391	105.057	122.12	446.098	912.376	815.588	421.605	2.60916	0.260012	10.0348	1.07186e-23	2.59198e-22
ENSG00000139291.14	12	71686082	71705047	TMEM19	transmembrane protein 19 [Source:HGNC Symbol;Acc:HGNC:25605]	protein_coding	550.884	477.114	422.281	118.3	156.716	143.526	311.47	-1.7984	0.179292	-10.0306	1.11847e-23	2.70149e-22
ENSG00000101017.14	20	46118278	46129863	CD40	CD40 molecule [Source:HGNC Symbol;Acc:HGNC:11919]	protein_coding	1252.44	1318.62	1266.12	2370.04	2221.33	2133.34	1760.32	0.809426	0.0807086	10.029	1.13676e-23	2.7424e-22
ENSG00000111684.11	12	6976185	7018477	LPCAT3	lysophosphatidylcholine acyltransferase 3 [Source:HGNC Symbol;Acc:HGNC:30244]	protein_coding	378.984	349.516	373.703	126.369	90.4841	97.7552	236.135	-1.81485	0.18101	-10.0262	1.16923e-23	2.8174e-22
ENSG00000166501.14	16	23835983	24220611	PRKCB	protein kinase C beta [Source:HGNC Symbol;Acc:HGNC:9395]	protein_coding	3109.67	2467.9	2992.21	6047.13	5569.29	6213.52	4399.95	1.0577	0.105549	10.021	1.23264e-23	2.96667e-22
ENSG00000163001.12	2	55519604	55545079	CFAP36	cilia and flagella associated protein 36 [Source:HGNC Symbol;Acc:HGNC:30540]	protein_coding	194.238	167.266	203.199	523.849	481.079	499.583	344.869	1.41672	0.141647	10.0018	1.49713e-23	3.59896e-22
ENSG00000100280.17	22	29327680	29388583	AP1B1	adaptor related protein complex 1 subunit beta 1 [Source:HGNC Symbol;Acc:HGNC:554]	protein_coding	1997.1	2071.96	2083.08	1161.49	981.675	1102.95	1566.38	-0.922557	0.0922527	-10.0003	1.51897e-23	3.64715e-22
ENSG00000044090.11	6	43037617	43053943	CUL7	cullin 7 [Source:HGNC Symbol;Acc:HGNC:21024]	protein_coding	358.582	362.223	371.969	765.527	725.884	772.418	559.434	1.05156	0.105168	9.99887	1.54152e-23	3.69691e-22
ENSG00000115875.19	2	38743599	38751494	SRSF7	serine and arginine rich splicing factor 7 [Source:HGNC Symbol;Acc:HGNC:10789]	protein_coding	1898	1928.75	2032.69	1011.41	1091.49	1137.02	1516.56	-0.855022	0.0855538	-9.99397	1.61955e-23	3.87947e-22
ENSG00000126262.5	19	35443907	35451767	FFAR2	free fatty acid receptor 2 [Source:HGNC Symbol;Acc:HGNC:4501]	protein_coding	3.98809	7.08235	6.82273	118.085	120.106	142.251	66.3894	4.41806	0.442162	9.99195	1.65297e-23	3.95485e-22
ENSG00000110848.8	12	9752486	9760901	CD69	CD69 molecule [Source:HGNC Symbol;Acc:HGNC:1694]	protein_coding	366.629	349.218	355.198	738.556	729.408	732.952	545.327	1.03879	0.103995	9.98882	1.706e-23	4.07637e-22
ENSG00000214063.11	11	842812	867116	TSPAN4	tetraspanin 4 [Source:HGNC Symbol;Acc:HGNC:11859]	protein_coding	33.9618	37.1779	32.7179	231.471	169.193	226.06	121.764	2.59078	0.259371	9.98872	1.70777e-23	4.07637e-22
ENSG00000174437.17	12	110280756	110351093	ATP2A2	ATPase sarcoplasmic/endoplasmic reticulum Ca2+ transporting 2 [Source:HGNC Symbol;Acc:HGNC:812]	protein_coding	3466.98	3247.06	3631.58	1272.02	1682.28	1593.53	2482.24	-1.18719	0.118856	-9.98848	1.7119e-23	4.08144e-22
ENSG00000142541.18	19	49487510	49493057	RPL13A	ribosomal protein L13a [Source:HGNC Symbol;Acc:HGNC:10304]	protein_coding	19173.6	19920.6	19677.9	28736.9	27753.4	27662.9	23820.9	0.517918	0.0518947	9.98018	1.86132e-23	4.43247e-22
ENSG00000049089.15	1	40300489	40317813	COL9A2	collagen type IX alpha 2 chain [Source:HGNC Symbol;Acc:HGNC:2218]	protein_coding	368.147	406.739	394.805	1029.92	836.428	1063.55	683.265	1.32514	0.132817	9.97717	1.91858e-23	4.56348e-22
ENSG00000047932.14	6	117560269	117602542	GOPC	golgi associated PDZ and coiled-coil motif containing [Source:HGNC Symbol;Acc:HGNC:17643]	protein_coding	542.052	593.65	498.787	1112.46	1143.15	1096.8	831.149	1.03458	0.103713	9.97537	1.95364e-23	4.64144e-22
ENSG00000135624.16	2	73233420	73253021	CCT7	chaperonin containing TCP1 subunit 7 [Source:HGNC Symbol;Acc:HGNC:1622]	protein_coding	3382	3519.75	3624.79	2217.77	2132.57	2232.15	2851.51	-0.676888	0.0678669	-9.97376	1.98573e-23	4.71215e-22
ENSG00000087266.17	4	2793071	2841098	SH3BP2	SH3 domain binding protein 2 [Source:HGNC Symbol;Acc:HGNC:10825]	protein_coding	656.459	659.919	648.702	1253.71	1154.91	1229.81	933.918	0.888505	0.0890857	9.9736	1.98877e-23	4.71387e-22
ENSG00000211662.2	22	22711689	22713203	IGLV3-21	immunoglobulin lambda variable 3-21 [Source:HGNC Symbol;Acc:HGNC:5905]	IG_V_gene	284.016	296.92	264.011	35.0347	38.5792	44.8441	160.567	-2.83763	0.216591	-13.1013	3.2347e-39	1.71111e-37
ENSG00000119285.11	1	236549005	236604516	HEATR1	HEAT repeat containing 1 [Source:HGNC Symbol;Acc:HGNC:25517]	protein_coding	2162.72	2171.41	2097.54	1169.42	1308.77	1209.34	1686.53	-0.80326	0.0805848	-9.96788	2.10684e-23	4.9879e-22
ENSG00000118762.8	4	88007635	88077777	PKD2	polycystin 2, transient receptor potential cation channel [Source:HGNC Symbol;Acc:HGNC:9009]	protein_coding	280.711	245.321	214.866	50.9482	50.1864	61.1591	150.532	-2.20262	0.221089	-9.96258	2.22215e-23	5.25479e-22
ENSG00000063177.13	19	48615328	48619184	RPL18	ribosomal protein L18 [Source:HGNC Symbol;Acc:HGNC:10310]	protein_coding	6664.09	7188	7237	10865.4	10639	11032.9	8937.73	0.625777	0.0628239	9.96082	2.26198e-23	5.34273e-22
ENSG00000170633.16	12	121400041	121430623	RNF34	ring finger protein 34 [Source:HGNC Symbol;Acc:HGNC:17297]	protein_coding	599.352	618.412	584.433	252.639	276.828	267.958	433.27	-1.17793	0.118271	-9.95964	2.28899e-23	5.39401e-22
ENSG00000204592.9	6	30489509	30494194	HLA-E	major histocompatibility complex, class I, E [Source:HGNC Symbol;Acc:HGNC:4962]	protein_coding	6258.76	6199	6375.04	8990.35	8900.38	9023.83	7624.56	0.515275	0.05175	9.957	2.35041e-23	5.53231e-22
ENSG00000146386.8	6	139028745	139043302	ABRACL	ABRA C-terminal like [Source:HGNC Symbol;Acc:HGNC:21230]	protein_coding	886.489	859.466	843.885	413.598	442.696	442.494	648.104	-0.996613	0.100134	-9.9528	2.45182e-23	5.76433e-22
ENSG00000112249.14	6	100508194	100881372	ASCC3	activating signal cointegrator 1 complex subunit 3 [Source:HGNC Symbol;Acc:HGNC:18697]	protein_coding	2064.95	1983.24	1953.57	1181.25	1046.41	1129.2	1559.77	-0.838739	0.0842834	-9.95142	2.4861e-23	5.83817e-22
ENSG00000143106.13	1	109399042	109426448	PSMA5	proteasome 20S subunit alpha 5 [Source:HGNC Symbol;Acc:HGNC:9534]	protein_coding	1631.85	1695.51	2003.43	709.849	588.272	780.35	1234.88	-1.35901	0.136659	-9.94454	2.66414e-23	6.24903e-22
ENSG00000217128.12	5	131641714	131797063	FNIP1	folliculin interacting protein 1 [Source:HGNC Symbol;Acc:HGNC:29418]	protein_coding	358.262	351.308	338.81	751.24	770.32	704.025	545.661	1.08501	0.109156	9.94004	2.78708e-23	6.52986e-22
ENSG00000133119.13	13	33818069	33966558	RFC3	replication factor C subunit 3 [Source:HGNC Symbol;Acc:HGNC:9971]	protein_coding	789.435	769.047	784.446	400.37	364.828	373.133	580.21	-1.04082	0.104768	-9.93453	2.94565e-23	6.89342e-22
ENSG00000115840.14	2	171783405	171999859	SLC25A12	solute carrier family 25 member 12 [Source:HGNC Symbol;Acc:HGNC:10982]	protein_coding	492.016	501.399	520.471	188.536	218.216	199.785	353.404	-1.32246	0.133129	-9.93371	2.97003e-23	6.94249e-22
ENSG00000118705.17	20	37178410	37241619	RPN2	ribophorin II [Source:HGNC Symbol;Acc:HGNC:10382]	protein_coding	2303.22	2361.72	2275.99	1384.75	1212.88	1207.89	1791.08	-0.866952	0.0873425	-9.92588	3.21241e-23	7.49182e-22
ENSG00000023902.14	1	150149183	150164720	PLEKHO1	pleckstrin homology domain containing O1 [Source:HGNC Symbol;Acc:HGNC:24310]	protein_coding	1251.84	1279.32	1365.15	713.552	709.13	713.829	1005.47	-0.866079	0.0872593	-9.92535	3.22971e-23	7.52352e-22
ENSG00000182379.10	12	57216794	57226449	NXPH4	neurexophilin 4 [Source:HGNC Symbol;Acc:HGNC:8078]	protein_coding	3.81229	2.90149	5.81522	124.465	126.905	117.591	63.5818	4.90945	0.494648	9.92514	3.23636e-23	7.53039e-22
ENSG00000023734.11	12	15882387	15903478	STRAP	serine/threonine kinase receptor associated protein [Source:HGNC Symbol;Acc:HGNC:30796]	protein_coding	1709.49	1678.85	1603.78	932.994	990.735	940.053	1309.32	-0.802516	0.0808998	-9.91988	3.41168e-23	7.92923e-22
ENSG00000174996.12	11	66257294	66267860	KLC2	kinesin light chain 2 [Source:HGNC Symbol;Acc:HGNC:20716]	protein_coding	414.267	411.868	372.054	129.046	139.763	150.318	269.553	-1.51798	0.153101	-9.91488	3.5869e-23	8.32694e-22
ENSG00000204217.15	2	202376327	202567751	BMPR2	bone morphogenetic protein receptor type 2 [Source:HGNC Symbol;Acc:HGNC:1078]	protein_coding	753.561	714.537	743.342	1293.63	1352.26	1297.38	1025.78	0.83459	0.0843149	9.89849	4.22628e-23	9.78888e-22
ENSG00000171843.17	9	20341669	20622499	MLLT3	MLLT3 super elongation complex subunit [Source:HGNC Symbol;Acc:HGNC:7136]	protein_coding	593.476	733.855	644.539	1342.67	1532.21	1533.1	1063.31	1.16163	0.11742	9.89294	4.46695e-23	1.03345e-21
ENSG00000206503.13	6	29941260	29945884	HLA-A	major histocompatibility complex, class I, A [Source:HGNC Symbol;Acc:HGNC:4931]	protein_coding	13838.7	14508.8	14062.8	20159.2	19915.3	20156.8	17106.9	0.506095	0.0511587	9.89265	4.48018e-23	1.03533e-21
ENSG00000010404.18	X	149476988	149521096	IDS	iduronate 2-sulfatase [Source:HGNC Symbol;Acc:HGNC:5389]	protein_coding	1547.52	1761.46	1330.42	3292.44	3494.21	3256.2	2447.04	1.11405	0.112743	9.88132	5.01664e-23	1.15799e-21
ENSG00000186432.10	3	160495007	160565571	KPNA4	karyopherin subunit alpha 4 [Source:HGNC Symbol;Acc:HGNC:6397]	protein_coding	1301.3	1292.17	1161.19	667.501	625.292	648.906	949.394	-0.95184	0.0963514	-9.87883	5.14287e-23	1.18578e-21
ENSG00000149527.18	1	2425980	2505532	PLCH2	phospholipase C eta 2 [Source:HGNC Symbol;Acc:HGNC:29037]	protein_coding	15.0411	38.8317	16.6062	212.001	253.49	204.986	123.493	3.38616	0.342859	9.87623	5.27795e-23	1.21555e-21
ENSG00000122406.14	1	92832013	92841924	RPL5	ribosomal protein L5 [Source:HGNC Symbol;Acc:HGNC:10360]	protein_coding	11891.6	12642.7	12594.3	18334.5	17973.7	18812.3	15374.8	0.570143	0.0579053	9.84613	7.12342e-23	1.63871e-21
ENSG00000247626.5	2	197705369	197708395	MARS2	methionyl-tRNA synthetase 2, mitochondrial [Source:HGNC Symbol;Acc:HGNC:25133]	protein_coding	372.652	413.947	381.478	96.8063	127.921	129.55	253.726	-1.72388	0.175115	-9.84426	7.25724e-23	1.6676e-21
ENSG00000118242.16	2	215942584	216034096	MREG	melanoregulin [Source:HGNC Symbol;Acc:HGNC:25478]	protein_coding	978.886	930.387	959.236	474.296	424.846	377.244	690.816	-1.1687	0.11873	-9.84335	7.32337e-23	1.6809e-21
ENSG00000067048.17	Y	12904108	12920478	DDX3Y	DEAD-box helicase 3 Y-linked [Source:HGNC Symbol;Acc:HGNC:2699]	protein_coding	1496.19	1595.41	1903.68	3307.05	3504.11	3703.19	2584.94	1.07574	0.109305	9.84162	7.45048e-23	1.70814e-21
ENSG00000152767.17	13	98142562	98455176	FARP1	FERM, ARH/RhoGEF and pleckstrin domain protein 1 [Source:HGNC Symbol;Acc:HGNC:3591]	protein_coding	105.79	157.067	206.737	628.819	762.631	752.445	435.581	2.21602	0.225175	9.84131	7.47339e-23	1.71146e-21
ENSG00000118363.12	11	74949247	74979033	SPCS2	signal peptidase complex subunit 2 [Source:HGNC Symbol;Acc:HGNC:28962]	protein_coding	1409.1	1305.85	1358.24	756.561	759.394	771.994	1060.19	-0.831908	0.0846091	-9.83237	8.16714e-23	1.86823e-21
ENSG00000135763.10	1	229626247	229660200	URB2	URB2 ribosome biogenesis homolog [Source:HGNC Symbol;Acc:HGNC:28967]	protein_coding	438.182	490.897	400.458	108.422	150.284	133.757	287	-1.76937	0.179999	-9.82991	8.36952e-23	1.91237e-21
ENSG00000115364.14	2	75646783	75690851	MRPL19	mitochondrial ribosomal protein L19 [Source:HGNC Symbol;Acc:HGNC:14052]	protein_coding	887.469	856.805	828.637	404.04	438.633	377.386	632.161	-1.07721	0.109601	-9.82855	8.48343e-23	1.93622e-21
ENSG00000168028.14	3	39406716	39412542	RPSA	ribosomal protein SA [Source:HGNC Symbol;Acc:HGNC:6502]	protein_coding	17612.4	18380.6	18404.1	26229.7	25644.6	25579.9	21975.2	0.509869	0.0519131	9.82158	9.09101e-23	2.07257e-21
ENSG00000196187.12	1	225845536	225882380	TMEM63A	transmembrane protein 63A [Source:HGNC Symbol;Acc:HGNC:29118]	protein_coding	393.553	342.952	317.925	843.129	779.115	812.033	581.451	1.20707	0.122916	9.8203	9.20653e-23	2.09655e-21
ENSG00000285292.1	7	151207837	151227166	ABCF2-H2BE1	ABCF2-H2BE1 readthrough [Source:HGNC Symbol;Acc:HGNC:54751]	protein_coding	382.182	404.275	421.022	135.529	95.4328	127.557	261	-1.74915	0.178267	-9.81194	1.00031e-22	2.27541e-21
ENSG00000105372.8	19	41860255	41872925	RPS19	ribosomal protein S19 [Source:HGNC Symbol;Acc:HGNC:10402]	protein_coding	8739.28	9012.35	8950.17	13487.3	12824.5	12776.6	10965	0.549876	0.0560889	9.80367	1.08572e-22	2.46692e-21
ENSG00000100220.12	22	32387582	32412248	RTCB	RNA 2',3'-cyclic phosphate and 5'-OH ligase [Source:HGNC Symbol;Acc:HGNC:26935]	protein_coding	1245.53	1113.72	1254.76	633.018	591.131	565.921	900.679	-1.01266	0.103299	-9.80328	1.08993e-22	2.47371e-21
ENSG00000117090.15	1	160608106	160647295	SLAMF1	signaling lymphocytic activation molecule family member 1 [Source:HGNC Symbol;Acc:HGNC:10903]	protein_coding	1354.89	1365.54	1356.28	2158.37	2144.82	2235.74	1769.27	0.681584	0.0695561	9.79905	1.13651e-22	2.57654e-21
ENSG00000151465.14	10	12195965	12250589	CDC123	cell division cycle 123 [Source:HGNC Symbol;Acc:HGNC:16827]	protein_coding	1110.87	1216.18	1260.16	635.095	608.687	605.619	906.102	-0.954619	0.0974218	-9.79882	1.13906e-22	2.57945e-21
ENSG00000062485.19	12	56271699	56300391	CS	citrate synthase [Source:HGNC Symbol;Acc:HGNC:2422]	protein_coding	2893.95	2898.68	2869.01	1458.36	1509.69	1735.99	2227.61	-0.881801	0.0900409	-9.79334	1.2026e-22	2.72031e-21
ENSG00000153094.24	2	111119378	111168445	BCL2L11	BCL2 like 11 [Source:HGNC Symbol;Acc:HGNC:994]	protein_coding	248.27	244.533	194.668	590.671	637.23	718.295	438.945	1.50095	0.153326	9.78925	1.25227e-22	2.82951e-21
ENSG00000102575.13	19	11574660	11579008	ACP5	acid phosphatase 5, tartrate resistant [Source:HGNC Symbol;Acc:HGNC:124]	protein_coding	227.29	227.335	189.822	526.563	551.35	600.695	387.176	1.38054	0.141219	9.77591	1.42866e-22	3.22448e-21
ENSG00000116830.12	1	117060326	117107453	TTF2	transcription termination factor 2 [Source:HGNC Symbol;Acc:HGNC:12398]	protein_coding	1076.76	1043.47	1133.94	593.69	557.555	559.627	827.506	-0.926598	0.094794	-9.77487	1.44348e-22	3.25431e-21
ENSG00000075415.14	12	98593591	98606379	SLC25A3	solute carrier family 25 member 3 [Source:HGNC Symbol;Acc:HGNC:10989]	protein_coding	4967.59	5116.83	5082.09	3425.95	3458.93	3466.09	4252.91	-0.551115	0.0564183	-9.76837	1.53906e-22	3.46211e-21
ENSG00000225151.10	15	84199311	84230136	GOLGA2P7	GOLGA2 pseudogene 7 [Source:HGNC Symbol;Acc:HGNC:49516]	transcribed_unprocessed_pseudogene	573.053	577.672	623.358	1393.33	1353.54	1533.51	1009.08	1.27216	0.0988481	12.8699	6.64982e-38	3.34351e-36
ENSG00000087263.17	16	56451521	56479104	OGFOD1	2-oxoglutarate and iron dependent oxygenase domain containing 1 [Source:HGNC Symbol;Acc:HGNC:25585]	protein_coding	835.016	827.497	707.101	359.531	340.935	334.588	567.445	-1.19474	0.122353	-9.76465	1.59658e-22	3.58753e-21
ENSG00000065150.21	13	97953658	98024296	IPO5	importin 5 [Source:HGNC Symbol;Acc:HGNC:6402]	protein_coding	4027.18	4091.21	4183.4	2748.2	2736.43	2753.41	3423.31	-0.578297	0.0592283	-9.76385	1.6092e-22	3.6119e-21
ENSG00000179388.9	8	22687659	22693480	EGR3	early growth response 3 [Source:HGNC Symbol;Acc:HGNC:3240]	protein_coding	198.557	123.913	141.087	541.062	536.177	567.793	351.432	1.83931	0.188431	9.76123	1.65142e-22	3.70258e-21
ENSG00000087269.16	4	2937933	2963406	NOP14	NOP14 nucleolar protein [Source:HGNC Symbol;Acc:HGNC:16821]	protein_coding	1298.21	1220.82	1261.26	702.344	720.407	679.785	980.472	-0.846529	0.086756	-9.75758	1.71194e-22	3.83402e-21
ENSG00000171223.6	19	12791486	12793315	JUNB	JunB proto-oncogene, AP-1 transcription factor subunit [Source:HGNC Symbol;Acc:HGNC:6205]	protein_coding	1003.59	1089.99	1001.38	1920.45	1752.31	1887.44	1442.53	0.844966	0.0866383	9.75279	1.7946e-22	4.01473e-21
ENSG00000175334.8	11	66002228	66004149	BANF1	BAF nuclear assembly factor 1 [Source:HGNC Symbol;Acc:HGNC:17397]	protein_coding	1032.68	1052.98	1039.15	576.269	540.696	573.038	802.469	-0.886422	0.0909016	-9.75144	1.8187e-22	4.06417e-21
ENSG00000117000.9	1	40161387	40240921	RLF	RLF zinc finger [Source:HGNC Symbol;Acc:HGNC:10025]	protein_coding	493.692	465.206	510.576	961.609	990.876	922.792	724.125	0.9694	0.0994513	9.74748	1.89101e-22	4.22111e-21
ENSG00000100239.16	22	50343304	50445090	PPP6R2	protein phosphatase 6 regulatory subunit 2 [Source:HGNC Symbol;Acc:HGNC:19253]	protein_coding	776.041	768.324	877.495	382.728	358.69	380.336	590.602	-1.10802	0.113679	-9.74694	1.90119e-22	4.23916e-21
ENSG00000095015.6	5	56815549	56896152	MAP3K1	mitogen-activated protein kinase kinase kinase 1 [Source:HGNC Symbol;Acc:HGNC:6848]	protein_coding	349.787	371.363	353.484	805.973	777.693	713.655	561.992	1.09609	0.112493	9.74367	1.96332e-22	4.36966e-21
ENSG00000175482.9	11	67350772	67356972	POLD4	DNA polymerase delta 4, accessory subunit [Source:HGNC Symbol;Acc:HGNC:14106]	protein_coding	512.6	509.251	491.826	990.902	925.109	1000.5	738.364	0.945907	0.0970812	9.74346	1.96739e-22	4.37239e-21
ENSG00000181019.13	16	69706996	69726668	NQO1	NAD(P)H quinone dehydrogenase 1 [Source:HGNC Symbol;Acc:HGNC:2874]	protein_coding	319.012	342.26	316.693	109.531	111.616	95.402	215.752	-1.62772	0.167098	-9.74112	2.01326e-22	4.46455e-21
ENSG00000259207.9	17	47253827	47313743	ITGB3	integrin subunit beta 3 [Source:HGNC Symbol;Acc:HGNC:6156]	protein_coding	140.327	132.742	128.76	378.26	408.07	356.588	257.458	1.50656	0.154833	9.73021	2.2412e-22	4.96462e-21
ENSG00000107938.18	10	125719515	125764143	EDRF1	erythroid differentiation regulatory factor 1 [Source:HGNC Symbol;Acc:HGNC:24640]	protein_coding	967.718	997.619	1067.66	537.048	492.272	514.188	762.752	-0.972958	0.100067	-9.72306	2.40443e-22	5.32038e-21
ENSG00000112511.18	6	33410399	33416453	PHF1	PHD finger protein 1 [Source:HGNC Symbol;Acc:HGNC:8919]	protein_coding	210.058	235.404	260.98	561.456	575.531	602.614	407.674	1.30503	0.134278	9.71889	2.50509e-22	5.5371e-21
ENSG00000170445.16	5	140673035	140691537	HARS1	histidyl-tRNA synthetase 1 [Source:HGNC Symbol;Acc:HGNC:4816]	protein_coding	1061.69	1073.4	1045.11	567.969	577.462	599.193	820.804	-0.866613	0.0892024	-9.71514	2.59901e-22	5.73844e-21
ENSG00000186468.13	5	82273320	82278396	RPS23	ribosomal protein S23 [Source:HGNC Symbol;Acc:HGNC:10410]	protein_coding	7930.79	8373.68	8360.76	12354.9	11856.8	12068.5	10157.6	0.556831	0.0573521	9.70899	2.76057e-22	6.08854e-21
ENSG00000106683.15	7	74082933	74122525	LIMK1	LIM domain kinase 1 [Source:HGNC Symbol;Acc:HGNC:6613]	protein_coding	1167.48	1211.24	1102.95	618.326	622.286	564.725	881.168	-0.948554	0.0977304	-9.70583	2.8476e-22	6.27368e-21
ENSG00000136824.19	9	104094260	104141419	SMC2	structural maintenance of chromosomes 2 [Source:HGNC Symbol;Acc:HGNC:14011]	protein_coding	1841.6	1917.79	1782.43	1003.53	991.818	1104.76	1440.32	-0.838727	0.0864663	-9.70005	3.01366e-22	6.63233e-21
ENSG00000163131.12	1	150730079	150765957	CTSS	cathepsin S [Source:HGNC Symbol;Acc:HGNC:2545]	protein_coding	1409.89	1374.42	1361.1	2280.63	2525.46	2293.96	1874.24	0.775716	0.0799959	9.69694	3.10676e-22	6.82983e-21
ENSG00000076554.15	8	80034745	80231232	TPD52	tumor protein D52 [Source:HGNC Symbol;Acc:HGNC:12005]	protein_coding	665.691	852.25	682.236	1669.83	1568.85	1636.31	1179.19	1.14911	0.118513	9.69604	3.13423e-22	6.88278e-21
ENSG00000011523.14	2	65056366	65087004	CEP68	centrosomal protein 68 [Source:HGNC Symbol;Acc:HGNC:29076]	protein_coding	165.016	121.906	144.642	611.496	450.052	483.868	329.497	1.84102	0.189877	9.69584	3.14033e-22	6.88873e-21
ENSG00000206557.6	3	32817997	32897824	TRIM71	tripartite motif containing 71 [Source:HGNC Symbol;Acc:HGNC:32669]	protein_coding	204.911	200.203	196.554	47.0202	29.442	37.8684	119.333	-2.39097	0.246629	-9.69459	3.17901e-22	6.96604e-21
ENSG00000065320.9	17	9021510	9244000	NTN1	netrin 1 [Source:HGNC Symbol;Acc:HGNC:8029]	protein_coding	38.6643	29.6662	19.5634	197.046	198.036	182.417	110.899	2.70063	0.278648	9.69193	3.26303e-22	7.14245e-21
ENSG00000035141.8	2	70295975	70302090	FAM136A	family with sequence similarity 136 member A [Source:HGNC Symbol;Acc:HGNC:25911]	protein_coding	793.559	748.216	789.878	392.384	377.032	394.915	582.664	-1.00151	0.103361	-9.68944	3.34358e-22	7.31088e-21
ENSG00000171492.14	1	89821014	89936611	LRRC8D	leucine rich repeat containing 8 VRAC subunit D [Source:HGNC Symbol;Acc:HGNC:16992]	protein_coding	589.118	602.214	623.143	284.475	256.842	278.868	439.11	-1.1455	0.118311	-9.68212	3.59206e-22	7.84576e-21
ENSG00000101654.18	18	13726660	13764556	RNMT	RNA guanine-7 methyltransferase [Source:HGNC Symbol;Acc:HGNC:10075]	protein_coding	836.752	883.047	774.199	1689.85	2173.14	1798.33	1359.22	1.18132	0.122118	9.67364	3.90252e-22	8.51469e-21
ENSG00000166181.13	11	43311963	43344529	API5	apoptosis inhibitor 5 [Source:HGNC Symbol;Acc:HGNC:594]	protein_coding	2544.18	2402.79	2526.01	1471.55	1579.78	1489.38	2002.28	-0.71879	0.0743071	-9.67324	3.91789e-22	8.53907e-21
ENSG00000155252.13	10	97640686	97676434	PI4K2A	phosphatidylinositol 4-kinase type 2 alpha [Source:HGNC Symbol;Acc:HGNC:30031]	protein_coding	283.063	279.511	250.054	76.5231	75.1279	83.709	174.665	-1.78931	0.184996	-9.67214	3.96013e-22	8.62188e-21
ENSG00000177700.6	11	837356	842529	POLR2L	RNA polymerase II, I and III subunit L [Source:HGNC Symbol;Acc:HGNC:9199]	protein_coding	430.693	506.385	443.699	167.008	178.069	149.286	312.524	-1.4821	0.153288	-9.66876	4.09321e-22	8.90206e-21
ENSG00000182240.16	21	41167801	41282530	BACE2	beta-secretase 2 [Source:HGNC Symbol;Acc:HGNC:934]	protein_coding	7.32621	11.7337	11.7531	121.133	131.647	106.73	65.0537	3.59192	0.371695	9.66364	4.303e-22	9.34833e-21
ENSG00000100567.13	14	58244843	58272012	PSMA3	proteasome 20S subunit alpha 3 [Source:HGNC Symbol;Acc:HGNC:9532]	protein_coding	1514.82	1410.64	1546.57	834.988	861.327	830.823	1166.53	-0.822904	0.0853997	-9.63591	5.63904e-22	1.22247e-20
ENSG00000165280.18	9	35053928	35072668	VCP	valosin containing protein [Source:HGNC Symbol;Acc:HGNC:12666]	protein_coding	5073.12	4878.77	5073.48	1214.94	1818.44	2006.34	3344.18	-1.57785	0.163947	-9.62415	6.32293e-22	1.36927e-20
ENSG00000135521.9	6	143843338	143863812	LTV1	LTV1 ribosome biogenesis factor [Source:HGNC Symbol;Acc:HGNC:21173]	protein_coding	454.616	504.86	476.848	199.144	185.789	201.3	337.093	-1.29244	0.134309	-9.62289	6.40063e-22	1.38462e-20
ENSG00000103591.13	15	67200667	67255195	AAGAB	alpha and gamma adaptin binding protein [Source:HGNC Symbol;Acc:HGNC:25662]	protein_coding	718.297	685.238	743.978	264.487	256.971	178.892	474.644	-1.61959	0.168383	-9.61854	6.67739e-22	1.44296e-20
ENSG00000140264.21	15	43777087	43804427	SERF2	small EDRK-rich factor 2 [Source:HGNC Symbol;Acc:HGNC:10757]	protein_coding	2526.64	2697.74	2654.2	4054.64	3970.61	4016.59	3320.07	0.612277	0.0637082	9.61065	7.20947e-22	1.55463e-20
ENSG00000198561.15	11	57753243	57819546	CTNND1	catenin delta 1 [Source:HGNC Symbol;Acc:HGNC:2515]	protein_coding	353.15	347.818	503.225	1075.06	1193.45	1240.14	785.474	1.54715	0.16101	9.60902	7.32445e-22	1.57775e-20
ENSG00000004700.16	12	21468910	21501669	RECQL	RecQ like helicase [Source:HGNC Symbol;Acc:HGNC:9948]	protein_coding	1344.83	1336.18	1333.05	657.713	769.255	699.895	1023.49	-0.917874	0.0955882	-9.60239	7.81155e-22	1.68089e-20
ENSG00000089220.5	12	118136124	118145584	PEBP1	phosphatidylethanolamine binding protein 1 [Source:HGNC Symbol;Acc:HGNC:8630]	protein_coding	1534.82	1504.02	1541.78	927.177	880.534	912.218	1216.76	-0.751535	0.0783303	-9.59443	8.43827e-22	1.81383e-20
ENSG00000162733.19	1	162631373	162787405	DDR2	discoidin domain receptor tyrosine kinase 2 [Source:HGNC Symbol;Acc:HGNC:2731]	protein_coding	155.634	98.3463	113.211	2.46711	7.24457	3.55554	63.4099	-4.80249	0.500889	-9.58792	8.98788e-22	1.92992e-20
ENSG00000068383.19	10	132537787	132783480	INPP5A	inositol polyphosphate-5-phosphatase A [Source:HGNC Symbol;Acc:HGNC:6076]	protein_coding	174.849	172.852	153.388	424.169	500.459	547.32	328.839	1.55212	0.161949	9.58401	9.33453e-22	2.00224e-20
ENSG00000119402.17	9	120751978	120793416	FBXW2	F-box and WD repeat domain containing 2 [Source:HGNC Symbol;Acc:HGNC:13608]	protein_coding	1187.03	1207.59	1069.99	584.274	537.301	477.377	843.927	-1.11609	0.1165	-9.58014	9.69092e-22	2.07649e-20
ENSG00000171241.9	16	46578591	46621379	SHCBP1	SHC binding and spindle associated 1 [Source:HGNC Symbol;Acc:HGNC:29547]	protein_coding	909.823	796.688	884.228	405.317	352.691	410.849	626.599	-1.14879	0.119985	-9.57447	1.02381e-21	2.19142e-20
ENSG00000137310.12	6	31158547	31167159	TCF19	transcription factor 19 [Source:HGNC Symbol;Acc:HGNC:11629]	protein_coding	795.804	750.449	795.858	315.351	357.72	384.239	566.57	-1.1503	0.120146	-9.57422	1.02628e-21	2.19441e-20
ENSG00000101236.17	20	3927309	4015558	RNF24	ring finger protein 24 [Source:HGNC Symbol;Acc:HGNC:13779]	protein_coding	135.94	136.168	143.434	367.785	432.947	386.481	267.126	1.51484	0.158322	9.56813	1.08862e-21	2.32524e-20
ENSG00000213672.8	3	48673844	48686364	NCKIPSD	NCK interacting protein with SH3 domain [Source:HGNC Symbol;Acc:HGNC:15486]	protein_coding	255.51	217.55	234.246	603.231	681.142	553.333	424.169	1.37787	0.144067	9.56405	1.1324e-21	2.41621e-20
ENSG00000185753.13	X	40626921	40647561	CXorf38	chromosome X open reading frame 38 [Source:HGNC Symbol;Acc:HGNC:28589]	protein_coding	459.542	467.102	496.594	886.954	988.879	995.875	715.824	1.01351	0.105973	9.56385	1.13452e-21	2.41821e-20
ENSG00000171502.15	1	85729233	86156943	COL24A1	collagen type XXIV alpha 1 chain [Source:HGNC Symbol;Acc:HGNC:20821]	protein_coding	135.932	147.588	154.279	20.23	21.6023	24.848	84.0797	-2.71561	0.283994	-9.5622	1.15284e-21	2.45469e-20
ENSG00000114054.14	3	136250340	136337896	PCCB	propionyl-CoA carboxylase subunit beta [Source:HGNC Symbol;Acc:HGNC:8654]	protein_coding	700.011	758.22	749.323	338.76	324.242	369.739	540.049	-1.0957	0.114613	-9.55999	1.17765e-21	2.50487e-20
ENSG00000155393.13	16	50065970	50107272	HEATR3	HEAT repeat containing 3 [Source:HGNC Symbol;Acc:HGNC:26087]	protein_coding	343.404	282.631	353.336	82.3539	103.673	75.7965	206.866	-1.91287	0.200251	-9.55239	1.26736e-21	2.69007e-20
ENSG00000180535.4	7	98211439	98215457	BHLHA15	basic helix-loop-helix family member a15 [Source:HGNC Symbol;Acc:HGNC:22265]	protein_coding	118.181	120.896	110.489	6.45375	10.1524	11.9584	63.0217	-3.62272	0.379701	-9.54098	1.41483e-21	2.99994e-20
ENSG00000144867.13	3	133784023	133825772	SRPRB	SRP receptor subunit beta [Source:HGNC Symbol;Acc:HGNC:24085]	protein_coding	603.301	687.974	651.136	170.771	139.088	232.855	414.188	-1.85045	0.194014	-9.53775	1.45965e-21	3.09174e-20
ENSG00000112893.10	5	109689927	109869625	MAN2A1	mannosidase alpha class 2A member 1 [Source:HGNC Symbol;Acc:HGNC:6824]	protein_coding	760.662	643.938	617.009	278.214	273.504	240.034	468.894	-1.35218	0.141784	-9.53692	1.47139e-21	3.11338e-20
ENSG00000125304.10	13	99446311	99564048	TM9SF2	transmembrane 9 superfamily member 2 [Source:HGNC Symbol;Acc:HGNC:11865]	protein_coding	1604.79	1529.22	1535.77	906.527	944.174	914.905	1239.23	-0.756147	0.0793097	-9.5341	1.51184e-21	3.19564e-20
ENSG00000115233.12	2	161308425	161411717	PSMD14	proteasome 26S subunit, non-ATPase 14 [Source:HGNC Symbol;Acc:HGNC:16889]	protein_coding	1038.53	1073.14	1127.23	590.926	594.868	571.926	832.769	-0.881065	0.0924258	-9.53267	1.5329e-21	3.23677e-20
ENSG00000067057.18	10	3066333	3137718	PFKP	phosphofructokinase, platelet [Source:HGNC Symbol;Acc:HGNC:8878]	protein_coding	2547.82	2182.07	2166.65	4243.03	4045.12	4093.82	3213.08	0.844512	0.0886196	9.52963	1.5784e-21	3.32939e-20
ENSG00000107201.11	9	32455302	32526208	DDX58	DExD/H-box helicase 58 [Source:HGNC Symbol;Acc:HGNC:19102]	protein_coding	434.665	435.398	502.07	165.984	170.69	183.945	315.459	-1.39728	0.146743	-9.52196	1.69951e-21	3.58114e-20
ENSG00000110955.9	12	56638175	56645984	ATP5F1B	ATP synthase F1 subunit beta [Source:HGNC Symbol;Acc:HGNC:830]	protein_coding	7170.54	6923.27	7201.89	4684.18	4793.36	4391.59	5860.8	-0.618759	0.0650099	-9.51791	1.76702e-21	3.71954e-20
ENSG00000184451.5	17	42678889	42683917	CCR10	C-C motif chemokine receptor 10 [Source:HGNC Symbol;Acc:HGNC:4474]	protein_coding	237.537	258.007	226.911	68.6466	60.5519	67.9629	153.269	-1.87189	0.196835	-9.50998	1.90696e-21	4.00996e-20
ENSG00000177106.16	11	694438	727727	EPS8L2	EPS8 like 2 [Source:HGNC Symbol;Acc:HGNC:21296]	protein_coding	86.2328	100.848	96.1459	304.555	376.542	302.769	211.182	1.7945	0.18878	9.50574	1.9863e-21	4.17247e-20
ENSG00000247596.10	3	52228612	52246788	TWF2	twinfilin actin binding protein 2 [Source:HGNC Symbol;Acc:HGNC:9621]	protein_coding	733.579	725.62	727.316	376.985	355.695	371.16	548.392	-0.985776	0.103762	-9.50038	2.09132e-21	4.38853e-20
ENSG00000257524.6	9	127867850	127906022	AL157935.2	novel protein	protein_coding	49.9098	83.2954	63.2869	298.237	269.19	334.16	183.013	2.23177	0.235122	9.49193	2.26792e-21	4.75421e-20
ENSG00000169435.14	4	73571550	73620631	RASSF6	Ras association domain family member 6 [Source:HGNC Symbol;Acc:HGNC:20796]	protein_coding	550.422	470.966	523.34	1030.76	1014.72	1003.2	765.568	0.981945	0.103498	9.48757	2.36489e-21	4.95238e-20
ENSG00000106803.10	9	99222064	99230615	SEC61B	SEC61 translocon subunit beta [Source:HGNC Symbol;Acc:HGNC:16993]	protein_coding	990.684	1101.13	1116.54	545.343	566.119	518.381	806.366	-0.976528	0.10293	-9.48728	2.37152e-21	4.96113e-20
ENSG00000165501.17	14	49598761	49614672	LRR1	leucine rich repeat protein 1 [Source:HGNC Symbol;Acc:HGNC:19742]	protein_coding	314.677	272.578	313.957	99.7358	90.5761	89.2145	196.79	-1.68833	0.177974	-9.48639	2.39175e-21	4.99832e-20
ENSG00000223745.8	1	93262186	93346025	CCDC18-AS1	CCDC18 antisense RNA 1 [Source:HGNC Symbol;Acc:HGNC:52262]	lncRNA	476.495	325.198	367.422	1562.5	1364.96	1432.16	921.455	1.90341	0.151306	12.5799	2.72374e-36	1.27189e-34
ENSG00000128340.15	22	37225270	37244448	RAC2	Rac family small GTPase 2 [Source:HGNC Symbol;Acc:HGNC:9802]	protein_coding	4809.36	4956.29	4681.14	6977.43	7040.94	7244.49	5951.61	0.557327	0.0588354	9.47265	2.72845e-21	5.69024e-20
ENSG00000116455.14	1	111439890	111449256	WDR77	WD repeat domain 77 [Source:HGNC Symbol;Acc:HGNC:29652]	protein_coding	806.382	827.143	978.843	378.498	300.178	287.382	596.405	-1.43323	0.151322	-9.47143	2.76039e-21	5.75095e-20
ENSG00000110104.13	11	60842113	60851081	CCDC86	coiled-coil domain containing 86 [Source:HGNC Symbol;Acc:HGNC:28359]	protein_coding	483.891	487.244	525.207	217.359	186.985	209.999	351.781	-1.28204	0.13543	-9.46649	2.89393e-21	6.02299e-20
ENSG00000136279.21	7	44044640	44069456	DBNL	drebrin like [Source:HGNC Symbol;Acc:HGNC:2696]	protein_coding	2314.6	2414.25	2118.69	1302.41	1321.06	1205.82	1779.47	-0.839039	0.0887383	-9.4552	3.22401e-21	6.70309e-20
ENSG00000107679.14	10	122374696	122442602	PLEKHA1	pleckstrin homology domain containing A1 [Source:HGNC Symbol;Acc:HGNC:14335]	protein_coding	40.4331	38.2013	40.2075	164.107	229.229	260.232	128.735	2.45253	0.259392	9.4549	3.23324e-21	6.71543e-20
ENSG00000143297.19	1	157513377	157552515	FCRL5	Fc receptor like 5 [Source:HGNC Symbol;Acc:HGNC:18508]	protein_coding	1650.77	1741.31	1786.42	1046.4	1005.67	984.824	1369.23	-0.769207	0.0814296	-9.44628	3.51097e-21	7.28482e-20
ENSG00000162734.13	1	160205380	160215376	PEA15	proliferation and apoptosis adaptor protein 15 [Source:HGNC Symbol;Acc:HGNC:8822]	protein_coding	1610.73	1575.16	1445.53	852.454	767.428	858.15	1184.91	-0.902587	0.0956073	-9.44057	3.70774e-21	7.68524e-20
ENSG00000278196.3	22	22822658	22823289	IGLV2-8	immunoglobulin lambda variable 2-8 [Source:HGNC Symbol;Acc:HGNC:5895]	IG_V_gene	381.229	371.391	359.381	88.5086	93.4023	78.7263	228.773	-2.09355	0.166869	-12.546	4.1791e-36	1.92932e-34
ENSG00000136942.15	9	124857880	124861981	RPL35	ribosomal protein L35 [Source:HGNC Symbol;Acc:HGNC:10344]	protein_coding	5074.14	5129.27	5333.96	7546.3	7425.29	7741.07	6375	0.548006	0.0580888	9.43395	3.94944e-21	8.17788e-20
ENSG00000182774.13	15	82536750	82540459	RPS17	ribosomal protein S17 [Source:HGNC Symbol;Acc:HGNC:10397]	protein_coding	8439.49	8505.9	8702.75	12318.3	11877.2	11997.8	10306.9	0.49701	0.0527081	9.42948	4.12136e-21	8.52517e-20
ENSG00000196189.13	1	156147366	156177752	SEMA4A	semaphorin 4A [Source:HGNC Symbol;Acc:HGNC:10729]	protein_coding	1192.54	1296.13	1270.36	521.165	550.33	660.253	915.13	-1.12014	0.118796	-9.42914	4.13462e-21	8.5439e-20
ENSG00000130520.11	19	18306236	18323112	LSM4	LSM4 homolog, U6 small nuclear RNA and mRNA degradation associated [Source:HGNC Symbol;Acc:HGNC:17259]	protein_coding	797.24	812.441	854.201	431.138	427.901	420.663	623.931	-0.944066	0.100298	-9.41259	4.84062e-21	9.99264e-20
ENSG00000073849.16	3	186930325	187078553	ST6GAL1	ST6 beta-galactoside alpha-2,6-sialyltransferase 1 [Source:HGNC Symbol;Acc:HGNC:10860]	protein_coding	3062.39	3172.7	3306.3	4932.78	5250.56	5578.84	4217.26	0.72423	0.0770748	9.39645	5.64338e-21	1.1638e-19
ENSG00000170348.9	14	75131469	75176612	TMED10	transmembrane p24 trafficking protein 10 [Source:HGNC Symbol;Acc:HGNC:16998]	protein_coding	2360.43	2768.22	2346.48	1205.95	1369.41	1259.69	1885.03	-0.963205	0.102539	-9.39354	5.80158e-21	1.19521e-19
ENSG00000052841.15	11	43358920	43494933	TTC17	tetratricopeptide repeat domain 17 [Source:HGNC Symbol;Acc:HGNC:25596]	protein_coding	569.831	573.042	723.777	1309.43	1534.13	1499.25	1034.91	1.22211	0.130103	9.39338	5.81041e-21	1.19581e-19
ENSG00000105193.9	19	39433137	39435949	RPS16	ribosomal protein S16 [Source:HGNC Symbol;Acc:HGNC:10396]	protein_coding	7078.04	7307.56	6986.02	10599	10551.6	10049.6	8761.98	0.545774	0.0581093	9.3922	5.87618e-21	1.20813e-19
ENSG00000239855.1	2	88966262	88966767	IGKV1-6	immunoglobulin kappa variable 1-6 [Source:HGNC Symbol;Acc:HGNC:5742]	IG_V_gene	253.518	228.251	237.261	25.815	12.1829	22.9203	129.991	-3.55306	0.284207	-12.5017	7.30953e-36	3.32912e-34
ENSG00000113368.12	5	126776623	126837020	LMNB1	lamin B1 [Source:HGNC Symbol;Acc:HGNC:6637]	protein_coding	2394.65	2472.45	2272.13	1460.33	1325.9	1289.7	1869.19	-0.808903	0.086185	-9.38566	6.25263e-21	1.28422e-19
ENSG00000189306.11	22	42508344	42519796	RRP7A	ribosomal RNA processing 7 homolog A [Source:HGNC Symbol;Acc:HGNC:24286]	protein_coding	907.104	1040.27	985.334	500.7	502.965	489.804	737.697	-0.973337	0.103712	-9.38498	6.29308e-21	1.29123e-19
ENSG00000196510.13	12	110372900	110403730	ANAPC7	anaphase promoting complex subunit 7 [Source:HGNC Symbol;Acc:HGNC:17380]	protein_coding	696.396	615.494	691.501	289.91	233.893	210.053	456.208	-1.45452	0.155019	-9.38284	6.42222e-21	1.31639e-19
ENSG00000138018.18	2	26308547	26395891	SELENOI	selenoprotein I [Source:HGNC Symbol;Acc:HGNC:29361]	protein_coding	749.705	760.071	808.446	234.461	252.272	340.653	524.268	-1.49446	0.159313	-9.3807	6.55386e-21	1.34202e-19
ENSG00000259956.2	3	51391285	51397908	RBM15B	RNA binding motif protein 15B [Source:HGNC Symbol;Acc:HGNC:24303]	protein_coding	681.448	733.111	666.424	335.595	323.862	344.801	514.207	-1.05163	0.112238	-9.3696	7.28061e-21	1.48934e-19
ENSG00000132313.15	2	86199355	86213790	MRPL35	mitochondrial ribosomal protein L35 [Source:HGNC Symbol;Acc:HGNC:14489]	protein_coding	599.262	618.358	610.403	286.494	300.632	297.797	452.158	-1.04693	0.111777	-9.36619	7.52009e-21	1.53678e-19
ENSG00000153933.10	17	56834107	56869567	DGKE	diacylglycerol kinase epsilon [Source:HGNC Symbol;Acc:HGNC:2852]	protein_coding	493.714	463.042	400.051	131.499	158.402	167.819	302.421	-1.57393	0.168245	-9.35496	8.36344e-21	1.7074e-19
ENSG00000092841.19	12	56158346	56163496	MYL6	myosin light chain 6 [Source:HGNC Symbol;Acc:HGNC:7587]	protein_coding	4118.59	4042.61	4145.56	2834.11	2732.36	2693.8	3427.84	-0.574967	0.0614915	-9.35035	8.73609e-21	1.78169e-19
ENSG00000188060.8	1	28592200	28595449	RAB42	RAB42, member RAS oncogene family [Source:HGNC Symbol;Acc:HGNC:28702]	protein_coding	56.3746	50.8974	59.0192	246.067	209.597	212.081	139.006	2.00968	0.215103	9.34287	9.37615e-21	1.91031e-19
ENSG00000105877.18	7	21543039	21901839	DNAH11	dynein axonemal heavy chain 11 [Source:HGNC Symbol;Acc:HGNC:2942]	protein_coding	1.0727	0.554299	1.33312	144.994	77.4334	143.683	61.5117	6.96612	0.745722	9.34144	9.50286e-21	1.93418e-19
ENSG00000153187.20	1	244840638	244864560	HNRNPU	heterogeneous nuclear ribonucleoprotein U [Source:HGNC Symbol;Acc:HGNC:5048]	protein_coding	10261.9	10028.7	10592.2	6354.06	6931.47	6880.46	8508.13	-0.614919	0.0658434	-9.33912	9.71381e-21	1.97514e-19
ENSG00000164209.17	5	110738136	110765161	SLC25A46	solute carrier family 25 member 46 [Source:HGNC Symbol;Acc:HGNC:25198]	protein_coding	1334.33	1326.42	1261.72	777.37	756.09	752.404	1034.72	-0.779496	0.0835239	-9.33261	1.03297e-20	2.09828e-19
ENSG00000135473.15	12	56316223	56334053	PAN2	poly(A) specific ribonuclease subunit PAN2 [Source:HGNC Symbol;Acc:HGNC:20074]	protein_coding	543.207	443.351	573.109	1343.12	1211.74	1644.04	959.761	1.43048	0.153305	9.33094	1.04934e-20	2.1294e-19
ENSG00000048462.11	16	11965210	11968068	TNFRSF17	TNF receptor superfamily member 17 [Source:HGNC Symbol;Acc:HGNC:11913]	protein_coding	451.487	485.702	435.736	162.828	196.977	164.994	316.287	-1.3892	0.14897	-9.32534	1.10625e-20	2.24265e-19
ENSG00000085662.14	7	134442356	134459284	AKR1B1	aldo-keto reductase family 1 member B [Source:HGNC Symbol;Acc:HGNC:381]	protein_coding	858.327	920.131	989.589	418.772	350.784	438.898	662.75	-1.19546	0.128335	-9.31514	1.21787e-20	2.46645e-19
ENSG00000161057.13	7	103328570	103370346	PSMC2	proteasome 26S subunit, ATPase 2 [Source:HGNC Symbol;Acc:HGNC:9548]	protein_coding	1090.11	1107.58	1166.82	645.538	608.539	606.423	870.835	-0.854124	0.0917181	-9.31249	1.24873e-20	2.52644e-19
ENSG00000116014.10	19	917287	921005	KISS1R	KISS1 receptor [Source:HGNC Symbol;Acc:HGNC:4510]	protein_coding	3.37214	0.855499	4.11505	96.1173	132.5	107.109	57.3448	5.35922	0.575899	9.30584	1.3294e-20	2.68431e-19
ENSG00000082212.13	18	50879080	50954257	ME2	malic enzyme 2 [Source:HGNC Symbol;Acc:HGNC:6984]	protein_coding	1628.97	1683.94	1690.75	991.799	1032.23	1032.41	1343.35	-0.711243	0.0764648	-9.30158	1.3837e-20	2.79117e-19
ENSG00000105993.15	7	157335381	157417439	DNAJB6	DnaJ heat shock protein family (Hsp40) member B6 [Source:HGNC Symbol;Acc:HGNC:14888]	protein_coding	897.402	1028.63	1021.82	441.066	500.901	422.978	718.8	-1.11088	0.119522	-9.29438	1.48069e-20	2.98386e-19
ENSG00000171863.15	2	3575260	3580920	RPS7	ribosomal protein S7 [Source:HGNC Symbol;Acc:HGNC:10440]	protein_coding	7907.11	7911.11	8404.42	11880.8	11534.6	11719.3	9892.89	0.536782	0.0577627	9.29287	1.5018e-20	3.02339e-19
ENSG00000154845.16	18	9546791	9615240	PPP4R1	protein phosphatase 4 regulatory subunit 1 [Source:HGNC Symbol;Acc:HGNC:9320]	protein_coding	411.498	463.892	512.077	157.947	170.892	128.962	307.544	-1.60446	0.172701	-9.29043	1.53664e-20	3.09047e-19
ENSG00000198814.13	X	30653359	30731462	GK	glycerol kinase [Source:HGNC Symbol;Acc:HGNC:4289]	protein_coding	475.094	484.919	519.331	209.787	220.422	192.469	350.337	-1.24841	0.134381	-9.29007	1.54183e-20	3.09784e-19
ENSG00000172985.11	2	109129205	109504634	SH3RF3	SH3 domain containing ring finger 3 [Source:HGNC Symbol;Acc:HGNC:24699]	protein_coding	73.3867	71.5702	61.6413	230.491	244.673	252.124	155.648	1.81095	0.195375	9.26911	1.87699e-20	3.76753e-19
ENSG00000075651.16	3	171600404	171810950	PLD1	phospholipase D1 [Source:HGNC Symbol;Acc:HGNC:9067]	protein_coding	101.655	78.9506	75.5461	428.218	287.644	355.072	221.181	2.06682	0.223004	9.2681	1.89483e-20	3.79957e-19
ENSG00000165733.8	10	42782795	42834937	BMS1	BMS1 ribosome biogenesis factor [Source:HGNC Symbol;Acc:HGNC:23505]	protein_coding	1313.34	1290.2	1249.11	754.167	761.432	753.381	1020.27	-0.764297	0.0825019	-9.264	1.96921e-20	3.94095e-19
ENSG00000179950.14	8	143816344	143829352	PUF60	poly(U) binding splicing factor 60 [Source:HGNC Symbol;Acc:HGNC:17042]	protein_coding	945.768	1001.18	1024.35	469.633	478.103	543.75	743.797	-0.994812	0.107511	-9.25309	2.18098e-20	4.36046e-19
ENSG00000157637.13	17	81244811	81295547	SLC38A10	solute carrier family 38 member 10 [Source:HGNC Symbol;Acc:HGNC:28237]	protein_coding	892.54	992.555	917.484	413.811	479.559	471.26	694.535	-1.04023	0.112576	-9.24027	2.45877e-20	4.91102e-19
ENSG00000154265.16	17	69244311	69327244	ABCA5	ATP binding cassette subfamily A member 5 [Source:HGNC Symbol;Acc:HGNC:35]	protein_coding	405.639	523.005	431.499	1004.65	976.263	1036.31	729.561	1.15332	0.124852	9.2375	2.52322e-20	5.0348e-19
ENSG00000142396.10	19	58305319	58315663	ERVK3-1	endogenous retrovirus group K3 member 1 [Source:HGNC Symbol;Acc:HGNC:30466]	protein_coding	588.747	541.191	553.794	259.786	263.488	261.884	411.481	-1.10064	0.119151	-9.23731	2.52767e-20	5.03871e-19
ENSG00000176749.9	17	32486993	32491253	CDK5R1	cyclin dependent kinase 5 regulatory subunit 1 [Source:HGNC Symbol;Acc:HGNC:1775]	protein_coding	341.407	382.924	380.846	762.835	723.325	756.474	557.969	1.02204	0.110656	9.23615	2.55531e-20	5.08882e-19
ENSG00000105364.14	19	10251901	10260055	MRPL4	mitochondrial ribosomal protein L4 [Source:HGNC Symbol;Acc:HGNC:14276]	protein_coding	826.3	852.44	850.951	462.241	444.037	419.463	642.572	-0.931822	0.101047	-9.22164	2.92579e-20	5.82092e-19
ENSG00000069849.11	3	141876124	141926549	ATP1B3	ATPase Na+/K+ transporting subunit beta 3 [Source:HGNC Symbol;Acc:HGNC:806]	protein_coding	1270.27	1262.67	1300.01	664.656	758.497	684.805	990.152	-0.86363	0.0936546	-9.22144	2.93126e-20	5.8261e-19
ENSG00000165304.8	9	36572862	36677683	MELK	maternal embryonic leucine zipper kinase [Source:HGNC Symbol;Acc:HGNC:16870]	protein_coding	579.466	551.792	565.477	272.042	266.541	245.515	413.472	-1.11347	0.120775	-9.21936	2.98887e-20	5.93479e-19
ENSG00000168619.16	8	39584489	39730065	ADAM18	ADAM metallopeptidase domain 18 [Source:HGNC Symbol;Acc:HGNC:196]	protein_coding	2.84145	6.72808	2.31163	95.963	114.248	117	56.5154	4.7559	0.516834	9.20198	3.51417e-20	6.97102e-19
ENSG00000112245.12	6	63521746	63583436	PTP4A1	protein tyrosine phosphatase 4A1 [Source:HGNC Symbol;Acc:HGNC:9634]	protein_coding	1232.91	1198.22	1178.04	599.587	697.198	626.816	922.129	-0.90901	0.0987989	-9.2006	3.55941e-20	7.05389e-19
ENSG00000174282.12	17	7459366	7484263	ZBTB4	zinc finger and BTB domain containing 4 [Source:HGNC Symbol;Acc:HGNC:23847]	protein_coding	564.008	537.403	541.116	988.05	964.101	1014.63	768.219	0.852653	0.0927298	9.19502	3.7491e-20	7.42256e-19
ENSG00000116560.11	1	35176378	35193145	SFPQ	splicing factor proline and glutamine rich [Source:HGNC Symbol;Acc:HGNC:10774]	protein_coding	4810.08	4780.4	4969.46	3112.85	3295.57	3310.08	4046.41	-0.583238	0.0634638	-9.19009	3.92501e-20	7.76327e-19
ENSG00000142002.18	19	4675224	4724673	DPP9	dipeptidyl peptidase 9 [Source:HGNC Symbol;Acc:HGNC:18648]	protein_coding	1159.09	944.43	1066.78	519.902	480.562	507.105	779.644	-1.0712	0.116711	-9.17827	4.38076e-20	8.65626e-19
ENSG00000234965.2	22	41909554	41914667	SHISA8	shisa family member 8 [Source:HGNC Symbol;Acc:HGNC:18351]	protein_coding	16.2022	28.0478	15.1196	146.592	155.332	145.494	84.4647	2.90313	0.316588	9.17003	4.72869e-20	9.33469e-19
ENSG00000109756.9	4	159103013	159360174	RAPGEF2	Rap guanine nucleotide exchange factor 2 [Source:HGNC Symbol;Acc:HGNC:16854]	protein_coding	1549.6	1678.75	1511.84	2626.48	2818.55	2572.54	2126.29	0.757955	0.082667	9.16877	4.78462e-20	9.43593e-19
ENSG00000149679.11	20	62388632	62407285	CABLES2	Cdk5 and Abl enzyme substrate 2 [Source:HGNC Symbol;Acc:HGNC:16143]	protein_coding	296.477	296.303	297.004	88.0215	110.144	85.6268	195.596	-1.65	0.180239	-9.15453	5.4593e-20	1.0756e-18
ENSG00000184588.18	1	65792514	66374579	PDE4B	phosphodiesterase 4B [Source:HGNC Symbol;Acc:HGNC:8781]	protein_coding	743.116	719.789	698.228	279.374	352.664	269.35	510.42	-1.26751	0.138472	-9.15356	5.50885e-20	1.08432e-18
ENSG00000277161.2	17	36534987	36539310	PIGW	phosphatidylinositol glycan anchor biosynthesis class W [Source:HGNC Symbol;Acc:HGNC:23213]	protein_coding	257.453	171.94	229.915	41.6241	38.1442	46.5735	130.942	-2.38037	0.260263	-9.146	5.90802e-20	1.16176e-18
ENSG00000100994.12	20	25248085	25298012	PYGB	glycogen phosphorylase B [Source:HGNC Symbol;Acc:HGNC:9723]	protein_coding	700.755	691.58	552.328	254.977	248.514	204.665	442.137	-1.45989	0.159715	-9.14059	6.21151e-20	1.22026e-18
ENSG00000141576.16	17	76142465	76240493	RNF157	ring finger protein 157 [Source:HGNC Symbol;Acc:HGNC:29402]	protein_coding	504.873	510.181	675.174	117.614	39.1021	53.064	316.668	-3.06233	0.33509	-9.13881	6.31452e-20	1.23929e-18
ENSG00000158195.11	1	27404230	27490167	WASF2	WASP family member 2 [Source:HGNC Symbol;Acc:HGNC:12733]	protein_coding	2733.1	2574.34	2465.78	4054.68	4563.94	4417.77	3468.27	0.745439	0.0815856	9.13689	6.42745e-20	1.26024e-18
ENSG00000127663.15	19	4969113	5153598	KDM4B	lysine demethylase 4B [Source:HGNC Symbol;Acc:HGNC:29136]	protein_coding	1215.89	1326.4	1098.15	2230.84	2224.39	2147.97	1707.27	0.858269	0.0940329	9.12732	7.02139e-20	1.37537e-18
ENSG00000161203.13	3	184174689	184184091	AP2M1	adaptor related protein complex 2 subunit mu 1 [Source:HGNC Symbol;Acc:HGNC:564]	protein_coding	1722.33	1913.61	1921.78	1035.08	1069.84	942.575	1434.2	-0.866992	0.0950016	-9.12608	7.10227e-20	1.38987e-18
ENSG00000146574.16	7	6794134	6826770	CCZ1B	CCZ1 homolog B, vacuolar protein trafficking and biogenesis associated [Source:HGNC Symbol;Acc:HGNC:21717]	protein_coding	887.876	908.1	841.021	454.333	454.675	392.549	656.426	-1.02072	0.111894	-9.12222	7.36041e-20	1.439e-18
ENSG00000136286.16	7	44962662	44979088	MYO1G	myosin IG [Source:HGNC Symbol;Acc:HGNC:13880]	protein_coding	4599.18	4610.1	4643.63	6403.62	6455.82	6558.17	5545.09	0.487212	0.053424	9.11971	7.53243e-20	1.47121e-18
ENSG00000067601.8	7	67287541	67302419	PMS2P4	PMS1 homolog 2, mismatch repair system component pseudogene 4 [Source:HGNC Symbol;Acc:HGNC:9129]	transcribed_unprocessed_pseudogene	40.5677	24.1498	26.3981	36.3934	36.0678	20.6519	30.7048	0.0289526	0.454124	0.0637549	0.949165	0.97337
ENSG00000174574.16	1	38991276	39006059	AKIRIN1	akirin 1 [Source:HGNC Symbol;Acc:HGNC:25744]	protein_coding	1256.57	1204.52	1231.58	737.376	673.651	700.205	967.317	-0.806211	0.0884136	-9.11863	7.60831e-20	1.48318e-18
ENSG00000174123.11	4	38772238	38782990	TLR10	toll like receptor 10 [Source:HGNC Symbol;Acc:HGNC:15634]	protein_coding	1141.47	1233.22	1128.44	1918.38	2011.35	1903.9	1556.13	0.735468	0.0806566	9.11852	7.61599e-20	1.48326e-18
ENSG00000285476.1	5	176063748	176126959	AC139491.7	novel transcript	protein_coding	3.81229	3.86866	0	127.231	116.753	102.643	59.0514	5.42106	0.594576	9.11752	7.68609e-20	1.49548e-18
ENSG00000161981.11	16	53828	57669	SNRNP25	small nuclear ribonucleoprotein U11/U12 subunit 25 [Source:HGNC Symbol;Acc:HGNC:14161]	protein_coding	470.483	501.675	425.597	186.726	181.223	199.649	327.559	-1.30152	0.14285	-9.11113	8.15271e-20	1.58475e-18
ENSG00000047634.15	X	17737449	17754988	SCML1	Scm polycomb group protein like 1 [Source:HGNC Symbol;Acc:HGNC:10580]	protein_coding	143.266	119.505	145.991	363.988	435.843	379.675	264.711	1.5324	0.168289	9.10582	8.56172e-20	1.66266e-18
ENSG00000119969.15	10	94501434	94613905	HELLS	helicase, lymphoid specific [Source:HGNC Symbol;Acc:HGNC:4861]	protein_coding	1021.59	966.556	880.56	493.753	475.531	498.087	722.679	-0.968035	0.106317	-9.10515	8.61483e-20	1.67138e-18
ENSG00000143942.5	2	53767804	53775196	CHAC2	ChaC glutathione specific gamma-glutamylcyclotransferase 2 [Source:HGNC Symbol;Acc:HGNC:32363]	protein_coding	156.304	148.943	172.13	25.815	33.503	31.8892	94.7642	-2.38997	0.262532	-9.10354	8.74359e-20	1.69474e-18
ENSG00000116711.10	1	186828949	186988981	PLA2G4A	phospholipase A2 group IVA [Source:HGNC Symbol;Acc:HGNC:9035]	protein_coding	185.612	155.394	207.242	40.3995	33.6122	34.9337	109.532	-2.32538	0.255508	-9.101	8.95075e-20	1.73324e-18
ENSG00000171714.12	11	21799934	22283357	ANO5	anoctamin 5 [Source:HGNC Symbol;Acc:HGNC:27337]	protein_coding	224.441	195.887	195.961	54.0683	50.9056	39.935	126.866	-2.08667	0.2293	-9.10015	9.0207e-20	1.74512e-18
ENSG00000121064.13	17	56978129	57006768	SCPEP1	serine carboxypeptidase 1 [Source:HGNC Symbol;Acc:HGNC:29507]	protein_coding	494.918	617.521	579.014	180.667	232.786	178.894	380.634	-1.5172	0.166801	-9.09586	9.3844e-20	1.81375e-18
ENSG00000173905.9	3	168008689	168095924	GOLIM4	golgi integral membrane protein 4 [Source:HGNC Symbol;Acc:HGNC:15448]	protein_coding	479.515	495.885	475.954	216.199	218.318	225.196	351.844	-1.13781	0.125145	-9.09197	9.72628e-20	1.87804e-18
ENSG00000125827.9	20	7977346	8019805	TMX4	thioredoxin related transmembrane protein 4 [Source:HGNC Symbol;Acc:HGNC:25237]	protein_coding	727.252	630.449	771.043	1720.77	1633.23	1378.26	1143.5	1.15439	0.127011	9.08893	1.00016e-19	1.92936e-18
ENSG00000242485.6	1	1401909	1407293	MRPL20	mitochondrial ribosomal protein L20 [Source:HGNC Symbol;Acc:HGNC:14478]	protein_coding	666.497	715.641	665.648	277.451	314.152	337.653	496.174	-1.14129	0.125589	-9.08748	1.01365e-19	1.95354e-18
ENSG00000175582.20	11	73675638	73761137	RAB6A	RAB6A, member RAS oncogene family [Source:HGNC Symbol;Acc:HGNC:9786]	protein_coding	703.934	691.15	645.539	1246.49	1213.66	1164.06	944.139	0.828329	0.0911521	9.08734	1.01495e-19	1.95418e-18
ENSG00000164631.19	7	6688433	6706947	ZNF12	zinc finger protein 12 [Source:HGNC Symbol;Acc:HGNC:12902]	protein_coding	467.59	417.998	503.218	952.079	1221.9	1077.62	773.401	1.22839	0.135177	9.08723	1.01593e-19	1.95423e-18
ENSG00000092201.10	14	21351476	21384019	SUPT16H	SPT16 homolog, facilitates chromatin remodeling subunit [Source:HGNC Symbol;Acc:HGNC:11465]	protein_coding	3348.45	3347.49	3436.81	2299.7	2304.56	2307.9	2840.82	-0.551665	0.0607518	-9.08063	1.07951e-19	2.07456e-18
ENSG00000161999.13	16	681670	684528	JMJD8	jumonji domain containing 8 [Source:HGNC Symbol;Acc:HGNC:14148]	protein_coding	336.921	366.481	341.798	130.942	139.404	130.396	240.99	-1.38559	0.152594	-9.08022	1.08356e-19	2.08037e-18
ENSG00000267508.6	19	44382298	44401608	ZNF285	zinc finger protein 285 [Source:HGNC Symbol;Acc:HGNC:13079]	protein_coding	25.3259	38.6596	21.1092	166.793	191.542	167.414	101.807	2.6233	0.288929	9.0794	1.09176e-19	2.09414e-18
ENSG00000153037.15	5	112861188	112898371	SRP19	signal recognition particle 19 [Source:HGNC Symbol;Acc:HGNC:11300]	protein_coding	460.713	525.92	398.712	175.483	150.59	146.983	309.734	-1.55085	0.170818	-9.07893	1.09651e-19	2.10126e-18
ENSG00000120738.8	5	138465479	138469303	EGR1	early growth response 1 [Source:HGNC Symbol;Acc:HGNC:3238]	protein_coding	45.7475	52.2269	60.4783	200.988	206.094	229.203	132.456	2.01165	0.221584	9.0785	1.10082e-19	2.10754e-18
ENSG00000149418.11	11	130159782	130210362	ST14	ST14 transmembrane serine protease matriptase [Source:HGNC Symbol;Acc:HGNC:11344]	protein_coding	1.89055	2.87776	3.46059	93.2711	135.4	116.629	58.9215	5.41087	0.596533	9.07053	1.18441e-19	2.26544e-18
ENSG00000102996.5	16	58025754	58046901	MMP15	matrix metallopeptidase 15 [Source:HGNC Symbol;Acc:HGNC:7161]	protein_coding	5.71844	17.409	6.97826	139.217	131.981	125.564	71.1446	3.70612	0.408839	9.06499	1.2462e-19	2.38137e-18
ENSG00000118418.14	6	79201245	79234738	HMGN3	high mobility group nucleosomal binding domain 3 [Source:HGNC Symbol;Acc:HGNC:12312]	protein_coding	921.628	928.967	910.076	528.814	496.535	494.206	713.371	-0.861093	0.0950533	-9.05905	1.31594e-19	2.51228e-18
ENSG00000179918.19	16	30443631	30445874	SEPHS2	selenophosphate synthetase 2 [Source:HGNC Symbol;Acc:HGNC:19686]	protein_coding	864.438	903.332	876.935	480.344	494.423	480.33	683.3	-0.862211	0.0951948	-9.05734	1.33671e-19	2.54954e-18
ENSG00000133243.10	19	1985438	2034881	BTBD2	BTB domain containing 2 [Source:HGNC Symbol;Acc:HGNC:15504]	protein_coding	635.116	528.783	744.688	1444.65	1432.73	1534.07	1053.34	1.21451	0.134157	9.05284	1.39295e-19	2.65432e-18
ENSG00000167785.9	19	8806170	8832314	ZNF558	zinc finger protein 558 [Source:HGNC Symbol;Acc:HGNC:26422]	protein_coding	197.104	221.233	254.307	533.087	563.008	629.186	399.654	1.36408	0.150714	9.05081	1.41905e-19	2.70152e-18
ENSG00000237550.5	15	82372196	82372912	AC243919.1	ribosomal protein L9 pseudogene 9	transcribed_processed_pseudogene	6186.7	6090.94	6317.46	10427.3	10052.7	9826.48	8150.27	0.704879	0.057611	12.2351	2.01735e-34	8.48413e-33
ENSG00000196531.14	12	56712305	56731628	NACA	nascent polypeptide associated complex subunit alpha [Source:HGNC Symbol;Acc:HGNC:7629]	protein_coding	6939.75	6866.59	7007.21	9613.82	9438	9595.1	8243.41	0.460943	0.0509449	9.04787	1.45782e-19	2.77273e-18
ENSG00000057252.13	1	179293714	179358680	SOAT1	sterol O-acyltransferase 1 [Source:HGNC Symbol;Acc:HGNC:11177]	protein_coding	1254.96	1453.29	1198.58	679.179	646.007	647.777	979.966	-0.98557	0.109025	-9.03988	1.56841e-19	2.98028e-18
ENSG00000111196.10	12	10604193	10613609	MAGOHB	mago homolog B, exon junction complex subunit [Source:HGNC Symbol;Acc:HGNC:25504]	protein_coding	325.595	305.816	347.47	125.271	100.416	103.257	217.971	-1.57323	0.174158	-9.03333	1.66518e-19	3.1612e-18
ENSG00000227057.10	6	33279108	33289247	WDR46	WD repeat domain 46 [Source:HGNC Symbol;Acc:HGNC:13923]	protein_coding	781.853	727.699	657.657	329.417	280.189	247.292	504.018	-1.34047	0.148423	-9.03136	1.69544e-19	3.21563e-18
ENSG00000120549.18	10	23694746	24547848	KIAA1217	KIAA1217 [Source:HGNC Symbol;Acc:HGNC:25428]	protein_coding	22.5831	14.087	24.544	136.333	138.339	151.669	81.2591	2.82879	0.313391	9.02638	1.77443e-19	3.36231e-18
ENSG00000158457.6	7	129144707	129169699	TSPAN33	tetraspanin 33 [Source:HGNC Symbol;Acc:HGNC:28743]	protein_coding	1205.27	1262.8	1266.76	2024.71	1935.93	1971.59	1611.18	0.667919	0.0740071	9.02507	1.79587e-19	3.39976e-18
ENSG00000108175.18	10	79068966	79316519	ZMIZ1	zinc finger MIZ-type containing 1 [Source:HGNC Symbol;Acc:HGNC:16493]	protein_coding	569.325	571.16	652.184	1111.2	1304.77	1200.32	901.493	1.01409	0.112432	9.0196	1.88779e-19	3.57046e-18
ENSG00000147889.18	9	21967752	21995301	CDKN2A	cyclin dependent kinase inhibitor 2A [Source:HGNC Symbol;Acc:HGNC:1787]	protein_coding	243.487	270.572	238.216	80.2325	77.7335	77.7371	164.663	-1.6745	0.185669	-9.01876	1.90235e-19	3.59464e-18
ENSG00000198839.10	7	112206695	112343934	ZNF277	zinc finger protein 277 [Source:HGNC Symbol;Acc:HGNC:13070]	protein_coding	354.967	343.985	433.243	807.355	838.356	817.042	599.158	1.1265	0.125154	9.00095	2.2377e-19	4.22439e-18
ENSG00000052795.13	4	158769026	158908050	FNIP2	folliculin interacting protein 2 [Source:HGNC Symbol;Acc:HGNC:29280]	protein_coding	245.116	334.784	252.079	687.121	751.691	691.031	493.637	1.36321	0.151652	8.9891	2.49273e-19	4.70147e-18
ENSG00000137309.20	6	34236873	34246231	HMGA1	high mobility group AT-hook 1 [Source:HGNC Symbol;Acc:HGNC:5010]	protein_coding	5091.47	5159.21	5163.13	3681.7	3590.8	3623.16	4384.91	-0.50035	0.0556917	-8.98428	2.60444e-19	4.9076e-18
ENSG00000168795.5	9	37438102	37465450	ZBTB5	zinc finger and BTB domain containing 5 [Source:HGNC Symbol;Acc:HGNC:23836]	protein_coding	306.89	300.788	304.717	610.341	626.404	594.932	457.345	1.00542	0.11196	8.98018	2.70336e-19	5.08928e-18
ENSG00000156697.13	X	129906121	129929761	UTP14A	UTP14A small subunit processome component [Source:HGNC Symbol;Acc:HGNC:10665]	protein_coding	521.861	513.877	562.778	253.249	245.019	240.838	389.603	-1.11163	0.123803	-8.97907	2.73075e-19	5.13608e-18
ENSG00000068366.20	X	109624244	109733403	ACSL4	acyl-CoA synthetase long chain family member 4 [Source:HGNC Symbol;Acc:HGNC:3571]	protein_coding	1792.59	1868.61	1970.12	975.106	978.854	1129.51	1452.46	-0.869537	0.0969719	-8.96689	3.04995e-19	5.73115e-18
ENSG00000125868.16	20	17570075	17609919	DSTN	destrin, actin depolymerizing factor [Source:HGNC Symbol;Acc:HGNC:15750]	protein_coding	420.318	507.397	517.191	994.442	967.701	1010.07	736.187	1.04324	0.116389	8.9634	3.14816e-19	5.91022e-18
ENSG00000053372.5	1	19251805	19260128	MRTO4	MRT4 homolog, ribosome maturation factor [Source:HGNC Symbol;Acc:HGNC:18477]	protein_coding	853.435	739.299	947.108	391.427	352.76	337.143	603.529	-1.22991	0.13724	-8.96174	3.19602e-19	5.99454e-18
ENSG00000136068.15	3	58008400	58172251	FLNB	filamin B [Source:HGNC Symbol;Acc:HGNC:3755]	protein_coding	711.427	432.862	628.209	2168.66	1996.42	1585.04	1253.77	1.70106	0.190101	8.94821	3.61309e-19	6.7643e-18
ENSG00000122224.18	1	160796074	160828261	LY9	lymphocyte antigen 9 [Source:HGNC Symbol;Acc:HGNC:6730]	protein_coding	154.996	146.881	138.131	358.198	381.916	410.459	265.097	1.38408	0.154694	8.94722	3.64542e-19	6.81855e-18
ENSG00000164938.14	8	94925972	94949378	TP53INP1	tumor protein p53 inducible nuclear protein 1 [Source:HGNC Symbol;Acc:HGNC:18022]	protein_coding	493.127	476.773	482.746	882.26	931.947	859.431	687.714	0.879884	0.0983671	8.9449	3.72275e-19	6.95679e-18
ENSG00000161011.20	5	179806398	179838078	SQSTM1	sequestosome 1 [Source:HGNC Symbol;Acc:HGNC:11280]	protein_coding	1229.65	1377	1071.78	2313.4	2575.85	2682.71	1875.07	1.04155	0.116462	8.94324	3.77926e-19	7.0559e-18
ENSG00000125124.13	16	56466836	56520087	BBS2	Bardet-Biedl syndrome 2 [Source:HGNC Symbol;Acc:HGNC:967]	protein_coding	78.0404	97.1444	80.0503	286.05	250.985	299.441	181.952	1.71168	0.191415	8.94228	3.81238e-19	7.11119e-18
ENSG00000089159.17	12	120210439	120265771	PXN	paxillin [Source:HGNC Symbol;Acc:HGNC:9718]	protein_coding	262.631	276.718	294.119	564.298	590.242	618.57	434.43	1.09083	0.122056	8.93715	3.9933e-19	7.44182e-18
ENSG00000120438.12	6	159778498	159789703	TCP1	t-complex 1 [Source:HGNC Symbol;Acc:HGNC:11655]	protein_coding	3877.76	3398.95	3441.47	2113.13	2203.43	2142.47	2862.87	-0.730774	0.0817751	-8.93639	4.02109e-19	7.47988e-18
ENSG00000086758.16	X	53532096	53686728	HUWE1	HECT, UBA and WWE domain containing E3 ubiquitin protein ligase 1 [Source:HGNC Symbol;Acc:HGNC:30892]	protein_coding	6628.44	6148.22	6848.27	4136.5	3828.38	4223.11	5302.16	-0.687009	0.077021	-8.91975	4.67322e-19	8.66914e-18
ENSG00000197442.10	6	136557046	136792477	MAP3K5	mitogen-activated protein kinase kinase kinase 5 [Source:HGNC Symbol;Acc:HGNC:6857]	protein_coding	1228.25	1230.55	1189.92	1906.55	1913.73	1865.51	1555.75	0.639625	0.071734	8.91662	4.80734e-19	8.90981e-18
ENSG00000227507.3	6	31580525	31582522	LTB	lymphotoxin beta [Source:HGNC Symbol;Acc:HGNC:6711]	protein_coding	235.559	262.642	273.868	577.448	537.348	583.35	411.703	1.13961	0.127839	8.91436	4.90628e-19	9.08489e-18
ENSG00000261371.6	17	64319415	64413776	PECAM1	platelet and endothelial cell adhesion molecule 1 [Source:HGNC Symbol;Acc:HGNC:8823]	protein_coding	127.192	99.2741	106.191	375.582	308.512	336.505	225.543	1.62302	0.18212	8.91181	5.02048e-19	9.28789e-18
ENSG00000157303.11	9	93058688	93085133	SUSD3	sushi domain containing 3 [Source:HGNC Symbol;Acc:HGNC:28391]	protein_coding	222.785	234.916	238.204	538.672	490.391	500.09	370.843	1.13705	0.127643	8.90801	5.1955e-19	9.60294e-18
ENSG00000041357.16	15	78540405	78552417	PSMA4	proteasome 20S subunit alpha 4 [Source:HGNC Symbol;Acc:HGNC:9533]	protein_coding	1715	1790.92	1989.45	1018.84	1056.29	954.036	1420.76	-0.858565	0.0963837	-8.90778	5.2064e-19	9.61432e-18
ENSG00000063241.8	19	55452985	55462343	ISOC2	isochorismatase domain containing 2 [Source:HGNC Symbol;Acc:HGNC:26278]	protein_coding	364.028	418.645	361.679	104.288	141.707	132.984	253.889	-1.59653	0.179263	-8.90611	5.28554e-19	9.75161e-18
ENSG00000248333.9	1	1635225	1659012	CDK11B	cyclin dependent kinase 11B [Source:HGNC Symbol;Acc:HGNC:1729]	protein_coding	765.53	782.005	745.385	384.324	299.849	355.013	555.351	-1.14003	0.128046	-8.90328	5.42206e-19	9.99439e-18
ENSG00000091592.16	17	5499427	5619424	NLRP1	NLR family pyrin domain containing 1 [Source:HGNC Symbol;Acc:HGNC:14374]	protein_coding	513.454	566.754	477.14	1108.4	974.88	1050.21	781.807	1.00788	0.113262	8.89864	5.65348e-19	1.04115e-17
ENSG00000198873.12	10	119207571	119459745	GRK5	G protein-coupled receptor kinase 5 [Source:HGNC Symbol;Acc:HGNC:4544]	protein_coding	354.645	297.125	321.866	698.276	667.97	675.539	502.57	1.06818	0.120045	8.89819	5.67672e-19	1.04449e-17
ENSG00000114391.13	3	101681091	101686718	RPL24	ribosomal protein L24 [Source:HGNC Symbol;Acc:HGNC:10325]	protein_coding	5398.34	5640.48	5661.49	8052.8	7764.57	7958.04	6745.95	0.509793	0.0573022	8.89657	5.75979e-19	1.05881e-17
ENSG00000104738.18	8	47960185	47978160	MCM4	minichromosome maintenance complex component 4 [Source:HGNC Symbol;Acc:HGNC:6947]	protein_coding	3138.35	2734.13	2830.3	1024.13	1282.87	1458.1	2077.98	-1.21063	0.136148	-8.892	6.00167e-19	1.10228e-17
ENSG00000142230.13	19	47113274	47210636	SAE1	SUMO1 activating enzyme subunit 1 [Source:HGNC Symbol;Acc:HGNC:30660]	protein_coding	1437.42	1518.93	1429.2	833.805	690.281	795.699	1117.56	-0.919789	0.103545	-8.883	6.50837e-19	1.19426e-17
ENSG00000100442.11	14	45115599	45135319	FKBP3	FKBP prolyl isomerase 3 [Source:HGNC Symbol;Acc:HGNC:3719]	protein_coding	874.17	914.09	838.599	484.26	475.443	464.399	675.16	-0.883727	0.0994955	-8.88208	6.56243e-19	1.20309e-17
ENSG00000108344.15	17	39980807	39997959	PSMD3	proteasome 26S subunit, non-ATPase 3 [Source:HGNC Symbol;Acc:HGNC:9560]	protein_coding	1596.16	1690.47	1717.98	989.996	996.286	1047.83	1339.79	-0.721851	0.0813382	-8.87468	7.01363e-19	1.28465e-17
ENSG00000177600.9	11	809965	812880	RPLP2	ribosomal protein lateral stalk subunit P2 [Source:HGNC Symbol;Acc:HGNC:10377]	protein_coding	5391.59	5837.47	5573.88	8521.67	8213.15	8090.63	6938.06	0.563124	0.0634687	8.87247	7.15383e-19	1.30915e-17
ENSG00000158234.12	3	138608606	138633376	FAIM	Fas apoptotic inhibitory molecule [Source:HGNC Symbol;Acc:HGNC:18703]	protein_coding	149.002	209.801	212.247	41.5026	31.0513	27.264	111.811	-2.5281	0.285329	-8.8603	7.97984e-19	1.459e-17
ENSG00000169231.13	1	155195588	155209051	THBS3	thrombospondin 3 [Source:HGNC Symbol;Acc:HGNC:11787]	protein_coding	33.4483	41.4939	42.8362	179.729	187.328	160.539	107.562	2.17912	0.245966	8.85943	8.04235e-19	1.4691e-17
ENSG00000105402.8	19	47487637	47515091	NAPA	NSF attachment protein alpha [Source:HGNC Symbol;Acc:HGNC:7641]	protein_coding	1255.12	1222.13	1288.44	661.049	543.291	673.756	940.631	-1.00453	0.113436	-8.85546	8.33398e-19	1.52101e-17
ENSG00000114270.18	3	48564073	48595329	COL7A1	collagen type VII alpha 1 chain [Source:HGNC Symbol;Acc:HGNC:2214]	protein_coding	14.6015	13.0251	28.2767	221.796	156.907	132.556	94.5272	3.30414	0.373325	8.85057	8.70704e-19	1.58767e-17
ENSG00000114573.10	3	113747033	113812056	ATP6V1A	ATPase H+ transporting V1 subunit A [Source:HGNC Symbol;Acc:HGNC:851]	protein_coding	1395.52	1278.03	1539.7	769.33	690.404	707.162	1063.36	-0.957758	0.108224	-8.84978	8.76943e-19	1.59618e-17
ENSG00000198554.12	14	54938949	55027105	WDHD1	WD repeat and HMG-box DNA binding protein 1 [Source:HGNC Symbol;Acc:HGNC:23170]	protein_coding	738.32	763.186	708.328	343.666	396.776	355.493	550.962	-1.01312	0.11448	-8.84981	8.76722e-19	1.59618e-17
ENSG00000171729.14	1	15152532	15220478	TMEM51	transmembrane protein 51 [Source:HGNC Symbol;Acc:HGNC:25488]	protein_coding	12.6703	10.0704	13.0912	109.64	107.642	102.702	59.3026	3.16794	0.358115	8.84617	9.05736e-19	1.64711e-17
ENSG00000167460.17	19	16067021	16103002	TPM4	tropomyosin 4 [Source:HGNC Symbol;Acc:HGNC:12013]	protein_coding	6379.45	6259.19	6153.63	4404.32	4523.95	4371.23	5348.63	-0.49893	0.0565512	-8.82263	1.11798e-18	2.02944e-17
ENSG00000136827.12	9	129812942	129824244	TOR1A	torsin family 1 member A [Source:HGNC Symbol;Acc:HGNC:3098]	protein_coding	422.896	422.975	408.7	179.022	179.568	191.414	300.762	-1.1904	0.134957	-8.82063	1.13821e-18	2.06432e-17
ENSG00000173530.6	8	23135588	23164027	TNFRSF10D	TNF receptor superfamily member 10d [Source:HGNC Symbol;Acc:HGNC:11907]	protein_coding	25.733	19.3433	31.4022	158.578	184.774	135.529	92.5599	2.65639	0.301294	8.81661	1.17978e-18	2.13781e-17
ENSG00000056558.11	9	120902393	120929173	TRAF1	TNF receptor associated factor 1 [Source:HGNC Symbol;Acc:HGNC:12031]	protein_coding	3066.99	3269.68	3191.47	2154.65	2062.04	2075.18	2636.67	-0.598492	0.0679068	-8.81344	1.21365e-18	2.19331e-17
ENSG00000158158.12	2	96760902	96811874	CNNM4	cyclin and CBS domain divalent metal cation transport mediator 4 [Source:HGNC Symbol;Acc:HGNC:105]	protein_coding	258.731	319.965	228.095	728.935	980.974	731.803	541.417	1.59916	0.181493	8.81117	1.2385e-18	2.23624e-17
ENSG00000204020.6	10	88759982	88779626	LIPN	lipase family member N [Source:HGNC Symbol;Acc:HGNC:23452]	protein_coding	4.67743	4.56865	3.64863	106.387	84.4795	92.0456	49.3012	4.44125	0.504204	8.80845	1.26891e-18	2.28911e-17
ENSG00000154642.11	21	17788974	17819386	C21orf91	chromosome 21 open reading frame 91 [Source:HGNC Symbol;Acc:HGNC:16459]	protein_coding	785.152	860.826	743.37	400.165	413.144	396.537	599.866	-0.982161	0.111538	-8.80559	1.30172e-18	2.34621e-17
ENSG00000023330.15	3	52198086	52214327	ALAS1	5'-aminolevulinate synthase 1 [Source:HGNC Symbol;Acc:HGNC:396]	protein_coding	977.604	952.624	1056.2	491.472	517.836	559.121	759.142	-0.928633	0.105466	-8.80502	1.30827e-18	2.35593e-17
ENSG00000262814.8	17	81703367	81707517	MRPL12	mitochondrial ribosomal protein L12 [Source:HGNC Symbol;Acc:HGNC:10378]	protein_coding	724.336	804.681	747.837	395.523	396.96	365.729	572.511	-0.975135	0.110773	-8.80303	1.33169e-18	2.39598e-17
ENSG00000155100.11	8	91070196	91087095	OTUD6B	OTU deubiquitinase 6B [Source:HGNC Symbol;Acc:HGNC:24281]	protein_coding	417.615	397.934	442.75	159.081	174.47	185.57	296.237	-1.2771	0.145111	-8.8008	1.35843e-18	2.44192e-17
ENSG00000102158.20	X	77825747	77895593	MAGT1	magnesium transporter 1 [Source:HGNC Symbol;Acc:HGNC:28880]	protein_coding	1399.5	1355.41	1352.76	729.87	714.627	831.491	1063.94	-0.852345	0.0968564	-8.8001	1.36697e-18	2.4551e-17
ENSG00000160218.13	21	44012309	44106552	TRAPPC10	trafficking protein particle complex 10 [Source:HGNC Symbol;Acc:HGNC:11868]	protein_coding	1504.13	1638.96	1553.84	744.997	553.008	751.96	1124.48	-1.19772	0.136109	-8.79975	1.3712e-18	2.46052e-17
ENSG00000141030.13	17	17246616	17281273	COPS3	COP9 signalosome subunit 3 [Source:HGNC Symbol;Acc:HGNC:2239]	protein_coding	995.45	1131.99	747.14	342.495	353.239	284.269	642.43	-1.55107	0.176509	-8.78749	1.52934e-18	2.74187e-17
ENSG00000171067.11	11	68261338	68272001	C11orf24	chromosome 11 open reading frame 24 [Source:HGNC Symbol;Acc:HGNC:1174]	protein_coding	397.239	443.569	412.584	172.039	142.475	175.057	290.494	-1.3612	0.154944	-8.78513	1.5619e-18	2.79778e-17
ENSG00000125817.8	20	3783851	3786740	CENPB	centromere protein B [Source:HGNC Symbol;Acc:HGNC:1852]	protein_coding	628.075	625.756	716.435	291.341	324.877	305.937	482.07	-1.09467	0.12461	-8.78477	1.5668e-18	2.8041e-17
ENSG00000175387.16	18	47808957	47931146	SMAD2	SMAD family member 2 [Source:HGNC Symbol;Acc:HGNC:6768]	protein_coding	904.442	873.609	956.661	1526.84	1484.51	1500.61	1207.78	0.723538	0.0823938	8.78146	1.6137e-18	2.88549e-17
ENSG00000254772.10	11	62559596	62574086	EEF1G	eukaryotic translation elongation factor 1 gamma [Source:HGNC Symbol;Acc:HGNC:3213]	protein_coding	19565	20394.2	20147.9	28057	27086.9	27235	23747.7	0.454775	0.0517915	8.78088	1.62196e-18	2.89771e-17
ENSG00000141179.14	17	55751051	55842830	PCTP	phosphatidylcholine transfer protein [Source:HGNC Symbol;Acc:HGNC:8752]	protein_coding	185.041	190.25	198.097	466.045	411.755	470.534	320.287	1.23501	0.140663	8.77991	1.6361e-18	2.92039e-17
ENSG00000074660.16	17	1633858	1645744	SCARF1	scavenger receptor class F member 1 [Source:HGNC Symbol;Acc:HGNC:16820]	protein_coding	108.037	127.004	105.971	316.502	304.065	337.639	216.536	1.48716	0.169435	8.77719	1.67609e-18	2.98911e-17
ENSG00000115568.16	2	218633329	218659655	ZNF142	zinc finger protein 142 [Source:HGNC Symbol;Acc:HGNC:12927]	protein_coding	491.635	530.898	504.05	243.381	198.184	209.203	362.892	-1.22942	0.140072	-8.77709	1.67754e-18	2.98911e-17
ENSG00000119139.21	9	69121264	69274615	TJP2	tight junction protein 2 [Source:HGNC Symbol;Acc:HGNC:11828]	protein_coding	1360.84	1233.13	1396.42	2219.18	2412.85	2203.06	1804.25	0.777198	0.088635	8.76853	1.81019e-18	3.22265e-17
ENSG00000196642.19	9	136807943	136841187	RABL6	RAB, member RAS oncogene family like 6 [Source:HGNC Symbol;Acc:HGNC:24703]	protein_coding	1278.08	1390.66	1285.88	618.366	749.663	611.115	988.96	-1.00154	0.114289	-8.76327	1.89663e-18	3.37357e-17
ENSG00000129474.16	14	22971177	22982551	AJUBA	ajuba LIM protein [Source:HGNC Symbol;Acc:HGNC:20250]	protein_coding	8.34947	13.7628	3.39631	178.761	124.069	101.783	71.687	3.99315	0.45692	8.73928	2.34605e-18	4.16932e-17
ENSG00000177119.17	12	45215987	45482280	ANO6	anoctamin 6 [Source:HGNC Symbol;Acc:HGNC:25240]	protein_coding	849.525	888.376	880.838	1394.54	1410.97	1437.36	1143.6	0.696317	0.0797113	8.73549	2.42609e-18	4.30779e-17
ENSG00000139505.12	13	25246222	25287488	MTMR6	myotubularin related protein 6 [Source:HGNC Symbol;Acc:HGNC:7453]	protein_coding	424.118	392.669	397.761	178.861	144.164	158.449	282.67	-1.33352	0.15267	-8.73465	2.44403e-18	4.33586e-17
ENSG00000110031.13	11	58526871	58578220	LPXN	leupaxin [Source:HGNC Symbol;Acc:HGNC:14061]	protein_coding	1590.83	1543.06	1518.38	954.254	955.483	869.528	1238.59	-0.743342	0.08515	-8.7298	2.55128e-18	4.52217e-17
ENSG00000048828.17	9	93451685	93566112	FAM120A	family with sequence similarity 120A [Source:HGNC Symbol;Acc:HGNC:13247]	protein_coding	2808.36	2935.42	3064.21	1922.97	1883.36	1928.2	2423.75	-0.618425	0.0708562	-8.72788	2.59485e-18	4.5954e-17
ENSG00000078804.13	20	34704339	34713439	TP53INP2	tumor protein p53 inducible nuclear protein 2 [Source:HGNC Symbol;Acc:HGNC:16104]	protein_coding	91.7589	82.3858	84.3619	276.088	264.325	242.955	173.646	1.59913	0.183373	8.72065	2.76602e-18	4.89001e-17
ENSG00000126457.22	19	49675786	49689029	PRMT1	protein arginine methyltransferase 1 [Source:HGNC Symbol;Acc:HGNC:5187]	protein_coding	2695.72	2721.13	2683.93	1829.16	1655.93	1724.84	2218.45	-0.636782	0.0730258	-8.71996	2.783e-18	4.91574e-17
ENSG00000097007.19	9	130713016	130887675	ABL1	ABL proto-oncogene 1, non-receptor tyrosine kinase [Source:HGNC Symbol;Acc:HGNC:76]	protein_coding	1111.96	1112.13	1055.59	509.731	515.67	621.265	821.057	-0.996268	0.11428	-8.71782	2.83613e-18	5.00525e-17
ENSG00000132603.15	16	69337996	69343106	NIP7	nucleolar pre-rRNA processing protein NIP7 [Source:HGNC Symbol;Acc:HGNC:24328]	protein_coding	666.983	617.639	525.353	257.259	220.259	192.035	413.255	-1.43645	0.164781	-8.71734	2.84814e-18	5.02208e-17
ENSG00000138777.20	4	105369077	105474067	PPA2	inorganic pyrophosphatase 2 [Source:HGNC Symbol;Acc:HGNC:28883]	protein_coding	725.581	768.828	755.188	401.436	402.456	361.681	569.195	-0.949125	0.108891	-8.71629	2.87469e-18	5.06448e-17
ENSG00000108848.16	17	50719565	50756219	LUC7L3	LUC7 like 3 pre-mRNA splicing factor [Source:HGNC Symbol;Acc:HGNC:24309]	protein_coding	1921.15	1804.1	1785.01	2784.03	2904.05	2788.66	2331.17	0.621006	0.071262	8.7144	2.92308e-18	5.14399e-17
ENSG00000177542.11	11	790475	798281	SLC25A22	solute carrier family 25 member 22 [Source:HGNC Symbol;Acc:HGNC:19954]	protein_coding	526.853	417.624	532.106	139.717	184.095	177.806	329.7	-1.55796	0.178781	-8.71433	2.92488e-18	5.14399e-17
ENSG00000197928.11	19	53235381	53254898	ZNF677	zinc finger protein 677 [Source:HGNC Symbol;Acc:HGNC:28730]	protein_coding	29.0808	55.8736	61.2932	250.041	251.384	283.058	155.122	2.44994	0.281576	8.70081	3.29531e-18	5.79046e-17
ENSG00000170889.14	19	54200809	54249003	RPS9	ribosomal protein S9 [Source:HGNC Symbol;Acc:HGNC:10442]	protein_coding	6052	6340.32	6451.23	9128.98	8795.48	8921.01	7614.84	0.510821	0.0587805	8.69032	3.61427e-18	6.33448e-17
ENSG00000124614.16	6	34417454	34426069	RPS10	ribosomal protein S10 [Source:HGNC Symbol;Acc:HGNC:10383]	protein_coding	6895.61	6989.62	6977.79	9991.4	9688.52	9438.56	8330.25	0.481051	0.0553559	8.69014	3.61997e-18	6.339e-17
ENSG00000141293.16	17	48133442	48430275	SKAP1	src kinase associated phosphoprotein 1 [Source:HGNC Symbol;Acc:HGNC:15605]	protein_coding	420.268	431.8	374.21	785.325	791.113	863.775	611.082	0.991053	0.114059	8.68891	3.65919e-18	6.40216e-17
ENSG00000100316.16	22	39312882	39320389	RPL3	ribosomal protein L3 [Source:HGNC Symbol;Acc:HGNC:10332]	protein_coding	20872.8	21348.1	21320.3	28653.1	27900.3	28785.1	24813.3	0.425533	0.0489865	8.68674	3.72981e-18	6.5201e-17
ENSG00000147604.14	8	73290242	73295789	RPL7	ribosomal protein L7 [Source:HGNC Symbol;Acc:HGNC:10363]	protein_coding	14311.2	14563.9	14839.8	19849	19447.3	19669.7	17113.5	0.43184	0.0497174	8.68589	3.75779e-18	6.56337e-17
ENSG00000134061.5	5	67179613	67196799	CD180	CD180 molecule [Source:HGNC Symbol;Acc:HGNC:6726]	protein_coding	451.566	480.282	667.622	168.953	172.551	175.995	352.828	-1.6224	0.186817	-8.68443	3.80632e-18	6.64242e-17
ENSG00000173511.10	11	64234584	64239264	VEGFB	vascular endothelial growth factor B [Source:HGNC Symbol;Acc:HGNC:12681]	protein_coding	294.451	353.427	302.097	669.159	648.619	707.285	495.84	1.09372	0.125942	8.68431	3.81043e-18	6.64389e-17
ENSG00000185115.6	15	29264989	29269822	NSMCE3	NSE3 homolog, SMC5-SMC6 complex component [Source:HGNC Symbol;Acc:HGNC:7677]	protein_coding	271.626	269.839	264.011	572.54	527.926	552.081	409.67	1.0366	0.119379	8.68325	3.8463e-18	6.70068e-17
ENSG00000187239.17	9	129887187	130043194	FNBP1	formin binding protein 1 [Source:HGNC Symbol;Acc:HGNC:17069]	protein_coding	8563.17	7155.18	7686.93	12621.6	12878.9	12918.4	10304	0.715082	0.0823606	8.68233	3.87745e-18	6.74915e-17
ENSG00000105698.16	19	35268962	35279821	USF2	upstream transcription factor 2, c-fos interacting [Source:HGNC Symbol;Acc:HGNC:12594]	protein_coding	812.786	859.625	724.631	1487.54	1472.75	1393.89	1125.2	0.860118	0.0991059	8.67877	4.00073e-18	6.95777e-17
ENSG00000254087.8	8	55879835	56014169	LYN	LYN proto-oncogene, Src family tyrosine kinase [Source:HGNC Symbol;Acc:HGNC:6735]	protein_coding	2651.45	2911.87	2885.45	4484.19	4268.47	4263.28	3577.45	0.623909	0.0719097	8.67628	4.08938e-18	7.10586e-17
ENSG00000235194.9	14	23295652	23302859	PPP1R3E	protein phosphatase 1 regulatory subunit 3E [Source:HGNC Symbol;Acc:HGNC:14943]	protein_coding	153.476	124.03	204.595	490.987	487.904	517.591	329.764	1.65336	0.190572	8.67577	4.10759e-18	7.13141e-17
ENSG00000203896.10	20	63736283	63739103	LIME1	Lck interacting transmembrane adaptor 1 [Source:HGNC Symbol;Acc:HGNC:26016]	protein_coding	298.452	313.49	316.958	112.281	109.326	126.23	212.789	-1.41603	0.163229	-8.67514	4.13032e-18	7.16475e-17
ENSG00000177150.13	18	13663347	13726663	FAM210A	family with sequence similarity 210 member A [Source:HGNC Symbol;Acc:HGNC:28346]	protein_coding	371.279	404.479	366.679	775.108	794.671	705.578	569.632	0.993903	0.114576	8.67465	4.14834e-18	7.18987e-17
ENSG00000070759.17	1	45343883	45491163	TESK2	testis associated actin remodelling kinase 2 [Source:HGNC Symbol;Acc:HGNC:11732]	protein_coding	128.825	132.931	98.1195	327.911	387.301	367.374	240.41	1.58733	0.183098	8.66929	4.34836e-18	7.53011e-17
ENSG00000177311.11	3	141324213	141449792	ZBTB38	zinc finger and BTB domain containing 38 [Source:HGNC Symbol;Acc:HGNC:26636]	protein_coding	946.072	1051.42	960.498	394.927	516.565	447.3	719.464	-1.12532	0.130039	-8.65376	4.98309e-18	8.62193e-17
ENSG00000123989.14	2	219538948	219543809	CHPF	chondroitin polymerizing factor [Source:HGNC Symbol;Acc:HGNC:24291]	protein_coding	317.993	358.102	286.375	118.963	105.617	101.538	214.765	-1.56074	0.180356	-8.65364	4.98808e-18	8.62322e-17
ENSG00000175792.12	3	128064778	128153914	RUVBL1	RuvB like AAA ATPase 1 [Source:HGNC Symbol;Acc:HGNC:10474]	protein_coding	830.019	796.291	771.054	413.673	393.979	446.287	608.55	-0.935936	0.108158	-8.65344	4.99695e-18	8.6312e-17
ENSG00000102007.11	X	49171898	49175235	PLP2	proteolipid protein 2 [Source:HGNC Symbol;Acc:HGNC:9087]	protein_coding	501.5	475.118	484.473	903.521	841.505	910.842	686.16	0.862134	0.0996797	8.64904	5.19358e-18	8.96323e-17
ENSG00000203709.12	1	207801518	207879115	MIR29B2CHG	MIR29B2 and MIR29C host gene [Source:HGNC Symbol;Acc:HGNC:32018]	lncRNA	181.285	215.561	204.479	626.123	615.573	727.54	428.427	1.71362	0.143141	11.9716	5.00576e-33	1.94421e-31
ENSG00000027697.15	6	137197485	137219449	IFNGR1	interferon gamma receptor 1 [Source:HGNC Symbol;Acc:HGNC:5439]	protein_coding	643.602	693.35	750.631	1226.74	1314.49	1409.45	1006.38	0.921464	0.10655	8.64821	5.23143e-18	9.02089e-17
ENSG00000128218.8	22	23752743	23754425	VPREB3	V-set pre-B cell surrogate light chain 3 [Source:HGNC Symbol;Acc:HGNC:12710]	protein_coding	57.1844	48.3582	59.3152	202.832	202.033	191.335	126.843	1.85784	0.214916	8.64448	5.40504e-18	9.31234e-17
ENSG00000197746.14	10	71816298	71851325	PSAP	prosaposin [Source:HGNC Symbol;Acc:HGNC:9498]	protein_coding	4151.02	3346.82	3568.19	7077.27	6330.8	6729.71	5200.64	0.86411	0.0999688	8.64379	5.4379e-18	9.36102e-17
ENSG00000184178.16	4	52872982	53366066	SCFD2	sec1 family domain containing 2 [Source:HGNC Symbol;Acc:HGNC:30676]	protein_coding	366.24	358.749	411.425	140.235	135.628	161.732	262.335	-1.37669	0.159312	-8.64148	5.54874e-18	9.54373e-17
ENSG00000120451.11	11	130866250	130916479	SNX19	sorting nexin 19 [Source:HGNC Symbol;Acc:HGNC:21532]	protein_coding	913.33	960.269	1065.89	505.085	406.673	394.922	707.695	-1.16926	0.135366	-8.63777	5.73225e-18	9.85103e-17
ENSG00000143549.21	1	154155304	154194648	TPM3	tropomyosin 3 [Source:HGNC Symbol;Acc:HGNC:12012]	protein_coding	6711.87	6270.27	6552.38	4586.22	4538.92	4548.54	5534.7	-0.514536	0.0595883	-8.63485	5.88028e-18	1.00969e-16
ENSG00000167604.15	19	35887653	35902303	NFKBID	NFKB inhibitor delta [Source:HGNC Symbol;Acc:HGNC:15671]	protein_coding	291.032	311.452	305.574	630.419	588.527	691.14	469.691	1.07225	0.124233	8.63095	6.08431e-18	1.04384e-16
ENSG00000187764.12	9	89360787	89498130	SEMA4D	semaphorin 4D [Source:HGNC Symbol;Acc:HGNC:10732]	protein_coding	2950.16	2285.87	3255.54	1278.81	1314.71	1219.08	2050.7	-1.15337	0.133644	-8.63019	6.12497e-18	1.04993e-16
ENSG00000139233.7	12	66116555	66130750	LLPH	LLP homolog, long-term synaptic facilitation factor [Source:HGNC Symbol;Acc:HGNC:28229]	protein_coding	515.063	532.816	534.653	268.329	251.491	242.549	390.817	-1.05212	0.121966	-8.62631	6.33616e-18	1.08521e-16
ENSG00000197747.9	1	151982915	151993859	S100A10	S100 calcium binding protein A10 [Source:HGNC Symbol;Acc:HGNC:10487]	protein_coding	23.1228	14.0788	11.6846	141.366	126.462	119.585	72.7166	2.9612	0.343465	8.62155	6.60565e-18	1.13042e-16
ENSG00000131844.16	5	71587288	71658706	MCCC2	methylcrotonoyl-CoA carboxylase 2 [Source:HGNC Symbol;Acc:HGNC:6937]	protein_coding	1820.1	1874.23	1796.72	1202.31	1138.93	1169.23	1500.25	-0.645511	0.0749305	-8.6148	7.00662e-18	1.1974e-16
ENSG00000173930.9	5	102233986	102296284	SLCO4C1	solute carrier organic anion transporter family member 4C1 [Source:HGNC Symbol;Acc:HGNC:23612]	protein_coding	275.438	251.463	236.098	74.6792	89.3413	79.7229	167.79	-1.64913	0.191431	-8.61476	7.00885e-18	1.1974e-16
ENSG00000165609.13	10	12165330	12196144	NUDT5	nudix hydrolase 5 [Source:HGNC Symbol;Acc:HGNC:8052]	protein_coding	765.079	821.015	727.559	368.421	309.571	387.883	563.255	-1.11952	0.13016	-8.60111	7.89454e-18	1.34758e-16
ENSG00000160877.6	19	13116862	13141147	NACC1	nucleus accumbens associated 1 [Source:HGNC Symbol;Acc:HGNC:20967]	protein_coding	1083.67	1286.31	1281.57	639.065	605.785	651.774	924.696	-0.943408	0.109748	-8.5961	8.24717e-18	1.40659e-16
ENSG00000103035.11	16	74296814	74306288	PSMD7	proteasome 26S subunit, non-ATPase 7 [Source:HGNC Symbol;Acc:HGNC:9565]	protein_coding	958.177	888.609	960.007	496.804	501.382	540.787	724.294	-0.866867	0.100879	-8.59315	8.46206e-18	1.44203e-16
ENSG00000266714.9	17	75588058	75626849	MYO15B	myosin XVB [Source:HGNC Symbol;Acc:HGNC:14083]	protein_coding	3.47471	1.92709	7.07548	81.4922	95.0131	237.156	71.0231	5.59516	0.651383	8.58966	8.72303e-18	1.48525e-16
ENSG00000259820.1	8	134792020	134798272	AC083843.2	novel transcript	lncRNA	127.712	139.272	110.489	445.309	461.935	442.462	287.863	1.83366	0.153822	11.9207	9.23371e-33	3.53895e-31
ENSG00000172731.14	10	70298970	70382650	LRRC20	leucine rich repeat containing 20 [Source:HGNC Symbol;Acc:HGNC:23421]	protein_coding	217.846	231.925	233.23	66.462	65.8418	78.7835	149.015	-1.69371	0.197277	-8.58543	9.04963e-18	1.53957e-16
ENSG00000107242.20	9	68705240	69009176	PIP5K1B	phosphatidylinositol-4-phosphate 5-kinase type 1 beta [Source:HGNC Symbol;Acc:HGNC:8995]	protein_coding	487.792	457.673	476.64	198.157	231.587	206.725	343.096	-1.16128	0.135292	-8.5835	9.20283e-18	1.56433e-16
ENSG00000008952.17	3	169966635	169998373	SEC62	SEC62 homolog, preprotein translocation factor [Source:HGNC Symbol;Acc:HGNC:11846]	protein_coding	2102.45	2645.68	2288.39	1280.91	1187.93	1113.54	1769.82	-0.973508	0.113419	-8.58327	9.22123e-18	1.56614e-16
ENSG00000075142.14	7	88205115	88226993	SRI	sorcin [Source:HGNC Symbol;Acc:HGNC:11292]	protein_coding	1062.06	993.637	1058.15	592.606	554.851	609.595	811.815	-0.825111	0.0961314	-8.58315	9.23082e-18	1.56646e-16
ENSG00000112679.14	6	291630	351355	DUSP22	dual specificity phosphatase 22 [Source:HGNC Symbol;Acc:HGNC:16077]	protein_coding	1240.63	1428.32	1310.31	2529.3	2267.12	2231.81	1834.58	0.821289	0.0958388	8.56948	1.03954e-17	1.76261e-16
ENSG00000124120.11	20	44475874	44494603	TTPAL	alpha tocopherol transfer protein like [Source:HGNC Symbol;Acc:HGNC:16114]	protein_coding	671.362	624.336	836.831	298.238	273.298	298.74	500.468	-1.28943	0.150518	-8.56666	1.06534e-17	1.80486e-16
ENSG00000089195.15	20	5937228	5950558	TRMT6	tRNA methyltransferase 6 [Source:HGNC Symbol;Acc:HGNC:20900]	protein_coding	315.985	337.123	350.375	116.829	140.376	123.058	230.624	-1.40022	0.163471	-8.56556	1.07553e-17	1.82061e-16
ENSG00000142046.15	19	41350911	41384083	TMEM91	transmembrane protein 91 [Source:HGNC Symbol;Acc:HGNC:32393]	protein_coding	26.6723	31.4391	20.6063	177.502	180.292	124.407	93.4865	2.61434	0.305268	8.56408	1.0894e-17	1.84255e-16
ENSG00000157020.18	3	10293131	10321112	SEC13	SEC13 homolog, nuclear pore and COPII coat complex component [Source:HGNC Symbol;Acc:HGNC:10697]	protein_coding	878.777	781.47	844.495	453.106	452.324	433.34	640.585	-0.903416	0.105496	-8.56354	1.09454e-17	1.8497e-16
ENSG00000148334.16	9	128120693	128128462	PTGES2	prostaglandin E synthase 2 [Source:HGNC Symbol;Acc:HGNC:17822]	protein_coding	527.599	532.848	503.151	261.159	254.733	239.522	386.502	-1.04972	0.122736	-8.5527	1.20245e-17	2.02869e-16
ENSG00000188486.3	11	119093854	119095467	H2AX	H2A.X variant histone [Source:HGNC Symbol;Acc:HGNC:4739]	protein_coding	998.039	1084.58	978.191	557.489	587.219	573.344	796.476	-0.833924	0.0975181	-8.55148	1.21515e-17	2.04842e-16
ENSG00000185942.13	8	62248591	63014000	NKAIN3	sodium/potassium transporting ATPase interacting 3 [Source:HGNC Symbol;Acc:HGNC:26829]	protein_coding	21.3583	17.5457	23.1608	181.833	110.875	124.256	79.8381	2.7552	0.322194	8.55137	1.21633e-17	2.0487e-16
ENSG00000167986.15	11	61299451	61342596	DDB1	damage specific DNA binding protein 1 [Source:HGNC Symbol;Acc:HGNC:2717]	protein_coding	3896.58	3482.99	3959.17	1838.38	2250.13	1814.85	2873.68	-0.942303	0.110197	-8.55107	1.21952e-17	2.05237e-16
ENSG00000188677.15	22	43999211	44172939	PARVB	parvin beta [Source:HGNC Symbol;Acc:HGNC:14653]	protein_coding	1417.58	1168.71	1370.12	3177.2	3888.56	2615.13	2272.88	1.29059	0.150935	8.55063	1.22423e-17	2.05859e-16
ENSG00000135365.16	11	45929319	46121454	PHF21A	PHD finger protein 21A [Source:HGNC Symbol;Acc:HGNC:24156]	protein_coding	575.446	626.646	713.053	1373.31	1539.66	1223.82	1008.66	1.11283	0.130152	8.55028	1.22787e-17	2.06301e-16
ENSG00000133026.13	17	8474207	8630761	MYH10	myosin heavy chain 10 [Source:HGNC Symbol;Acc:HGNC:7568]	protein_coding	460.352	292.389	324.405	1041.4	939.47	1156.2	702.369	1.54595	0.180815	8.54993	1.23164e-17	2.06763e-16
ENSG00000130726.12	19	58544064	58550722	TRIM28	tripartite motif containing 28 [Source:HGNC Symbol;Acc:HGNC:16384]	protein_coding	3245.23	2981.18	3177.75	1928.08	1747.96	2005.16	2514.23	-0.727022	0.085096	-8.54355	1.30158e-17	2.18324e-16
ENSG00000108561.8	17	5432777	5448830	C1QBP	complement C1q binding protein [Source:HGNC Symbol;Acc:HGNC:1243]	protein_coding	2264.12	2188.17	2229.44	1422.69	1259.4	1409.57	1795.56	-0.707442	0.0828107	-8.54288	1.30917e-17	2.19415e-16
ENSG00000139719.11	12	122229564	122266494	VPS33A	VPS33A core subunit of CORVET and HOPS complexes [Source:HGNC Symbol;Acc:HGNC:18179]	protein_coding	528.101	472.44	495.694	238.872	233.069	213.584	363.627	-1.12707	0.131937	-8.54252	1.31322e-17	2.19913e-16
ENSG00000163191.6	1	152032506	152047907	S100A11	S100 calcium binding protein A11 [Source:HGNC Symbol;Acc:HGNC:10488]	protein_coding	239.221	256.299	269.826	91.2745	69.0365	77.7298	167.231	-1.68136	0.1969	-8.53915	1.35212e-17	2.26241e-16
ENSG00000142507.10	17	4796144	4798502	PSMB6	proteasome 20S subunit beta 6 [Source:HGNC Symbol;Acc:HGNC:9543]	protein_coding	661.752	662.608	655.68	363.225	323.574	335.038	500.313	-0.953568	0.111812	-8.5283	1.4852e-17	2.48304e-16
ENSG00000111845.5	6	10694972	10709782	PAK1IP1	PAK1 interacting protein 1 [Source:HGNC Symbol;Acc:HGNC:20882]	protein_coding	372.652	378.161	404.739	120.777	162.439	147.487	264.376	-1.42528	0.16715	-8.52694	1.50274e-17	2.5103e-16
ENSG00000114686.9	3	131462212	131502983	MRPL3	mitochondrial ribosomal protein L3 [Source:HGNC Symbol;Acc:HGNC:10379]	protein_coding	1371.9	1234.41	1253.1	749.315	758.773	756.127	1020.6	-0.769641	0.0902628	-8.52667	1.50624e-17	2.51407e-16
ENSG00000173531.15	3	49683947	49689501	MST1	macrophage stimulating 1 [Source:HGNC Symbol;Acc:HGNC:7380]	protein_coding	89.8382	77.1292	94.6391	313.31	287.506	246.143	184.761	1.70201	0.199816	8.51786	1.62522e-17	2.71044e-16
ENSG00000173674.11	X	20124525	20141838	EIF1AX	eukaryotic translation initiation factor 1A X-linked [Source:HGNC Symbol;Acc:HGNC:3250]	protein_coding	1598.14	1534.3	1638.32	932.706	1000.68	878.723	1263.81	-0.762579	0.0896718	-8.50411	1.8299e-17	3.04928e-16
ENSG00000139370.12	12	128793194	128823958	SLC15A4	solute carrier family 15 member 4 [Source:HGNC Symbol;Acc:HGNC:23090]	protein_coding	515.334	695.349	677.126	1323.34	1374.47	1399.72	997.557	1.12038	0.13175	8.50387	1.83375e-17	3.0532e-16
ENSG00000160949.17	8	144428775	144444440	TONSL	tonsoku like, DNA repair protein [Source:HGNC Symbol;Acc:HGNC:7801]	protein_coding	411.713	473.543	413.996	191.616	174.731	187.652	308.875	-1.2296	0.144671	-8.49925	1.90826e-17	3.17465e-16
ENSG00000163960.12	3	196347662	196432430	UBXN7	UBX domain protein 7 [Source:HGNC Symbol;Acc:HGNC:29119]	protein_coding	1167.8	744.69	944.513	2312.94	2816.72	2361.45	1724.68	1.39242	0.163941	8.49339	2.00692e-17	3.33606e-16
ENSG00000180353.11	3	121631399	121660927	HCLS1	hematopoietic cell-specific Lyn substrate 1 [Source:HGNC Symbol;Acc:HGNC:4844]	protein_coding	3273.79	3344.83	3283.99	2325.87	2269.12	2312.84	2801.74	-0.519563	0.0611733	-8.4933	2.00859e-17	3.3361e-16
ENSG00000198719.9	6	170282206	170306565	DLL1	delta like canonical Notch ligand 1 [Source:HGNC Symbol;Acc:HGNC:2908]	protein_coding	32.4045	39.6538	48.8478	168.72	177.667	173.397	106.782	2.11332	0.248907	8.49041	2.05913e-17	3.41725e-16
ENSG00000041802.11	3	194640791	194672463	LSG1	large 60S subunit nuclear export GTPase 1 [Source:HGNC Symbol;Acc:HGNC:25652]	protein_coding	692.812	756.749	708.221	390.215	335.015	358.322	540.222	-0.994785	0.117185	-8.48899	2.08438e-17	3.45632e-16
ENSG00000250264.1	6	32813767	32838822	AL669918.1	novel protein, TAP2-HLA-DOB readthrough	protein_coding	561.36	573.529	658.283	200.066	247.719	268.068	418.171	-1.32515	0.156119	-8.48807	2.10092e-17	3.48092e-16
ENSG00000163507.14	3	108549864	108589644	CIP2A	cellular inhibitor of PP2A [Source:HGNC Symbol;Acc:HGNC:29302]	protein_coding	607.415	568.07	648.143	305.728	286.542	301.838	452.956	-1.027	0.120999	-8.48769	2.10781e-17	3.48948e-16
ENSG00000135766.9	1	231363751	231422287	EGLN1	egl-9 family hypoxia inducible factor 1 [Source:HGNC Symbol;Acc:HGNC:1232]	protein_coding	584.632	444.525	568.702	1103.88	1260.38	1149.23	851.892	1.1389	0.134257	8.48302	2.1942e-17	3.62954e-16
ENSG00000038427.16	5	83471618	83582303	VCAN	versican [Source:HGNC Symbol;Acc:HGNC:2464]	protein_coding	48.0465	84.7263	82.4413	319.669	393.659	283.004	201.924	2.23413	0.263409	8.4816	2.22116e-17	3.67116e-16
ENSG00000113575.10	5	134194332	134226073	PPP2CA	protein phosphatase 2 catalytic subunit alpha [Source:HGNC Symbol;Acc:HGNC:9299]	protein_coding	1783.94	1811.38	1727.2	1156.61	1040.11	1074.48	1432.29	-0.702503	0.0828388	-8.48036	2.24499e-17	3.70751e-16
ENSG00000108651.10	17	31860904	31901708	UTP6	UTP6 small subunit processome component [Source:HGNC Symbol;Acc:HGNC:18279]	protein_coding	716.867	733.307	699.718	399.271	384.41	388.063	553.606	-0.875225	0.103214	-8.47971	2.25754e-17	3.72522e-16
ENSG00000117305.15	1	23801885	23838620	HMGCL	3-hydroxy-3-methylglutaryl-CoA lyase [Source:HGNC Symbol;Acc:HGNC:5005]	protein_coding	272.668	259.621	289.927	556.881	567.123	541.377	414.599	1.01949	0.120234	8.47919	2.26762e-17	3.7388e-16
ENSG00000124191.18	20	43914852	44069616	TOX2	TOX high mobility group box family member 2 [Source:HGNC Symbol;Acc:HGNC:16095]	protein_coding	234.159	222.291	245.016	573.404	531.685	476.397	380.492	1.17292	0.138494	8.46907	2.47352e-17	4.07169e-16
ENSG00000005175.10	12	47661249	47706030	RPAP3	RNA polymerase II associated protein 3 [Source:HGNC Symbol;Acc:HGNC:26151]	protein_coding	503.75	531.159	491.816	248.459	225.577	250.296	375.176	-1.0761	0.12714	-8.4639	2.58575e-17	4.25299e-16
ENSG00000198034.11	X	72255679	72277248	RPS4X	ribosomal protein S4 X-linked [Source:HGNC Symbol;Acc:HGNC:10424]	protein_coding	10514.9	10677.2	10768.1	14087	14326.7	14204.3	12429.7	0.415226	0.0490769	8.46072	2.65734e-17	4.36366e-16
ENSG00000172349.17	15	81159575	81314058	IL16	interleukin 16 [Source:HGNC Symbol;Acc:HGNC:5980]	protein_coding	1803.94	1742.33	1853.49	2641.4	2686.37	2697.76	2237.55	0.572374	0.0676554	8.46014	2.67046e-17	4.38167e-16
ENSG00000169258.7	5	176595802	176610156	GPRIN1	G protein regulated inducer of neurite outgrowth 1 [Source:HGNC Symbol;Acc:HGNC:24835]	protein_coding	110.557	124.764	115.141	12.9075	19.2896	19.9307	67.0983	-2.75528	0.325849	-8.45569	2.77438e-17	4.54483e-16
ENSG00000065989.16	19	10416773	10469630	PDE4A	phosphodiesterase 4A [Source:HGNC Symbol;Acc:HGNC:8780]	protein_coding	151.427	144.381	121.65	351.442	347.151	382.274	249.721	1.36809	0.161925	8.44895	2.93936e-17	4.81121e-16
ENSG00000138760.10	4	76158737	76234536	SCARB2	scavenger receptor class B member 2 [Source:HGNC Symbol;Acc:HGNC:1665]	protein_coding	322.348	238.733	220.652	43.5504	69.2908	57.6549	158.705	-2.20453	0.260962	-8.44768	2.97142e-17	4.85979e-16
ENSG00000114757.19	3	179794958	180037053	PEX5L	peroxisomal biogenesis factor 5 like [Source:HGNC Symbol;Acc:HGNC:30024]	protein_coding	115.097	112.337	112.052	14.148	16.1312	7.63009	62.8991	-3.15786	0.373948	-8.44466	3.04926e-17	4.98307e-16
ENSG00000156650.14	10	74824927	75032624	KAT6B	lysine acetyltransferase 6B [Source:HGNC Symbol;Acc:HGNC:17582]	protein_coding	665.16	669.177	711.5	1159.32	1130.52	1126.1	910.296	0.740891	0.0877635	8.4419	3.12221e-17	5.09819e-16
ENSG00000109323.11	4	102630770	102760994	MANBA	mannosidase beta [Source:HGNC Symbol;Acc:HGNC:6831]	protein_coding	290.819	304.182	275.808	577.06	568.633	626.43	440.489	1.02296	0.121215	8.43921	3.19488e-17	5.20848e-16
ENSG00000186314.11	5	145471799	145835369	PRELID2	PRELI domain containing 2 [Source:HGNC Symbol;Acc:HGNC:28306]	protein_coding	13.0823	12.113	5.53093	142.1	104.325	96.8566	62.3346	3.53255	0.418728	8.43637	3.27357e-17	5.33249e-16
ENSG00000135829.17	1	182839347	182887982	DHX9	DExH-box helicase 9 [Source:HGNC Symbol;Acc:HGNC:2750]	protein_coding	3614.16	4066.85	3204.32	1434.2	1629.01	1922.4	2645.16	-1.12768	0.133685	-8.43532	3.30302e-17	5.37614e-16
ENSG00000128708.13	2	171922448	171983686	HAT1	histone acetyltransferase 1 [Source:HGNC Symbol;Acc:HGNC:4821]	protein_coding	751.564	848.942	807.589	409.065	441.897	389.633	608.115	-0.956788	0.113592	-8.42304	3.66849e-17	5.96622e-16
ENSG00000151575.14	15	56244009	56445997	TEX9	testis expressed 9 [Source:HGNC Symbol;Acc:HGNC:29585]	protein_coding	424.054	456.06	434.615	201.84	208.812	191.446	319.471	-1.12668	0.133778	-8.42197	3.70208e-17	6.01602e-16
ENSG00000108384.15	17	58692573	58735611	RAD51C	RAD51 paralog C [Source:HGNC Symbol;Acc:HGNC:9820]	protein_coding	309.551	318.967	318.289	134.895	121.176	116.316	219.866	-1.34484	0.159767	-8.41754	3.8448e-17	6.24296e-16
ENSG00000075702.19	19	36054649	36105108	WDR62	WD repeat domain 62 [Source:HGNC Symbol;Acc:HGNC:24502]	protein_coding	325.821	385.918	432.347	68.3387	102.616	119.492	239.089	-1.98898	0.236475	-8.41092	4.06807e-17	6.60021e-16
ENSG00000214253.9	7	101239458	101252316	FIS1	fission, mitochondrial 1 [Source:HGNC Symbol;Acc:HGNC:21689]	protein_coding	507.023	437.644	458.863	214.041	215.142	195.551	338.044	-1.16751	0.138872	-8.40709	4.2032e-17	6.81401e-16
ENSG00000123505.19	6	110874770	110898879	AMD1	adenosylmethionine decarboxylase 1 [Source:HGNC Symbol;Acc:HGNC:457]	protein_coding	1948.41	1869.73	1702.11	1099.96	1077.42	1128.59	1471.04	-0.740013	0.0880291	-8.40646	4.22588e-17	6.84532e-16
ENSG00000054611.14	22	46762617	47175699	TBC1D22A	TBC1 domain family member 22A [Source:HGNC Symbol;Acc:HGNC:1309]	protein_coding	517.733	526.267	572.665	1000.18	937.251	943.806	749.65	0.836118	0.0994716	8.4056	4.25673e-17	6.88979e-16
ENSG00000183527.12	21	39174769	39183488	PSMG1	proteasome assembly chaperone 1 [Source:HGNC Symbol;Acc:HGNC:3043]	protein_coding	520.273	606.445	479.082	232.083	226.325	196.062	376.712	-1.29569	0.154161	-8.40475	4.28762e-17	6.93427e-16
ENSG00000136213.10	7	2403588	2448484	CHST12	carbohydrate sulfotransferase 12 [Source:HGNC Symbol;Acc:HGNC:17423]	protein_coding	508.021	543.693	424.413	168.55	169.479	212.428	337.764	-1.42681	0.169794	-8.40317	4.34597e-17	7.02304e-16
ENSG00000118495.20	6	143940300	144064599	PLAGL1	PLAG1 like zinc finger 1 [Source:HGNC Symbol;Acc:HGNC:9046]	protein_coding	336.556	330.347	323.461	647.338	619.871	614.866	478.74	0.925418	0.110133	8.4027	4.36316e-17	7.04523e-16
ENSG00000100918.13	14	24171853	24180257	REC8	REC8 meiotic recombination protein [Source:HGNC Symbol;Acc:HGNC:16879]	protein_coding	765.212	763.965	843.99	366.094	253.483	238.359	538.517	-1.47399	0.175477	-8.39993	4.46744e-17	7.20216e-16
ENSG00000164308.17	5	96875986	96919703	ERAP2	endoplasmic reticulum aminopeptidase 2 [Source:HGNC Symbol;Acc:HGNC:29499]	protein_coding	1881.73	1897.34	1710.22	2785.38	2885.11	2876.83	2339.43	0.63808	0.0760272	8.39279	4.74732e-17	7.64123e-16
ENSG00000071794.16	3	149030127	149086554	HLTF	helicase like transcription factor [Source:HGNC Symbol;Acc:HGNC:11099]	protein_coding	797.832	746.747	741.383	1255.24	1468.86	1451.78	1076.97	0.867725	0.103445	8.38831	4.93201e-17	7.93221e-16
ENSG00000213654.10	6	32190766	32195523	GPSM3	G protein signaling modulator 3 [Source:HGNC Symbol;Acc:HGNC:13945]	protein_coding	1337.8	1277.84	1266.61	1962.02	1959.41	2025.08	1638.13	0.614713	0.0732981	8.38647	5.00945e-17	8.05039e-16
ENSG00000117335.20	1	207752054	207795513	CD46	CD46 molecule [Source:HGNC Symbol;Acc:HGNC:6953]	protein_coding	1449.93	1385.25	1608.33	2410.16	2542.5	2406.09	1967.04	0.72949	0.0870448	8.38062	5.26477e-17	8.45402e-16
ENSG00000108592.17	17	63819433	63830012	FTSJ3	FtsJ RNA 2'-O-methyltransferase 3 [Source:HGNC Symbol;Acc:HGNC:17136]	protein_coding	829.152	817.508	718.799	367.845	303.066	248.522	547.482	-1.36663	0.163094	-8.37937	5.32111e-17	8.53774e-16
ENSG00000127184.13	5	86617928	86620962	COX7C	cytochrome c oxidase subunit 7C [Source:HGNC Symbol;Acc:HGNC:2292]	protein_coding	1742.78	1735.04	1722.53	2495.24	2548.3	2526.2	2128.35	0.541474	0.0646491	8.37558	5.49504e-17	8.80985e-16
ENSG00000108679.13	17	78971238	78979947	LGALS3BP	galectin 3 binding protein [Source:HGNC Symbol;Acc:HGNC:6564]	protein_coding	461.078	402.064	403.568	846.896	844.825	771.704	621.689	0.959076	0.114576	8.37066	5.72951e-17	9.17852e-16
ENSG00000118246.14	2	206765357	206796189	FASTKD2	FAST kinase domains 2 [Source:HGNC Symbol;Acc:HGNC:29160]	protein_coding	703.197	643.035	698.361	345.252	362.559	365.789	519.699	-0.929396	0.111033	-8.37041	5.74158e-17	9.1906e-16
ENSG00000169217.9	16	30350773	30355308	CD2BP2	CD2 cytoplasmic tail binding protein 2 [Source:HGNC Symbol;Acc:HGNC:1656]	protein_coding	770.643	738.725	806.618	400.435	401.241	437.354	592.503	-0.901489	0.107705	-8.37	5.76163e-17	9.21543e-16
ENSG00000152601.17	3	152243828	152465780	MBNL1	muscleblind like splicing regulator 1 [Source:HGNC Symbol;Acc:HGNC:6923]	protein_coding	5236.56	5353.03	5228.52	3624.64	3177.65	3149.38	4294.96	-0.668762	0.0799517	-8.36458	6.03316e-17	9.63456e-16
ENSG00000188566.14	9	137205685	137217009	NDOR1	NADPH dependent diflavin oxidoreductase 1 [Source:HGNC Symbol;Acc:HGNC:29838]	protein_coding	346.258	403.174	254.559	75.2802	100.424	71.265	208.494	-2.0323	0.242964	-8.36463	6.03053e-17	9.63456e-16
ENSG00000122026.10	13	27251309	27256691	RPL21	ribosomal protein L21 [Source:HGNC Symbol;Acc:HGNC:10313]	protein_coding	8751.98	9028.12	9102.63	12255.6	11979.4	12148.1	10544.3	0.436699	0.0522228	8.36221	6.15518e-17	9.8217e-16
ENSG00000083312.18	5	72816312	72916733	TNPO1	transportin 1 [Source:HGNC Symbol;Acc:HGNC:6401]	protein_coding	2468.11	2931.06	2789.07	1581.24	1277.2	1422.92	2078.27	-0.935643	0.111925	-8.35959	6.29355e-17	1.00346e-15
ENSG00000144895.12	3	150546678	150586016	EIF2A	eukaryotic translation initiation factor 2A [Source:HGNC Symbol;Acc:HGNC:3254]	protein_coding	1749.31	1752.07	1821.22	2599.04	2838.45	2702.89	2243.83	0.612953	0.0733273	8.35914	6.3178e-17	1.00654e-15
ENSG00000186470.14	6	26365159	26378320	BTN3A2	butyrophilin subfamily 3 member A2 [Source:HGNC Symbol;Acc:HGNC:1139]	protein_coding	627.371	604.345	701.999	1402.42	1584.95	1192.76	1018.97	1.11337	0.133253	8.3553	6.52685e-17	1.03903e-15
ENSG00000108312.15	17	44205033	44221626	UBTF	upstream binding transcription factor [Source:HGNC Symbol;Acc:HGNC:12511]	protein_coding	1388.9	1584.28	1393.34	860.259	768.208	800.538	1132.59	-0.845753	0.101333	-8.3463	7.04355e-17	1.1204e-15
ENSG00000136167.15	13	46125920	46211871	LCP1	lymphocyte cytosolic protein 1 [Source:HGNC Symbol;Acc:HGNC:6528]	protein_coding	30662.4	29532	30792.1	22817.8	22808	22644.1	26542.7	-0.414373	0.0496643	-8.34348	7.21357e-17	1.14655e-15
ENSG00000105655.19	19	18434388	18438167	ISYNA1	inositol-3-phosphate synthase 1 [Source:HGNC Symbol;Acc:HGNC:29821]	protein_coding	153.939	187.748	209.691	461.82	439.887	472.929	321.002	1.32331	0.158617	8.34282	7.2539e-17	1.15206e-15
ENSG00000106635.8	7	73536356	73557690	BCL7B	BAF chromatin remodeling complex subunit BCL7B [Source:HGNC Symbol;Acc:HGNC:1005]	protein_coding	517.633	474.551	503.67	241.881	240.753	246.622	370.852	-1.03642	0.124336	-8.33565	7.7075e-17	1.22314e-15
ENSG00000100889.12	14	24094053	24110598	PCK2	phosphoenolpyruvate carboxykinase 2, mitochondrial [Source:HGNC Symbol;Acc:HGNC:8725]	protein_coding	770.685	806.212	812.62	456.465	449.589	436.986	622.093	-0.830919	0.0996979	-8.33437	7.79114e-17	1.23545e-15
ENSG00000115257.15	19	1481428	1490752	PCSK4	proprotein convertase subtilisin/kexin type 4 [Source:HGNC Symbol;Acc:HGNC:8746]	protein_coding	7.98995	10.2287	12.4633	90.7145	91.1632	93.1943	50.959	3.20048	0.384296	8.32817	8.21e-17	1.30086e-15
ENSG00000104432.14	8	78675743	78805523	IL7	interleukin 7 [Source:HGNC Symbol;Acc:HGNC:6023]	protein_coding	87.2859	112.922	77.6564	294.488	287.27	277.648	189.545	1.63833	0.196778	8.32576	8.37897e-17	1.32659e-15
ENSG00000115946.8	2	68157888	68176238	PNO1	partner of NOB1 homolog [Source:HGNC Symbol;Acc:HGNC:32790]	protein_coding	377.396	434.705	522.991	151.333	170.543	131.2	298.028	-1.55901	0.187381	-8.32	8.79669e-17	1.39164e-15
ENSG00000073905.8	X	80929500	80930347	VDAC1P1	voltage dependent anion channel 1 pseudogene 1 [Source:HGNC Symbol;Acc:HGNC:12671]	processed_pseudogene	0.953073	0	1.16304	0.921965	1.01524	0.996536	0.841643	0.492759	2.19555	0.224435	0.822419	NA
ENSG00000110427.17	11	33376108	33674102	KIAA1549L	KIAA1549 like [Source:HGNC Symbol;Acc:HGNC:24836]	protein_coding	38.5999	21.9561	10.0691	210.414	176.234	214.331	111.934	3.15339	0.37904	8.31941	8.84035e-17	1.39746e-15
ENSG00000167513.9	16	88803789	88809258	CDT1	chromatin licensing and DNA replication factor 1 [Source:HGNC Symbol;Acc:HGNC:24576]	protein_coding	515.72	533.29	405.668	1076.43	993.785	1023.49	758.062	1.08956	0.13098	8.31853	8.9061e-17	1.40676e-15
ENSG00000163947.12	3	56727418	57079329	ARHGEF3	Rho guanine nucleotide exchange factor 3 [Source:HGNC Symbol;Acc:HGNC:683]	protein_coding	243.357	238.769	226.838	83.6963	83.1441	81.3694	159.529	-1.51471	0.182173	-8.31468	9.19974e-17	1.45202e-15
ENSG00000111252.11	12	111405923	111451623	SH2B3	SH2B adaptor protein 3 [Source:HGNC Symbol;Acc:HGNC:29605]	protein_coding	1202.36	1164.45	1140.04	656.038	617.108	717.033	916.17	-0.818227	0.0984345	-8.3124	9.37829e-17	1.47905e-15
ENSG00000163636.11	3	64010550	64024010	PSMD6	proteasome 26S subunit, non-ATPase 6 [Source:HGNC Symbol;Acc:HGNC:9564]	protein_coding	884.682	814.522	848.173	465.005	465.294	401.114	646.465	-0.936134	0.112631	-8.31149	9.45051e-17	1.48928e-15
ENSG00000095002.15	2	47403067	47663146	MSH2	mutS homolog 2 [Source:HGNC Symbol;Acc:HGNC:7325]	protein_coding	876.596	841.086	909.865	488.297	511.365	494.133	686.89	-0.814242	0.0979848	-8.30988	9.58019e-17	1.50855e-15
ENSG00000185803.12	8	144333957	144361286	SLC52A2	solute carrier family 52 member 2 [Source:HGNC Symbol;Acc:HGNC:30224]	protein_coding	245.237	296.712	292.644	78.3182	102.666	77.4983	182.179	-1.69559	0.204049	-8.30971	9.59388e-17	1.50953e-15
ENSG00000139146.14	12	31280584	31327058	SINHCAF	SIN3-HDAC complex associated factor [Source:HGNC Symbol;Acc:HGNC:30702]	protein_coding	1102.88	1072.2	1081.06	1658.62	1646.76	1724.12	1380.94	0.627044	0.0754711	8.30839	9.70056e-17	1.52513e-15
ENSG00000170949.17	19	53066606	53103436	ZNF160	zinc finger protein 160 [Source:HGNC Symbol;Acc:HGNC:12948]	protein_coding	428.099	380.543	341.145	758.935	882.402	805.952	599.513	1.08816	0.131053	8.30323	1.01315e-16	1.59165e-15
ENSG00000198408.14	10	101784443	101818465	OGA	O-GlcNAcase [Source:HGNC Symbol;Acc:HGNC:7056]	protein_coding	2659.58	2704.04	2628.84	3839.55	4061.68	3776.08	3278.3	0.546704	0.0658613	8.30084	1.03374e-16	1.62274e-15
ENSG00000092098.17	14	24146683	24160660	RNF31	ring finger protein 31 [Source:HGNC Symbol;Acc:HGNC:16031]	protein_coding	652.931	761.277	799.765	352.425	268.391	270.03	517.47	-1.30975	0.15779	-8.30061	1.03577e-16	1.62469e-15
ENSG00000155111.15	6	110609978	110815958	CDK19	cyclin dependent kinase 19 [Source:HGNC Symbol;Acc:HGNC:19338]	protein_coding	446.284	467.943	351.992	936.911	914.081	883.208	666.737	1.10987	0.133712	8.30049	1.03685e-16	1.62511e-15
ENSG00000130985.17	X	47190861	47215128	UBA1	ubiquitin like modifier activating enzyme 1 [Source:HGNC Symbol;Acc:HGNC:12469]	protein_coding	3965.23	3810.68	4015.61	2686.99	2402.85	2596.46	3246.31	-0.617185	0.0743692	-8.29894	1.05043e-16	1.64513e-15
ENSG00000139832.5	13	110523066	110561722	RAB20	RAB20, member RAS oncogene family [Source:HGNC Symbol;Acc:HGNC:18260]	protein_coding	40.9822	44.4896	54.6631	170.564	180.713	181.37	112.13	1.93351	0.233199	8.29125	1.12064e-16	1.75374e-15
ENSG00000182718.18	15	60347134	60402883	ANXA2	annexin A2 [Source:HGNC Symbol;Acc:HGNC:537]	protein_coding	1420.05	1377.37	1624.92	575.684	779.338	673.613	1075.16	-1.12608	0.135838	-8.28991	1.13333e-16	1.77223e-15
ENSG00000007047.15	19	45079288	45305284	MARK4	microtubule affinity regulating kinase 4 [Source:HGNC Symbol;Acc:HGNC:13538]	protein_coding	222.389	242.543	248.563	475.553	502.361	513.947	367.559	1.06548	0.128635	8.28291	1.202e-16	1.87818e-15
ENSG00000159131.17	21	33503931	33543491	GART	phosphoribosylglycinamide formyltransferase, phosphoribosylglycinamide synthetase, phosphoribosylaminoimidazole synthetase [Source:HGNC Symbol;Acc:HGNC:4163]	protein_coding	1465.76	1666.37	1437.91	824.089	903.614	834.387	1188.69	-0.835215	0.100887	-8.2787	1.24524e-16	1.94425e-15
ENSG00000177989.13	22	50529710	50532580	ODF3B	outer dense fiber of sperm tails 3B [Source:HGNC Symbol;Acc:HGNC:34388]	protein_coding	233.671	247.298	211.708	539.063	612.442	483.408	387.932	1.23556	0.149257	8.27804	1.25217e-16	1.95356e-15
ENSG00000275835.5	15	22983192	23039572	TUBGCP5	tubulin gamma complex associated protein 5 [Source:HGNC Symbol;Acc:HGNC:18600]	protein_coding	277.529	291.245	347.795	69.3332	105.787	90.6597	197.058	-1.79893	0.217618	-8.26649	1.37966e-16	2.15081e-15
ENSG00000138035.15	2	55634061	55693863	PNPT1	polyribonucleotide nucleotidyltransferase 1 [Source:HGNC Symbol;Acc:HGNC:23166]	protein_coding	976.569	931.62	951.834	471.435	543.447	427.575	717.08	-0.989853	0.119753	-8.26582	1.38738e-16	2.16118e-15
ENSG00000148303.17	9	133348218	133351426	RPL7A	ribosomal protein L7a [Source:HGNC Symbol;Acc:HGNC:10364]	protein_coding	16878.1	17612	17285.4	23495.8	23127.2	22794.6	20198.9	0.423053	0.0511873	8.26481	1.39914e-16	2.17784e-15
ENSG00000148229.13	9	113407235	113410675	POLE3	DNA polymerase epsilon 3, accessory subunit [Source:HGNC Symbol;Acc:HGNC:13546]	protein_coding	698.666	767.358	789.979	329.795	374.306	398.638	559.79	-1.03465	0.125217	-8.26284	1.42252e-16	2.21253e-15
ENSG00000137766.17	15	53978201	54633414	UNC13C	unc-13 homolog C [Source:HGNC Symbol;Acc:HGNC:23149]	protein_coding	52.2457	39.6094	145.287	0.625783	1.37819	0.338199	39.914	-6.54852	0.7928	-8.25999	1.45689e-16	2.26425e-15
ENSG00000104325.7	8	90001405	90053633	DECR1	2,4-dienoyl-CoA reductase 1 [Source:HGNC Symbol;Acc:HGNC:2753]	protein_coding	689.353	787.833	837.113	338.661	384.853	382.899	570.119	-1.0638	0.128813	-8.25851	1.47503e-16	2.29069e-15
ENSG00000100836.10	14	23321289	23326185	PABPN1	poly(A) binding protein nuclear 1 [Source:HGNC Symbol;Acc:HGNC:8565]	protein_coding	2108	2172.49	2099.54	1429.09	1433.36	1442.83	1780.88	-0.567627	0.0687404	-8.25754	1.48703e-16	2.30757e-15
ENSG00000156110.15	10	74151202	74709963	ADK	adenosine kinase [Source:HGNC Symbol;Acc:HGNC:257]	protein_coding	561.216	617.008	596.689	290.875	229.629	279.582	429.167	-1.15019	0.139346	-8.25421	1.52914e-16	2.37109e-15
ENSG00000138668.19	4	82352498	82374503	HNRNPD	heterogeneous nuclear ribonucleoprotein D [Source:HGNC Symbol;Acc:HGNC:5036]	protein_coding	4767.79	4822.61	4964.9	2922.93	3234.31	3307.16	4003.28	-0.621316	0.0752741	-8.25404	1.53129e-16	2.37263e-15
ENSG00000166902.5	11	59806140	59810778	MRPL16	mitochondrial ribosomal protein L16 [Source:HGNC Symbol;Acc:HGNC:14476]	protein_coding	618.456	644.794	591.829	325.417	294.438	325.669	466.767	-0.972318	0.117807	-8.25351	1.53805e-16	2.38128e-15
ENSG00000110717.13	11	68030617	68036644	NDUFS8	NADH:ubiquinone oxidoreductase core subunit S8 [Source:HGNC Symbol;Acc:HGNC:7715]	protein_coding	470.243	422.144	455.319	184.115	218.891	188.423	323.189	-1.1911	0.144371	-8.25024	1.58073e-16	2.44549e-15
ENSG00000183785.16	22	18110100	18146683	TUBA8	tubulin alpha 8 [Source:HGNC Symbol;Acc:HGNC:12410]	protein_coding	69.2838	94.3451	76.7702	233.205	272.437	267.068	168.852	1.6874	0.204569	8.24856	1.60318e-16	2.47834e-15
ENSG00000205302.7	5	122775079	122834543	SNX2	sorting nexin 2 [Source:HGNC Symbol;Acc:HGNC:11173]	protein_coding	962.58	873.278	1045.18	1639.26	1776.29	1666.56	1327.19	0.820115	0.0994656	8.24522	1.64859e-16	2.54661e-15
ENSG00000198722.14	9	35161992	35405338	UNC13B	unc-13 homolog B [Source:HGNC Symbol;Acc:HGNC:12566]	protein_coding	200.03	223.294	209.292	60.6043	72.7513	62.5286	138.083	-1.69393	0.20545	-8.24496	1.6521e-16	2.55008e-15
ENSG00000184916.9	14	105140982	105168824	JAG2	jagged canonical Notch ligand 2 [Source:HGNC Symbol;Acc:HGNC:6189]	protein_coding	5.68524	10.2013	4.25248	78.9562	104.728	84.404	48.0379	3.87329	0.469833	8.24398	1.66578e-16	2.56925e-15
ENSG00000081014.11	15	50908672	51005895	AP4E1	adaptor related protein complex 4 subunit epsilon 1 [Source:HGNC Symbol;Acc:HGNC:573]	protein_coding	434.25	440.185	406.658	177.211	207.273	187.327	308.817	-1.16569	0.141412	-8.24322	1.67643e-16	2.58371e-15
ENSG00000171320.15	8	27771949	27812640	ESCO2	establishment of sister chromatid cohesion N-acetyltransferase 2 [Source:HGNC Symbol;Acc:HGNC:27230]	protein_coding	695.401	691.843	530.833	247.73	156.553	153.966	412.721	-1.78791	0.216928	-8.24195	1.69423e-16	2.60917e-15
ENSG00000197312.12	1	15617458	15669044	DDI2	DNA damage inducible 1 homolog 2 [Source:HGNC Symbol;Acc:HGNC:24578]	protein_coding	1287.25	1255.24	1243.44	737.906	797.087	699.232	1003.36	-0.761292	0.0923869	-8.24026	1.71834e-16	2.6443e-15
ENSG00000076513.17	12	109999186	110039763	ANKRD13A	ankyrin repeat domain 13A [Source:HGNC Symbol;Acc:HGNC:21268]	protein_coding	947.66	1111.91	974.367	1685.96	1801.79	1878.14	1399.97	0.822666	0.0998702	8.23735	1.76068e-16	2.7074e-15
ENSG00000146858.8	7	139025706	139036042	ZC3HAV1L	zinc finger CCCH-type containing, antiviral 1 like [Source:HGNC Symbol;Acc:HGNC:22423]	protein_coding	56.2313	53.1941	55.8261	199.144	190.866	175.39	121.775	1.77548	0.215594	8.23529	1.79125e-16	2.75231e-15
ENSG00000183508.5	1	117606048	117628389	TENT5C	terminal nucleotidyltransferase 5C [Source:HGNC Symbol;Acc:HGNC:24712]	protein_coding	180.131	159.582	169.804	34.1127	49.7469	35.8753	104.875	-2.09272	0.254152	-8.2341	1.80907e-16	2.77759e-15
ENSG00000156398.13	10	102714538	102743492	SFXN2	sideroflexin 2 [Source:HGNC Symbol;Acc:HGNC:16086]	protein_coding	269.174	262.043	277.239	105.082	87.4865	74.3373	179.227	-1.6062	0.195356	-8.22191	2.00283e-16	3.07277e-15
ENSG00000005448.17	2	74421678	74425755	WDR54	WD repeat domain 54 [Source:HGNC Symbol;Acc:HGNC:25770]	protein_coding	310.072	370.93	374.077	737.287	689.506	705.431	531.217	1.01691	0.123689	8.22147	2.01017e-16	3.08171e-15
ENSG00000146232.17	6	44258166	44265788	NFKBIE	NFKB inhibitor epsilon [Source:HGNC Symbol;Acc:HGNC:7799]	protein_coding	824.461	832.483	826.308	1294.05	1291.44	1326.6	1065.89	0.655583	0.0797814	8.21723	2.08255e-16	3.18785e-15
ENSG00000159840.16	7	143381295	143391111	ZYX	zyxin [Source:HGNC Symbol;Acc:HGNC:13200]	protein_coding	1231.51	1317.41	1300.5	767.965	809.665	786.295	1035.56	-0.703346	0.085594	-8.21724	2.08245e-16	3.18785e-15
ENSG00000108424.11	17	47649476	47685505	KPNB1	karyopherin subunit beta 1 [Source:HGNC Symbol;Acc:HGNC:6400]	protein_coding	6400.55	6351.47	6637.4	4282.86	4188.04	4631.93	5415.38	-0.565451	0.0688165	-8.21679	2.09016e-16	3.19709e-15
ENSG00000269404.7	19	50418938	50431314	SPIB	Spi-B transcription factor [Source:HGNC Symbol;Acc:HGNC:11242]	protein_coding	948.918	939.015	873.532	1694.7	1930.89	1546.4	1322.24	0.904319	0.110111	8.21282	2.16049e-16	3.30219e-15
ENSG00000012817.16	Y	19703865	19744939	KDM5D	lysine demethylase 5D [Source:HGNC Symbol;Acc:HGNC:11115]	protein_coding	823.095	859.11	926.799	497.996	462.473	468.389	672.977	-0.866476	0.105529	-8.21077	2.19767e-16	3.35648e-15
ENSG00000133812.17	11	9778667	10294219	SBF2	SET binding factor 2 [Source:HGNC Symbol;Acc:HGNC:2135]	protein_coding	50.3039	49.5315	24.2048	228.576	290.231	199.899	140.458	2.55538	0.311327	8.20803	2.24847e-16	3.43149e-15
ENSG00000166710.21	15	44711487	44718851	B2M	beta-2-microglobulin [Source:HGNC Symbol;Acc:HGNC:914]	protein_coding	30190.2	30715.7	30628.2	39596.6	39312.5	39638.7	35013.7	0.373099	0.0454666	8.20599	2.28703e-16	3.48772e-15
ENSG00000182149.21	16	71845996	71931199	IST1	IST1 factor associated with ESCRT-III [Source:HGNC Symbol;Acc:HGNC:28977]	protein_coding	1246.16	1246.35	1284.17	1955.31	1907.7	1857.82	1582.92	0.599548	0.0730968	8.20211	2.36206e-16	3.59944e-15
ENSG00000141873.11	19	2732204	2740028	SLC39A3	solute carrier family 39 member 3 [Source:HGNC Symbol;Acc:HGNC:17128]	protein_coding	253.256	247.75	209.758	61.3679	83.5702	64.0096	153.285	-1.77362	0.216672	-8.18572	2.70681e-16	4.1217e-15
ENSG00000166295.9	10	72216000	72235860	ANAPC16	anaphase promoting complex subunit 16 [Source:HGNC Symbol;Acc:HGNC:26976]	protein_coding	875.767	926.792	958.748	1494.85	1438.61	1521.85	1202.77	0.691056	0.0844604	8.18201	2.79159e-16	4.24442e-15
ENSG00000113721.14	5	150113839	150155872	PDGFRB	platelet derived growth factor receptor beta [Source:HGNC Symbol;Acc:HGNC:8804]	protein_coding	17.5539	32.5373	14.7438	342.275	201.71	135.63	124.075	3.44017	0.420537	8.18043	2.82838e-16	4.29715e-15
ENSG00000136271.11	7	44565804	44575051	DDX56	DEAD-box helicase 56 [Source:HGNC Symbol;Acc:HGNC:18193]	protein_coding	717.421	764.913	728.06	409.714	339.907	378.344	556.393	-0.971056	0.118784	-8.17497	2.95935e-16	4.49277e-15
ENSG00000136021.19	12	100267140	100341715	SCYL2	SCY1 like pseudokinase 2 [Source:HGNC Symbol;Acc:HGNC:19286]	protein_coding	984.588	950.306	1217.09	487.229	532.618	478.779	775.102	-1.0704	0.130983	-8.17201	3.03286e-16	4.60094e-15
ENSG00000135390.21	12	53632726	53677408	ATP5MC2	ATP synthase membrane subunit c locus 2 [Source:HGNC Symbol;Acc:HGNC:842]	protein_coding	1761.55	1822.99	1749.58	2708.51	2551.35	2641.55	2205.92	0.56674	0.0693547	8.17162	3.0428e-16	4.61257e-15
ENSG00000132382.15	17	4538897	4555386	MYBBP1A	MYB binding protein 1a [Source:HGNC Symbol;Acc:HGNC:7546]	protein_coding	1120.6	1173.25	1337.78	663.977	672.073	609.282	929.494	-0.898745	0.109986	-8.17147	3.04656e-16	4.61482e-15
ENSG00000106689.11	9	124001670	124033301	LHX2	LIM homeobox 2 [Source:HGNC Symbol;Acc:HGNC:6594]	protein_coding	8.56622	11.923	15.3249	118.169	95.052	194.889	73.9873	3.55253	0.435051	8.16577	3.19395e-16	4.83447e-15
ENSG00000197892.13	8	29067278	29263124	KIF13B	kinesin family member 13B [Source:HGNC Symbol;Acc:HGNC:14405]	protein_coding	759.978	737.529	857.881	412.328	363.571	409.815	590.184	-0.988267	0.121047	-8.16431	3.23283e-16	4.88969e-15
ENSG00000065457.11	16	75596868	75623300	ADAT1	adenosine deaminase tRNA specific 1 [Source:HGNC Symbol;Acc:HGNC:228]	protein_coding	642.133	636.742	360.053	82.2243	149.266	102.003	328.737	-2.31368	0.283596	-8.15836	3.39599e-16	5.13152e-15
ENSG00000154262.13	17	69078702	69141895	ABCA6	ATP binding cassette subfamily A member 6 [Source:HGNC Symbol;Acc:HGNC:36]	protein_coding	784.066	783.632	784.444	432.386	393.439	454.636	605.434	-0.878852	0.107725	-8.1583	3.39777e-16	5.13152e-15
ENSG00000008513.16	8	133454848	133571940	ST3GAL1	ST3 beta-galactoside alpha-2,3-sialyltransferase 1 [Source:HGNC Symbol;Acc:HGNC:10862]	protein_coding	188.349	206.879	216.437	497.211	424.687	455.81	331.562	1.172	0.143717	8.15491	3.49447e-16	5.27363e-15
ENSG00000104356.11	8	98117293	98159835	POP1	POP1 homolog, ribonuclease P/MRP subunit [Source:HGNC Symbol;Acc:HGNC:30129]	protein_coding	702.528	664.623	699.78	373.812	296.963	293.421	505.188	-1.10429	0.135488	-8.15043	3.62635e-16	5.46861e-15
ENSG00000101638.14	18	46667821	46759257	ST8SIA5	ST8 alpha-N-acetyl-neuraminide alpha-2,8-sialyltransferase 5 [Source:HGNC Symbol;Acc:HGNC:17827]	protein_coding	91.6605	47.1004	139.579	4.49983	6.57294	3.03987	48.7421	-4.29309	0.526789	-8.14954	3.65314e-16	5.50491e-15
ENSG00000185009.13	10	74120255	74150842	AP3M1	adaptor related protein complex 3 subunit mu 1 [Source:HGNC Symbol;Acc:HGNC:569]	protein_coding	1497.39	1498.41	1414.64	897.009	916.848	955.694	1196.67	-0.67198	0.0824626	-8.1489	3.67245e-16	5.52991e-15
ENSG00000211942.3	14	106129540	106130072	IGHV3-13	immunoglobulin heavy variable 3-13 [Source:HGNC Symbol;Acc:HGNC:5581]	IG_V_gene	195.38	230.185	176.783	15.6734	22.3353	22.9203	110.546	-3.31233	0.29069	-11.3947	4.44315e-30	1.51179e-28
ENSG00000100292.18	22	35380361	35394214	HMOX1	heme oxygenase 1 [Source:HGNC Symbol;Acc:HGNC:5013]	protein_coding	98.8863	93.8723	108.487	268.16	258.935	273.898	183.706	1.41286	0.173422	8.14695	3.73214e-16	5.61563e-15
ENSG00000054219.11	2	159803355	159904756	LY75	lymphocyte antigen 75 [Source:HGNC Symbol;Acc:HGNC:6729]	protein_coding	3382.12	3266.51	3316.86	4554.17	4609.05	4666.19	3965.82	0.472647	0.0580318	8.14461	3.80515e-16	5.72125e-15
ENSG00000160392.13	19	40319536	40348527	C19orf47	chromosome 19 open reading frame 47 [Source:HGNC Symbol;Acc:HGNC:26723]	protein_coding	203.202	201.22	230.62	64.9509	61.015	73.1171	139.021	-1.67158	0.205374	-8.13923	3.97796e-16	5.97666e-15
ENSG00000144043.12	2	70985942	70994873	TEX261	testis expressed 261 [Source:HGNC Symbol;Acc:HGNC:30712]	protein_coding	859.37	768.991	848.02	468.781	432.15	447.891	637.534	-0.87619	0.107673	-8.13754	4.03405e-16	6.05644e-15
ENSG00000101350.8	20	32277651	32335011	KIF3B	kinesin family member 3B [Source:HGNC Symbol;Acc:HGNC:6320]	protein_coding	867.297	810.484	846.696	492.329	486.301	474.351	662.91	-0.796743	0.0979234	-8.13639	4.07233e-16	6.1094e-15
ENSG00000280411.1	14	106762092	106762588	IGHV1-69D	immunoglobulin heavy variable 1-69D [Source:HGNC Symbol;Acc:HGNC:49601]	IG_V_gene	262.095	284.346	273.315	63.6156	59.8993	54.8095	166.347	-2.19938	0.193396	-11.3724	5.73707e-30	1.94229e-28
ENSG00000074696.13	15	65530418	65578349	HACD3	3-hydroxyacyl-CoA dehydratase 3 [Source:HGNC Symbol;Acc:HGNC:24175]	protein_coding	646.38	672.293	615.111	288.143	345.734	324.37	482.005	-1.01517	0.124814	-8.13349	4.17117e-16	6.25307e-15
ENSG00000182606.17	3	42013802	42225890	TRAK1	trafficking kinesin protein 1 [Source:HGNC Symbol;Acc:HGNC:29947]	protein_coding	677.593	663.098	655.866	1065.32	1087.07	1132.03	880.162	0.717487	0.0882169	8.13322	4.18038e-16	6.26224e-15
ENSG00000144228.9	2	138501770	138573547	SPOPL	speckle type BTB/POZ protein like [Source:HGNC Symbol;Acc:HGNC:27934]	protein_coding	544.192	531.1	690.848	1224.32	1159.68	1185.35	889.25	1.01972	0.125418	8.13053	4.27426e-16	6.39345e-15
ENSG00000162645.13	1	89106132	89150456	GBP2	guanylate binding protein 2 [Source:HGNC Symbol;Acc:HGNC:4183]	protein_coding	867.857	834.512	809.292	492.426	429.995	437.442	645.254	-0.884912	0.108837	-8.13059	4.27203e-16	6.39345e-15
ENSG00000116120.11	2	222566899	222656092	FARSB	phenylalanyl-tRNA synthetase subunit beta [Source:HGNC Symbol;Acc:HGNC:17800]	protein_coding	1113.19	1132.55	1236.32	606.653	675.136	682.627	907.745	-0.825648	0.101633	-8.1238	4.51819e-16	6.75334e-15
ENSG00000018510.18	2	177392746	177567024	AGPS	alkylglycerone phosphate synthase [Source:HGNC Symbol;Acc:HGNC:327]	protein_coding	968.088	1048.35	901.522	544.34	545.827	532.092	756.704	-0.847336	0.104333	-8.12142	4.60745e-16	6.88169e-15
ENSG00000159199.14	17	48892765	48895871	ATP5MC1	ATP synthase membrane subunit c locus 1 [Source:HGNC Symbol;Acc:HGNC:841]	protein_coding	726.996	732.563	741.446	400.746	428.513	383.691	568.993	-0.859666	0.105901	-8.11763	4.75393e-16	7.09526e-15
ENSG00000100557.10	14	57469300	57493867	CCDC198	coiled-coil domain containing 198 [Source:HGNC Symbol;Acc:HGNC:20189]	protein_coding	587.833	662.954	639.657	235.654	228.471	313.388	444.66	-1.28604	0.158502	-8.11372	4.90933e-16	7.32183e-15
ENSG00000134684.12	1	32775237	32817380	YARS1	tyrosyl-tRNA synthetase 1 [Source:HGNC Symbol;Acc:HGNC:12840]	protein_coding	1949.85	2023.6	1910.98	1299.97	1167.68	1249.56	1600.27	-0.662546	0.081666	-8.11288	4.94343e-16	7.36726e-15
ENSG00000168259.17	17	41976421	42021376	DNAJC7	DnaJ heat shock protein family (Hsp40) member C7 [Source:HGNC Symbol;Acc:HGNC:12392]	protein_coding	1289.95	1297.79	1188.13	765.573	655.138	709.907	984.416	-0.826485	0.101883	-8.11207	4.97654e-16	7.41117e-15
ENSG00000184381.20	22	38111495	38214778	PLA2G6	phospholipase A2 group VI [Source:HGNC Symbol;Acc:HGNC:9039]	protein_coding	237.405	222.769	184.522	480.298	493.624	561.635	363.375	1.25043	0.154297	8.10406	5.31551e-16	7.91019e-15
ENSG00000107338.10	9	37915898	38069227	SHB	SH2 domain containing adaptor protein B [Source:HGNC Symbol;Acc:HGNC:10838]	protein_coding	12.39	16.4418	13.9565	96.8063	97.4632	107.626	57.4473	2.81799	0.347853	8.1011	5.44635e-16	8.09302e-15
ENSG00000185483.12	1	63774017	64181498	ROR1	receptor tyrosine kinase like orphan receptor 1 [Source:HGNC Symbol;Acc:HGNC:10256]	protein_coding	5.36355	4.6653	3.74011	70.2581	63.7205	90.0751	39.6371	4.00889	0.494855	8.10115	5.44431e-16	8.09302e-15
ENSG00000100505.13	14	50975262	51096061	TRIM9	tripartite motif containing 9 [Source:HGNC Symbol;Acc:HGNC:16288]	protein_coding	16.0356	25.1729	15.6342	105.57	141.641	120.263	70.7196	2.70962	0.334556	8.09915	5.53432e-16	8.21773e-15
ENSG00000116679.16	1	185296388	185317273	IVNS1ABP	influenza virus NS1A binding protein [Source:HGNC Symbol;Acc:HGNC:16951]	protein_coding	1496.34	1477.49	1525.09	2215.56	2305.41	2175.89	1865.97	0.574096	0.0709071	8.09646	5.65826e-16	8.39563e-15
ENSG00000147548.17	8	38269704	38382272	NSD3	nuclear receptor binding SET domain protein 3 [Source:HGNC Symbol;Acc:HGNC:12767]	protein_coding	1066.74	950.003	1149.8	2104.83	2152.14	1790.42	1535.66	0.934519	0.115431	8.0959	5.68424e-16	8.42802e-15
ENSG00000198833.7	6	89326625	89352722	UBE2J1	ubiquitin conjugating enzyme E2 J1 [Source:HGNC Symbol;Acc:HGNC:17598]	protein_coding	2843.02	2827.99	2912.26	1889.11	2027.44	1902.39	2400.37	-0.560792	0.0693097	-8.0911	5.91262e-16	8.76026e-15
ENSG00000134882.16	13	99200774	99386504	UBAC2	UBA domain containing 2 [Source:HGNC Symbol;Acc:HGNC:20486]	protein_coding	189.055	192.633	168.316	384.404	451.683	453.622	306.619	1.22725	0.151711	8.08936	5.99794e-16	8.88019e-15
ENSG00000132773.12	1	45340052	45343973	TOE1	target of EGR1, exonuclease [Source:HGNC Symbol;Acc:HGNC:15954]	protein_coding	218.171	247.54	231.642	84.5636	63.2706	74.1484	153.223	-1.65375	0.204721	-8.07809	6.57896e-16	9.72623e-15
ENSG00000164611.13	5	160421855	160428739	PTTG1	PTTG1 regulator of sister chromatid separation, securin [Source:HGNC Symbol;Acc:HGNC:9690]	protein_coding	609.374	574.342	679.305	1073.61	1123.02	1104.49	860.69	0.827377	0.102426	8.07783	6.59301e-16	9.73992e-15
ENSG00000141380.14	18	26016253	26091217	SS18	SS18 subunit of BAF chromatin remodeling complex [Source:HGNC Symbol;Acc:HGNC:11340]	protein_coding	1205.46	1190.47	1254.19	665.335	747.076	742.03	967.427	-0.761813	0.0943378	-8.07538	6.72678e-16	9.9231e-15
ENSG00000164402.14	5	132750819	132807241	SEPTIN8	septin 8 [Source:HGNC Symbol;Acc:HGNC:16511]	protein_coding	537.296	438.06	449.818	910.22	898.838	934.33	694.76	0.945912	0.117142	8.07494	6.75108e-16	9.95172e-15
ENSG00000181744.9	3	143971823	144048719	DIPK2A	divergent protein kinase domain 2A [Source:HGNC Symbol;Acc:HGNC:28490]	protein_coding	205.268	167.882	176.909	421.031	559.415	633.657	360.693	1.55071	0.192043	8.07479	6.7592e-16	9.95646e-15
ENSG00000214114.9	1	38862493	38873368	MYCBP	MYC binding protein [Source:HGNC Symbol;Acc:HGNC:7554]	protein_coding	351.419	369.145	391.679	153.505	110.486	97.5178	245.625	-1.62489	0.201256	-8.07372	6.81871e-16	1.00368e-14
ENSG00000111275.13	12	111766887	111817532	ALDH2	aldehyde dehydrogenase 2 family member [Source:HGNC Symbol;Acc:HGNC:404]	protein_coding	352.937	395.481	342.655	123.617	161.77	135.309	251.961	-1.38026	0.171078	-8.06802	7.14461e-16	1.05089e-14
ENSG00000121413.13	19	58083838	58118427	ZSCAN18	zinc finger and SCAN domain containing 18 [Source:HGNC Symbol;Acc:HGNC:21037]	protein_coding	102.696	55.088	85.5174	337.312	539.726	978.414	349.792	2.93476	0.363769	8.06763	7.16753e-16	1.0535e-14
ENSG00000076003.5	2	135839626	135876443	MCM6	minichromosome maintenance complex component 6 [Source:HGNC Symbol;Acc:HGNC:6949]	protein_coding	1500.26	1432.37	1618.63	891.512	936.218	829.606	1201.43	-0.775675	0.0962337	-8.06033	7.60892e-16	1.11757e-14
ENSG00000196126.11	6	32578769	32589848	HLA-DRB1	major histocompatibility complex, class II, DR beta 1 [Source:HGNC Symbol;Acc:HGNC:4948]	protein_coding	6318.88	6508.05	6516.53	8648.95	8666.11	8585.16	7540.61	0.421208	0.0522588	8.06004	7.62672e-16	1.11938e-14
ENSG00000023572.10	1	193090866	193106114	GLRX2	glutaredoxin 2 [Source:HGNC Symbol;Acc:HGNC:16065]	protein_coding	176.013	188.58	184.19	36.4505	57.2379	47.5199	114.998	-1.95893	0.243138	-8.05687	7.82712e-16	1.14796e-14
ENSG00000113273.17	5	78777209	78986087	ARSB	arylsulfatase B [Source:HGNC Symbol;Acc:HGNC:714]	protein_coding	205.946	186.581	268.422	54.4082	52.4133	65.2024	138.829	-1.93294	0.239922	-8.05652	7.84948e-16	1.15031e-14
ENSG00000186810.8	X	71615916	71618511	CXCR3	C-X-C motif chemokine receptor 3 [Source:HGNC Symbol;Acc:HGNC:4540]	protein_coding	95.9158	108.017	89.7981	12.5655	15.6773	12.5031	55.7461	-2.85117	0.353899	-8.05645	7.85446e-16	1.15031e-14
ENSG00000164463.12	5	173056352	173139284	CREBRF	CREB3 regulatory factor [Source:HGNC Symbol;Acc:HGNC:24050]	protein_coding	189.883	220.172	335.291	728.632	776.043	801.656	508.613	1.64026	0.203629	8.05516	7.93777e-16	1.16167e-14
ENSG00000133606.11	7	140453033	140479536	MKRN1	makorin ring finger protein 1 [Source:HGNC Symbol;Acc:HGNC:7112]	protein_coding	1043.75	941.884	920.874	1543.72	1684.08	1641.73	1296	0.743904	0.0923576	8.05461	7.97325e-16	1.16602e-14
ENSG00000165891.16	12	77021248	77065569	E2F7	E2F transcription factor 7 [Source:HGNC Symbol;Acc:HGNC:23820]	protein_coding	436.982	430.764	609.9	149.927	127.714	182.939	323.038	-1.68131	0.208757	-8.05391	8.01904e-16	1.17188e-14
ENSG00000134285.11	12	48921518	48926474	FKBP11	FKBP prolyl isomerase 11 [Source:HGNC Symbol;Acc:HGNC:18624]	protein_coding	460.026	394.628	400.866	167.008	139.051	104.099	277.613	-1.61948	0.201138	-8.0516	8.17187e-16	1.19335e-14
ENSG00000071127.17	4	10074339	10116949	WDR1	WD repeat domain 1 [Source:HGNC Symbol;Acc:HGNC:12754]	protein_coding	6697.46	4796.45	4797.2	2186.22	2678.21	2152.88	3884.74	-1.2153	0.151018	-8.04738	8.45882e-16	1.23437e-14
ENSG00000130935.10	17	67717931	67744531	NOL11	nucleolar protein 11 [Source:HGNC Symbol;Acc:HGNC:24557]	protein_coding	947.778	984.418	980.076	587.759	495.199	513.499	751.455	-0.867483	0.107841	-8.04409	8.68904e-16	1.26705e-14
ENSG00000134256.12	1	117001750	117036476	CD101	CD101 molecule [Source:HGNC Symbol;Acc:HGNC:5949]	protein_coding	88.7925	150.2	65.9483	9.6331	6.65261	5.87703	54.5173	-3.76141	0.467946	-8.03813	9.12209e-16	1.32925e-14
ENSG00000114648.12	3	47282917	47346816	KLHL18	kelch like family member 18 [Source:HGNC Symbol;Acc:HGNC:29120]	protein_coding	577.96	479.381	606.45	204.898	218.252	257.588	390.755	-1.28867	0.160336	-8.03732	9.18248e-16	1.33709e-14
ENSG00000204316.13	17	75898644	75905093	MRPL38	mitochondrial ribosomal protein L38 [Source:HGNC Symbol;Acc:HGNC:14033]	protein_coding	561.786	489.24	549.521	262.414	203.228	230.174	382.727	-1.20138	0.149531	-8.03433	9.40893e-16	1.36908e-14
ENSG00000100084.14	22	19330698	19447450	HIRA	histone cell cycle regulator [Source:HGNC Symbol;Acc:HGNC:4916]	protein_coding	632.841	662.508	632.696	344.815	276.146	320.885	478.315	-1.0326	0.128558	-8.03221	9.57342e-16	1.39202e-14
ENSG00000111144.10	12	96000753	96043520	LTA4H	leukotriene A4 hydrolase [Source:HGNC Symbol;Acc:HGNC:6710]	protein_coding	922.903	926.146	1048.22	1700.45	1830.54	1576.55	1334.13	0.819115	0.101997	8.03077	9.68591e-16	1.40737e-14
ENSG00000186866.17	21	45263928	45287898	POFUT2	protein O-fucosyltransferase 2 [Source:HGNC Symbol;Acc:HGNC:14683]	protein_coding	181.044	160.16	200.675	433.508	399.554	490.186	310.854	1.29293	0.161064	8.02739	9.95682e-16	1.4457e-14
ENSG00000112486.17	6	167111807	167139696	CCR6	C-C motif chemokine receptor 6 [Source:HGNC Symbol;Acc:HGNC:1607]	protein_coding	721.268	691.302	684.037	385.636	386.181	401.806	545.038	-0.838093	0.10449	-8.02082	1.0504e-15	1.52405e-14
ENSG00000183431.12	1	37956975	37990075	SF3A3	splicing factor 3a subunit 3 [Source:HGNC Symbol;Acc:HGNC:10767]	protein_coding	2013.51	1999.98	1131.96	550.593	537.699	573.304	1134.51	-1.62919	0.203145	-8.01986	1.05866e-15	1.53494e-14
ENSG00000170456.16	12	31382226	31591136	DENND5B	DENN domain containing 5B [Source:HGNC Symbol;Acc:HGNC:28338]	protein_coding	453.85	452.012	502.729	197.936	236.692	198.797	340.336	-1.15771	0.144376	-8.01874	1.06833e-15	1.54675e-14
ENSG00000167461.12	19	16111889	16134234	RAB8A	RAB8A, member RAS oncogene family [Source:HGNC Symbol;Acc:HGNC:7007]	protein_coding	1893.36	1620.88	1899.6	1063.71	968.09	896.903	1390.42	-0.885359	0.110438	-8.01677	1.08564e-15	1.5707e-14
ENSG00000120053.12	10	99396870	99430624	GOT1	glutamic-oxaloacetic transaminase 1 [Source:HGNC Symbol;Acc:HGNC:4432]	protein_coding	546.178	681.889	700.731	303.715	248.333	255.494	456.057	-1.25599	0.156679	-8.01635	1.08936e-15	1.57496e-14
ENSG00000204713.11	6	28903002	28923988	TRIM27	tripartite motif containing 27 [Source:HGNC Symbol;Acc:HGNC:9975]	protein_coding	945.798	991.164	835.394	476.878	511.408	439.568	700.035	-0.95781	0.119511	-8.01443	1.10648e-15	1.59857e-14
ENSG00000174945.13	7	2679522	2775500	AMZ1	archaelysin family metallopeptidase 1 [Source:HGNC Symbol;Acc:HGNC:22231]	protein_coding	87.442	72.9623	92.7053	6.72482	10.1821	9.08593	46.5171	-3.2891	0.410534	-8.01176	1.13082e-15	1.63141e-14
ENSG00000143947.15	2	55231903	55235853	RPS27A	ribosomal protein S27a [Source:HGNC Symbol;Acc:HGNC:10417]	protein_coding	8442.79	9072.44	9188.06	13229.1	12441.5	12663.2	10839.5	0.521779	0.0651627	8.00734	1.1722e-15	1.68992e-14
ENSG00000129116.19	4	168497052	168928457	PALLD	palladin, cytoskeletal associated protein [Source:HGNC Symbol;Acc:HGNC:17068]	protein_coding	165.264	177.875	174.391	47.3002	55.0036	47.2369	111.178	-1.79351	0.224057	-8.00473	1.19731e-15	1.72489e-14
ENSG00000197150.13	7	151028422	151047782	ABCB8	ATP binding cassette subfamily B member 8 [Source:HGNC Symbol;Acc:HGNC:49]	protein_coding	340.31	370.374	318.441	91.5423	137.828	87.8595	224.393	-1.70808	0.213406	-8.00391	1.20525e-15	1.7351e-14
ENSG00000130826.18	X	154762742	154777689	DKC1	dyskerin pseudouridine synthase 1 [Source:HGNC Symbol;Acc:HGNC:2890]	protein_coding	1396.75	1535.12	1359.91	830.932	886.496	794.456	1133.94	-0.773337	0.0967329	-7.99457	1.30029e-15	1.8706e-14
ENSG00000127022.16	5	179678628	179731641	CANX	calnexin [Source:HGNC Symbol;Acc:HGNC:1473]	protein_coding	7463.24	7669.37	7638.32	5432.96	5285.15	4865.99	6392.5	-0.547145	0.0684477	-7.99362	1.31031e-15	1.88368e-14
ENSG00000205133.12	8	92883532	93017673	TRIQK	triple QxxK/R motif containing [Source:HGNC Symbol;Acc:HGNC:27828]	protein_coding	128.295	145.79	160.085	331.428	378.548	398.484	257.105	1.35737	0.170004	7.98433	1.41289e-15	2.02971e-14
ENSG00000139718.11	12	121804009	121832656	SETD1B	SET domain containing 1B, histone lysine methyltransferase [Source:HGNC Symbol;Acc:HGNC:29187]	protein_coding	441.191	371.487	387.547	163.726	173.2	181.491	286.44	-1.21244	0.151947	-7.97939	1.47056e-15	2.11106e-14
ENSG00000140968.11	16	85899162	85922606	IRF8	interferon regulatory factor 8 [Source:HGNC Symbol;Acc:HGNC:5358]	protein_coding	1558.47	1593.84	1336.03	2641.58	2513.92	2449.13	2015.5	0.76024	0.0952864	7.97847	1.48156e-15	2.12535e-14
ENSG00000007264.15	19	3777970	3802129	MATK	megakaryocyte-associated tyrosine kinase [Source:HGNC Symbol;Acc:HGNC:6906]	protein_coding	19.145	17.8765	12.0241	118.878	94.3482	128.538	65.135	2.80463	0.351539	7.97814	1.48552e-15	2.12952e-14
ENSG00000104312.8	8	89757806	89791064	RIPK2	receptor interacting serine/threonine kinase 2 [Source:HGNC Symbol;Acc:HGNC:10020]	protein_coding	319.033	295.128	259.833	596.738	674.932	587.778	455.574	1.08632	0.136241	7.97357	1.54155e-15	2.20829e-14
ENSG00000170017.12	3	105366909	105576900	ALCAM	activated leukocyte cell adhesion molecule [Source:HGNC Symbol;Acc:HGNC:400]	protein_coding	1632.01	1451.85	1605.7	775.269	947.253	797.846	1201.66	-0.896352	0.112543	-7.96453	1.65851e-15	2.37415e-14
ENSG00000198642.7	9	21329665	21335404	KLHL9	kelch like family member 9 [Source:HGNC Symbol;Acc:HGNC:18732]	protein_coding	871.109	813.386	904.848	1360.82	1396.97	1434.02	1130.19	0.695751	0.0873966	7.96085	1.70859e-15	2.44412e-14
ENSG00000148824.19	10	133394094	133422520	MTG1	mitochondrial ribosome associated GTPase 1 [Source:HGNC Symbol;Acc:HGNC:32159]	protein_coding	348.619	392.794	352.091	149.213	109.496	147.11	249.887	-1.43633	0.180532	-7.9561	1.77546e-15	2.538e-14
ENSG00000131469.15	17	42998273	43002959	RPL27	ribosomal protein L27 [Source:HGNC Symbol;Acc:HGNC:10328]	protein_coding	5570.59	5519.47	5789.2	8233.96	7784.19	7710.11	6767.92	0.491622	0.0617993	7.95513	1.7894e-15	2.55612e-14
ENSG00000134308.14	2	9583967	9630997	YWHAQ	tyrosine 3-monooxygenase/tryptophan 5-monooxygenase activation protein theta [Source:HGNC Symbol;Acc:HGNC:12854]	protein_coding	3346.36	3414.68	3496.17	2430.09	2356.43	2445.23	2914.83	-0.503961	0.0633556	-7.95448	1.79886e-15	2.56784e-14
ENSG00000005100.13	17	5440917	5468982	DHX33	DEAH-box helicase 33 [Source:HGNC Symbol;Acc:HGNC:16718]	protein_coding	694.671	752.504	727.696	414.362	399.428	408.097	566.126	-0.830992	0.104562	-7.94735	1.90547e-15	2.71811e-14
ENSG00000111912.20	6	125781161	125932034	NCOA7	nuclear receptor coactivator 7 [Source:HGNC Symbol;Acc:HGNC:21081]	protein_coding	767.355	703.103	689.189	1188.54	1170.35	1243.25	960.299	0.737528	0.0928918	7.93965	2.02758e-15	2.88824e-14
ENSG00000158417.11	2	99337371	99401326	EIF5B	eukaryotic translation initiation factor 5B [Source:HGNC Symbol;Acc:HGNC:30793]	protein_coding	3503.1	3490.06	2868.66	1928.19	1593.52	1646.81	2505.06	-0.932187	0.117448	-7.93705	2.07045e-15	2.94723e-14
ENSG00000089127.15	12	112905856	112933219	OAS1	2'-5'-oligoadenylate synthetase 1 [Source:HGNC Symbol;Acc:HGNC:8086]	protein_coding	2006.14	2083.49	2188.44	3031.37	3058.23	3150.2	2586.31	0.558153	0.0704211	7.92594	2.2642e-15	3.22077e-14
ENSG00000125520.14	20	63739776	63744050	SLC2A4RG	SLC2A4 regulator [Source:HGNC Symbol;Acc:HGNC:15930]	protein_coding	371.72	385.413	323.925	153.946	149.224	156.701	256.822	-1.23428	0.155779	-7.92326	2.31363e-15	3.28879e-14
ENSG00000072694.21	1	161663147	161678654	FCGR2B	Fc fragment of IgG receptor IIb [Source:HGNC Symbol;Acc:HGNC:3618]	protein_coding	970.543	1060.08	892.297	519.872	511.237	557.6	751.938	-0.880468	0.111142	-7.92199	2.3374e-15	3.32025e-14
ENSG00000171867.18	20	4686350	4701590	PRNP	prion protein [Source:HGNC Symbol;Acc:HGNC:9449]	protein_coding	87.3123	82.075	83.0683	227.282	249.449	225.186	159.062	1.47453	0.186193	7.91939	2.38678e-15	3.38803e-14
ENSG00000139636.16	12	49097136	49110900	LMBR1L	limb development membrane protein 1 like [Source:HGNC Symbol;Acc:HGNC:18268]	protein_coding	190.275	184.502	177.479	472.409	378.113	441.908	307.448	1.22412	0.154693	7.91321	2.5083e-15	3.55556e-14
ENSG00000108797.12	17	42682531	42699993	CNTNAP1	contactin associated protein 1 [Source:HGNC Symbol;Acc:HGNC:8011]	protein_coding	1287.11	1290.63	1176.65	782.2	751.852	757.737	1007.7	-0.712106	0.0900167	-7.91083	2.55681e-15	3.6218e-14
ENSG00000007923.16	1	6634168	6701924	DNAJC11	DnaJ heat shock protein family (Hsp40) member C11 [Source:HGNC Symbol;Acc:HGNC:25570]	protein_coding	806.577	796.922	769.122	450.494	453.226	473.092	624.906	-0.785435	0.0993106	-7.90887	2.5974e-15	3.67673e-14
ENSG00000149806.11	11	65120630	65122177	FAU	FAU ubiquitin like and ribosomal protein S30 fusion [Source:HGNC Symbol;Acc:HGNC:3597]	protein_coding	2879.55	2894.14	2828.15	3914.17	3946.55	3984.2	3407.79	0.461347	0.0583444	7.90731	2.63015e-15	3.72049e-14
ENSG00000105447.13	19	48445841	48457022	GRWD1	glutamate rich WD repeat containing 1 [Source:HGNC Symbol;Acc:HGNC:21270]	protein_coding	708.01	697.233	514.703	266.64	266.276	263.277	452.69	-1.27001	0.16064	-7.90592	2.65955e-15	3.75946e-14
ENSG00000185862.7	17	31303770	31314105	EVI2B	ecotropic viral integration site 2B [Source:HGNC Symbol;Acc:HGNC:3500]	protein_coding	1584.61	1534.83	1699.03	2427.93	2390.36	2489.51	2021.04	0.601716	0.0761257	7.90424	2.69571e-15	3.80792e-14
ENSG00000073605.18	17	39904595	39919854	GSDMB	gasdermin B [Source:HGNC Symbol;Acc:HGNC:23690]	protein_coding	287.96	263.68	291.192	749.905	547.171	713.642	475.592	1.25344	0.158614	7.90246	2.73451e-15	3.86005e-14
ENSG00000047365.12	4	35948221	36244514	ARAP2	ArfGAP with RhoGAP domain, ankyrin repeat and PH domain 2 [Source:HGNC Symbol;Acc:HGNC:16924]	protein_coding	482.246	583.626	544.973	1056.84	942.597	1069.54	779.97	0.931401	0.117877	7.90146	2.75661e-15	3.88855e-14
ENSG00000007376.8	16	784974	788397	RPUSD1	RNA pseudouridine synthase domain containing 1 [Source:HGNC Symbol;Acc:HGNC:14173]	protein_coding	340.968	313.496	299.308	132.625	126.646	102.68	219.287	-1.40243	0.177509	-7.9006	2.77568e-15	3.91273e-14
ENSG00000173436.15	1	19484403	19629821	MICOS10	mitochondrial contact site and cristae organizing system subunit 10 [Source:HGNC Symbol;Acc:HGNC:32068]	protein_coding	550.517	601.98	650.119	271.383	317.169	272.953	444.02	-1.06659	0.135075	-7.89628	2.87358e-15	4.04792e-14
ENSG00000136682.15	2	113437691	113496204	CBWD2	COBW domain containing 2 [Source:HGNC Symbol;Acc:HGNC:17907]	protein_coding	547.864	634.299	572.596	243.656	276.81	300.285	429.251	-1.09749	0.139007	-7.8952	2.89845e-15	4.08012e-14
ENSG00000285976.2	6	63572472	63583587	AL135905.2	novel protein	protein_coding	803.757	918.296	827.688	483.379	410.975	439.26	647.226	-0.934457	0.11853	-7.8837	3.17825e-15	4.4709e-14
ENSG00000138623.10	15	74409289	74433958	SEMA7A	semaphorin 7A (John Milton Hagen blood group) [Source:HGNC Symbol;Acc:HGNC:10741]	protein_coding	2829.2	3034.12	2736.2	4239.91	4127.89	4314.95	3547.05	0.560343	0.0711057	7.88042	3.26288e-15	4.58677e-14
ENSG00000106479.11	7	149838375	149867479	ZNF862	zinc finger protein 862 [Source:HGNC Symbol;Acc:HGNC:34519]	protein_coding	165.722	116.49	117.537	447.057	383.546	353.793	264.024	1.57019	0.199328	7.87739	3.34282e-15	4.69529e-14
ENSG00000123933.17	4	2247432	2262109	MXD4	MAX dimerization protein 4 [Source:HGNC Symbol;Acc:HGNC:13906]	protein_coding	342.354	418.607	386.095	155.723	116.206	152.693	261.946	-1.43748	0.182483	-7.87732	3.3447e-15	4.69529e-14
ENSG00000181929.13	12	49002274	49018807	PRKAG1	protein kinase AMP-activated non-catalytic subunit gamma 1 [Source:HGNC Symbol;Acc:HGNC:9385]	protein_coding	593.597	597.053	500.043	255.534	264.517	282.902	415.608	-1.07597	0.136617	-7.87581	3.38544e-15	4.7492e-14
ENSG00000164116.17	4	155666726	155737059	GUCY1A1	guanylate cyclase 1 soluble subunit alpha 1 [Source:HGNC Symbol;Acc:HGNC:4685]	protein_coding	83.1181	77.9619	121.986	326.35	271.966	327.905	201.548	1.73311	0.220113	7.87372	3.44247e-15	4.82587e-14
ENSG00000248098.12	19	41397808	41425002	BCKDHA	branched chain keto acid dehydrogenase E1 subunit alpha [Source:HGNC Symbol;Acc:HGNC:986]	protein_coding	482.649	494.892	429.325	857.228	823.533	926.712	669.056	0.889188	0.112935	7.87348	3.44909e-15	4.83181e-14
ENSG00000137414.6	6	17600302	17611715	FAM8A1	family with sequence similarity 8 member A1 [Source:HGNC Symbol;Acc:HGNC:16372]	protein_coding	152.492	154.746	145.38	355.878	323.862	347.791	246.692	1.18196	0.150144	7.87218	3.48512e-15	4.87893e-14
ENSG00000070610.14	9	35736866	35749228	GBA2	glucosylceramidase beta 2 [Source:HGNC Symbol;Acc:HGNC:18986]	protein_coding	506.314	557.444	603.242	235.788	249.124	284.257	406.028	-1.11655	0.141943	-7.86619	3.65615e-15	5.11483e-14
ENSG00000108639.8	17	78168581	78173527	SYNGR2	synaptogyrin 2 [Source:HGNC Symbol;Acc:HGNC:11499]	protein_coding	3886.39	4028.62	4039.95	2845.32	2719.58	2876.59	3399.41	-0.501852	0.0638066	-7.86522	3.6846e-15	5.15109e-14
ENSG00000087074.8	19	48872421	48876058	PPP1R15A	protein phosphatase 1 regulatory subunit 15A [Source:HGNC Symbol;Acc:HGNC:14375]	protein_coding	845.452	900.614	862.449	1342.27	1351.01	1410.97	1118.79	0.653678	0.0831491	7.86152	3.7951e-15	5.30192e-14
ENSG00000128438.10	17	16922915	16934839	TBC1D27P	TBC1 domain family member 27, pseudogene [Source:HGNC Symbol;Acc:HGNC:28104]	transcribed_unprocessed_pseudogene	1147.01	1075.7	1107.02	2142.26	1967.5	2096.6	1589.35	0.898611	0.0804873	11.1646	6.07464e-29	1.93408e-27
ENSG00000116977.19	1	236518000	236552981	LGALS8	galectin 8 [Source:HGNC Symbol;Acc:HGNC:6569]	protein_coding	896.897	799.656	744.492	1481.81	1605.96	1382.29	1151.85	0.872273	0.110956	7.8614	3.79857e-15	5.30311e-14
ENSG00000188290.11	1	998962	1000172	HES4	hes family bHLH transcription factor 4 [Source:HGNC Symbol;Acc:HGNC:24149]	protein_coding	37.5792	43.4986	32.3917	178.352	148.946	145.204	97.6619	2.06044	0.262174	7.85903	3.87116e-15	5.40074e-14
ENSG00000030110.13	6	33572547	33580293	BAK1	BCL2 antagonist/killer 1 [Source:HGNC Symbol;Acc:HGNC:949]	protein_coding	512.528	562.401	540.038	277.446	277.454	286.398	409.378	-0.940721	0.119778	-7.85388	4.03374e-15	5.61985e-14
ENSG00000164056.11	4	123396795	123403760	SPRY1	sprouty RTK signaling antagonist 1 [Source:HGNC Symbol;Acc:HGNC:11269]	protein_coding	34.052	33.7398	43.0708	177.633	143.544	141.503	95.5905	2.06969	0.263626	7.85088	4.13126e-15	5.75177e-14
ENSG00000118007.13	3	136336236	136752403	STAG1	stromal antigen 1 [Source:HGNC Symbol;Acc:HGNC:11354]	protein_coding	663.173	717.434	687.408	347.3	331.572	395.42	523.718	-0.946844	0.120685	-7.84557	4.30975e-15	5.99205e-14
ENSG00000115604.12	2	102311529	102398777	IL18R1	interleukin 18 receptor 1 [Source:HGNC Symbol;Acc:HGNC:5988]	protein_coding	652.655	616.944	646.006	291.401	302.629	212.333	453.661	-1.25271	0.159679	-7.84521	4.32221e-15	6.00528e-14
ENSG00000105939.14	7	139043515	139132122	ZC3HAV1	zinc finger CCCH-type containing, antiviral 1 [Source:HGNC Symbol;Acc:HGNC:23721]	protein_coding	1403.45	1487.12	1356.49	805.772	874.489	896.977	1137.38	-0.721159	0.0919303	-7.84462	4.34257e-15	6.02943e-14
ENSG00000136522.14	3	179588285	179604649	MRPL47	mitochondrial ribosomal protein L47 [Source:HGNC Symbol;Acc:HGNC:16652]	protein_coding	387.171	368.617	398.047	150.7	180.877	177.269	277.113	-1.18254	0.150749	-7.8444	4.3502e-15	6.03591e-14
ENSG00000166750.10	17	35243071	35273655	SLFN5	schlafen family member 5 [Source:HGNC Symbol;Acc:HGNC:28286]	protein_coding	1853.65	1870.11	1831.85	1070.66	1239.48	1149.87	1502.6	-0.683868	0.0871895	-7.84347	4.38277e-15	6.07694e-14
ENSG00000261236.8	8	144262045	144291438	BOP1	BOP1 ribosomal biogenesis factor [Source:HGNC Symbol;Acc:HGNC:15519]	protein_coding	784.338	1021.33	940.612	359.316	344.711	456.652	651.161	-1.24418	0.158677	-7.84093	4.4723e-15	6.19685e-14
ENSG00000100644.17	14	61695513	61748259	HIF1A	hypoxia inducible factor 1 subunit alpha [Source:HGNC Symbol;Acc:HGNC:4910]	protein_coding	1319.62	1314.91	1340.8	777.549	815.014	668.761	1039.44	-0.815361	0.103998	-7.84018	4.49894e-15	6.22952e-14
ENSG00000126010.6	X	16123565	16153518	GRPR	gastrin releasing peptide receptor [Source:HGNC Symbol;Acc:HGNC:4609]	protein_coding	77.199	74.4717	80.25	6.45375	3.04573	0.996536	40.4028	-4.44042	0.566444	-7.83912	4.53724e-15	6.27826e-14
ENSG00000060688.13	1	31259568	31296788	SNRNP40	small nuclear ribonucleoprotein U5 subunit 40 [Source:HGNC Symbol;Acc:HGNC:30857]	protein_coding	745.975	761.933	848.711	327.294	379.881	251.218	552.502	-1.30197	0.166133	-7.83691	4.6178e-15	6.38539e-14
ENSG00000110723.12	11	108505435	108593768	EXPH5	exophilin 5 [Source:HGNC Symbol;Acc:HGNC:30578]	protein_coding	47.3095	44.1683	48.4951	170.166	160.258	156.316	104.452	1.7998	0.22975	7.83373	4.7362e-15	6.54466e-14
ENSG00000227124.11	3	75678660	75785583	ZNF717	zinc finger protein 717 [Source:HGNC Symbol;Acc:HGNC:29448]	protein_coding	111.228	109.793	104.394	297.616	251.151	307.482	196.944	1.39419	0.177989	7.83299	4.7641e-15	6.57873e-14
ENSG00000166340.17	11	6612768	6619448	TPP1	tripeptidyl peptidase 1 [Source:HGNC Symbol;Acc:HGNC:2073]	protein_coding	1300.6	1330.44	1231.77	1913.38	1981.87	1929.32	1614.56	0.591797	0.0755965	7.82836	4.94285e-15	6.82093e-14
ENSG00000256269.10	11	119084866	119093549	HMBS	hydroxymethylbilane synthase [Source:HGNC Symbol;Acc:HGNC:4982]	protein_coding	285.401	355.468	330.643	120.697	97.3745	129.041	219.771	-1.48936	0.190286	-7.82694	4.9988e-15	6.89346e-14
ENSG00000174840.9	3	57556274	57566848	PDE12	phosphodiesterase 12 [Source:HGNC Symbol;Acc:HGNC:25386]	protein_coding	525.66	485.243	483.561	261.278	246.126	253.854	375.954	-0.973568	0.124538	-7.81746	5.3899e-15	7.42775e-14
ENSG00000100342.21	22	36253071	36267530	APOL1	apolipoprotein L1 [Source:HGNC Symbol;Acc:HGNC:618]	protein_coding	1058.36	1019.95	978.81	1623.85	1589.25	1798.43	1344.78	0.712289	0.0911171	7.8173	5.39679e-15	7.43221e-14
ENSG00000165480.16	13	21153595	21176552	SKA3	spindle and kinetochore associated complex subunit 3 [Source:HGNC Symbol;Acc:HGNC:20262]	protein_coding	352.017	396.108	422.894	153.729	151.501	181.842	276.348	-1.26411	0.161715	-7.81686	5.41586e-15	7.45341e-14
ENSG00000086827.9	11	113733187	113773735	ZW10	zw10 kinetochore protein [Source:HGNC Symbol;Acc:HGNC:13194]	protein_coding	361.14	317.048	355.571	107.998	146.164	137.685	237.601	-1.4039	0.179647	-7.81476	5.50681e-15	7.56833e-14
ENSG00000126698.11	1	28199456	28233029	DNAJC8	DnaJ heat shock protein family (Hsp40) member C8 [Source:HGNC Symbol;Acc:HGNC:15470]	protein_coding	1246.73	1240.15	1285.48	782.421	825.973	797.17	1029.65	-0.649022	0.0830751	-7.81248	5.60729e-15	7.70122e-14
ENSG00000101181.18	20	62183028	62203568	MTG2	mitochondrial ribosome associated GTPase 2 [Source:HGNC Symbol;Acc:HGNC:16239]	protein_coding	505.117	467.302	401.166	208.946	201.425	176.92	326.813	-1.22703	0.157134	-7.80882	5.77241e-15	7.92263e-14
ENSG00000160049.12	1	10456522	10472529	DFFA	DNA fragmentation factor subunit alpha [Source:HGNC Symbol;Acc:HGNC:2772]	protein_coding	1005.97	976.478	1015.74	622.005	599.591	626.529	807.718	-0.697621	0.0893527	-7.8075	5.83338e-15	8.00091e-14
ENSG00000166927.13	11	60378485	60395951	MS4A7	membrane spanning 4-domains A7 [Source:HGNC Symbol;Acc:HGNC:13378]	protein_coding	71.2631	76.2198	106.297	243.967	270.947	278.625	174.553	1.66435	0.213179	7.80728	5.84343e-15	8.00929e-14
ENSG00000072042.13	14	67676800	67695793	RDH11	retinol dehydrogenase 11 [Source:HGNC Symbol;Acc:HGNC:17964]	protein_coding	919.45	959.478	1023.38	540.767	442.87	533.487	736.572	-0.936239	0.119967	-7.80415	5.99032e-15	8.2045e-14
ENSG00000148730.7	10	70404145	70428618	EIF4EBP2	eukaryotic translation initiation factor 4E binding protein 2 [Source:HGNC Symbol;Acc:HGNC:3289]	protein_coding	1927.11	1886.94	1882.97	1224.37	1299.51	1159.97	1563.48	-0.629203	0.0806249	-7.80408	5.99393e-15	8.2045e-14
ENSG00000129235.11	17	6640985	6644541	TXNDC17	thioredoxin domain containing 17 [Source:HGNC Symbol;Acc:HGNC:28218]	protein_coding	327.539	411.705	394.035	142.577	137.97	165.762	263.265	-1.34464	0.172307	-7.80372	6.01102e-15	8.22235e-14
ENSG00000172123.13	17	35410922	35433283	SLFN12	schlafen family member 12 [Source:HGNC Symbol;Acc:HGNC:25500]	protein_coding	246.247	217.273	259.121	92.3683	81.4763	75.9091	162.066	-1.53394	0.196568	-7.80362	6.01566e-15	8.22316e-14
ENSG00000078237.7	12	4307763	4360028	TIGAR	TP53 induced glycolysis regulatory phosphatase [Source:HGNC Symbol;Acc:HGNC:1185]	protein_coding	278.657	598.009	609.483	84.4093	94.7138	116.558	296.972	-2.32208	0.297632	-7.80185	6.10083e-15	8.33398e-14
ENSG00000167272.11	12	120578764	120581402	POP5	POP5 homolog, ribonuclease P/MRP subunit [Source:HGNC Symbol;Acc:HGNC:17689]	protein_coding	264.284	299.065	310.053	99.2797	112.349	120.443	200.912	-1.39658	0.17905	-7.79997	6.19233e-15	8.45328e-14
ENSG00000161547.17	17	76734115	76737333	SRSF2	serine and arginine rich splicing factor 2 [Source:HGNC Symbol;Acc:HGNC:10783]	protein_coding	3930.06	3718.27	3948.52	2631.3	2281.77	2219.45	3121.56	-0.701208	0.0899966	-7.7915	6.62206e-15	9.03384e-14
ENSG00000101605.13	18	3066807	3219968	MYOM1	myomesin 1 [Source:HGNC Symbol;Acc:HGNC:7613]	protein_coding	18.2353	15.0419	17.4776	87.7892	111.894	110.686	60.1872	2.62995	0.338164	7.77713	7.41866e-15	1.01138e-13
ENSG00000173208.4	12	39550033	39619803	ABCD2	ATP binding cassette subfamily D member 2 [Source:HGNC Symbol;Acc:HGNC:66]	protein_coding	149.633	148.943	150.033	45.1763	38.5792	35.8753	94.7066	-1.90434	0.244927	-7.77512	7.53731e-15	1.02686e-13
ENSG00000116852.15	1	200969390	201023714	KIF21B	kinesin family member 21B [Source:HGNC Symbol;Acc:HGNC:29442]	protein_coding	803.267	762.837	755.055	458.188	450.763	427.757	609.644	-0.796309	0.10243	-7.77414	7.59595e-15	1.03416e-13
ENSG00000138606.19	15	45167214	45201175	SHF	Src homology 2 domain containing F [Source:HGNC Symbol;Acc:HGNC:25116]	protein_coding	26.1767	21.6564	43.8709	172.395	160.754	135.385	93.3731	2.43372	0.313183	7.77092	7.79168e-15	1.05959e-13
ENSG00000198933.9	17	47694081	47712050	TBKBP1	TBK1 binding protein 1 [Source:HGNC Symbol;Acc:HGNC:30140]	protein_coding	31.8498	22.445	31.3092	126.664	190.479	136.047	89.7991	2.40145	0.309031	7.7709	7.79315e-15	1.05959e-13
ENSG00000138346.15	10	68414064	68472121	DNA2	DNA replication helicase/nuclease 2 [Source:HGNC Symbol;Acc:HGNC:2939]	protein_coding	489.593	441.275	576.587	185.4	214.465	146.13	342.242	-1.46409	0.188583	-7.76361	8.25467e-15	1.12009e-13
ENSG00000135655.16	12	62260338	62417431	USP15	ubiquitin specific peptidase 15 [Source:HGNC Symbol;Acc:HGNC:12613]	protein_coding	1422.7	1595.52	1573.12	937.373	975.237	930.115	1239.01	-0.691148	0.0891026	-7.75677	8.71205e-15	1.18136e-13
ENSG00000163513.19	3	30606601	30694142	TGFBR2	transforming growth factor beta receptor 2 [Source:HGNC Symbol;Acc:HGNC:11773]	protein_coding	49.9438	55.4166	58.8654	189.947	174.491	171.104	116.628	1.70648	0.220082	7.75383	8.91606e-15	1.20822e-13
ENSG00000100814.18	14	20311368	20333312	CCNB1IP1	cyclin B1 interacting protein 1 [Source:HGNC Symbol;Acc:HGNC:19437]	protein_coding	618.801	573.036	508.164	1054.36	1008.84	1180.12	823.887	0.931101	0.120175	7.74785	9.34619e-15	1.26566e-13
ENSG00000112473.18	6	33200445	33204439	SLC39A7	solute carrier family 39 member 7 [Source:HGNC Symbol;Acc:HGNC:4927]	protein_coding	822.195	725.157	701.899	364.335	305.071	392.431	551.848	-1.08336	0.139845	-7.74687	9.41873e-15	1.27463e-13
ENSG00000162909.18	1	223701593	223776018	CAPN2	calpain 2 [Source:HGNC Symbol;Acc:HGNC:1479]	protein_coding	339.728	383.34	350.026	96.2958	141.283	75.9039	231.096	-1.79685	0.23195	-7.7467	9.43078e-15	1.27542e-13
ENSG00000102898.12	16	67846923	67872567	NUTF2	nuclear transport factor 2 [Source:HGNC Symbol;Acc:HGNC:13722]	protein_coding	930.379	995.81	894.943	569.792	547.581	528.114	744.436	-0.778118	0.100535	-7.73977	9.95934e-15	1.346e-13
ENSG00000120948.19	1	11012344	11030528	TARDBP	TAR DNA binding protein [Source:HGNC Symbol;Acc:HGNC:11571]	protein_coding	2414.14	2318.75	2279.34	1594.51	1634.65	1601.39	1973.8	-0.538038	0.0695542	-7.73551	1.0299e-14	1.39098e-13
ENSG00000102974.16	16	67562467	67639177	CTCF	CCCTC-binding factor [Source:HGNC Symbol;Acc:HGNC:13723]	protein_coding	1042.21	1060.52	1046.12	633.741	643.909	678.604	850.85	-0.687051	0.0888308	-7.73437	1.03915e-14	1.40254e-13
ENSG00000167113.11	9	128322544	128334072	COQ4	coenzyme Q4 [Source:HGNC Symbol;Acc:HGNC:19693]	protein_coding	349.457	343.655	397.385	168.086	156.737	149.028	260.725	-1.1988	0.15514	-7.72717	1.09961e-14	1.48316e-13
ENSG00000144357.18	2	169827454	170084131	UBR3	ubiquitin protein ligase E3 component n-recognin 3 [Source:HGNC Symbol;Acc:HGNC:30467]	protein_coding	639.648	576.086	590.838	322.641	332.659	311.33	462.2	-0.902926	0.116942	-7.72117	1.15264e-14	1.55366e-13
ENSG00000143515.19	1	154325525	154351304	ATP8B2	ATPase phospholipid transporting 8B2 [Source:HGNC Symbol;Acc:HGNC:13534]	protein_coding	372.703	397.016	388.426	192.205	157.555	156.6	277.418	-1.19263	0.154471	-7.72071	1.15684e-14	1.55828e-13
ENSG00000100266.19	22	42835412	43015149	PACSIN2	protein kinase C and casein kinase substrate in neurons 2 [Source:HGNC Symbol;Acc:HGNC:8571]	protein_coding	1009.14	1085.86	1075.94	1699.65	1616.45	1594.48	1346.92	0.631707	0.0818497	7.71789	1.18271e-14	1.59208e-13
ENSG00000211632.4	2	90172802	90173414	IGKV3D-11	immunoglobulin kappa variable 3D-11 [Source:HGNC Symbol;Acc:HGNC:5823]	IG_V_gene	79.1051	58.9971	89.5544	340.205	338.076	378.684	214.103	2.22113	0.200485	11.0788	1.58984e-28	4.95313e-27
ENSG00000057657.17	6	105993463	106109939	PRDM1	PR/SET domain 1 [Source:HGNC Symbol;Acc:HGNC:9346]	protein_coding	395.573	489.331	562.093	194.099	137.116	167.46	324.279	-1.53363	0.198716	-7.71772	1.18425e-14	1.59309e-13
ENSG00000187446.12	15	41230839	41281887	CHP1	calcineurin like EF-hand protein 1 [Source:HGNC Symbol;Acc:HGNC:17433]	protein_coding	699.766	852.487	751.892	343.587	408.554	382.624	573.151	-1.02216	0.132447	-7.7175	1.18636e-14	1.59487e-13
ENSG00000181991.16	15	88467453	88480776	MRPS11	mitochondrial ribosomal protein S11 [Source:HGNC Symbol;Acc:HGNC:14050]	protein_coding	352.342	383.458	398.165	182.106	146.582	148.113	268.461	-1.2489	0.16188	-7.71497	1.21014e-14	1.62576e-13
ENSG00000197728.11	12	56041351	56044697	RPS26	ribosomal protein S26 [Source:HGNC Symbol;Acc:HGNC:10414]	protein_coding	4553.31	4794.47	4845.02	6411.53	6552.84	6693.01	5641.7	0.47006	0.0609561	7.71144	1.24403e-14	1.67019e-13
ENSG00000108671.11	17	32444379	32483319	PSMD11	proteasome 26S subunit, non-ATPase 11 [Source:HGNC Symbol;Acc:HGNC:9556]	protein_coding	1185.99	1215.01	1164.97	631.812	653.03	757.184	934.667	-0.80629	0.104559	-7.71132	1.24523e-14	1.6707e-13
ENSG00000110801.14	12	121888732	121918297	PSMD9	proteasome 26S subunit, non-ATPase 9 [Source:HGNC Symbol;Acc:HGNC:9567]	protein_coding	368.967	431.952	393.935	146.542	155.391	97.8372	265.77	-1.59088	0.20637	-7.70888	1.26924e-14	1.70179e-13
ENSG00000122376.12	10	87094161	87191465	SHLD2	shieldin complex subunit 2 [Source:HGNC Symbol;Acc:HGNC:28773]	protein_coding	671.073	712.26	710.923	374.307	389.954	410.856	544.896	-0.834148	0.108235	-7.70685	1.28959e-14	1.72793e-13
ENSG00000124772.12	6	36740775	36839444	CPNE5	copine 5 [Source:HGNC Symbol;Acc:HGNC:2318]	protein_coding	403.992	437.883	354.593	179.592	171.91	174.906	287.146	-1.18482	0.153793	-7.70396	1.31918e-14	1.76525e-13
ENSG00000214517.10	11	74171267	74254703	PPME1	protein phosphatase methylesterase 1 [Source:HGNC Symbol;Acc:HGNC:30178]	protein_coding	481.916	556.013	459.252	893.862	920.822	908.103	703.328	0.861948	0.111949	7.69949	1.36607e-14	1.82679e-13
ENSG00000121879.6	3	179148114	179240093	PIK3CA	phosphatidylinositol-4,5-bisphosphate 3-kinase catalytic subunit alpha [Source:HGNC Symbol;Acc:HGNC:8975]	protein_coding	615.337	654.391	548.98	1159.55	1064.87	1043.08	847.701	0.844749	0.109735	7.6981	1.38108e-14	1.84565e-13
ENSG00000012124.17	19	35319261	35347361	CD22	CD22 molecule [Source:HGNC Symbol;Acc:HGNC:1643]	protein_coding	4204.5	3957.29	3716.68	5723.82	5830.67	6062.55	4915.92	0.568334	0.0738584	7.69491	1.4159e-14	1.89094e-13
ENSG00000162702.8	1	200404940	200410056	ZNF281	zinc finger protein 281 [Source:HGNC Symbol;Acc:HGNC:13075]	protein_coding	584.025	599.816	496.112	263.266	285.439	266.158	415.803	-1.04549	0.135893	-7.69348	1.43183e-14	1.91095e-13
ENSG00000134375.11	1	201955503	201970664	TIMM17A	translocase of inner mitochondrial membrane 17A [Source:HGNC Symbol;Acc:HGNC:17315]	protein_coding	920.827	901.214	996.839	418.617	516.571	517.806	711.979	-0.958455	0.124595	-7.69256	1.44219e-14	1.92353e-13
ENSG00000182325.11	8	144355431	144359376	FBXL6	F-box and leucine rich repeat protein 6 [Source:HGNC Symbol;Acc:HGNC:13603]	protein_coding	247.247	256.141	252.354	102.808	66.6131	77.5999	167.127	-1.63088	0.212044	-7.69124	1.45713e-14	1.94217e-13
ENSG00000088930.8	20	21303331	21389825	XRN2	5'-3' exoribonuclease 2 [Source:HGNC Symbol;Acc:HGNC:12836]	protein_coding	1654.54	1589.05	1648.03	1110.05	1083.26	1053.34	1356.38	-0.591034	0.0768495	-7.6908	1.46214e-14	1.94758e-13
ENSG00000106351.13	7	100539203	100568220	AGFG2	ArfGAP with FG repeats 2 [Source:HGNC Symbol;Acc:HGNC:5177]	protein_coding	343.39	369.408	375.872	176.548	156.107	162.325	263.942	-1.13616	0.147746	-7.68997	1.47171e-14	1.95851e-13
ENSG00000164327.13	5	38937920	39074399	RICTOR	RPTOR independent companion of MTOR complex 2 [Source:HGNC Symbol;Acc:HGNC:28611]	protein_coding	612.391	714.89	628.243	1138.58	1116.94	1270.03	913.511	0.849881	0.110519	7.68992	1.47228e-14	1.95851e-13
ENSG00000140400.17	15	75355207	75368612	MAN2C1	mannosidase alpha class 2C member 1 [Source:HGNC Symbol;Acc:HGNC:6827]	protein_coding	935.63	898.348	869.693	1478.58	1358.42	1484.73	1170.9	0.676388	0.0879635	7.68942	1.47803e-14	1.96487e-13
ENSG00000175305.18	8	94879770	94896678	CCNE2	cyclin E2 [Source:HGNC Symbol;Acc:HGNC:1590]	protein_coding	202.249	168.277	172.441	51.4811	50.0323	61.2207	117.617	-1.74235	0.226661	-7.68706	1.50556e-14	2.00015e-13
ENSG00000169918.10	15	31475398	31870789	OTUD7A	OTU deubiquitinase 7A [Source:HGNC Symbol;Acc:HGNC:20718]	protein_coding	29.0407	36.1608	31.0088	130.819	136.362	129.53	82.1535	2.04892	0.26668	7.68304	1.55354e-14	2.0612e-13
ENSG00000140750.17	16	24919389	25015666	ARHGAP17	Rho GTPase activating protein 17 [Source:HGNC Symbol;Acc:HGNC:18239]	protein_coding	2133.41	2291.73	2370.34	3463.03	3586.68	3275.81	2853.5	0.604222	0.0787002	7.67751	1.62211e-14	2.15077e-13
ENSG00000030066.13	11	47778087	47848555	NUP160	nucleoporin 160 [Source:HGNC Symbol;Acc:HGNC:18017]	protein_coding	1451.73	1304.1	1322.95	780.622	582.109	695.06	1022.76	-0.987588	0.128665	-7.67569	1.64535e-14	2.18017e-13
ENSG00000196735.13	6	32628179	32647062	HLA-DQA1	major histocompatibility complex, class II, DQ alpha 1 [Source:HGNC Symbol;Acc:HGNC:4942]	protein_coding	5324.65	5512.3	5155.05	7480.04	7267.03	7230.32	6328.23	0.4585	0.0597637	7.67189	1.6948e-14	2.24423e-13
ENSG00000211660.3	22	22697789	22698407	IGLV2-23	immunoglobulin lambda variable 2-23 [Source:HGNC Symbol;Acc:HGNC:5890]	IG_V_gene	288.781	303.69	301.228	76.5231	80.2041	66.7679	186.199	-1.99917	0.181352	-11.0237	2.93601e-28	9.02258e-27
ENSG00000133687.16	12	29500840	29784759	TMTC1	transmembrane O-mannosyltransferase targeting cadherins 1 [Source:HGNC Symbol;Acc:HGNC:24099]	protein_coding	128.291	109.859	152.352	30.5367	23.2779	27.4145	78.6217	-2.26265	0.295109	-7.66716	1.75841e-14	2.32694e-13
ENSG00000122034.17	13	27424619	27435823	GTF3A	general transcription factor IIIA [Source:HGNC Symbol;Acc:HGNC:4662]	protein_coding	1160.76	1280.82	1351.74	710.205	539.73	646.925	948.363	-1.00072	0.130633	-7.66053	1.85162e-14	2.4487e-13
ENSG00000164828.18	7	816615	896435	SUN1	Sad1 and UNC84 domain containing 1 [Source:HGNC Symbol;Acc:HGNC:18587]	protein_coding	879.993	717.616	694.085	1382.86	1690.7	1509.56	1145.8	0.999809	0.130537	7.6592	1.87102e-14	2.47274e-13
ENSG00000099949.21	22	20982269	20999032	LZTR1	leucine zipper like transcription regulator 1 [Source:HGNC Symbol;Acc:HGNC:6742]	protein_coding	677.304	678.506	552.276	266.069	207.115	295.311	446.097	-1.31441	0.171616	-7.65903	1.87339e-14	2.47427e-13
ENSG00000141622.14	18	46326809	46463140	RNF165	ring finger protein 165 [Source:HGNC Symbol;Acc:HGNC:31696]	protein_coding	3.84557	6.68988	8.54111	77.9268	70.2577	165.254	55.4192	4.13397	0.540004	7.65544	1.92651e-14	2.54277e-13
ENSG00000170340.11	2	62196115	62224731	B3GNT2	UDP-GlcNAc:betaGal beta-1,3-N-acetylglucosaminyltransferase 2 [Source:HGNC Symbol;Acc:HGNC:15629]	protein_coding	1438.54	1410.46	1458.23	2063.33	2057.79	2075.79	1750.69	0.525069	0.0686006	7.654	1.94821e-14	2.56807e-13
ENSG00000130270.16	19	1782075	1812276	ATP8B3	ATPase phospholipid transporting 8B3 [Source:HGNC Symbol;Acc:HGNC:13535]	protein_coding	15.4439	21.3205	18.0623	109.359	99.2792	96.158	59.9372	2.48685	0.324972	7.65251	1.97099e-14	2.59641e-13
ENSG00000267432.6	17	78484882	78503056	DNAH17-AS1	DNAH17 antisense RNA 1 [Source:HGNC Symbol;Acc:HGNC:48594]	lncRNA	42.9886	75.4697	56.8872	353.309	305.51	373.3	201.244	2.57474	0.234138	10.9967	3.96583e-28	1.2114e-26
ENSG00000239900.14	22	40346461	40390463	ADSL	adenylosuccinate lyase [Source:HGNC Symbol;Acc:HGNC:291]	protein_coding	1194.21	1209.61	1263.35	779.093	719.519	784.459	991.707	-0.682948	0.0892729	-7.65012	2.00797e-14	2.64341e-13
ENSG00000148248.14	9	133361450	133376166	SURF4	surfeit 4 [Source:HGNC Symbol;Acc:HGNC:11476]	protein_coding	1502.12	2093.55	1738.87	700.283	733.074	913.304	1280.2	-1.18553	0.155002	-7.64851	2.03315e-14	2.67483e-13
ENSG00000086598.11	12	123584533	123598582	TMED2	transmembrane p24 trafficking protein 2 [Source:HGNC Symbol;Acc:HGNC:16996]	protein_coding	1987.15	1944.01	1966.87	1297.47	1337.4	1381.1	1652.33	-0.554773	0.0725368	-7.64816	2.03883e-14	2.68057e-13
ENSG00000138795.10	4	108047545	108168956	LEF1	lymphoid enhancer binding factor 1 [Source:HGNC Symbol;Acc:HGNC:6551]	protein_coding	37.0686	78.6569	40.4221	270.811	392.974	230.026	174.993	2.53599	0.331737	7.64458	2.09632e-14	2.75259e-13
ENSG00000131941.8	19	32978592	33064888	RHPN2	rhophilin Rho GTPase binding protein 2 [Source:HGNC Symbol;Acc:HGNC:19974]	protein_coding	33.9063	80.2626	49.8046	317.629	297.013	222.351	166.828	2.39176	0.312918	7.64338	2.11585e-14	2.77644e-13
ENSG00000104825.17	19	38899700	38908893	NFKBIB	NFKB inhibitor beta [Source:HGNC Symbol;Acc:HGNC:7798]	protein_coding	347.111	408.811	380.052	179.909	160.446	166.302	273.772	-1.16378	0.152305	-7.64107	2.15423e-14	2.82497e-13
ENSG00000109586.12	4	173168811	173323967	GALNT7	polypeptide N-acetylgalactosaminyltransferase 7 [Source:HGNC Symbol;Acc:HGNC:4129]	protein_coding	773.696	802.725	773.944	473.088	432.436	463.916	619.968	-0.779589	0.10203	-7.6408	2.15871e-14	2.82903e-13
ENSG00000143184.5	1	168576605	168582069	XCL1	X-C motif chemokine ligand 1 [Source:HGNC Symbol;Acc:HGNC:10645]	protein_coding	80.0582	67.7015	67.4565	1.84393	6.09145	2.98961	37.6902	-4.31966	0.565386	-7.6402	2.16892e-14	2.84057e-13
ENSG00000007202.15	17	28614446	28645454	KIAA0100	KIAA0100 [Source:HGNC Symbol;Acc:HGNC:28960]	protein_coding	2721.21	3179.57	2685.78	1434.82	1653.74	1217.61	2148.79	-0.996583	0.130473	-7.6382	2.20276e-14	2.88303e-13
ENSG00000118596.12	12	59596029	59789855	SLC16A7	solute carrier family 16 member 7 [Source:HGNC Symbol;Acc:HGNC:10928]	protein_coding	474.538	506.701	389.83	178.367	115.993	96.5955	293.671	-1.81879	0.238152	-7.63711	2.22144e-14	2.90561e-13
ENSG00000197170.10	17	67337916	67366605	PSMD12	proteasome 26S subunit, non-ATPase 12 [Source:HGNC Symbol;Acc:HGNC:9557]	protein_coding	768.684	747.502	776.073	463.482	424.821	446.103	604.444	-0.780291	0.102175	-7.63678	2.22726e-14	2.91135e-13
ENSG00000268173.3	19	18153158	18178117	AC007192.1	novel protein, readthrough between PIK3R2 and IFI30	protein_coding	0	0	0	123.543	155.332	93.6744	62.0916	9.36532	1.22648	7.63591	2.24225e-14	2.92906e-13
ENSG00000143067.5	1	119619377	119648266	ZNF697	zinc finger protein 697 [Source:HGNC Symbol;Acc:HGNC:32034]	protein_coding	81.9643	100.585	89.5544	12.9075	15.2286	9.96536	51.7009	-2.83699	0.372005	-7.62623	2.41727e-14	3.15565e-13
ENSG00000104228.13	8	27284886	27311272	TRIM35	tripartite motif containing 35 [Source:HGNC Symbol;Acc:HGNC:16285]	protein_coding	326.318	272.302	308.543	107.993	131.391	102.623	208.195	-1.41216	0.18518	-7.62587	2.42394e-14	3.16233e-13
ENSG00000106701.13	9	105447796	105552433	FSD1L	fibronectin type III and SPRY domain containing 1 like [Source:HGNC Symbol;Acc:HGNC:13753]	protein_coding	986.378	1043.24	1007.57	588.995	435.083	486.38	757.942	-1.00883	0.13231	-7.62479	2.4444e-14	3.18697e-13
ENSG00000011198.10	3	43690108	43734371	ABHD5	abhydrolase domain containing 5, lysophosphatidic acid acyltransferase [Source:HGNC Symbol;Acc:HGNC:21396]	protein_coding	242.332	222.708	187.062	68.7308	75.5932	73.94	145.061	-1.58191	0.207485	-7.62421	2.45532e-14	3.19916e-13
ENSG00000104884.16	19	45349837	45370918	ERCC2	ERCC excision repair 2, TFIIH core complex helicase subunit [Source:HGNC Symbol;Acc:HGNC:3434]	protein_coding	485.255	431.328	431.4	209.344	217.105	171.711	324.357	-1.17565	0.154293	-7.61961	2.54452e-14	3.31326e-13
ENSG00000108298.12	17	39200283	39204840	RPL19	ribosomal protein L19 [Source:HGNC Symbol;Acc:HGNC:10312]	protein_coding	11645.5	11389.1	12042.1	15792.9	15360.2	15509.7	13623.2	0.411903	0.0541003	7.61369	2.66371e-14	3.46402e-13
ENSG00000130822.16	X	153669733	153689010	PNCK	pregnancy up-regulated nonubiquitous CaM kinase [Source:HGNC Symbol;Acc:HGNC:13415]	protein_coding	0	9.49588	2.84388	79.829	123.143	108.713	54.0042	5.46367	0.717654	7.61323	2.67321e-14	3.47415e-13
ENSG00000114770.17	3	183919934	184017939	ABCC5	ATP binding cassette subfamily C member 5 [Source:HGNC Symbol;Acc:HGNC:56]	protein_coding	270.508	232.209	169.991	52.9078	64.6464	61.9642	142.038	-1.90327	0.250059	-7.61129	2.71383e-14	3.52468e-13
ENSG00000080947.15	1	16467436	16499257	CROCCP3	CROCC pseudogene 3 [Source:HGNC Symbol;Acc:HGNC:29405]	transcribed_unprocessed_pseudogene	76.0808	14.1301	11.3821	45.3841	53.8635	32.9812	38.9703	0.503415	0.687228	0.73253	0.463845	0.63245
ENSG00000110841.14	12	27523431	27695564	PPFIBP1	PPFIA binding protein 1 [Source:HGNC Symbol;Acc:HGNC:9249]	protein_coding	246.679	354.229	204.153	901.01	1033.59	690.617	571.712	1.70762	0.224491	7.60663	2.8133e-14	3.65153e-13
ENSG00000161016.18	8	144789765	144792587	RPL8	ribosomal protein L8 [Source:HGNC Symbol;Acc:HGNC:10368]	protein_coding	11831.4	12731.9	11797.7	17310.8	16484.9	16669.2	14471	0.472865	0.0621753	7.60536	2.84107e-14	3.68522e-13
ENSG00000167642.13	19	38244035	38292615	SPINT2	serine peptidase inhibitor, Kunitz type 2 [Source:HGNC Symbol;Acc:HGNC:11247]	protein_coding	17.5971	58.6954	32.9844	242.742	204.686	251.127	134.639	2.78861	0.36694	7.59965	2.96943e-14	3.84926e-13
ENSG00000198624.13	5	151181052	151224093	CCDC69	coiled-coil domain containing 69 [Source:HGNC Symbol;Acc:HGNC:24487]	protein_coding	1742.18	1801.14	1714.2	866.819	966.278	659.353	1291.66	-1.07952	0.142057	-7.59915	2.98078e-14	3.86151e-13
ENSG00000145220.14	4	4267701	4290154	LYAR	Ly1 antibody reactive [Source:HGNC Symbol;Acc:HGNC:26021]	protein_coding	491.098	473.837	484.766	224.992	207.097	260.632	357.07	-1.06611	0.140363	-7.59538	3.06886e-14	3.97309e-13
ENSG00000139437.18	12	109900264	109983841	TCHP	trichoplein keratin filament binding [Source:HGNC Symbol;Acc:HGNC:28135]	protein_coding	251.263	298.92	317.435	82.4054	108.795	108.071	194.482	-1.53824	0.202843	-7.5834	3.36605e-14	4.35229e-13
ENSG00000165821.12	14	21521080	21537216	SALL2	spalt like transcription factor 2 [Source:HGNC Symbol;Acc:HGNC:10526]	protein_coding	51.6351	50.7083	57.9293	161.128	205.893	258.26	130.926	1.9592	0.258503	7.57904	3.48122e-14	4.49834e-13
ENSG00000085117.12	11	44564427	44620358	CD82	CD82 molecule [Source:HGNC Symbol;Acc:HGNC:6210]	protein_coding	2335.81	2432.38	2362.84	3289.18	3313.95	3268.19	2833.73	0.469045	0.0618939	7.57821	3.50363e-14	4.52155e-13
ENSG00000108064.11	10	58385345	58399220	TFAM	transcription factor A, mitochondrial [Source:HGNC Symbol;Acc:HGNC:11741]	protein_coding	1201.53	1123.01	1223.83	715.857	633.984	731.51	938.288	-0.76935	0.101527	-7.5778	3.51463e-14	4.53287e-13
ENSG00000126215.14	14	103697609	103715504	XRCC3	X-ray repair cross complementing 3 [Source:HGNC Symbol;Acc:HGNC:12830]	protein_coding	367.394	343.51	355.758	167.526	159.24	173.135	261.094	-1.09247	0.144193	-7.57643	3.55185e-14	4.57507e-13
ENSG00000141068.14	17	27456470	27626438	KSR1	kinase suppressor of ras 1 [Source:HGNC Symbol;Acc:HGNC:6465]	protein_coding	1100.91	1219.6	775.086	2167.29	2799.3	2762.41	1804.1	1.32044	0.174281	7.57647	3.55081e-14	4.57507e-13
ENSG00000124160.12	20	46060991	46089962	NCOA5	nuclear receptor coactivator 5 [Source:HGNC Symbol;Acc:HGNC:15909]	protein_coding	484.931	501.015	644.07	214.155	240.425	177.282	376.98	-1.36768	0.180688	-7.56931	3.75209e-14	4.82687e-13
ENSG00000134851.13	4	55395957	55453397	TMEM165	transmembrane protein 165 [Source:HGNC Symbol;Acc:HGNC:30760]	protein_coding	631.141	676.082	615.004	329.11	317.594	369.803	489.789	-0.921534	0.121745	-7.56937	3.75031e-14	4.82687e-13
ENSG00000100815.12	14	91965991	92040896	TRIP11	thyroid hormone receptor interactor 11 [Source:HGNC Symbol;Acc:HGNC:12305]	protein_coding	842.759	830.955	793.365	481.384	478.45	413.593	640.084	-0.846888	0.111925	-7.56659	3.83148e-14	4.92587e-13
ENSG00000149930.18	16	29973868	29992261	TAOK2	TAO kinase 2 [Source:HGNC Symbol;Acc:HGNC:16835]	protein_coding	724.052	784.365	774.412	410.703	459.069	410.331	593.822	-0.834411	0.110349	-7.56154	3.98319e-14	5.11768e-13
ENSG00000113048.17	5	72219403	72320646	MRPS27	mitochondrial ribosomal protein S27 [Source:HGNC Symbol;Acc:HGNC:14512]	protein_coding	1248.26	1133.43	1170.47	635.701	517.528	677.298	897.113	-0.958205	0.126772	-7.55851	4.07709e-14	5.23502e-13
ENSG00000182162.11	X	1462581	1537185	P2RY8	P2Y receptor family member 8 [Source:HGNC Symbol;Acc:HGNC:15524]	protein_coding	1193.47	1296.61	1180	663.254	693.618	775.382	967.055	-0.784319	0.103778	-7.55766	4.10379e-14	5.26596e-13
ENSG00000139734.19	13	59665583	60163928	DIAPH3	diaphanous related formin 3 [Source:HGNC Symbol;Acc:HGNC:15480]	protein_coding	458.076	474.569	491.74	237.189	258.184	236.642	359.4	-0.960829	0.127143	-7.55705	4.12304e-14	5.28733e-13
ENSG00000096384.20	6	44246166	44253888	HSP90AB1	heat shock protein 90 alpha family class B member 1 [Source:HGNC Symbol;Acc:HGNC:5258]	protein_coding	20214.6	20277.6	20640.9	16039.2	15701.4	15760.4	18105.7	-0.363938	0.0481658	-7.55594	4.15857e-14	5.32952e-13
ENSG00000120437.9	6	159762045	159779112	ACAT2	acetyl-CoA acetyltransferase 2 [Source:HGNC Symbol;Acc:HGNC:94]	protein_coding	1240.8	1162.82	1243.83	773.37	741.315	788.227	991.726	-0.663128	0.0878232	-7.55071	4.32876e-14	5.54414e-13
ENSG00000142207.7	21	32311018	32393012	URB1	URB1 ribosome biogenesis homolog [Source:HGNC Symbol;Acc:HGNC:17344]	protein_coding	859.692	839.879	830.529	526.018	480.98	505.629	673.788	-0.742239	0.0983207	-7.54916	4.38069e-14	5.60712e-13
ENSG00000146083.12	5	176526712	176538025	RNF44	ring finger protein 44 [Source:HGNC Symbol;Acc:HGNC:19180]	protein_coding	748.382	668.476	595.976	1179.66	1212.78	1200.91	934.362	0.834838	0.110594	7.54866	4.39758e-14	5.6252e-13
ENSG00000197785.14	1	1512162	1534685	ATAD3A	ATPase family AAA domain containing 3A [Source:HGNC Symbol;Acc:HGNC:25567]	protein_coding	833.734	753.917	714.509	175.582	314.378	151.439	490.593	-1.8605	0.2465	-7.54764	4.43201e-14	5.66567e-13
ENSG00000100403.12	22	41301525	41360147	ZC3H7B	zinc finger CCCH-type containing 7B [Source:HGNC Symbol;Acc:HGNC:30869]	protein_coding	1392.78	1425	1349.42	917.754	919.828	915.908	1153.45	-0.598267	0.0792808	-7.54618	4.48213e-14	5.72613e-13
ENSG00000144815.16	3	101779202	101828231	NXPE3	neurexophilin and PC-esterase domain family member 3 [Source:HGNC Symbol;Acc:HGNC:28238]	protein_coding	303.834	306.331	313.606	145.473	117.882	110.369	216.249	-1.31084	0.173742	-7.54472	4.53245e-14	5.78677e-13
ENSG00000145911.6	5	178113532	178126081	N4BP3	NEDD4 binding protein 3 [Source:HGNC Symbol;Acc:HGNC:29852]	protein_coding	224.925	204.072	226.794	448.997	441.63	422.531	328.158	1.00297	0.13295	7.54393	4.56012e-14	5.81846e-13
ENSG00000172493.22	4	86935002	87141054	AFF1	AF4/FMR2 family member 1 [Source:HGNC Symbol;Acc:HGNC:7135]	protein_coding	2939.97	2371.38	2584.65	4537.22	4524.51	5508.01	3744.29	0.883714	0.117163	7.54263	4.60603e-14	5.87334e-13
ENSG00000160883.11	5	176880869	176899346	HK3	hexokinase 3 [Source:HGNC Symbol;Acc:HGNC:4925]	protein_coding	62.591	146.21	83.0075	0.583459	0	3.08286	49.2458	-6.43435	0.853179	-7.54162	4.64186e-14	5.91531e-13
ENSG00000198911.12	22	41833079	41907307	SREBF2	sterol regulatory element binding transcription factor 2 [Source:HGNC Symbol;Acc:HGNC:11290]	protein_coding	3609.51	3621.26	3171.92	5442.69	5455.78	5081.44	4397.1	0.619139	0.0821137	7.54003	4.69881e-14	5.98413e-13
ENSG00000157617.17	21	41885112	41954018	C2CD2	C2 calcium dependent domain containing 2 [Source:HGNC Symbol;Acc:HGNC:1266]	protein_coding	237.475	260.309	200.366	651.115	508.662	516.538	395.744	1.26407	0.167848	7.53105	5.03329e-14	6.40609e-13
ENSG00000178921.14	17	8247618	8270491	PFAS	phosphoribosylformylglycinamidine synthase [Source:HGNC Symbol;Acc:HGNC:8863]	protein_coding	1347.05	1097.72	1163.5	658.684	524.441	480.275	878.611	-1.11842	0.148561	-7.52835	5.13844e-14	6.53582e-13
ENSG00000164330.17	5	158695916	159099916	EBF1	EBF transcription factor 1 [Source:HGNC Symbol;Acc:HGNC:3126]	protein_coding	407.726	250.232	298.464	917.537	939.471	747.507	593.489	1.44909	0.192615	7.52324	5.34353e-14	6.79244e-13
ENSG00000165997.5	10	18659431	18681639	ARL5B	ADP ribosylation factor like GTPase 5B [Source:HGNC Symbol;Acc:HGNC:23052]	protein_coding	412.681	406.209	443.12	705.303	736.051	741.423	574.131	0.791628	0.105267	7.52018	5.47025e-14	6.94482e-13
ENSG00000178860.9	8	71841560	71844412	MSC	musculin [Source:HGNC Symbol;Acc:HGNC:7321]	protein_coding	727.313	1181.1	1088.14	265.105	190.373	363.854	635.98	-1.87731	0.249665	-7.51934	5.50534e-14	6.98501e-13
ENSG00000213741.11	14	49570984	49599164	RPS29	ribosomal protein S29 [Source:HGNC Symbol;Acc:HGNC:10419]	protein_coding	2391.65	2946.79	2615.5	4582.2	4295.05	4249.17	3513.4	0.722974	0.0961601	7.51844	5.54342e-14	7.02894e-13
ENSG00000164045.12	3	48157146	48188417	CDC25A	cell division cycle 25A [Source:HGNC Symbol;Acc:HGNC:1725]	protein_coding	359.314	376.817	329.693	99.6981	153.477	130.242	241.54	-1.48456	0.19747	-7.5179	5.56621e-14	7.05342e-13
ENSG00000278540.5	17	37084992	37406836	ACACA	acetyl-CoA carboxylase alpha [Source:HGNC Symbol;Acc:HGNC:84]	protein_coding	971.354	1016.39	767.271	424.664	278.505	264.886	620.511	-1.51606	0.201666	-7.51768	5.57554e-14	7.06085e-13
ENSG00000137193.14	6	37170152	37175428	PIM1	Pim-1 proto-oncogene, serine/threonine kinase [Source:HGNC Symbol;Acc:HGNC:8986]	protein_coding	357.67	302.264	352.501	617.729	712.581	659.309	500.342	0.977552	0.130046	7.51698	5.6054e-14	7.09424e-13
ENSG00000131269.19	X	75051048	75156732	ABCB7	ATP binding cassette subfamily B member 7 [Source:HGNC Symbol;Acc:HGNC:48]	protein_coding	418.782	459.22	456.834	786.554	940.344	793.87	642.601	0.916648	0.121989	7.51421	5.72577e-14	7.24206e-13
ENSG00000108219.15	10	80454166	80533124	TSPAN14	tetraspanin 14 [Source:HGNC Symbol;Acc:HGNC:23303]	protein_coding	176.768	179.575	233.119	491.022	417.097	483.641	330.204	1.25011	0.166375	7.51381	5.74305e-14	7.2594e-13
ENSG00000146540.15	7	996986	1138260	C7orf50	chromosome 7 open reading frame 50 [Source:HGNC Symbol;Acc:HGNC:22421]	protein_coding	725.529	685.196	817.963	1220.17	1263.76	1304.44	1002.84	0.768344	0.102269	7.51299	5.77937e-14	7.30077e-13
ENSG00000173198.6	X	78271468	78327691	CYSLTR1	cysteinyl leukotriene receptor 1 [Source:HGNC Symbol;Acc:HGNC:17451]	protein_coding	215.594	199.863	195.819	71.4687	65.9382	77.9283	137.769	-1.50548	0.200473	-7.50961	5.93033e-14	7.48681e-13
ENSG00000170667.15	7	102479976	102517777	RASA4B	RAS p21 protein activator 4B [Source:HGNC Symbol;Acc:HGNC:35202]	protein_coding	183.086	236.924	173.272	445.408	489.023	463.356	331.845	1.23184	0.164082	7.50747	6.02815e-14	7.60558e-13
ENSG00000145819.18	5	142770377	143229011	ARHGAP26	Rho GTPase activating protein 26 [Source:HGNC Symbol;Acc:HGNC:17073]	protein_coding	254.098	250.412	255.079	494.599	685.182	772.087	451.909	1.35713	0.180823	7.50529	6.12932e-14	7.72843e-13
ENSG00000157916.20	1	2391775	2405442	RER1	retention in endoplasmic reticulum sorting receptor 1 [Source:HGNC Symbol;Acc:HGNC:30309]	protein_coding	1115.4	1145.11	1113.47	740.011	658.137	671.457	907.264	-0.705243	0.0940635	-7.49752	6.50372e-14	8.19411e-13
ENSG00000181790.11	8	142449430	142545009	ADGRB1	adhesion G protein-coupled receptor B1 [Source:HGNC Symbol;Acc:HGNC:943]	protein_coding	8.9805	16.158	9.7588	139.753	84.6616	89.64	58.1587	3.17497	0.423473	7.49746	6.50672e-14	8.19411e-13
ENSG00000155380.13	1	112911847	112957593	SLC16A1	solute carrier family 16 member 1 [Source:HGNC Symbol;Acc:HGNC:10922]	protein_coding	1028.78	1096.07	995.036	596.697	620.641	657.831	832.511	-0.735224	0.0981802	-7.48852	6.9657e-14	8.76125e-13
ENSG00000137571.11	8	69667046	69834978	SLCO5A1	solute carrier organic anion transporter family member 5A1 [Source:HGNC Symbol;Acc:HGNC:19046]	protein_coding	365.829	413.978	305.469	783.137	720.07	736.525	554.168	1.04396	0.13941	7.48843	6.97003e-14	8.76128e-13
ENSG00000184897.6	3	129314771	129316286	H1-10	H1.10 linker histone [Source:HGNC Symbol;Acc:HGNC:4722]	protein_coding	406.962	447.797	400.087	716.367	728.944	754.378	575.756	0.808635	0.108061	7.48313	7.25712e-14	9.1165e-13
ENSG00000197771.13	10	119829404	119892556	MCMBP	minichromosome maintenance complex binding protein [Source:HGNC Symbol;Acc:HGNC:25782]	protein_coding	997.695	999.625	917.384	605.455	591.147	577.353	781.443	-0.716814	0.0958065	-7.48189	7.32614e-14	9.19751e-13
ENSG00000133393.13	16	15865719	15888625	CEP20	centrosomal protein 20 [Source:HGNC Symbol;Acc:HGNC:26435]	protein_coding	435.449	452.277	466.109	740.97	804.41	857.579	626.132	0.827688	0.110635	7.48125	7.36208e-14	9.23693e-13
ENSG00000171621.14	1	9292894	9369532	SPSB1	splA/ryanodine receptor domain and SOCS box containing 1 [Source:HGNC Symbol;Acc:HGNC:30628]	protein_coding	33.5982	13.0048	16.5586	113.032	148.95	164.004	81.5246	2.85708	0.381951	7.48023	7.41932e-14	9.303e-13
ENSG00000197780.10	1	109062486	109076003	TAF13	TATA-box binding protein associated factor 13 [Source:HGNC Symbol;Acc:HGNC:11546]	protein_coding	202.899	211.481	209.903	65.1012	70.6775	83.22	140.547	-1.51455	0.2025	-7.47927	7.47377e-14	9.3655e-13
ENSG00000160688.19	1	154983338	154993111	FLAD1	flavin adenine dinucleotide synthetase 1 [Source:HGNC Symbol;Acc:HGNC:24671]	protein_coding	403.526	383.296	322.273	146.365	113.653	157.304	254.403	-1.41439	0.189246	-7.47382	7.78985e-14	9.74955e-13
ENSG00000105856.14	7	107168961	107202522	HBP1	HMG-box transcription factor 1 [Source:HGNC Symbol;Acc:HGNC:23200]	protein_coding	197.601	267.097	178.813	500.533	601.976	700.126	407.691	1.48783	0.199114	7.47229	7.88132e-14	9.85796e-13
ENSG00000135775.14	1	230642481	230693982	COG2	component of oligomeric golgi complex 2 [Source:HGNC Symbol;Acc:HGNC:6546]	protein_coding	470.668	423.88	417.614	194.028	224.345	212.622	323.859	-1.05862	0.141677	-7.47209	7.89312e-14	9.86664e-13
ENSG00000123643.13	5	151437046	151492379	SLC36A1	solute carrier family 36 member 1 [Source:HGNC Symbol;Acc:HGNC:18761]	protein_coding	132.659	112.722	150.799	33.5255	27.0127	31.818	81.4227	-2.09209	0.280158	-7.46752	8.17174e-14	1.02086e-12
ENSG00000163975.12	3	196988621	197029817	MELTF	melanotransferrin [Source:HGNC Symbol;Acc:HGNC:7037]	protein_coding	401.762	402.374	446.914	760.278	711.848	723.227	574.4	0.814684	0.109108	7.46674	8.22084e-14	1.02637e-12
ENSG00000160563.14	9	131852928	132079867	MED27	mediator complex subunit 27 [Source:HGNC Symbol;Acc:HGNC:2377]	protein_coding	245.655	238.14	226.75	99.9881	86.6978	90.1779	164.568	-1.35916	0.18205	-7.4659	8.27348e-14	1.0323e-12
ENSG00000106462.11	7	148807383	148884321	EZH2	enhancer of zeste 2 polycomb repressive complex 2 subunit [Source:HGNC Symbol;Acc:HGNC:3527]	protein_coding	872.864	895.832	824.583	524.49	524.881	522.701	694.225	-0.722668	0.0968198	-7.46405	8.39038e-14	1.04625e-12
ENSG00000144909.8	3	125528858	125595497	OSBPL11	oxysterol binding protein like 11 [Source:HGNC Symbol;Acc:HGNC:16397]	protein_coding	398.385	382.03	438.468	200.988	195.942	190.338	301.025	-1.05174	0.140912	-7.46378	8.40751e-14	1.04774e-12
ENSG00000072849.11	17	5471254	5486811	DERL2	derlin 2 [Source:HGNC Symbol;Acc:HGNC:17943]	protein_coding	452.41	428.654	502.47	231.609	217.146	231.161	343.908	-1.02268	0.137022	-7.46365	8.41606e-14	1.04816e-12
ENSG00000172269.19	11	119096503	119108331	DPAGT1	dolichyl-phosphate N-acetylglucosaminephosphotransferase 1 [Source:HGNC Symbol;Acc:HGNC:2995]	protein_coding	322.639	349.193	386.036	142.21	163.675	124.85	248.1	-1.29886	0.174098	-7.46051	8.61859e-14	1.07273e-12
ENSG00000128335.14	22	36226209	36239954	APOL2	apolipoprotein L2 [Source:HGNC Symbol;Acc:HGNC:619]	protein_coding	738.879	723.687	773.402	1128.84	1236.81	1244.34	974.326	0.691223	0.0926799	7.45818	8.77286e-14	1.09126e-12
ENSG00000157593.19	6	44254096	44257890	SLC35B2	solute carrier family 35 member B2 [Source:HGNC Symbol;Acc:HGNC:16872]	protein_coding	415.488	382.741	394.086	737.62	698.149	670.185	549.711	0.820908	0.110077	7.45757	8.81352e-14	1.09565e-12
ENSG00000082929.8	4	5524569	5527801	LINC01587	long intergenic non-protein coding RNA 1587 [Source:HGNC Symbol;Acc:HGNC:13716]	lncRNA	0	0	0	0	0	0	0	NA	NA	NA	NA	NA
ENSG00000168310.11	4	184387729	184474550	IRF2	interferon regulatory factor 2 [Source:HGNC Symbol;Acc:HGNC:6117]	protein_coding	1064.39	869.335	986.333	534.024	526.54	451.677	738.716	-0.94893	0.127246	-7.45743	8.82274e-14	1.09612e-12
ENSG00000110934.13	12	51281038	51324668	BIN2	bridging integrator 2 [Source:HGNC Symbol;Acc:HGNC:1053]	protein_coding	477.246	495.09	449.005	234.334	255.12	244.83	359.271	-0.954062	0.128115	-7.44692	9.55464e-14	1.18633e-12
ENSG00000111276.11	12	12715058	12722369	CDKN1B	cyclin dependent kinase inhibitor 1B [Source:HGNC Symbol;Acc:HGNC:1785]	protein_coding	479.714	458.478	600.221	1207.73	949.404	1195.16	815.117	1.12677	0.151376	7.44353	9.80305e-14	1.21643e-12
ENSG00000163728.11	3	180602163	180617828	TTC14	tetratricopeptide repeat domain 14 [Source:HGNC Symbol;Acc:HGNC:24697]	protein_coding	666.219	652.431	686.887	1067.95	1101.46	1251.24	904.365	0.769849	0.103453	7.44156	9.95045e-14	1.23396e-12
ENSG00000129353.15	19	10602457	10644557	SLC44A2	solute carrier family 44 member 2 [Source:HGNC Symbol;Acc:HGNC:17292]	protein_coding	1192.25	1170.24	1339.55	2757.25	2523.83	2014.06	1832.86	0.978746	0.131635	7.43527	1.04352e-13	1.29329e-12
ENSG00000170540.15	16	18791669	18801572	ARL6IP1	ADP ribosylation factor like GTPase 6 interacting protein 1 [Source:HGNC Symbol;Acc:HGNC:697]	protein_coding	1645.6	1612.93	1745.31	2484.63	2362.74	2461.66	2052.14	0.547538	0.0736589	7.43342	1.05824e-13	1.31073e-12
ENSG00000149547.15	11	125569280	125584684	EI24	EI24 autophagy associated transmembrane protein [Source:HGNC Symbol;Acc:HGNC:13276]	protein_coding	743.264	681.302	734.718	391.206	426.818	414.132	565.24	-0.809548	0.10898	-7.42841	1.09915e-13	1.36057e-12
ENSG00000142583.18	1	9035106	9088478	SLC2A5	solute carrier family 2 member 5 [Source:HGNC Symbol;Acc:HGNC:11010]	protein_coding	601.107	644.81	565.917	979.79	1012.67	1078.26	813.759	0.760282	0.102401	7.42457	1.13143e-13	1.39968e-12
ENSG00000060971.19	3	38103129	38137242	ACAA1	acetyl-CoA acyltransferase 1 [Source:HGNC Symbol;Acc:HGNC:82]	protein_coding	904.16	986.055	872.046	463.723	510.662	552.388	714.839	-0.856516	0.115384	-7.4232	1.14322e-13	1.41341e-12
ENSG00000104361.10	8	98189826	98294393	NIPAL2	NIPA like domain containing 2 [Source:HGNC Symbol;Acc:HGNC:25854]	protein_coding	572.517	537.366	614.181	258.619	277.222	317.065	429.495	-1.0156	0.136885	-7.41933	1.17718e-13	1.45451e-12
ENSG00000198435.4	9	137299631	137302271	NRARP	NOTCH regulated ankyrin repeat protein [Source:HGNC Symbol;Acc:HGNC:33843]	protein_coding	10.4838	12.5731	9.30435	87.5867	82.2346	74.7402	46.1538	2.91098	0.392553	7.4155	1.21167e-13	1.49621e-12
ENSG00000197111.16	12	53452102	53481162	PCBP2	poly(rC) binding protein 2 [Source:HGNC Symbol;Acc:HGNC:8648]	protein_coding	5497.62	5253.61	5500.51	7238.5	7218.09	7535.27	6373.94	0.436484	0.0588651	7.41499	1.21636e-13	1.50109e-12
ENSG00000185433.10	21	25385388	25431701	LINC00158	long intergenic non-protein coding RNA 158 [Source:HGNC Symbol;Acc:HGNC:1283]	lncRNA	174.773	165.119	153.035	480.668	508.598	452.7	322.482	1.5467	0.142626	10.8445	2.11773e-27	6.12783e-26
ENSG00000198843.13	3	150602875	150630445	SELENOT	selenoprotein T [Source:HGNC Symbol;Acc:HGNC:18136]	protein_coding	1201.83	1166.84	1099.98	681.241	726.304	743.116	936.552	-0.690638	0.0931564	-7.41375	1.22781e-13	1.5143e-12
ENSG00000175414.7	5	176365487	176401865	ARL10	ADP ribosylation factor like GTPase 10 [Source:HGNC Symbol;Acc:HGNC:22042]	protein_coding	170.87	219.145	168.069	575.163	401.632	529.699	344.096	1.43371	0.193405	7.41301	1.23463e-13	1.52178e-12
ENSG00000169221.14	16	30357102	30370494	TBC1D10B	TBC1 domain family member 10B [Source:HGNC Symbol;Acc:HGNC:24510]	protein_coding	649.912	736.466	677.28	396.351	386.554	369.878	536.074	-0.840079	0.113344	-7.41177	1.24624e-13	1.53516e-12
ENSG00000009335.18	7	157138916	157269370	UBE3C	ubiquitin protein ligase E3C [Source:HGNC Symbol;Acc:HGNC:16803]	protein_coding	1336.51	1334.02	1347.14	911.184	892.462	877.721	1116.51	-0.583141	0.0786897	-7.41064	1.25692e-13	1.54738e-12
ENSG00000083622.8	7	117604791	117647415	AC000061.1	novel transcript, antisense to CFTR	lncRNA	0	0	0	0	0	0	0	NA	NA	NA	NA	NA
ENSG00000151729.11	4	185143266	185150382	SLC25A4	solute carrier family 25 member 4 [Source:HGNC Symbol;Acc:HGNC:10990]	protein_coding	439.105	516.293	442.685	234.288	223.361	201.504	342.873	-1.08436	0.146405	-7.40659	1.2959e-13	1.59441e-12
ENSG00000066117.15	12	50085200	50100707	SMARCD1	SWI/SNF related, matrix associated, actin dependent regulator of chromatin, subfamily d, member 1 [Source:HGNC Symbol;Acc:HGNC:11106]	protein_coding	998.317	1007.21	1220.93	459.884	513.336	595.164	799.141	-1.0409	0.140575	-7.40455	1.31592e-13	1.61805e-12
ENSG00000204248.11	6	33162681	33192499	COL11A2	collagen type XI alpha 2 chain [Source:HGNC Symbol;Acc:HGNC:2187]	protein_coding	7.86719	8.70928	11.3459	63.2365	79.6325	80.458	41.8749	3.00607	0.406025	7.40368	1.32465e-13	1.6278e-12
ENSG00000169727.12	17	82050691	82057470	GPS1	G protein pathway suppressor 1 [Source:HGNC Symbol;Acc:HGNC:4549]	protein_coding	683.271	743.424	730.196	349.847	220.351	305.936	505.504	-1.30352	0.176263	-7.3953	1.41089e-13	1.73273e-12
ENSG00000197183.14	20	32443059	32585074	NOL4L	nucleolar protein 4 like [Source:HGNC Symbol;Acc:HGNC:16106]	protein_coding	64.4602	65.3055	62.3222	221.555	199.273	362.192	162.518	2.01704	0.272852	7.39243	1.44172e-13	1.76953e-12
ENSG00000113328.19	5	163437569	163446151	CCNG1	cyclin G1 [Source:HGNC Symbol;Acc:HGNC:1592]	protein_coding	2596.79	2962.75	3081.26	4468.72	4390.92	4720.51	3703.49	0.65288	0.0884779	7.37901	1.59471e-13	1.95494e-12
ENSG00000150093.20	10	32887273	33005792	ITGB1	integrin subunit beta 1 [Source:HGNC Symbol;Acc:HGNC:6153]	protein_coding	1196.54	1183.99	1210.59	1746.29	1869.05	1730.03	1489.42	0.573761	0.0777656	7.37808	1.60594e-13	1.96752e-12
ENSG00000174744.14	11	66337333	66345125	BRMS1	BRMS1 transcriptional repressor and anoikis regulator [Source:HGNC Symbol;Acc:HGNC:17262]	protein_coding	374.23	454.977	448.674	183.47	197.881	203.763	310.499	-1.12832	0.153011	-7.37414	1.65412e-13	2.02532e-12
ENSG00000156253.7	21	29004384	29019360	RWDD2B	RWD domain containing 2B [Source:HGNC Symbol;Acc:HGNC:1302]	protein_coding	252.089	216.955	213.94	80.2205	84.0182	89.6664	156.148	-1.4289	0.193789	-7.37346	1.6625e-13	2.03436e-12
ENSG00000182180.14	10	73248843	73252693	MRPS16	mitochondrial ribosomal protein S16 [Source:HGNC Symbol;Acc:HGNC:14048]	protein_coding	888.618	875.598	880.115	556.054	477.125	463.889	690.233	-0.821563	0.111456	-7.37116	1.69147e-13	2.06732e-12
ENSG00000233695.2	13	113815630	113845744	GAS6-AS1	GAS6 antisense RNA 1 [Source:HGNC Symbol;Acc:HGNC:39826]	lncRNA	87.6828	69.6359	73.2718	313.468	294.42	323.874	193.725	2.01248	0.185823	10.8301	2.47978e-27	7.1348e-26
ENSG00000167703.15	17	1569268	1628886	SLC43A2	solute carrier family 43 member 2 [Source:HGNC Symbol;Acc:HGNC:23087]	protein_coding	378.153	337.812	330.074	146.283	131.403	167.712	248.573	-1.23398	0.167513	-7.36646	1.75217e-13	2.14021e-12
ENSG00000265241.7	1	145917714	145927678	RBM8A	RNA binding motif protein 8A [Source:HGNC Symbol;Acc:HGNC:9905]	protein_coding	1387.44	1384.43	1396.88	821.646	923.302	769.593	1113.88	-0.72982	0.0991277	-7.36243	1.80594e-13	2.20457e-12
ENSG00000104524.14	8	143603210	143609773	PYCR3	pyrroline-5-carboxylate reductase 3 [Source:HGNC Symbol;Acc:HGNC:25846]	protein_coding	147.133	169.849	166.348	40.66	41.819	54.7733	103.43	-1.82353	0.247785	-7.35933	1.84842e-13	2.25507e-12
ENSG00000185101.13	11	417933	442011	ANO9	anoctamin 9 [Source:HGNC Symbol;Acc:HGNC:20679]	protein_coding	490.466	707.595	533.142	1303.7	2114.94	1460.96	1101.8	1.49451	0.203126	7.35756	1.87303e-13	2.28373e-12
ENSG00000103966.11	15	41895933	41972557	EHD4	EH domain containing 4 [Source:HGNC Symbol;Acc:HGNC:3245]	protein_coding	1468.72	1461.1	1500.78	1000.49	884.96	957.401	1212.24	-0.63952	0.0869599	-7.35419	1.92088e-13	2.34067e-12
ENSG00000066044.15	19	7958573	8005659	ELAVL1	ELAV like RNA binding protein 1 [Source:HGNC Symbol;Acc:HGNC:3312]	protein_coding	1493.5	1580.18	1463.95	930.407	909.559	1022.12	1233.29	-0.665612	0.0905189	-7.35329	1.93385e-13	2.35506e-12
ENSG00000146476.11	6	151452258	151470101	ARMT1	acidic residue methyltransferase 1 [Source:HGNC Symbol;Acc:HGNC:17872]	protein_coding	495.897	521.12	496.566	222.058	243.557	280.887	376.681	-1.02532	0.1395	-7.34994	1.98301e-13	2.41348e-12
ENSG00000072609.18	12	132822187	132956304	CHFR	checkpoint with forkhead and ring finger domains [Source:HGNC Symbol;Acc:HGNC:20455]	protein_coding	887.968	878.709	729.508	421.844	468.954	415.213	633.699	-0.935389	0.127309	-7.34738	2.02124e-13	2.45853e-12
ENSG00000108107.15	19	55385932	55403250	RPL28	ribosomal protein L28 [Source:HGNC Symbol;Acc:HGNC:10330]	protein_coding	8819.98	9043.49	9019.6	11836.5	11570.3	11506.8	10299.4	0.37717	0.0513403	7.34647	2.03511e-13	2.47393e-12
ENSG00000124151.19	20	47501887	47656877	NCOA3	nuclear receptor coactivator 3 [Source:HGNC Symbol;Acc:HGNC:7670]	protein_coding	2903.67	2844.25	2832.6	3828.18	3864.44	3981.09	3375.7	0.443928	0.0604358	7.34544	2.05079e-13	2.49e-12
ENSG00000100591.8	14	77457870	77469472	AHSA1	activator of HSP90 ATPase activity 1 [Source:HGNC Symbol;Acc:HGNC:1189]	protein_coding	1571.84	1315.14	1250.2	670.933	746.375	782.858	1056.23	-0.912039	0.124199	-7.34339	2.08257e-13	2.52708e-12
ENSG00000169021.6	19	29205320	29213151	UQCRFS1	ubiquinol-cytochrome c reductase, Rieske iron-sulfur polypeptide 1 [Source:HGNC Symbol;Acc:HGNC:12587]	protein_coding	1027.41	1056.14	1075.82	683.176	674.121	631.804	858.079	-0.666928	0.0908427	-7.34157	2.111e-13	2.56005e-12
ENSG00000048162.21	5	176383938	176388927	NOP16	NOP16 nucleolar protein [Source:HGNC Symbol;Acc:HGNC:26934]	protein_coding	522.188	506.32	431.821	240.521	236.388	244.052	363.548	-1.01984	0.138953	-7.33941	2.14533e-13	2.60012e-12
ENSG00000137876.11	15	55180806	55197049	RSL24D1	ribosomal L24 domain containing 1 [Source:HGNC Symbol;Acc:HGNC:18479]	protein_coding	1245.16	1226.79	1252.83	1829.57	1797.12	1756.18	1517.94	0.53149	0.0724402	7.33694	2.18536e-13	2.64706e-12
ENSG00000158545.16	16	88570403	88631964	ZC3H18	zinc finger CCCH-type containing 18 [Source:HGNC Symbol;Acc:HGNC:25091]	protein_coding	966.818	913.179	930.48	554.108	593.899	589.216	757.95	-0.694486	0.0946692	-7.33593	2.20193e-13	2.66555e-12
ENSG00000163376.11	3	66998307	67011210	KBTBD8	kelch repeat and BTB domain containing 8 [Source:HGNC Symbol;Acc:HGNC:30691]	protein_coding	695.015	1007.93	671.53	320.61	326.402	316.651	556.356	-1.2985	0.177118	-7.3313	2.27928e-13	2.75754e-12
ENSG00000142634.13	1	15409888	15430339	EFHD2	EF-hand domain family member D2 [Source:HGNC Symbol;Acc:HGNC:28670]	protein_coding	1085.15	1192.18	1076.29	640.124	716.011	654.177	893.989	-0.739056	0.100839	-7.32908	2.31738e-13	2.80196e-12
ENSG00000104870.13	19	49506816	49526428	FCGRT	Fc fragment of IgG receptor and transporter [Source:HGNC Symbol;Acc:HGNC:3621]	protein_coding	36.6629	29.0521	35.7047	125.301	153.03	125.256	84.1679	1.99194	0.27181	7.32841	2.32892e-13	2.81417e-12
ENSG00000135932.11	2	230712842	230821075	CAB39	calcium binding protein 39 [Source:HGNC Symbol;Acc:HGNC:20292]	protein_coding	1355.86	1408.74	1308.72	743.526	882.885	823.537	1087.21	-0.734855	0.100276	-7.32834	2.33025e-13	2.81417e-12
ENSG00000158470.5	20	49632945	49713878	B4GALT5	beta-1,4-galactosyltransferase 5 [Source:HGNC Symbol;Acc:HGNC:928]	protein_coding	543.252	484.55	524.533	845.442	878.184	864.993	690.159	0.737824	0.100691	7.32764	2.34247e-13	2.82725e-12
ENSG00000080603.17	16	30698209	30741409	SRCAP	Snf2 related CREBBP activator protein [Source:HGNC Symbol;Acc:HGNC:16974]	protein_coding	1537.14	1427.61	1322.19	674.654	804.506	847.801	1102.32	-0.884072	0.120668	-7.32651	2.36223e-13	2.84771e-12
ENSG00000124383.9	2	71130632	71150101	MPHOSPH10	M-phase phosphoprotein 10 [Source:HGNC Symbol;Acc:HGNC:7213]	protein_coding	678.154	533.722	675.952	284.784	310.114	308.318	465.174	-1.06098	0.144812	-7.32657	2.36111e-13	2.84771e-12
ENSG00000211611.2	2	89159751	89160366	IGKV6-21	immunoglobulin kappa variable 6-21 (non-functional) [Source:HGNC Symbol;Acc:HGNC:5836]	IG_V_gene	174.412	189.564	189.576	21.2052	7.1067	10.9619	98.8044	-3.80063	0.353195	-10.7607	5.27664e-27	1.4949e-25
ENSG00000102241.12	X	136497079	136512346	HTATSF1	HIV-1 Tat specific factor 1 [Source:HGNC Symbol;Acc:HGNC:5276]	protein_coding	544.998	618.737	574.698	315.112	296.653	324.603	445.8	-0.89235	0.121833	-7.32435	2.40054e-13	2.89218e-12
ENSG00000100347.15	22	43955442	44010531	SAMM50	SAMM50 sorting and assembly machinery component [Source:HGNC Symbol;Acc:HGNC:24276]	protein_coding	745.161	708.477	650.675	395.605	368.514	405.494	545.654	-0.847915	0.115791	-7.32283	2.42798e-13	2.92351e-12
ENSG00000136450.13	17	58000919	58007346	SRSF1	serine and arginine rich splicing factor 1 [Source:HGNC Symbol;Acc:HGNC:10780]	protein_coding	4559.21	4735.17	4477.06	3117.7	3400.87	3146.41	3906.07	-0.511251	0.069837	-7.32064	2.46797e-13	2.9699e-12
ENSG00000154803.13	17	17212212	17237188	FLCN	folliculin [Source:HGNC Symbol;Acc:HGNC:27310]	protein_coding	319.667	340.967	246.212	628.37	647.527	656.023	473.128	1.09234	0.149216	7.32054	2.46984e-13	2.97038e-12
ENSG00000116288.13	1	7954291	7985505	PARK7	Parkinsonism associated deglycase [Source:HGNC Symbol;Acc:HGNC:16369]	protein_coding	2031.34	2146.02	1961.69	1341.47	1381.73	1414.01	1712.71	-0.569909	0.0778761	-7.31815	2.51415e-13	3.02189e-12
ENSG00000145536.15	5	5140330	5320304	ADAMTS16	ADAM metallopeptidase with thrombospondin type 1 motif 16 [Source:HGNC Symbol;Acc:HGNC:17108]	protein_coding	2.41669	4.08736	0.983035	62.7461	336.149	65.2907	78.6121	5.88894	0.804714	7.31805	2.51597e-13	3.02229e-12
ENSG00000184979.10	22	18150170	18177397	USP18	ubiquitin specific peptidase 18 [Source:HGNC Symbol;Acc:HGNC:12616]	protein_coding	722.43	771.798	751.326	460.061	441.63	426.517	595.627	-0.757082	0.103457	-7.31782	2.52032e-13	3.02573e-12
ENSG00000141503.17	17	4833340	4898061	MINK1	misshapen like kinase 1 [Source:HGNC Symbol;Acc:HGNC:17565]	protein_coding	1130.44	868.596	840.655	2080.32	1839.64	1762.28	1420.32	1.0022	0.137005	7.31509	2.57213e-13	3.0861e-12
ENSG00000136045.12	12	107685799	107713162	PWP1	PWP1 homolog, endonuclein [Source:HGNC Symbol;Acc:HGNC:17015]	protein_coding	825.789	810.653	801.397	511.473	440.57	440.3	638.363	-0.808933	0.110615	-7.31307	2.611e-13	3.13089e-12
ENSG00000140350.15	15	68778535	68820897	ANP32A	acidic nuclear phosphoprotein 32 family member A [Source:HGNC Symbol;Acc:HGNC:13233]	protein_coding	2652.28	2610.42	2691.66	1840.22	1788.89	1937.1	2253.43	-0.514966	0.0704193	-7.31286	2.61515e-13	3.13402e-12
ENSG00000100258.18	22	50502949	50507702	LMF2	lipase maturation factor 2 [Source:HGNC Symbol;Acc:HGNC:25096]	protein_coding	615.272	547.599	526.821	234.523	258.201	303.154	414.262	-1.08805	0.148837	-7.31035	2.66442e-13	3.19118e-12
ENSG00000124802.12	6	8073360	8102559	EEF1E1	eukaryotic translation elongation factor 1 epsilon 1 [Source:HGNC Symbol;Acc:HGNC:3212]	protein_coding	304.872	308.944	319.917	144.494	148.614	135.96	227.134	-1.12071	0.153374	-7.30699	2.73196e-13	3.27014e-12
ENSG00000119777.20	2	27032910	27041694	TMEM214	transmembrane protein 214 [Source:HGNC Symbol;Acc:HGNC:25983]	protein_coding	999.714	929.141	987.6	561.731	460.893	571.329	751.735	-0.872291	0.119385	-7.30651	2.74171e-13	3.27988e-12
ENSG00000198176.13	13	113584721	113641473	TFDP1	transcription factor Dp-1 [Source:HGNC Symbol;Acc:HGNC:11749]	protein_coding	2082.22	2233.52	2089.81	1303.81	1466.85	1410.07	1764.38	-0.616313	0.0843571	-7.306	2.75208e-13	3.29035e-12
ENSG00000281398.4	5	139274102	139284899	SNHG4	small nucleolar RNA host gene 4 [Source:HGNC Symbol;Acc:HGNC:32964]	lncRNA	631.877	626.869	545.877	210.499	215.962	234.473	410.926	-1.44977	0.135686	-10.6847	1.19986e-26	3.35713e-25
ENSG00000198855.7	12	108515277	108525837	FICD	FIC domain protein adenylyltransferase [Source:HGNC Symbol;Acc:HGNC:18416]	protein_coding	135.263	129.158	153.236	20.9569	40.3018	25.4834	84.0665	-2.27571	0.311568	-7.30406	2.79211e-13	3.33624e-12
ENSG00000132305.21	2	86143932	86195472	IMMT	inner membrane mitochondrial protein [Source:HGNC Symbol;Acc:HGNC:6047]	protein_coding	1546.33	1638.32	1597.51	1057.38	1090.59	993.034	1320.53	-0.606466	0.0830335	-7.30386	2.79623e-13	3.3392e-12
ENSG00000100441.10	14	24429286	24441843	KHNYN	KH and NYN domain containing [Source:HGNC Symbol;Acc:HGNC:20166]	protein_coding	1296.5	1226.81	1244.03	2107.57	1872.57	1880.83	1604.72	0.637787	0.0873407	7.30229	2.82917e-13	3.37656e-12
ENSG00000168916.15	5	124636913	124748807	ZNF608	zinc finger protein 608 [Source:HGNC Symbol;Acc:HGNC:29238]	protein_coding	126.513	120.238	126.642	346.594	285.624	277.834	213.908	1.28244	0.175668	7.30033	2.87058e-13	3.42396e-12
ENSG00000171723.16	14	66507407	67181803	GPHN	gephyrin [Source:HGNC Symbol;Acc:HGNC:15465]	protein_coding	491.95	413.077	490.322	869.106	812.766	966.22	673.907	0.924678	0.126807	7.29201	3.05369e-13	3.64023e-12
ENSG00000162894.12	1	206903317	206923247	FCMR	Fc fragment of IgM receptor [Source:HGNC Symbol;Acc:HGNC:14315]	protein_coding	1515.29	1592.77	1499.65	1004.88	997.28	1058.43	1278.05	-0.590704	0.0810276	-7.29016	3.09593e-13	3.68843e-12
ENSG00000114978.18	2	74152528	74178898	MOB1A	MOB kinase activator 1A [Source:HGNC Symbol;Acc:HGNC:16015]	protein_coding	4278.48	4288.42	4185.59	3157.03	3124.42	2943.37	3662.88	-0.467319	0.0641834	-7.28099	3.3139e-13	3.9458e-12
ENSG00000067992.16	X	24465270	24550466	PDK3	pyruvate dehydrogenase kinase 3 [Source:HGNC Symbol;Acc:HGNC:8811]	protein_coding	674.739	696.587	701.323	1211.44	1270.93	1062.81	936.305	0.774439	0.106438	7.27596	3.43971e-13	4.0932e-12
ENSG00000008294.21	17	50962174	51120868	SPAG9	sperm associated antigen 9 [Source:HGNC Symbol;Acc:HGNC:14524]	protein_coding	908.777	836.346	1002.31	1456	1565.18	1512.27	1213.48	0.724539	0.0996263	7.27257	3.52722e-13	4.19487e-12
ENSG00000197601.13	11	13668668	13732346	FAR1	fatty acyl-CoA reductase 1 [Source:HGNC Symbol;Acc:HGNC:26222]	protein_coding	808.951	723.692	875.664	418.767	418.833	464.695	618.434	-0.884803	0.12176	-7.26679	3.68129e-13	4.37555e-12
ENSG00000132793.12	20	41340821	41360582	LPIN3	lipin 3 [Source:HGNC Symbol;Acc:HGNC:14451]	protein_coding	10.2821	19.3849	12.5473	73.3662	142.524	118.368	62.7455	3.05957	0.421118	7.26535	3.7206e-13	4.41969e-12
ENSG00000082512.15	1	211326615	211374946	TRAF5	TNF receptor associated factor 5 [Source:HGNC Symbol;Acc:HGNC:12035]	protein_coding	774.059	705.195	757.105	1133.65	1211.1	1204.66	964.293	0.666364	0.091791	7.25958	3.88303e-13	4.60993e-12
ENSG00000144026.12	2	95145000	95165413	ZNF514	zinc finger protein 514 [Source:HGNC Symbol;Acc:HGNC:25894]	protein_coding	150.109	169.385	186.922	405.13	351.871	367.679	271.849	1.15631	0.159289	7.25916	3.89495e-13	4.62139e-12
ENSG00000108984.15	17	69414697	69553865	MAP2K6	mitogen-activated protein kinase kinase 6 [Source:HGNC Symbol;Acc:HGNC:6846]	protein_coding	577.928	579.956	643.562	268.539	165.057	143.949	396.499	-1.64943	0.227266	-7.25771	3.9369e-13	4.66843e-12
ENSG00000170035.16	2	180967248	181076585	UBE2E3	ubiquitin conjugating enzyme E2 E3 [Source:HGNC Symbol;Acc:HGNC:12479]	protein_coding	408.628	310.754	387.973	164.81	131.368	127.719	255.209	-1.38264	0.190575	-7.25509	4.01394e-13	4.75701e-12
ENSG00000087237.12	16	56961923	56983845	CETP	cholesteryl ester transfer protein [Source:HGNC Symbol;Acc:HGNC:1869]	protein_coding	7.24147	22.8996	19.7885	121.809	115.689	117.978	67.5676	2.84557	0.392586	7.24827	4.22126e-13	4.99688e-12
ENSG00000242125.3	1	28505980	28510892	SNHG3	small nucleolar RNA host gene 3 [Source:HGNC Symbol;Acc:HGNC:10118]	lncRNA	933.291	1032.93	761.828	326.27	295.353	312.442	610.353	-1.54537	0.145687	-10.6075	2.75115e-26	7.61364e-25
ENSG00000134744.14	1	52408282	52553487	TUT4	terminal uridylyl transferase 4 [Source:HGNC Symbol;Acc:HGNC:28981]	protein_coding	460.673	397.954	481.803	883.182	885.24	1199.25	718.017	1.14533	0.158044	7.24692	4.26342e-13	5.04384e-12
ENSG00000186827.11	1	1211340	1214153	TNFRSF4	TNF receptor superfamily member 4 [Source:HGNC Symbol;Acc:HGNC:11918]	protein_coding	25.2538	37.9103	38.9008	127.227	140.628	148.371	86.382	2.03521	0.280846	7.24671	4.27023e-13	5.04897e-12
ENSG00000049656.14	5	1317752	1345099	CLPTM1L	CLPTM1 like [Source:HGNC Symbol;Acc:HGNC:24308]	protein_coding	682.737	807.336	879.457	377.165	274.467	370.807	565.328	-1.21242	0.167438	-7.24102	4.45339e-13	5.26246e-12
ENSG00000196227.11	20	59933764	59948680	FAM217B	family with sequence similarity 217 member B [Source:HGNC Symbol;Acc:HGNC:16170]	protein_coding	379.741	349.398	365.992	173.708	161.776	187.757	269.729	-1.06539	0.147266	-7.2345	4.67242e-13	5.51807e-12
ENSG00000167208.15	16	50666300	50681353	SNX20	sorting nexin 20 [Source:HGNC Symbol;Acc:HGNC:30390]	protein_coding	507.269	520.997	524.619	266.731	292.516	290.91	400.507	-0.869669	0.120252	-7.23205	4.75756e-13	5.61536e-12
ENSG00000142208.17	14	104769349	104795751	AKT1	AKT serine/threonine kinase 1 [Source:HGNC Symbol;Acc:HGNC:391]	protein_coding	1430.89	1494.9	1531.07	853.721	988.478	819.8	1186.48	-0.745052	0.103101	-7.22646	4.95756e-13	5.84463e-12
ENSG00000117115.13	1	17066761	17119451	PADI2	peptidyl arginine deiminase 2 [Source:HGNC Symbol;Acc:HGNC:18341]	protein_coding	13.4753	19.9925	7.76036	99.6298	87.6337	108.341	56.1388	2.83044	0.391735	7.2254	4.9962e-13	5.88676e-12
ENSG00000165168.8	X	37780059	37813461	CYBB	cytochrome b-245 beta chain [Source:HGNC Symbol;Acc:HGNC:2578]	protein_coding	1685.35	1614.35	1623.75	1053.41	840.16	808.355	1270.89	-0.866422	0.119956	-7.22286	5.0907e-13	5.99464e-12
ENSG00000142949.17	1	43525187	43623666	PTPRF	protein tyrosine phosphatase receptor type F [Source:HGNC Symbol;Acc:HGNC:9670]	protein_coding	41.0611	32.8657	22.5057	137.027	146.247	194.221	95.6547	2.32009	0.321289	7.22118	5.15392e-13	6.06556e-12
ENSG00000165637.13	10	75210154	75231448	VDAC2	voltage dependent anion channel 2 [Source:HGNC Symbol;Acc:HGNC:12672]	protein_coding	1576.82	1536.81	1718.66	2401.58	2449.46	2326.6	2001.65	0.572259	0.0792615	7.21989	5.20286e-13	6.11961e-12
ENSG00000118960.13	2	20560448	20651130	HS1BP3	HCLS1 binding protein 3 [Source:HGNC Symbol;Acc:HGNC:24979]	protein_coding	70.2895	68.4223	70.4131	213.981	174.724	202.784	133.436	1.50312	0.208222	7.21884	5.24322e-13	6.16352e-12
ENSG00000084676.15	2	24491914	24770702	NCOA1	nuclear receptor coactivator 1 [Source:HGNC Symbol;Acc:HGNC:7668]	protein_coding	1156.51	1142.56	1321.05	689.174	739.03	738.215	964.422	-0.739143	0.10244	-7.21536	5.37922e-13	6.31973e-12
ENSG00000065833.9	6	83210402	83431051	ME1	malic enzyme 1 [Source:HGNC Symbol;Acc:HGNC:6983]	protein_coding	118.181	108.322	116.304	24.8931	31.4725	20.9273	70.0168	-2.15031	0.298059	-7.2144	5.41725e-13	6.36073e-12
ENSG00000101210.13	20	63488013	63499239	EEF1A2	eukaryotic translation elongation factor 1 alpha 2 [Source:HGNC Symbol;Acc:HGNC:3192]	protein_coding	1.40988	1.8015	0.573497	53.1558	37.7823	65.5664	26.7149	5.41008	0.750521	7.20843	5.65997e-13	6.64188e-12
ENSG00000103365.15	16	23463542	23521995	GGA2	golgi associated, gamma adaptin ear containing, ARF binding protein 2 [Source:HGNC Symbol;Acc:HGNC:16064]	protein_coding	1690.03	1669.69	1998.31	3411.83	2795.73	3426.77	2498.73	0.847514	0.117585	7.20768	5.69146e-13	6.67497e-12
ENSG00000175416.16	5	176392501	176416539	CLTB	clathrin light chain B [Source:HGNC Symbol;Acc:HGNC:2091]	protein_coding	287.022	294.695	351.769	127.574	131.953	138.412	221.904	-1.22557	0.170047	-7.20723	5.71027e-13	6.69317e-12
ENSG00000117682.17	1	26432282	26471306	DHDDS	dehydrodolichyl diphosphate synthase subunit [Source:HGNC Symbol;Acc:HGNC:20603]	protein_coding	477.649	505.074	445.732	227.707	195.912	252.662	350.79	-1.08261	0.150252	-7.20527	5.79299e-13	6.78622e-12
ENSG00000006453.14	7	98291650	98401090	BAIAP2L1	BAR/IMD domain containing adaptor protein 2 like 1 [Source:HGNC Symbol;Acc:HGNC:21649]	protein_coding	102.13	126.227	126.679	287.892	269.336	294.224	201.081	1.26661	0.175791	7.20517	5.79734e-13	6.78739e-12
ENSG00000169045.17	5	179614178	179634784	HNRNPH1	heterogeneous nuclear ribonucleoprotein H1 [Source:HGNC Symbol;Acc:HGNC:5041]	protein_coding	8042.35	7414.38	7362.17	5409.38	5179.09	5557.42	6494.13	-0.499159	0.0694581	-7.18647	6.64861e-13	7.77957e-12
ENSG00000103187.8	16	84565596	84618078	COTL1	coactosin like F-actin binding protein 1 [Source:HGNC Symbol;Acc:HGNC:18304]	protein_coding	2987.55	3113.21	3091.59	4139.29	4079.17	4142.14	3592.16	0.427378	0.0594799	7.18526	6.70811e-13	7.84467e-12
ENSG00000105373.19	19	47745546	47757058	NOP53	NOP53 ribosome biogenesis factor [Source:HGNC Symbol;Acc:HGNC:4333]	protein_coding	2679.04	2567.03	2536.73	3893.19	3562.58	3645.42	3147.33	0.512247	0.0713791	7.17643	7.15549e-13	8.36303e-12
ENSG00000119487.17	9	125437393	125707234	MAPKAP1	MAPK associated protein 1 [Source:HGNC Symbol;Acc:HGNC:18752]	protein_coding	1918.24	1686.55	1708.35	1052.02	1129.27	935.012	1404.91	-0.770735	0.107402	-7.17618	7.1685e-13	8.37342e-12
ENSG00000152465.18	10	15102584	15168693	NMT2	N-myristoyltransferase 2 [Source:HGNC Symbol;Acc:HGNC:7858]	protein_coding	199.48	228.292	215.821	428.115	432.443	526.906	338.509	1.10737	0.154314	7.17608	7.17372e-13	8.3747e-12
ENSG00000171208.10	16	47077703	47143945	NETO2	neuropilin and tolloid like 2 [Source:HGNC Symbol;Acc:HGNC:14644]	protein_coding	577.251	601.802	666.905	345.978	330.332	343.542	477.635	-0.853896	0.119046	-7.17283	7.34651e-13	8.5715e-12
[truncated: 58,543 more rows]

## Sheet: Top 20 PC1 genes
Column1	Gene	Contribution
[truncated: 20 more rows]

[truncated: 1 more sheets: Donor_RNAseq]
