# Supplementary material for: Epstein-Barr virus-transformed B-cells from a hypoxia model of the germinal center requires external unsaturated fatty acids
Source: PLoS Pathog. 2025 Nov 11;21(11):e1013694. doi: 10.1371/journal.ppat.1013694 (PMC12626287; doi:10.1371/journal.ppat.1013694)
Supplement: S3 Table — (XLSX) [file ppat.1013694.s003.xlsx]

## Sheet: metabolomics
Sample Name	Column1	21% O2 LCL_rep1	21% O2 LCL_rep2	21% O2 LCL_rep3	1% O2 LCL_rep1	1% O2 LCL_rep2	1% O2 LCL_rep3
Urea	C00086	266259	200579	279015	247191	202495	271700
ethanolamine	C00189	7371.59	5565.95	7180.8	6723.26	N/A	8919.78
glycine	C00037	N/A	N/A	N/A	N/A	N/A	N/A
alanine	C00041	3.70245e+06	3.77541e+06	3.3202e+06	4.57157e+06	6.26569e+06	4.65292e+06
betaine aldehyde	C00576	386088	305254	344083	482283	421483	442402
choline	C00114	1.43355e+06	1.44043e+06	1.26843e+06	3.17761e+06	3.88096e+06	2.48512e+06
4-aminobutyrate	C00334	173003	161406	133257	84536.8	97742.9	80242
dimethylglycine	C01026	202755	201884	183361	276272	230674	276777
serine	C00065	1.56732e+06	1.6468e+06	1.72275e+06	781355	756373	695798
cytosine	C00380	14781	82803.7	31339.9	18389.9	28194.4	22012.6
Creatinine	C00791	30601.9	24331.3	N/A	207110	204785	178512
proline	C00148	9.37471e+07	9.24014e+07	8.6269e+07	6.96963e+07	7.23431e+07	8.24444e+07
indole	C00463	86582.8	79971.9	97665.2	92100.8	120937	107169
betaine	C00719	8.95781e+07	9.66171e+07	1.01517e+08	8.51685e+07	9.46179e+07	9.14009e+07
valine	C00183	100969	100191	118503	125302	170410	149263
threonine	C00188	3.388e+06	3.3208e+06	3.20528e+06	1.66111e+06	1.54457e+06	1.67525e+06
homoserine	C00263	9815.73	5792.59	4136.36	7539.55	N/A	4138.78
purine	C00465	42939.4	23304.2	37706.2	40447.1	33207.9	28569.6
cysteine	C00491	142679	125001	127105	81049.1	74209.6	65478.9
creatine	C00300	1.66008e+07	1.61617e+07	1.62175e+07	6.56179e+07	6.90817e+07	6.55247e+07
nicotinamide	C00153	8.4109e+06	9.02383e+06	1.06143e+07	8.84242e+06	9.00383e+06	8.89174e+06
Imidazoleacetic acid	C02835	117169	130462	139403	192016	196341	144745
thymine	C00178	7113.41	29911.5	21189.7	28348.1	22929	34250.5
DL-Pipecolic acid	C00408	5.09571e+07	5.1689e+07	5.1818e+07	3.53597e+07	3.52834e+07	3.44552e+07
N-Acetylputrescine	C02714	18552	5482.02	7174.74	8215.29	19235.9	29871
hydroxyproline	C01157	8.99892e+06	9.23059e+06	7.41879e+06	3.02829e+06	3.18621e+06	3.28248e+06
leucine-isoleucine	C00123	1.50016e+07	1.58905e+07	1.65958e+07	1.9232e+07	1.96121e+07	1.90591e+07
ornithine	C00077	2.20148e+06	1.62114e+06	2.35476e+06	2.19142e+06	2.16809e+06	1.35188e+06
asparagine	C00152	5.96649e+06	6.55042e+06	6.83717e+06	2.48113e+06	2.2558e+06	2.48277e+06
aspartate	C00049	7.81839e+06	8.05974e+06	7.78056e+06	4.24925e+06	4.40907e+06	4.54938e+06
adenine	C00147	6.69044e+06	6.60099e+06	4.41494e+06	4.252e+06	6.3006e+06	4.09875e+06
Methylcysteine	HMDB0002108	1.14958e+06	1.21451e+06	1.23611e+06	1.43646e+06	1.36395e+06	1.0672e+06
homocysteine	C00155	32249.6	48827.5	38897.6	24004.8	10346.2	11044.7
methylnicotinamide	C02918	26860	40542.3	29508.2	32042.5	36270.9	35920.3
histidinol	C00860	N/A	1655.99	N/A	N/A	1646.47	N/A
lysine	C00047	93348.1	118439	94607.4	147461	101500	138969
glutamine	C00064	1.5297e+07	1.49348e+07	1.23063e+07	9.78026e+06	9.2262e+06	7.66439e+06
O-acetyl-L-serine	C00979	8274.93	2482.67	N/A	N/A	2482.86	N/A
glutamate	C00025	9.06496e+07	8.79373e+07	9.64541e+07	6.55273e+07	5.75128e+07	6.0689e+07
methionine	C00073	1.11339e+06	1.18621e+06	1.1772e+06	1.18336e+06	1.17189e+06	1.12846e+06
guanine	C00242	418683	464036	354755	333509	393232	330005
histidine	C00135	2.32332e+06	2.39334e+06	2.48735e+06	2.02656e+06	2.02665e+06	2.09326e+06
2-Aminooctanoic acid	HMDB00991	314585	414803	366259	408924	369409	387037
carnitine	C00318	2.21484e+07	2.44965e+07	2.31134e+07	3.30242e+07	3.51407e+07	3.24137e+07
Methionine sulfoxide	HMDB02005	139857	116785	142368	139849	109966	117442
phenylalanine	C00079	1.39122e+06	1.71072e+06	1.58169e+06	1.8984e+06	1.74349e+06	1.87096e+06
Pyridoxamine	C00534	N/A	N/A	3309.58	3309.68	N/A	N/A
pyridoxine	C00314	2.41147e+06	2.40976e+06	2.43282e+06	2.42456e+06	2.29691e+06	2.71539e+06
1-Methyl-Histidine	C01152	1.22433e+06	616235	346048	233503	265776	498753
N-acetyl-L-ornithine	C00437	5731.32	N/A	N/A	11203.5	N/A	N/A
arginine	C00062	1.44734e+07	2.23663e+07	2.32577e+07	1.79228e+07	1.61964e+07	1.09862e+07
citrulline	C00327	546244	814816	742521	571754	383041	581197
N-carbamoyl-L-aspartate	C00438	120853	119954	151493	573307	575746	608949
glucosamine	C00329	585044	243621	364783	280146	158678	99459.7
tyrosine	C00082	578092	659598	697774	713000	803701	737293
Phosphorylcholine	C00588	1.31305e+08	1.53009e+08	1.27376e+08	5.52545e+07	5.12427e+07	4.87841e+07
3-phospho-serine	C01005	57979.1	83823.6	60766	48539.4	61844.6	89516.5
N6-Acetyl-L-lysine	C02727	916324	1.08701e+06	994887	772125	734552	738472
Acetyllysine	C02727	1.03154e+06	908177	960287	741691	733167	693589
N-acetyl-glutamine	HMDB06029	N/A	2657.41	4964.7	4741.12	3315.73	3255.69
N-acetyl-glutamate	C00624	77518.9	102491	87323.8	51755.1	50382	50284.1
Ng,NG-dimethyl-L-arginine	C03626	1.8901e+06	2.0981e+06	2.1025e+06	1.29872e+06	1.20984e+06	1.43391e+06
Acetylcarnitine DL	C02571	2.0403e+07	1.71057e+07	2.15373e+07	2.08473e+07	1.54358e+07	1.54993e+07
tryptophan	C00078	331620	344589	305853	324502	372583	361030
Kynurenine	C00328	N/A	N/A	10779.6	43857.5	38067	33877.3
N-acetyl-glucosamine	C00140	5871.99	5759.31	5803.72	3317.39	2482.88	3301.44
Flavone	C15608	29122.1	16803.5	17831.8	11899.8	17315.8	7554.63
cystathionine	C02291	74076.5	72832.7	75709.4	16552.8	20679.1	19032.4
5-methoxytryptophan	HMDB02339	9026.09	9092.7	15594.8	12521.9	4964.87	6393.07
Cystine	C00491	40422.5	15641.6	10833.8	16550	25618.9	17507.3
cytidine	C00475	167198	127233	127545	40843.4	41469.4	46426.9
biotin	C00120	349375	294997	331507	178579	135991	168191
deoxyadenosine	C00559	N/A	4870.7	3143.25	3302.83	11360.6	4224.23
Glycerophosphocholine	C00670	1.15264e+08	8.78955e+07	9.24235e+07	1.7101e+08	2.48662e+08	1.83106e+08
acadesine	D02742	2482.64	N/A	N/A	N/A	6666.04	N/A
D-glucosamine-6-phosphate	C00352	18096.8	22357.8	28116.7	13237	21467.6	19146.8
D-glucosamine-1-phosphate	C00352	N/A	N/A	N/A	3308.59	N/A	8274.81
thiamine	C00378	5764.74	8494.95	5917.27	5651.04	N/A	7078.95
S-ribosyl-L-homocysteine-posi	C03539	3309.57	N/A	2483.5	2483.16	N/A	N/A
deoxyguanosine	C00330	14755	1931.94	3581.78	7457.79	6604.47	13640.8
adenosine	C00212	9925.96	12125.9	16632.6	7332.5	21093.4	14046.2
1-Methyladenosine	C02494	3310.87	N/A	2465.8	4136.1	N/A	N/A
guanosine	C00387	6621.4	16548.5	14064.4	13879.4	8276.81	9077.65
L-arginino-succinate	C03406	534776	581066	606282	164747	162248	174091
S-methyl-5-thioadenosine	C00170	2.73862e+06	609798	870725	1.04013e+06	2.2667e+06	974144
7-methylguanosine	HMDB01107	89751.9	93530.3	124983	42207.3	50631.5	56942.5
dCMP	C00239	14891.2	19035.5	25654.3	34759.8	14473.6	28967.3
glutathione	C00051	4.92657e+07	5.71767e+07	4.95088e+07	2.69972e+07	2.71537e+07	2.34484e+07
dTMP	C00364	22673.1	27033.4	29926.4	48553.7	43566.9	53312.5
CMP	C00055	1.67308e+06	1.97058e+06	2.01544e+06	1.485e+06	1.42255e+06	1.53853e+06
UMP	C00105	907777	952017	1.11579e+06	377720	362455	399592
dAMP	C00360	264911	249155	319931	380897	388373	302858
Nicotinamide ribotide	C00455	63733.7	58263.3	43333.8	89631.8	57705.3	66301.1
aminoimidazole carboxamide ribonucleotide	C04677	18272.5	25998.5	27192	11599.8	3440.2	4020.48
thiamine-phosphate	C01081	19857.5	3634.5	5258.36	11612.4	5735.24	N/A
dGMP	C00362	5790.1	5895.74	N/A	8265.11	9101.59	9008.13
AMP	C00020	3.73621e+07	3.70837e+07	3.84998e+07	4.85876e+07	4.98347e+07	4.7851e+07
IMP	C00130	2.69138e+06	2.71852e+06	2.98977e+06	3.64743e+06	3.53204e+06	3.48033e+06
S-adenosyl-L-methioninamine	C01137	N/A	N/A	N/A	N/A	4011.02	N/A
GMP	C00144	2.93175e+06	2.85074e+06	2.86848e+06	3.13942e+06	3.4797e+06	3.56066e+06
xanthosine-5-phosphate	C00655	14067.4	9928.66	9945.74	8674.67	11677.4	8303.96
riboflavin	C00255	41372.6	48115.2	63169.2	47173.9	51939.5	45600.7
S-adenosyl-L-homoCysteine-posi	C00021	589426	501437	619777	222629	228559	164864
S-adenosyl-L-methionine	C00019	4.15974e+06	2.7572e+06	3.22277e+06	1.79033e+06	1.81727e+06	2.21783e+06
folate	C00504	42190.8	45522.3	52970.6	57935.4	50492.1	69535.9
7,8-dihydrofolate	C00415	N/A	N/A	N/A	N/A	N/A	2482.86
5-methyl-THF	C00440	12296.1	10736.4	20689.9	86020.6	115059	119198
Diiodothyronine	HMDB00582	N/A	2482.98	N/A	N/A	N/A	N/A
glutathione disulfide-posi	C00127	1.44623e+06	1.4522e+06	616556	1.39831e+06	1.52626e+06	1.55781e+06
NAD+_posi	C00003	1.80979e+07	1.98138e+07	2.02106e+07	2.63901e+07	2.69439e+07	2.67211e+07
NADH	C00004	347764	464629	473903	570844	622241	565815
dephospho-CoA-posi	C00882	N/A	1672.46	4138.76	N/A	10760.2	2400.88
NADP+_posi	C00006	884843	1.04561e+06	994960	279267	265639	319323
NADPH	C00005	649944	668533	633160	2.10428e+06	2.1371e+06	1.98463e+06
coenzyme A-posi	C00010	395123	376659	728836	314656	396760	351630
FAD	C00016	327089	366875	356038	301431	294775	256703
acetyl-CoA-posi	C00024	461191	462510	389747	368561	368177	374530
propionyl-CoA-posi	C00100	7446.03	7494.7	13154	2354.88	1523.76	2927.27
acetoacetyl-CoA-posi	C00332	86525.4	96854.9	75809.3	4653.12	9107.91	3309.37
malonyl-CoA-posi	C00083	48948.8	63354.4	46187.1	14896.5	14067.5	16554.8
succinyl-CoA-posi	C00091	43708.4	51383.1	36987.5	19888.3	25233.4	28137.4
sarcosine	C00213	3.38789e+06	3.33508e+06	3.2203e+06	5.47295e+06	3.6533e+06	4.25975e+06
putrescine	C00134	135053	86016.5	47138.4	32264.4	150901	188017
spermidine	C00315	1.07394e+07	9.82607e+06	5.39037e+06	1.12335e+07	1.08536e+07	1.07209e+07
spermine	C00750	4.09484e+06	3.1794e+06	3.33735e+06	3.3115e+06	3.34233e+06	3.40073e+06
N-acetyl spermine	C02567	2.53599e+06	2.24241e+06	2.23434e+06	2.41951e+06	2.54795e+06	2.12336e+06
N-acetyl spermidine	C00612	96830.3	54584.5	59467.7	24919.4	50966.6	20315.1
Nicotinamide Riboside	C03150	3757.47	3509.04	N/A	7570.35	5734.12	N/A
Adenylosuccinate	C03794	24001.8	16550.3	4962.81	9104.13	14069.2	9103.83
cholesterol	C00187	6.45377e+06	8.22722e+06	8.03479e+06	8.53811e+06	9.48047e+06	7.8422e+06
arginosuccinic acid	C03406	428936	447009	462094	182927	171830	171298
phosphocreatine	C02305	50222.2	51592	51308.1	271041	244671	246647
retinoic acid	C00777	8674.06	8077.86	2544.71	3662.06	4951.05	2455.57
N-acetyl-L-alanine	C01073	1.59848e+07	1.07568e+07	1.20577e+07	4.68655e+07	4.65651e+07	6.26088e+07
cysteine sulfinate	C00606	N/A	N/A	N/A	N/A	N/A	1656.07
HMG-CoA_pos	C00356	27310.4	38897.3	38892.6	29790.6	41360.1	24797.3
N-acetyl-aspartylglutamic acid	C12270	64561.9	82773	54629.2	101808	139895	141979
N-acetyl-L-aspartic acid	C01042	23176.1	19864	38843	26482	28137.3	18203.7
mevalonate	C00418	3720.61	2955.92	3004.01	0	0	0
glyoxylate	C00048	5774.49	2482.64	3309.64	0	0	0
glycolate	C00160	N/A	4965.61	3309.58	N/A	3318.31	4136.42
pyruvate	C00022	4264.53	3307.19	4124.53	9102.46	6480.31	5792.38
lactate	C00186	1.3784e+06	1.58917e+06	1.5019e+06	2.38566e+06	2.48275e+06	2.54915e+06
2-oxobutanoate	C00109	50725.3	41446.4	35324	39930.8	27574.9	36529.5
acetoacetate	C00164	41381.8	30440	44311.2	33531.4	35850.3	34841.3
glycerate	C00258	N/A	N/A	N/A	N/A	N/A	N/A
uracil	C00106	211964	224716	185493	71752	66592.3	45727.4
fumarate	C00122	659704	682023	565247	395510	401496	387038
Maleic acid	C01384	563308	648601	594567	309970	457647	400797
2-keto-isovalerate	C00141	566505	620129	567595	335641	335664	379323
Guanidoacetic acid	C00581	190390	173844	177139	65321.4	62902.1	61293.1
succinate	C00042	330551	236834	328846	98765.2	62995.8	102760
Methylmalonic acid	C02170	447155	433091	396852	97005.2	84029.4	104590
3-S-methylthiopropionate	C08276	N/A	N/A	N/A	N/A	N/A	N/A
nicotinate	C00253	76185.1	81953.3	66756	51136.2	51945.7	63274.3
taurine	C00245	9.74679e+06	9.01775e+06	9.70904e+06	8.47611e+06	8.04833e+06	6.3106e+06
Pyroglutamic acid	C01879	248079	245239	255167	410700	413180	316281
Citraconic acid	C02226	700851	737940	758327	278308	289398	289993
2-ketohaxanoic acid	HMDB01864	30635.2	28943.4	26495.4	43036.4	45483.1	47192.6
oxaloacetate	C00036	45221.5	56448.9	36398.3	37755	20226.1	39687.2
Hydroxyisocaproic acid	HMDB00746	14881.9	16547.5	2473.97	5779.81	7956.16	8279.48
malate	C00149	3.25925e+06	3.47023e+06	3.38026e+06	2.04355e+06	1.90683e+06	1.76402e+06
hypoxanthine	C00262	2918.68	N/A	8911.42	N/A	N/A	N/A
anthranilate	C00108	69979.9	72401.4	69352.5	42477.5	54110.1	41686.6
p-aminobenzoate	C00568	74409.7	43620.9	57363.5	82557.1	80270.4	69537.5
p-hydroxybenzoate	C00156	99103.3	79383.4	67021	133503	78747.2	87673.7
acetylphosphate	C00227	231413	101086	272272	133888	159058	225562
Carbamoyl phosphate	C00169	319974	454223	489916	704327	665198	896413
a-ketoglutarate	C00026	70881.8	72847.7	72481.2	41929.9	32083.2	41766.3
Phenylpropiolic acid	HMDB00563	127403	126983	126792	123056	86776.2	114641
2-oxo-4-methylthiobutanoate	C01180	N/A	N/A	N/A	N/A	N/A	N/A
2-Hydroxy-2-methylbutanedioic acid	C02612	147739	153579	148973	102165	112664	130564
3-methylphenylacetic acid	HMDB02222	N/A	2558.88	2455.5	4859.45	N/A	N/A
xanthine	C00385	1.69202e+06	1.60041e+06	1.34932e+06	981919	1.10852e+06	1.09711e+06
Hydroxyphenylacetic acid	C05852	14758.7	9102.38	10232	5701.65	4883.51	3862.56
2,3-dihydroxybenzoic acid	C00196	10853	9914.54	11777.1	10390.9	14014.7	9659.06
orotate	C00295	205830	206283	259881	87814.3	73310.9	88267
dihydroorotate	C00337	300971	321138	230114	433491	511981	368375
allantoin	C01551	62071.6	62467.5	59590.6	77799	78626	98495.9
Aminoadipic acid	C00956	128345	108459	126800	75765.4	63019.3	45063.3
Indole-3-carboxylic acid	HMDB03320	98209.9	44283.1	74615.1	42432.6	45401.7	29705
phenylpyruvate	C00166	N/A	N/A	N/A	N/A	N/A	N/A
Atrolactic acid	HMDB00475	2482.71	N/A	2463.86	N/A	N/A	N/A
Phenyllactic acid	C01479	4963.07	4138.6	7448.23	9100.84	11587.1	9150.42
quinolinate	C03722	62601.5	38645.1	55710.9	39066	54453.6	45572
phosphoenolpyruvate	C00074	250215	330457	289590	279269	325567	271458
Uric acid	C00366	221845	231837	224395	324624	429184	352035
dihydroxy-acetone-phosphate	C00111	296536	760572	765835	3.19105e+06	3.0836e+06	2.83713e+06
D-glyceraldehdye-3-phosphate	C00118	129198	133334	127888	667588	351559	476128
sn-glycerol-3-phosphate	C00093	634459	661600	643423	1.15239e+06	1.27907e+06	1.24775e+06
shikimate	C00493	N/A	N/A	N/A	N/A	N/A	N/A
aconitate	C00417	215451	191471	199261	47856.3	68336.4	33952.8
allantoate	C00499	572465	473815	552610	3.30051e+06	2.84465e+06	2.48311e+06
Ascorbic acid	C00072	37195.8	35596.2	41193.4	26465.4	23165.1	25508.5
2-Isopropylmalic acid	C02504	146503	111025	118762	267048	272283	243671
N-carbamoyl-L-aspartate-nega	C00438	566630	510265	443116	2.54406e+06	2.42452e+06	2.50326e+06
Pyrophosphate	C00013	6.08662e+06	4.13541e+06	6.1342e+06	5.14104e+06	4.69409e+06	4.55093e+06
glucono-?-lactone	C00198	3311.72	3309.67	3281.62	10402.3	2584.44	7445.96
myo-inositol	C00137	4.1517e+06	3.20217e+06	3.70339e+06	5.18445e+06	5.59275e+06	4.83182e+06
hydroxyphenylpyruvate	C01179	2500.96	N/A	2482.79	N/A	N/A	N/A
homocysteic acid	C16511	N/A	N/A	N/A	2482.65	N/A	N/A
4-Pyridoxic acid	C00847	17430.3	13858.9	23515.6	33125.8	20203.5	36165.4
3-phosphoglycerate	C00197	382659	122133	124116	103238	108956	117887
Indoleacrylic acid	HMDB00734	32813.2	28175.8	34020.4	24257.7	20237.3	22062.1
Kynurenic acid	C01717	72691.3	64647.5	72567.4	47932.3	25591.5	43577.7
citrate-isocitrate	C00158	1.10684e+07	9.58929e+06	1.05143e+07	2.95474e+06	2.62434e+06	3.44412e+06
isocitrate	C00311	111264	122497	127346	35123	27287.9	24003.6
citrate	C00158	2.73274e+06	2.75663e+06	2.9858e+06	697956	763808	883800
2-dehydro-D-gluconate	C00629	N/A	4138.93	4965.54	4965.5	5015.7	10757.8
D-gluconate	C00257	48787.6	35575.9	56279.7	56970.7	75336.3	48807
D-erythrose-4-phosphate	C00279	211259	294837	262515	318304	290341	294913
Xanthurenic acid	C02470	53118.1	22856.2	40564.9	43252.4	36515.8	34180
lipoate	C00725	N/A	N/A	N/A	N/A	N/A	2482.64
D-glucarate	C00818	3318.25	4963.32	7445.84	5792.14	8275.73	9102.38
deoxyribose-phosphate	C00673	71993.7	16213.4	44496.3	52846.7	61026.4	64067.8
pantothenate	C00864	3.00616e+06	3.33565e+06	3.02509e+06	760363	806121	852303
prephenate	C00254	N/A	N/A	N/A	N/A	N/A	N/A
deoxyuridine	C00526	N/A	N/A	N/A	3313.82	N/A	N/A
ribose-phosphate	C00117	381966	322657	370680	260350	279985	330683
thymidine	C00214	N/A	N/A	N/A	N/A	N/A	N/A
uridine	C00299	10740.2	15724.4	20724.4	4035.72	N/A	9910.47
deoxyinosine	C05512	N/A	N/A	4130.46	N/A	4136.33	N/A
shikimate-3-phosphate	C03175	N/A	N/A	N/A	N/A	N/A	N/A
D-glucono-?-lactone-6-phosphate	C01236	9088.23	7538.34	3318.89	16429.8	11564.2	16454.1
hexose-phosphate	C05345	1.49251e+06	1.38563e+06	1.41801e+06	1.41762e+06	1.25583e+06	1.35792e+06
glucose-1-phosphate	C00103	162959	365798	331425	80056.4	278330	247343
glucose-6-phosphate	C00668	452471	442985	475710	477862	370449	486847
fructose-6-phosphate	C05345	361400	379951	310046	340894	367352	401666
1,3-diphopshateglycerate	C00236	104085	57751.5	69183.5	21143.4	13305.5	20440.5
2,3-Diphosphoglyceric acid	C01159	134864	409488	160756	96821.5	23911.6	15261.8
S-ribosyl-L-homocysteine-nega	C03539	4138.51	N/A	2470.8	4136.31	4136.44	N/A
inosine	C00294	74580.3	66524.7	76038.3	41380	37214.8	42227.4
6-phospho-D-gluconate	C00345	16549.7	16456	10755.3	50478.8	54013.4	69512.2
xanthosine	C01762	71285	137396	120012	92246.4	81495	59579.6
D-sedoheptulose-1-7-phosphate	C05382	296648	336660	345080	481308	488410	523247
N-acetyl-glucosamine-1-phosphate	C04256	221253	220545	220175	73218.8	72402.3	166365
glutathione-nega	C00051	6.7524e+06	7.18939e+06	6.92e+06	3.27696e+06	3.47941e+06	3.06586e+06
dUMP-nega	C00365	6366.99	3732.55	8283.96	11585	14897.1	19824.6
Geranyl-PP	C00341	14065	3353.75	9842.37	8321.1	8275.01	9926.28
O8P-O1P	#N/A	167840	112404	107082	70644.6	111019	38982.8
dTMP-nega	C00364	5698.9	23995.4	9187.06	21021.5	13241.3	12409.2
cyclic-AMP	C00575	36994.5	33076.7	29677.2	18212.8	15679.8	18910.7
fructose-1,6-bisphosphate	C05378	587046	654400	487978	491188	549318	345573
trehalose-sucrose	C00089	32879.9	29809.1	36748.5	217802	239239	197042
Cellobiose	C00185	4139.13	N/A	N/A	N/A	N/A	N/A
orotidine-5-phosphate	C01103	3203.74	2967.46	4964.86	4827.47	8008.49	N/A
SBP	#N/A	75303.7	72752.7	93843.3	79266.5	112808	26483.1
trans, trans-farnesyl diphosphate	C00448	3308.87	N/A	N/A	2499.71	N/A	7450.58
S-adenosyl-L-homocysteine-nega	#N/A	182128	113920	161436	52142.7	48835.9	71181.7
dCDP-nega	C00705	52147.4	21082	42203.4	13244.6	17383.8	8375.91
5-phosphoribosyl-1-pyrophosphate	C00119	172387	99577.3	176717	127651	176253	199743
Deoxycholic acid	C04483	N/A	N/A	N/A	N/A	N/A	N/A
OBP	#N/A	10213.5	30528.6	8095.12	14891.6	18953.1	19864.7
dTDP-nega	C00363	44248.7	80124.3	90809.7	45802.7	40136.1	47685
CDP-nega	C00112	351999	333774	428982	61667.9	153824	178189
UDP-nega	C00015	1.84548e+06	4.74746e+06	2.26761e+06	2.51906e+06	1.11543e+06	842061
Cholic acid	C00695	N/A	N/A	N/A	N/A	N/A	N/A
trehalose-6-Phosphate	C00689	16961.2	18099.1	16422.7	8775.24	4235.58	7392.17
Thiamine pyrophosphate	C00068	59095.6	79467.5	82787.2	41411.9	61739.6	39545.5
adenosine 5-phosphosulfate	C00224	133495	133993	166950	131610	117436	50866.3
ADP-nega	C00008	6.14596e+06	6.35605e+06	6.43761e+06	6.05288e+06	6.69552e+06	6.72297e+06
dGDP-nega	C00361	6.71083e+06	6.72341e+06	6.99992e+06	2.46874e+06	6.5343e+06	6.43025e+06
IDP-nega	C00104	863061	879892	886100	806642	824398	821477
GDP-nega	C00035	210730	289695	314454	252366	233656	243948
CDP-ethanolamine	C00570	16552.5	19032.9	17286.7	38071	41566.1	46359.9
FMN	C00061	N/A	N/A	N/A	N/A	N/A	N/A
cholesteryl sulfate	HMDB00653	35614.5	30601.6	45923	35172.5	38895	46459.2
dCTP-nega	C00458	43865.4	54617.3	47158.7	33105.3	23169.1	25656.5
dUTP-nega	C00460	7445.23	3313.56	4136.25	N/A	6605.24	4958.93
dTTP-nega	C00459	251137	197657	347869	184154	165364	224302
CTP-nega	C00063	1.27696e+06	1.3393e+06	1.59221e+06	498683	532817	529567
UTP-nega	C00075	1.70395e+07	1.83742e+07	1.72756e+07	8.16002e+06	7.22172e+06	7.64171e+06
CDP-choline	C00307	28867.2	31448.5	15722.9	30619.4	14069.4	33933.4
dATP-nega	C00131	52964.7	49388.3	53378.9	11522.1	33105.1	27303
Taurodeoxycholic acid	C05463	13240.6	15025.6	9928.27	9931.37	8277.64	N/A
ATP-nega	C00002	2.52918e+07	2.57069e+07	2.95563e+07	1.89758e+07	1.99168e+07	8.52518e+06
dGTP	C00286	2.63699e+07	2.63246e+07	2.78576e+07	1.92095e+07	2.08094e+07	2.05208e+07
GTP-nega	C00044	3.05561e+06	3.04418e+06	3.08089e+06	2.06221e+06	2.48727e+06	2.38011e+06
UDP-D-glucose	C00029	6.83026e+06	7.41212e+06	7.44692e+06	3.17791e+06	3.45556e+06	3.0174e+06
UDP-D-glucuronate	C00167	520977	472096	556633	425733	370162	319790
ADP-D-glucose	C00498	4962.93	1665.5	2482.97	5801.27	3309.74	11587.2
guanosine 5-diphosphate,3-diphosphate	C01228	349291	324992	197107	127313	118744	158076
UDP-N-acetyl-glucosamine	C00043	5.00512e+06	5.57748e+06	6.07526e+06	3.33317e+06	3.30979e+06	2.93442e+06
glutathione disulfide-nega	#N/A	1.51488e+06	655081	1.27129e+06	1.37612e+06	1.39545e+06	1.37408e+06
NAD+_nega	C00003	1.35013e+06	1.41067e+06	1.45459e+06	2.21622e+06	2.16158e+06	2.02623e+06
NADH-nega	C00004	51313.4	48831	54629.2	48625.6	48005.1	40556.8
dephospho-CoA-nega	C00882	N/A	3309.52	N/A	N/A	2482.73	N/A
cyclic bis(3->5) dimeric GMP	C16463	N/A	N/A	N/A	N/A	N/A	N/A
NADP+_nega	C00006	422232	482453	546968	123629	114926	126107
NADPH-nega	C00005	11577.4	11587.4	12413.9	29800.1	23388.5	47173.3
2-hydroxygluterate	C02630	684270	662943	588938	633814	676824	631308
2-deoxyglucose-6-phosphate	C06369	6618.91	8256.1	13231.3	14865	16553.3	9931.33
4-phosphopantothenate	C03492	9652.38	7046.79	15999.6	4510.94	4893.93	3313.37
dehydroascorbic acid	C05422	N/A	N/A	N/A	N/A	4023.32	N/A
3-hydroxybuterate	C01089	6607.89	N/A	N/A	4154.59	N/A	N/A
itaconic acid	HMDB0002092	222112	254073	274224	140253	142843	121605
glycerol 3-phosphate	C00093	1.06268e+06	874130	1.03423e+06	1.84798e+06	753426	865635
sorbitol	C00794	62187.4	53922.6	28250.2	68309.7	63649	80322.9
gluterate	C00489	6638.25	3312.2	8275.07	N/A	N/A	N/A
2-oxoadipate	C00322	288566	133761	162792	177829	203348	87551.9
UDP-xylose	C00190	201174	208656	160597	128304	122513	100988
methylsuccinate	C01089	N/A	N/A	N/A	N/A	3300.71	2500.78
