# Supplementary material for: Epstein-Barr virus-transformed B-cells from a hypoxia model of the germinal center requires external unsaturated fatty acids
Source: PLoS Pathog. 2025 Nov 11;21(11):e1013694. doi: 10.1371/journal.ppat.1013694 (PMC12626287; doi:10.1371/journal.ppat.1013694)
Supplement: S4 Table — (XLSX) [file ppat.1013694.s004.xlsx]

## Sheet: Lipidomics
Rej.	LipidIon	LipidGroup	Class	FattyAcid	FA1	FA2	FA3	FA4	CalcMz	IonFormula	LipidIon2	21% O2 LCL_rep1	21% O2 LCL_rep2	21% O2 LCL_rep3	1% O2 LCL_rep1	1% O2 LCL_rep2	1% O2 LCL_rep3
0	AcCa(14:0)+H	AcCa(14:0)+H	AcCa	(14:0)	(14:0)				372.311	C21 H42 O4 N1	AcCa(14:0)+H	1.1101e+07	1.19033e+07	1.24881e+07	1.90716e+07	1.37705e+07	1.38627e+07
0	AcCa(14:1)+H	AcCa(14:1)+H	AcCa	(14:1)	(14:1)				370.295	C21 H40 O4 N1	AcCa(14:1)+H	4.90998e+06	3.73851e+06	3.41143e+06	5.27424e+06	8.07717e+06	5.24566e+06
1	AcCa(15:0)+H	AcCa(15:0)+H	AcCa	(15:0)	(15:0)				386.326	C22 H44 O4 N1	AcCa(15:0)+H	27272	879285	320931	55619.7	3.23001e+06	123559
0	AcCa(16:0)+H	AcCa(16:0)+H	AcCa	(16:0)	(16:0)				400.342	C23 H46 O4 N1	AcCa(16:0)+H	3.26545e+07	980757	3.27668e+07	3.2949e+07	1.26051e+07	3.24113e+07
0	AcCa(16:1)+H	AcCa(16:1)+H	AcCa	(16:1)	(16:1)				398.326	C23 H44 O4 N1	AcCa(16:1)+H	7.56458e+06	5.89372e+06	8.02672e+06	9.39458e+06	9.13163e+06	8.43073e+06
1	AcCa(17:0)+H	AcCa(17:0)+H	AcCa	(17:0)	(17:0)				414.358	C24 H48 O4 N1	AcCa(17:0)+H	1.64712e+06	1.92472e+06	1.80601e+06	2.02311e+06	2.08583e+06	92061.7
0	AcCa(18:0)+H	AcCa(18:0)+H	AcCa	(18:0)	(18:0)				428.373	C25 H50 O4 N1	AcCa(18:0)+H	1.23247e+07	1.71621e+06	1.7863e+06	1.44354e+06	4.41794e+06	2.04366e+06
0	AcCa(18:1)+H	AcCa(18:1)+H	AcCa	(18:1)	(18:1)				426.358	C25 H48 O4 N1	AcCa(18:1)+H	1.71728e+07	1.803e+07	1.65982e+07	1.42258e+07	1.35473e+07	1.30449e+07
0	AcCa(20:0)+H	AcCa(20:0)+H	AcCa	(20:0)	(20:0)				456.405	C27 H54 O4 N1	AcCa(20:0)+H	295791	1.06699e+06	329097	2.3732e+06	2.33467e+06	632955
0	AcCa(20:1)+H	AcCa(20:1)+H	AcCa	(20:1)	(20:1)				454.389	C27 H52 O4 N1	AcCa(20:1)+H	1.85805e+06	1.64545e+06	1.43845e+06	2.02747e+06	1.83233e+06	170438
0	AcCa(22:0)+H	AcCa(22:0)+H	AcCa	(22:0)	(22:0)				484.436	C29 H58 O4 N1	AcCa(22:0)+H	515675	563257	530395	2.65971e+06	2.62339e+06	2.87538e+06
0	AcCa(22:1)+H	AcCa(22:1)+H	AcCa	(22:1)	(22:1)				482.42	C29 H56 O4 N1	AcCa(22:1)+H	1.42998e+06	441006	132704	241427	355953	205526
1	AcCa(24:0)+H	AcCa(24:0)+H	AcCa	(24:0)	(24:0)				512.467	C31 H62 O4 N1	AcCa(24:0)+H	148831	249034	435900	343347	565500	163212
0	AcCa(24:1)+H	AcCa(24:1)+H	AcCa	(24:1)	(24:1)				510.452	C31 H60 O4 N1	AcCa(24:1)+H	96800.4	238807	205205	611117	254301	304386
1	BisMePA(16:0_16:0)+(CH3)2NH2	BisMePA(32:0)+(CH3)2NH2	BisMePA	(16:0_16:0)	(16:0)	(16:0)			722.569	C39 H81 O8 N1 P1	BisMePA(16:0_16:0)+(CH3)2NH2	6.73899e+06	5.6287e+06	6.83363e+06	4.60262e+06	5.84614e+06	5.12918e+06
0	BisMePA(16:2e_16:0)+NH4	BisMePA(32:2e)+NH4	BisMePA	(16:2e_16:0)	(16:2e)	(16:0)			676.528	C37 H75 O7 N1 P1	BisMePA(16:2e_16:0)+NH4	2.27879e+07	2.39478e+07	2.38817e+07	1.8973e+07	1.6228e+07	1.80119e+07
0	BisMePA(18:2e_16:0)+NH4	BisMePA(34:2e)+NH4	BisMePA	(18:2e_16:0)	(18:2e)	(16:0)			704.559	C39 H79 O7 N1 P1	BisMePA(18:2e_16:0)+NH4	3.40982e+07	3.14355e+07	3.03149e+07	7.45494e+06	8.49827e+06	6.01618e+06
0	BisMePA(16:0_20:5)+NH4	BisMePA(36:5)+NH4	BisMePA	(16:0_20:5)	(16:0)	(20:5)			740.522	C41 H75 O8 N1 P1	BisMePA(16:0_20:5)+NH4	5.6056e+08	5.22382e+08	5.64626e+08	8.32923e+08	8.16053e+08	8.09844e+08
1	BisMePA(16:0_21:0)+NH4	BisMePA(37:0)+NH4	BisMePA	(16:0_21:0)	(16:0)	(21:0)			764.616	C42 H87 O8 N1 P1	BisMePA(16:0_21:0)+NH4	1.065e+06	1.02815e+06	636849	603608	1.42255e+06	435928
0	BisMePA(18:0_20:4)+NH4	BisMePA(38:4)+NH4	BisMePA	(18:0_20:4)	(18:0)	(20:4)			770.569	C43 H81 O8 N1 P1	BisMePA(18:0_20:4)+NH4	1.22206e+09	1.24737e+09	1.08881e+09	2.25391e+08	2.42031e+08	2.21009e+08
0	BisMePA(20:3e_20:4)+(CH3)2NH2	BisMePA(40:7e)+(CH3)2NH2	BisMePA	(20:3e_20:4)	(20:3e)	(20:4)			806.606	C47 H85 O7 N1 P1	BisMePA(20:3e_20:4)+(CH3)2NH2	1.47682e+08	9.28863e+07	1.51878e+08	7.30495e+07	6.1708e+07	4.97364e+07
0	CL(14:0_16:1_18:1_14:0)-H	CL(62:2)-H	CL	(14:0_16:1_18:1_14:0)	(14:0)	(16:1)	(18:1)	(14:0)	1319.9	C71 H133 O17 P2	CL(14:0_16:1_18:1_14:0)-H	1.48181e+06	1.40993e+06	1.60611e+06	1.07139e+06	1.00049e+06	1.03747e+06
0	CL(18:2_14:0_16:1_14:0)-H	CL(62:3)-H	CL	(18:2_14:0_16:1_14:0)	(18:2)	(14:0)	(16:1)	(14:0)	1317.89	C71 H131 O17 P2	CL(18:2_14:0_16:1_14:0)-H	1.59486e+06	1.65742e+06	1.74002e+06	1.42734e+06	1.38019e+06	1.46597e+06
0	CL(14:0_18:1_16:1_16:0)-H	CL(64:2)-H	CL	(14:0_18:1_16:1_16:0)	(14:0)	(18:1)	(16:1)	(16:0)	1347.93	C73 H137 O17 P2	CL(14:0_18:1_16:1_16:0)-H	2.42472e+06	2.41446e+06	2.69888e+06	1.60521e+06	794693	1.68232e+06
0	CL(14:0_16:1_16:1_18:1)-H	CL(64:3)-H	CL	(14:0_16:1_16:1_18:1)	(14:0)	(16:1)	(16:1)	(18:1)	1345.92	C73 H135 O17 P2	CL(14:0_16:1_16:1_18:1)-H	6.75898e+06	7.28442e+06	8.12802e+06	3.76991e+06	3.27396e+06	3.5624e+06
0	CL(18:2_14:0_16:1_16:1)-H	CL(64:4)-H	CL	(18:2_14:0_16:1_16:1)	(18:2)	(14:0)	(16:1)	(16:1)	1343.9	C73 H133 O17 P2	CL(18:2_14:0_16:1_16:1)-H	3.89655e+06	3.95889e+06	3.73614e+06	2.6187e+06	2.30381e+06	2.70667e+06
0	CL(17:1_14:0_16:1_18:1)-H	CL(65:3)-H	CL	(17:1_14:0_16:1_18:1)	(17:1)	(14:0)	(16:1)	(18:1)	1359.93	C74 H137 O17 P2	CL(17:1_14:0_16:1_18:1)-H	1.48412e+06	1.71361e+06	1.69327e+06	1.0674e+06	925623	914453
0	CL(14:0_18:1_16:0_18:1)-H	CL(66:2)-H	CL	(14:0_18:1_16:0_18:1)	(14:0)	(18:1)	(16:0)	(18:1)	1375.96	C75 H141 O17 P2	CL(14:0_18:1_16:0_18:1)-H	4.49238e+06	3.84048e+06	4.11318e+06	2.72635e+06	2.20477e+06	2.02872e+06
0	CL(14:0_18:1_16:1_18:1)-H	CL(66:3)-H	CL	(14:0_18:1_16:1_18:1)	(14:0)	(18:1)	(16:1)	(18:1)	1373.95	C75 H139 O17 P2	CL(14:0_18:1_16:1_18:1)-H	1.49193e+07	1.42167e+07	1.51088e+07	7.0682e+06	6.39788e+06	5.99586e+06
0	CL(18:2_14:0_16:1_18:1)-H	CL(66:4)-H	CL	(18:2_14:0_16:1_18:1)	(18:2)	(14:0)	(16:1)	(18:1)	1371.93	C75 H137 O17 P2	CL(18:2_14:0_16:1_18:1)-H	1.93321e+07	1.93892e+07	1.97952e+07	1.1134e+07	8.0941e+06	9.1871e+06
0	CL(18:2_16:1_18:2_14:0)-H	CL(66:5)-H	CL	(18:2_16:1_18:2_14:0)	(18:2)	(16:1)	(18:2)	(14:0)	1369.92	C75 H135 O17 P2	CL(18:2_16:1_18:2_14:0)-H	6.0478e+06	6.13025e+06	6.20802e+06	4.33497e+06	3.64916e+06	4.36521e+06
0	CL(17:0_20:3_14:0_16:0)-2H	CL(67:3)-2H	CL	(17:0_20:3_14:0_16:0)	(17:0)	(20:3)	(14:0)	(16:0)	693.479	C76 H140 O17 P2	CL(17:0_20:3_14:0_16:0)-2H	1.3239e+06	1.25594e+06	1.17473e+06	2.62346e+06	2.27039e+06	2.31331e+06
0	CL(17:1_16:1_18:1_16:1)-H	CL(67:4)-H	CL	(17:1_16:1_18:1_16:1)	(17:1)	(16:1)	(18:1)	(16:1)	1385.95	C76 H139 O17 P2	CL(17:1_16:1_18:1_16:1)-H	2.57422e+06	2.49045e+06	2.22796e+06	1.5425e+06	1.08785e+06	1.34256e+06
0	CL(17:1_16:1_18:2_16:1)-H	CL(67:5)-H	CL	(17:1_16:1_18:2_16:1)	(17:1)	(16:1)	(18:2)	(16:1)	1383.93	C76 H137 O17 P2	CL(17:1_16:1_18:2_16:1)-H	844148	846056	925019	761444	564915	707491
0	CL(18:1_16:1_16:1_18:1)-H	CL(68:4)-H	CL	(18:1_16:1_16:1_18:1)	(18:1)	(16:1)	(16:1)	(18:1)	1399.96	C77 H141 O17 P2	CL(18:1_16:1_16:1_18:1)-H	1.20508e+07	1.15115e+07	1.09755e+07	5.41715e+06	3.92642e+06	2.48624e+06
0	CL(18:1_16:1_16:1_18:2)-H	CL(68:5)-H	CL	(18:1_16:1_16:1_18:2)	(18:1)	(16:1)	(16:1)	(18:2)	1397.95	C77 H139 O17 P2	CL(18:1_16:1_16:1_18:2)-H	9.69822e+06	8.70202e+06	9.46609e+06	6.92019e+06	5.19004e+06	5.1632e+06
0	CL(18:2_16:1_16:1_18:2)-H	CL(68:6)-H	CL	(18:2_16:1_16:1_18:2)	(18:2)	(16:1)	(16:1)	(18:2)	1395.93	C77 H137 O17 P2	CL(18:2_16:1_16:1_18:2)-H	2.89991e+06	2.87664e+06	2.88018e+06	2.6179e+06	2.24088e+06	2.34759e+06
1	CL(19:0_20:3_16:0_16:0)-2H	CL(71:3)-2H	CL	(19:0_20:3_16:0_16:0)	(19:0)	(20:3)	(16:0)	(16:0)	721.51	C80 H148 O17 P2	CL(19:0_20:3_16:0_16:0)-2H	2.86223e+06	3.32781e+06	4.2603e+06	5.154e+06	5.78735e+06	1.90786e+06
0	CL(19:0_20:4_16:0_16:1)-2H	CL(71:5)-2H	CL	(19:0_20:4_16:0_16:1)	(19:0)	(20:4)	(16:0)	(16:1)	719.494	C80 H144 O17 P2	CL(19:0_20:4_16:0_16:1)-2H	1.55093e+07	1.56154e+07	1.3118e+07	1.40122e+07	1.29607e+07	1.28261e+07
0	CL(22:3_18:1_18:1_15:0)-2H	CL(73:5)-2H	CL	(22:3_18:1_18:1_15:0)	(22:3)	(18:1)	(18:1)	(15:0)	733.51	C82 H148 O17 P2	CL(22:3_18:1_18:1_15:0)-2H	2.63894e+06	2.71692e+06	2.62887e+06	4.34312e+06	3.31047e+06	2.84346e+06
0	CL(19:0_22:5_18:1_16:1)-2H	CL(75:7)-2H	CL	(19:0_22:5_18:1_16:1)	(19:0)	(22:5)	(18:1)	(16:1)	745.51	C84 H148 O17 P2	CL(19:0_22:5_18:1_16:1)-2H	4.72699e+06	1.03898e+07	5.33324e+06	4.2138e+06	2.29102e+06	2.30369e+06
0	CL(24:0_20:1_18:0_18:1)-2H	CL(80:2)-2H	CL	(24:0_20:1_18:0_18:1)	(24:0)	(20:1)	(18:0)	(18:1)	785.588	C89 H168 O17 P2	CL(24:0_20:1_18:0_18:1)-2H	4.77687e+06	4.44785e+06	4.40287e+06	2.95157e+06	2.84089e+06	2.83644e+06
0	CL(24:1_20:0_18:2_20:4)-2H	CL(82:7)-2H	CL	(24:1_20:0_18:2_20:4)	(24:1)	(20:0)	(18:2)	(20:4)	794.565	C91 H162 O17 P2	CL(24:1_20:0_18:2_20:4)-2H	1.20822e+06	1.49156e+07	2.00054e+07	4.91635e+06	9.45947e+06	8.78451e+06
0	Cer(d30:1)+HCOO	Cer(d30:1)+HCOO	Cer	(d30:1)	(d30:1)				526.448	C31 H60 O5 N1	Cer(d30:1)+HCOO	564640	578002	724728	525808	404019	477826
0	Cer(d15:0_16:1)+HCOO	Cer(d31:1)+HCOO	Cer	(d15:0_16:1)	(d15:0)	(16:1)			540.463	C32 H62 O5 N1	Cer(d15:0_16:1)+HCOO	687103	688921	735424	696219	536612	563474
0	Cer(d32:0)+HCOO	Cer(d32:0)+HCOO	Cer	(d32:0)	(d32:0)				556.495	C33 H66 O5 N1	Cer(d32:0)+HCOO	1.63606e+06	902010	1.28839e+06	6.8108e+06	6.69236e+06	5.13577e+06
0	Cer(d18:1_14:0)+HCOO	Cer(d32:1)+HCOO	Cer	(d18:1_14:0)	(d18:1)	(14:0)			554.479	C33 H64 O5 N1	Cer(d18:1_14:0)+HCOO	2.70116e+07	3.03001e+07	3.08967e+07	2.10113e+07	2.17842e+07	2.46861e+07
0	Cer(d18:1_14:0)+H	Cer(d32:1)+H	Cer	(d18:1_14:0)	(d18:1)	(14:0)			510.488	C32 H64 O3 N1	Cer(d18:1_14:0)+H	4.17375e+07	4.32525e+07	4.33178e+07	3.9293e+07	3.41779e+07	3.19699e+07
0	Cer(d32:1)+H-H2O	Cer(d32:1)+H-H2O	Cer	(d18:1_14:0)	(d18:1)	(14:0)			492.478	C32 H62 O2 N1	Cer(d32:1)+H-H2O	4.15329e+06	2.68529e+06	5.34026e+06	2.42346e+06	2.72828e+06	2.17549e+06
0	Cer(d18:2_14:0)+HCOO	Cer(d32:2)+HCOO	Cer	(d18:2_14:0)	(d18:2)	(14:0)			552.463	C33 H62 O5 N1	Cer(d18:2_14:0)+HCOO	1.79493e+06	1.99991e+06	2.46096e+06	1.65723e+06	1.63826e+06	1.61809e+06
0	Cer(d18:2_14:0)+H	Cer(d32:2)+H	Cer	(d18:2_14:0)	(d18:2)	(14:0)			508.472	C32 H62 O3 N1	Cer(d18:2_14:0)+H	3.14527e+06	3.91491e+06	3.39066e+06	2.60106e+06	2.72541e+06	2.70501e+06
0	Cer(d17:1_16:0)+HCOO	Cer(d33:1)+HCOO	Cer	(d17:1_16:0)	(d17:1)	(16:0)			568.495	C34 H66 O5 N1	Cer(d17:1_16:0)+HCOO	1.00325e+07	1.01622e+07	1.15614e+07	8.4495e+06	8.31166e+06	8.6143e+06
0	Cer(d17:1_16:0)+H	Cer(d33:1)+H	Cer	(d17:1_16:0)	(d17:1)	(16:0)			524.504	C33 H66 O3 N1	Cer(d17:1_16:0)+H	1.21577e+07	1.43975e+07	1.35879e+07	1.74559e+07	1.74709e+07	1.8261e+07
0	Cer(d18:0_16:0)+HCOO	Cer(d34:0)+HCOO	Cer	(d18:0_16:0)	(d18:0)	(16:0)			584.526	C35 H70 O5 N1	Cer(d18:0_16:0)+HCOO	7.38315e+07	6.83594e+07	4.12737e+07	1.51446e+08	1.46098e+08	1.4005e+08
0	Cer(d18:0_16:0)+H	Cer(d34:0)+H	Cer	(d18:0_16:0)	(d18:0)	(16:0)			540.535	C34 H70 O3 N1	Cer(d18:0_16:0)+H	5.40567e+07	1.06579e+08	1.16579e+08	3.05279e+08	2.47707e+08	2.62969e+08
0	Cer(d18:1_16:0)+HCOO	Cer(d34:1)+HCOO	Cer	(d18:1_16:0)	(d18:1)	(16:0)			582.51	C35 H68 O5 N1	Cer(d18:1_16:0)+HCOO	2.8442e+08	2.96306e+08	3.00742e+08	2.6877e+08	2.77229e+08	2.65683e+08
0	Cer(d18:1_16:0)-H	Cer(d34:1)-H	Cer	(d18:1_16:0)	(d18:1)	(16:0)			536.505	C34 H66 O3 N1	Cer(d18:1_16:0)-H	1.9806e+06	2.96066e+06	1.97657e+06	1.33983e+06	1.98584e+06	1.86608e+06
0	Cer(d18:2_16:0)+HCOO	Cer(d34:2)+HCOO	Cer	(d18:2_16:0)	(d18:2)	(16:0)			580.495	C35 H66 O5 N1	Cer(d18:2_16:0)+HCOO	2.06471e+07	2.19469e+07	2.26416e+07	1.77852e+07	1.80148e+07	1.78188e+07
0	Cer(d18:2_16:0)+H	Cer(d34:2)+H	Cer	(d18:2_16:0)	(d18:2)	(16:0)			536.504	C34 H66 O3 N1	Cer(d18:2_16:0)+H	4.81996e+07	5.11957e+07	4.75217e+07	3.6389e+07	3.17446e+07	3.00662e+07
0	Cer(d34:2)+H-H2O	Cer(d34:2)+H-H2O	Cer	(d18:2_16:0)	(d18:2)	(16:0)			518.493	C34 H64 O2 N1	Cer(d34:2)+H-H2O	3.13968e+06	3.49888e+06	1.42762e+06	1.82106e+06	817905	1.73831e+06
1	Cer(d18:2_16:0+O)+H	Cer(d34:2+O)+H	Cer	(d18:2_16:0+O)	(d18:2)	(16:0+O)			552.499	C34 H66 O4 N1	Cer(d18:2_16:0+O)+H	2.16482e+06	508980	2.80621e+06	627774	0	1.15939e+06
0	Cer(d18:0_17:0)+H	Cer(d35:0)+H	Cer	(d18:0_17:0)	(d18:0)	(17:0)			554.551	C35 H72 O3 N1	Cer(d18:0_17:0)+H	700887	0	1.0544e+06	6.53455e+06	7.03351e+06	7.71843e+06
0	Cer(d35:0)+HCOO	Cer(d35:0)+HCOO	Cer	(d18:0_17:0)	(d18:0)	(17:0)			598.542	C36 H72 O5 N1	Cer(d35:0)+HCOO	1.59775e+06	1.51429e+06	2.05714e+06	3.74056e+06	4.28888e+06	4.84918e+06
0	Cer(d18:1_17:0)+HCOO	Cer(d35:1)+HCOO	Cer	(d18:1_17:0)	(d18:1)	(17:0)			596.526	C36 H70 O5 N1	Cer(d18:1_17:0)+HCOO	5.88033e+06	6.13449e+06	6.00467e+06	6.44605e+06	6.44218e+06	6.38914e+06
0	Cer(d35:3)+H	Cer(d35:3)+H	Cer	(d35:3)	(d35:3)				548.504	C35 H66 O3 N1	Cer(d35:3)+H	1.10446e+06	698306	1.53536e+06	0	3.49858e+06	822869
0	Cer(d18:0_18:0)+H	Cer(d36:0)+H	Cer	(d18:0_18:0)	(d18:0)	(18:0)			568.566	C36 H74 O3 N1	Cer(d18:0_18:0)+H	1.42976e+07	1.64767e+07	1.67553e+07	2.5534e+07	3.06462e+07	3.22532e+07
0	Cer(d18:0_18:0)+HCOO	Cer(d36:0)+HCOO	Cer	(d18:0_18:0)	(d18:0)	(18:0)			612.557	C37 H74 O5 N1	Cer(d18:0_18:0)+HCOO	6.8968e+06	5.62669e+06	5.50695e+06	8.52064e+06	9.92168e+06	9.60929e+06
0	Cer(d18:1_18:0)+HCOO	Cer(d36:1)+HCOO	Cer	(d18:1_18:0)	(d18:1)	(18:0)			610.542	C37 H72 O5 N1	Cer(d18:1_18:0)+HCOO	1.51161e+07	1.49503e+07	1.40592e+07	1.613e+07	1.4524e+07	1.44678e+07
1	Cer(d18:2_18:0)+HCOO	Cer(d36:2)+HCOO	Cer	(d18:2_18:0)	(d18:2)	(18:0)			608.526	C37 H70 O5 N1	Cer(d18:2_18:0)+HCOO	266825	1.71569e+06	1.13121e+06	486975	438183	0
1	Cer(d18:1_18:1+O)+NH4	Cer(d36:2+O)+NH4	Cer	(d18:1_18:1+O)	(d18:1)	(18:1+O)			597.556	C36 H73 O4 N2	Cer(d18:1_18:1+O)+NH4	1.30685e+06	1.69761e+06	1.87983e+06	1.42276e+06	1.61243e+06	1.17469e+06
0	Cer(d15:0_22:1)+HCOO	Cer(d37:1)+HCOO	Cer	(d15:0_22:1)	(d15:0)	(22:1)			624.557	C38 H74 O5 N1	Cer(d15:0_22:1)+HCOO	883802	1.22161e+06	958361	1.64533e+06	1.79227e+06	1.74106e+06
0	Cer(d18:1_20:0)+HCOO	Cer(d38:1)+HCOO	Cer	(d18:1_20:0)	(d18:1)	(20:0)			638.573	C39 H76 O5 N1	Cer(d18:1_20:0)+HCOO	1.56908e+07	1.55134e+07	1.52708e+07	2.19184e+07	2.28692e+07	1.99921e+07
0	Cer(d18:1_20:0)+H	Cer(d38:1)+H	Cer	(d18:1_20:0)	(d18:1)	(20:0)			594.582	C38 H76 O3 N1	Cer(d18:1_20:0)+H	2.03043e+07	2.22734e+07	2.17561e+07	2.79768e+07	2.69374e+07	2.69471e+07
0	Cer(d18:2_20:0)+HCOO	Cer(d38:2)+HCOO	Cer	(d18:2_20:0)	(d18:2)	(20:0)			636.557	C39 H74 O5 N1	Cer(d18:2_20:0)+HCOO	1.09314e+06	704653	792929	1.58948e+06	1.48052e+06	1.14689e+06
0	Cer(d17:1_22:0)+HCOO	Cer(d39:1)+HCOO	Cer	(d17:1_22:0)	(d17:1)	(22:0)			652.589	C40 H78 O5 N1	Cer(d17:1_22:0)+HCOO	1.966e+06	1.8128e+06	2.10396e+06	2.73617e+06	3.02688e+06	2.37764e+06
0	Cer(d17:1_22:0)+H	Cer(d39:1)+H	Cer	(d17:1_22:0)	(d17:1)	(22:0)			608.598	C39 H78 O3 N1	Cer(d17:1_22:0)+H	3.77098e+06	4.16724e+06	3.55143e+06	4.57441e+06	4.81351e+06	4.82863e+06
0	Cer(d18:0_22:0)+HCOO	Cer(d40:0)+HCOO	Cer	(d18:0_22:0)	(d18:0)	(22:0)			668.62	C41 H82 O5 N1	Cer(d18:0_22:0)+HCOO	1.07424e+07	1.22455e+07	1.28475e+07	3.98065e+07	3.91592e+07	4.35262e+07
0	Cer(d18:0_22:0)+H	Cer(d40:0)+H	Cer	(d18:0_22:0)	(d18:0)	(22:0)			624.629	C40 H82 O3 N1	Cer(d18:0_22:0)+H	2.15516e+07	2.07458e+07	1.82588e+07	8.46856e+07	7.56996e+07	7.96547e+07
1	Cer(d40:1)+HCOO	Cer(d40:1)+HCOO	Cer	(d40:1)	(d40:1)				666.604	C41 H80 O5 N1	Cer(d40:1)+HCOO	1.21161e+06	1.86703e+06	1.37392e+06	2.36634e+06	2.43748e+06	2.51784e+06
0	Cer(d18:1_22:0)+HCOO	Cer(d40:1)+HCOO	Cer	(d18:1_22:0)	(d18:1)	(22:0)			666.604	C41 H80 O5 N1	Cer(d18:1_22:0)+HCOO	3.81558e+07	4.12536e+07	4.08626e+07	4.9343e+07	4.50337e+07	4.04767e+07
0	Cer(d18:1_22:0)+H	Cer(d40:1)+H	Cer	(d18:1_22:0)	(d18:1)	(22:0)			622.613	C40 H80 O3 N1	Cer(d18:1_22:0)+H	8.1225e+07	8.68023e+07	9.22821e+07	1.08421e+08	8.5812e+07	9.68711e+07
0	Cer(d40:1)+H-H2O	Cer(d40:1)+H-H2O	Cer	(d18:1_22:0)	(d18:1)	(22:0)			604.603	C40 H78 O2 N1	Cer(d40:1)+H-H2O	4.78477e+06	3.65961e+06	4.66054e+06	5.81518e+06	6.16601e+06	5.99064e+06
0	Cer(d18:2_22:0)+HCOO	Cer(d40:2)+HCOO	Cer	(d18:2_22:0)	(d18:2)	(22:0)			664.589	C41 H78 O5 N1	Cer(d18:2_22:0)+HCOO	4.47742e+06	3.78622e+06	4.52687e+06	3.48365e+06	3.18517e+06	3.13043e+06
0	Cer(d18:0_23:0)+HCOO	Cer(d41:0)+HCOO	Cer	(d18:0_23:0)	(d18:0)	(23:0)			682.635	C42 H84 O5 N1	Cer(d18:0_23:0)+HCOO	2.296e+06	2.21187e+06	2.31613e+06	9.32353e+06	9.61056e+06	9.7134e+06
0	Cer(d18:0_23:0)+H	Cer(d41:0)+H	Cer	(d18:0_23:0)	(d18:0)	(23:0)			638.645	C41 H84 O3 N1	Cer(d18:0_23:0)+H	7.07756e+06	7.49294e+06	5.47189e+06	2.49114e+07	2.31003e+07	2.17846e+07
0	Cer(d18:1_23:0)+HCOO	Cer(d41:1)+HCOO	Cer	(d18:1_23:0)	(d18:1)	(23:0)			680.62	C42 H82 O5 N1	Cer(d18:1_23:0)+HCOO	9.51761e+06	9.27814e+06	9.08613e+06	1.29109e+07	1.25478e+07	1.32332e+07
0	Cer(d18:1_23:0)+H	Cer(d41:1)+H	Cer	(d18:1_23:0)	(d18:1)	(23:0)			636.629	C41 H82 O3 N1	Cer(d18:1_23:0)+H	2.00574e+07	2.25911e+07	2.12851e+07	2.56724e+07	2.8503e+07	3.05001e+07
0	Cer(d17:1_24:1)+HCOO	Cer(d41:2)+HCOO	Cer	(d17:1_24:1)	(d17:1)	(24:1)			678.604	C42 H80 O5 N1	Cer(d17:1_24:1)+HCOO	3.954e+06	3.4741e+06	7.72659e+06	7.25116e+06	7.37655e+06	5.93135e+06
0	Cer(d17:1_24:1)+H	Cer(d41:2)+H	Cer	(d17:1_24:1)	(d17:1)	(24:1)			634.613	C41 H80 O3 N1	Cer(d17:1_24:1)+H	8.03539e+06	8.69663e+06	1.06892e+07	1.26322e+07	9.46764e+06	8.4865e+06
0	Cer(d41:2+O)+H	Cer(d41:2+O)+H	Cer	(d41:2+O)	(d41:2+O)				650.608	C41 H80 O4 N1	Cer(d41:2+O)+H	2.49838e+07	2.59525e+07	2.52253e+07	3.56504e+06	3.90888e+06	5.11174e+06
0	Cer(d18:0_24:0)+HCOO	Cer(d42:0)+HCOO	Cer	(d18:0_24:0)	(d18:0)	(24:0)			696.651	C43 H86 O5 N1	Cer(d18:0_24:0)+HCOO	2.42324e+07	2.7042e+07	2.60265e+07	1.5409e+08	1.33136e+08	1.4678e+08
0	Cer(d18:0_24:0)-H	Cer(d42:0)-H	Cer	(d18:0_24:0)	(d18:0)	(24:0)			650.646	C42 H84 O3 N1	Cer(d18:0_24:0)-H	134707	345417	86094.8	957187	918672	882140
0	Cer(d18:0_24:0)+H	Cer(d42:0)+H	Cer	(d18:0_24:0)	(d18:0)	(24:0)			652.66	C42 H86 O3 N1	Cer(d18:0_24:0)+H	7.23812e+07	7.66915e+07	1.04613e+08	3.93874e+08	3.9318e+08	3.97204e+08
0	Cer(d18:1_24:0)-H	Cer(d42:1)-H	Cer	(d18:1_24:0)	(d18:1)	(24:0)			648.63	C42 H82 O3 N1	Cer(d18:1_24:0)-H	1.32628e+06	186618	93705.8	762723	1.14048e+06	1.08908e+06
0	Cer(d18:1_24:0)+HCOO	Cer(d42:1)+HCOO	Cer	(d18:1_24:0)	(d18:1)	(24:0)			694.635	C43 H84 O5 N1	Cer(d18:1_24:0)+HCOO	2.24164e+07	1.77889e+07	1.89282e+07	8.51186e+07	8.18432e+07	7.90976e+07
0	Cer(d18:1_24:0)+H	Cer(d42:1)+H	Cer	(d18:1_24:0)	(d18:1)	(24:0)			650.645	C42 H84 O3 N1	Cer(d18:1_24:0)+H	3.88217e+07	3.36702e+07	3.57514e+07	1.68527e+08	1.55904e+08	1.47437e+08
0	Cer(d42:1)+H-H2O	Cer(d42:1)+H-H2O	Cer	(d18:1_24:0)	(d18:1)	(24:0)			632.634	C42 H82 O2 N1	Cer(d42:1)+H-H2O	598332	367566	0	0	0	78962.6
0	Cer(d18:1_24:0+O)+H	Cer(d42:1+O)+H	Cer	(d18:1_24:0+O)	(d18:1)	(24:0+O)			666.639	C42 H84 O4 N1	Cer(d18:1_24:0+O)+H	564107	1.23275e+06	1.1917e+06	3.25742e+06	2.5945e+06	2.80291e+06
0	Cer(d18:1_24:0+O)+HCOO	Cer(d42:1+O)+HCOO	Cer	(d18:1_24:0+O)	(d18:1)	(24:0+O)			710.63	C43 H84 O6 N1	Cer(d18:1_24:0+O)+HCOO	3.18839e+06	2.51662e+06	1.69345e+06	1.74351e+06	1.85742e+06	1.83138e+06
0	Cer(d18:1_24:1)+HCOO	Cer(d42:2)+HCOO	Cer	(d18:1_24:1)	(d18:1)	(24:1)			692.62	C43 H82 O5 N1	Cer(d18:1_24:1)+HCOO	1.1568e+08	1.31868e+08	1.22604e+08	1.06397e+08	1.13278e+08	1.04038e+08
0	Cer(d18:1_24:1)-H	Cer(d42:2)-H	Cer	(d18:1_24:1)	(d18:1)	(24:1)			646.614	C42 H80 O3 N1	Cer(d18:1_24:1)-H	1.08681e+06	773309	892324	981540	771195	627578
0	Cer(d18:1_24:1)+H	Cer(d42:2)+H	Cer	(d18:1_24:1)	(d18:1)	(24:1)			648.629	C42 H82 O3 N1	Cer(d18:1_24:1)+H	2.40699e+08	3.56379e+08	2.39252e+08	2.58204e+08	2.25108e+08	2.39036e+08
0	Cer(d42:2)+H-H2O	Cer(d42:2)+H-H2O	Cer	(d18:1_24:1)	(d18:1)	(24:1)			630.618	C42 H80 O2 N1	Cer(d42:2)+H-H2O	1.67083e+07	1.97214e+07	1.71605e+07	1.67665e+07	1.27452e+07	1.79448e+07
0	Cer(d18:2_24:1)+HCOO	Cer(d42:3)+HCOO	Cer	(d18:2_24:1)	(d18:2)	(24:1)			690.604	C43 H80 O5 N1	Cer(d18:2_24:1)+HCOO	1.42875e+07	1.45667e+07	1.41492e+07	2.16473e+07	2.02459e+07	1.9971e+07
0	Cer(d18:2_24:1)+H	Cer(d42:3)+H	Cer	(d18:2_24:1)	(d18:2)	(24:1)			646.613	C42 H80 O3 N1	Cer(d18:2_24:1)+H	2.61563e+07	2.77244e+07	2.848e+07	2.4136e+07	4.03929e+07	3.75252e+07
0	Cer(d19:1_23:3)+H	Cer(d42:4)+H	Cer	(d19:1_23:3)	(d19:1)	(23:3)			644.598	C42 H78 O3 N1	Cer(d19:1_23:3)+H	4.56923e+06	4.81309e+06	5.42737e+06	1.02971e+07	7.5235e+06	9.64713e+06
0	Cer(d18:0_25:0)+H	Cer(d43:0)+H	Cer	(d18:0_25:0)	(d18:0)	(25:0)			666.676	C43 H88 O3 N1	Cer(d18:0_25:0)+H	4.5683e+06	4.02407e+06	3.8426e+06	1.70086e+07	1.78386e+07	2.02912e+07
0	Cer(d18:1_25:0)+HCOO	Cer(d43:1)+HCOO	Cer	(d18:1_25:0)	(d18:1)	(25:0)			708.651	C44 H86 O5 N1	Cer(d18:1_25:0)+HCOO	932680	942694	982412	5.62482e+06	6.08771e+06	6.1089e+06
0	Cer(d18:1_25:0)+H	Cer(d43:1)+H	Cer	(d18:1_25:0)	(d18:1)	(25:0)			664.66	C43 H86 O3 N1	Cer(d18:1_25:0)+H	753290	3.03943e+06	3.28601e+06	1.46597e+07	1.34477e+07	1.27542e+07
0	Cer(d18:1_25:1)+HCOO	Cer(d43:2)+HCOO	Cer	(d18:1_25:1)	(d18:1)	(25:1)			706.635	C44 H84 O5 N1	Cer(d18:1_25:1)+HCOO	6.06545e+06	6.64018e+06	5.87547e+06	8.71155e+06	6.32746e+06	7.30448e+06
0	Cer(d18:1_25:1)+H	Cer(d43:2)+H	Cer	(d18:1_25:1)	(d18:1)	(25:1)			662.645	C43 H84 O3 N1	Cer(d18:1_25:1)+H	7.59757e+06	1.21661e+07	1.28138e+07	1.73235e+07	1.82947e+07	1.8432e+07
0	Cer(d44:0)+HCOO	Cer(d44:0)+HCOO	Cer	(d44:0)	(d44:0)				724.682	C45 H90 O5 N1	Cer(d44:0)+HCOO	2.16763e+06	2.43576e+06	1.68166e+06	8.55451e+06	7.49862e+06	7.4178e+06
0	Cer(d18:1_26:0)+HCOO	Cer(d44:1)+HCOO	Cer	(d18:1_26:0)	(d18:1)	(26:0)			722.667	C45 H88 O5 N1	Cer(d18:1_26:0)+HCOO	8.70308e+06	9.72337e+06	9.88456e+06	8.4341e+06	7.46889e+06	7.7181e+06
0	Cer(d18:1_26:0)+H	Cer(d44:1)+H	Cer	(d18:1_26:0)	(d18:1)	(26:0)			678.676	C44 H88 O3 N1	Cer(d18:1_26:0)+H	2.81454e+07	3.02881e+07	3.44056e+07	3.65165e+06	541305	5.41826e+06
0	Cer(d18:1_26:1)+HCOO	Cer(d44:2)+HCOO	Cer	(d18:1_26:1)	(d18:1)	(26:1)			720.651	C45 H86 O5 N1	Cer(d18:1_26:1)+HCOO	1.59465e+07	1.87413e+07	1.46314e+07	1.55764e+07	1.60835e+07	1.47639e+07
0	Cer(d18:1_26:1)+H	Cer(d44:2)+H	Cer	(d18:1_26:1)	(d18:1)	(26:1)			676.66	C44 H86 O3 N1	Cer(d18:1_26:1)+H	4.91334e+07	5.22198e+07	6.04417e+07	4.58966e+07	4.10361e+07	4.23069e+07
0	Cer(d44:2)+H-H2O	Cer(d44:2)+H-H2O	Cer	(d18:1_26:1)	(d18:1)	(26:1)			658.65	C44 H84 O2 N1	Cer(d44:2)+H-H2O	2.56805e+06	2.52284e+06	2.29371e+06	2.19329e+06	2.06442e+06	2.67234e+06
0	Cer(d18:2_26:1)+HCOO	Cer(d44:3)+HCOO	Cer	(d18:2_26:1)	(d18:2)	(26:1)			718.635	C45 H84 O5 N1	Cer(d18:2_26:1)+HCOO	9.2544e+06	9.15393e+06	8.86513e+06	5.22142e+06	5.91485e+06	4.75405e+06
0	Cer(d18:2_26:1)+H	Cer(d44:3)+H	Cer	(d18:2_26:1)	(d18:2)	(26:1)			674.645	C44 H84 O3 N1	Cer(d18:2_26:1)+H	1.7044e+07	2.28489e+07	2.84003e+07	1.26326e+07	1.13773e+07	1.25969e+07
0	Cer(d18:1_26:4)+H	Cer(d44:5)+H	Cer	(d18:1_26:4)	(d18:1)	(26:4)			670.613	C44 H80 O3 N1	Cer(d18:1_26:4)+H	9.86243e+06	1.29704e+07	1.14022e+07	2.2603e+07	2.39188e+07	2.62161e+07
1	Cer(m18:0_16:0)+H	Cer(m34:0)+H	Cer	(m18:0_16:0)	(m18:0)	(16:0)			524.54	C34 H70 O2 N1	Cer(m18:0_16:0)+H	8.55965e+06	5.5831e+06	863563	2.63627e+06	6.43765e+06	5.87745e+06
0	Cer(m35:0+O)+HCOO	Cer(m35:0+O)+HCOO	Cer	(m35:0+O)	(m35:0+O)				598.542	C36 H72 O5 N1	Cer(m35:0+O)+HCOO	1.59775e+06	1.51429e+06	2.05714e+06	3.74056e+06	4.28888e+06	4.84918e+06
0	Cer(m18:0_18:0)+H	Cer(m36:0)+H	Cer	(m18:0_18:0)	(m18:0)	(18:0)			552.571	C36 H74 O2 N1	Cer(m18:0_18:0)+H	7.50016e+06	7.62054e+06	6.23744e+06	5.25476e+06	4.90936e+06	6.07894e+06
0	Cer(m18:0_20:0)+H	Cer(m38:0)+H	Cer	(m18:0_20:0)	(m18:0)	(20:0)			580.603	C38 H78 O2 N1	Cer(m18:0_20:0)+H	1.08864e+07	1.38492e+07	1.37274e+07	7.64933e+06	8.01423e+06	8.78181e+06
0	Cer(m18:1_20:0)+H	Cer(m38:1)+H	Cer	(m18:1_20:0)	(m18:1)	(20:0)			578.587	C38 H76 O2 N1	Cer(m18:1_20:0)+H	4.59805e+06	4.90437e+06	4.39588e+06	1.58748e+06	3.11543e+06	3.32769e+06
0	Cer(m18:0_22:0)+H	Cer(m40:0)+H	Cer	(m18:0_22:0)	(m18:0)	(22:0)			608.634	C40 H82 O2 N1	Cer(m18:0_22:0)+H	1.59707e+07	1.58619e+07	1.85539e+07	1.38764e+07	1.26178e+07	1.26906e+07
0	Cer(m18:1_22:0)+H	Cer(m40:1)+H	Cer	(m18:1_22:0)	(m18:1)	(22:0)			606.618	C40 H80 O2 N1	Cer(m18:1_22:0)+H	9.07326e+06	1.10308e+07	1.03304e+07	5.34331e+06	5.96393e+06	5.15678e+06
0	Cer(m18:0_23:0)+H	Cer(m41:0)+H	Cer	(m18:0_23:0)	(m18:0)	(23:0)			622.65	C41 H84 O2 N1	Cer(m18:0_23:0)+H	2.88117e+06	3.32205e+06	3.70537e+06	2.46312e+06	2.35896e+06	3.20088e+06
0	Cer(m18:0_24:0)+H	Cer(m42:0)+H	Cer	(m18:0_24:0)	(m18:0)	(24:0)			636.665	C42 H86 O2 N1	Cer(m18:0_24:0)+H	2.96889e+07	3.4912e+07	3.42219e+07	1.75995e+07	1.66197e+07	1.84547e+07
0	Cer(m18:0_24:1)+H	Cer(m42:1)+H	Cer	(m18:0_24:1)	(m18:0)	(24:1)			634.65	C42 H84 O2 N1	Cer(m18:0_24:1)+H	2.88913e+07	2.98605e+07	2.92348e+07	7.68536e+06	1.79453e+07	1.99809e+07
0	Cer(m18:1_24:1)+H	Cer(m42:2)+H	Cer	(m18:1_24:1)	(m18:1)	(24:1)			632.634	C42 H82 O2 N1	Cer(m18:1_24:1)+H	6.66631e+06	6.44198e+06	5.58311e+06	2.68692e+06	3.48614e+06	3.32331e+06
1	Cer(t17:0_14:0)+H-H2O	Cer(t31:0)+H-H2O	Cer	(t17:0_14:0)	(t17:0)	(14:0)			496.472	C31 H62 O3 N1	Cer(t17:0_14:0)+H-H2O	518549	571700	1.10352e+06	1.94498e+06	1.16589e+06	751489
0	Cer(t18:0_14:0)+H-H2O	Cer(t32:0)+H-H2O	Cer	(t18:0_14:0)	(t18:0)	(14:0)			510.488	C32 H64 O3 N1	Cer(t18:0_14:0)+H-H2O	4.17387e+07	4.32444e+07	4.33106e+07	3.92889e+07	3.41754e+07	3.19692e+07
0	Cer(t32:0)+H-2H2O	Cer(t32:0)+H-2H2O	Cer	(t18:0_14:0)	(t18:0)	(14:0)			492.478	C32 H62 O2 N1	Cer(t32:0)+H-2H2O	4.15329e+06	2.68529e+06	5.34026e+06	2.42346e+06	2.72828e+06	2.17549e+06
0	Cer(t18:1_14:0)+H-H2O	Cer(t32:1)+H-H2O	Cer	(t18:1_14:0)	(t18:1)	(14:0)			508.472	C32 H62 O3 N1	Cer(t18:1_14:0)+H-H2O	3.59939e+06	5.02301e+06	3.39016e+06	2.59973e+06	3.46877e+06	2.70631e+06
0	Cer(t17:0_16:0)+H-H2O	Cer(t33:0)+H-H2O	Cer	(t17:0_16:0)	(t17:0)	(16:0)			524.504	C33 H66 O3 N1	Cer(t17:0_16:0)+H-H2O	1.21679e+07	1.43841e+07	1.35834e+07	1.74465e+07	1.74798e+07	1.8268e+07
0	Cer(t18:0_16:0)+H-H2O	Cer(t34:0)+H-H2O	Cer	(t18:0_16:0)	(t18:0)	(16:0)			538.519	C34 H68 O3 N1	Cer(t18:0_16:0)+H-H2O	5.18556e+08	5.44499e+08	5.13457e+08	6.06578e+08	6.04577e+08	5.81019e+08
0	Cer(t34:0)+H-2H2O	Cer(t34:0)+H-2H2O	Cer	(t18:0_16:0)	(t18:0)	(16:0)			520.509	C34 H66 O2 N1	Cer(t34:0)+H-2H2O	4.48567e+07	3.88313e+07	4.67893e+07	4.93198e+07	4.88673e+07	4.83727e+07
0	Cer(t18:1_16:0)+H-H2O	Cer(t34:1)+H-H2O	Cer	(t18:1_16:0)	(t18:1)	(16:0)			536.504	C34 H66 O3 N1	Cer(t18:1_16:0)+H-H2O	4.77973e+07	5.11816e+07	4.73142e+07	3.63892e+07	3.17628e+07	3.00654e+07
1	Cer(t16:1_18:1)+HCOO	Cer(t34:2)+HCOO	Cer	(t16:1_18:1)	(t16:1)	(18:1)			596.49	C35 H66 O6 N1	Cer(t16:1_18:1)+HCOO	656662	656237	654140	0	0	0
0	Cer(t18:0_17:0)+H-H2O	Cer(t35:0)+H-H2O	Cer	(t18:0_17:0)	(t18:0)	(17:0)			552.535	C35 H70 O3 N1	Cer(t18:0_17:0)+H-H2O	8.65602e+06	9.27072e+06	6.57454e+06	1.3578e+07	9.73915e+06	1.27057e+07
0	Cer(t18:0_18:0)+H-H2O	Cer(t36:0)+H-H2O	Cer	(t18:0_18:0)	(t18:0)	(18:0)			566.551	C36 H72 O3 N1	Cer(t18:0_18:0)+H-H2O	2.44429e+07	2.35861e+07	3.22461e+07	2.83545e+07	2.56856e+07	2.67606e+07
0	Cer(t18:0_19:0)+H-H2O	Cer(t37:0)+H-H2O	Cer	(t18:0_19:0)	(t18:0)	(19:0)			580.566	C37 H74 O3 N1	Cer(t18:0_19:0)+H-H2O	898977	2.16393e+06	2.67222e+06	3.43936e+06	3.42859e+06	2.4217e+06
0	Cer(t18:0_20:0)+H-H2O	Cer(t38:0)+H-H2O	Cer	(t18:0_20:0)	(t18:0)	(20:0)			594.582	C38 H76 O3 N1	Cer(t18:0_20:0)+H-H2O	2.03043e+07	2.22734e+07	2.17561e+07	2.79768e+07	2.69374e+07	2.69471e+07
1	Cer(t18:1_20:0)+H-H2O	Cer(t38:1)+H-H2O	Cer	(t18:1_20:0)	(t18:1)	(20:0)			592.566	C38 H74 O3 N1	Cer(t18:1_20:0)+H-H2O	1.66238e+06	1.43502e+06	1.448e+06	0	1.35234e+06	0
0	Cer(t17:0_22:0)+H-H2O	Cer(t39:0)+H-H2O	Cer	(t17:0_22:0)	(t17:0)	(22:0)			608.598	C39 H78 O3 N1	Cer(t17:0_22:0)+H-H2O	3.76719e+06	4.16839e+06	3.55036e+06	4.57964e+06	4.8149e+06	4.95254e+06
0	Cer(t17:0_23:0)+HCOO	Cer(t40:0)+HCOO	Cer	(t17:0_23:0)	(t17:0)	(23:0)			684.615	C41 H82 O6 N1	Cer(t17:0_23:0)+HCOO	1.04938e+06	861028	796888	7.28313e+06	1.14042e+07	7.70635e+06
0	Cer(t18:1_22:0)+H-H2O	Cer(t40:1)+H-H2O	Cer	(t18:1_22:0)	(t18:1)	(22:0)			620.598	C40 H78 O3 N1	Cer(t18:1_22:0)+H-H2O	2.08406e+06	1.07078e+07	2.26378e+06	1.18607e+07	8.43598e+06	9.26026e+06
0	Cer(t17:0_24:0)+CH3COO	Cer(t41:0)+CH3COO	Cer	(t17:0_24:0)	(t17:0)	(24:0)			712.646	C43 H86 O6 N1	Cer(t17:0_24:0)+CH3COO	1.29604e+06	1.55363e+06	1.65116e+06	1.63224e+06	2.00134e+06	1.84427e+06
0	Cer(t17:0_24:0)+H-H2O	Cer(t41:0)+H-H2O	Cer	(t17:0_24:0)	(t17:0)	(24:0)			636.629	C41 H82 O3 N1	Cer(t17:0_24:0)+H-H2O	1.98738e+07	2.3135e+07	2.15455e+07	2.57094e+07	2.85077e+07	3.04502e+07
0	Cer(t17:0_24:1)+H-H2O	Cer(t41:1)+H-H2O	Cer	(t17:0_24:1)	(t17:0)	(24:1)			634.613	C41 H80 O3 N1	Cer(t17:0_24:1)+H-H2O	8.03539e+06	8.69663e+06	1.06892e+07	1.26322e+07	9.46764e+06	8.4865e+06
0	Cer(t18:0_24:0)+HCOO	Cer(t42:0)+HCOO	Cer	(t18:0_24:0)	(t18:0)	(24:0)			712.646	C43 H86 O6 N1	Cer(t18:0_24:0)+HCOO	207048	244985	178914	1.20651e+06	1.29614e+06	1.34711e+06
0	Cer(t18:0_24:0)+H-H2O	Cer(t42:0)+H-H2O	Cer	(t18:0_24:0)	(t18:0)	(24:0)			650.645	C42 H84 O3 N1	Cer(t18:0_24:0)+H-H2O	4.05778e+08	4.41378e+08	4.10796e+08	3.81294e+08	3.51632e+08	3.52192e+08
0	Cer(t18:0_24:0)+H	Cer(t42:0)+H	Cer	(t18:0_24:0)	(t18:0)	(24:0)			668.655	C42 H86 O4 N1	Cer(t18:0_24:0)+H	392677	770500	473395	499052	5.92245	320671
0	Cer(t42:0)+H-2H2O	Cer(t42:0)+H-2H2O	Cer	(t18:0_24:0)	(t18:0)	(24:0)			632.634	C42 H82 O2 N1	Cer(t42:0)+H-2H2O	2.59331e+07	2.72447e+07	2.54611e+07	2.253e+07	2.42245e+07	2.34368e+07
0	Cer(t18:0_24:0+O)+HCOO	Cer(t42:0+O)+HCOO	Cer	(t18:0_24:0+O)	(t18:0)	(24:0+O)			728.641	C43 H86 O7 N1	Cer(t18:0_24:0+O)+HCOO	728869	727325	672963	445495	273621	340635
1	Cer(t18:0_24:0+O)+H-H2O	Cer(t42:0+O)+H-H2O	Cer	(t18:0_24:0+O)	(t18:0)	(24:0+O)			666.639	C42 H84 O4 N1	Cer(t18:0_24:0+O)+H-H2O	1.0216e+07	7.78843e+06	8.46317e+06	2.23621e+06	865334	3.37716e+06
0	Cer(t18:0_24:1)+HCOO	Cer(t42:1)+HCOO	Cer	(t18:0_24:1)	(t18:0)	(24:1)			710.63	C43 H84 O6 N1	Cer(t18:0_24:1)+HCOO	311230	397587	396476	399335	389642	367002
0	Cer(t18:0_24:1)+H-H2O	Cer(t42:1)+H-H2O	Cer	(t18:0_24:1)	(t18:0)	(24:1)			648.629	C42 H82 O3 N1	Cer(t18:0_24:1)+H-H2O	2.40699e+08	3.56379e+08	2.39252e+08	2.58204e+08	2.25108e+08	2.39036e+08
0	Cer(t42:1)+H-2H2O	Cer(t42:1)+H-2H2O	Cer	(t18:0_24:1)	(t18:0)	(24:1)			630.618	C42 H80 O2 N1	Cer(t42:1)+H-2H2O	1.67083e+07	1.97214e+07	1.71605e+07	1.67665e+07	1.27452e+07	1.79448e+07
0	Cer(t18:1_24:0+O)+H	Cer(t42:1+O)+H	Cer	(t18:1_24:0+O)	(t18:1)	(24:0+O)			682.634	C42 H84 O5 N1	Cer(t18:1_24:0+O)+H	1.73041e+06	3.13301e+06	2.22841e+06	2.1304e+06	2.47955e+06	1.27431e+06
0	Cer(t18:1_24:0+O)+HCOO	Cer(t42:1+O)+HCOO	Cer	(t18:1_24:0+O)	(t18:1)	(24:0+O)			726.625	C43 H84 O7 N1	Cer(t18:1_24:0+O)+HCOO	134153	383809	0.048	0	174978	111430
0	Cer(t18:1_24:1)+H-H2O	Cer(t42:2)+H-H2O	Cer	(t18:1_24:1)	(t18:1)	(24:1)			646.613	C42 H80 O3 N1	Cer(t18:1_24:1)+H-H2O	2.53903e+07	2.82214e+07	2.848e+07	2.55496e+07	3.85396e+07	3.46034e+07
0	Cer(t42:2)+H-2H2O	Cer(t42:2)+H-2H2O	Cer	(t18:1_24:1)	(t18:1)	(24:1)			628.603	C42 H78 O2 N1	Cer(t42:2)+H-2H2O	1.10685e+06	397227	518205	1.15866e+06	796064	551369
0	Cer(t18:0_25:0)+H-H2O	Cer(t43:0)+H-H2O	Cer	(t18:0_25:0)	(t18:0)	(25:0)			664.66	C43 H86 O3 N1	Cer(t18:0_25:0)+H-H2O	1.75455e+07	1.8781e+07	1.71615e+07	1.93479e+07	1.91441e+07	1.94695e+07
0	Cer(t18:0_25:1)+H-H2O	Cer(t43:1)+H-H2O	Cer	(t18:0_25:1)	(t18:0)	(25:1)			662.645	C43 H84 O3 N1	Cer(t18:0_25:1)+H-H2O	7.59757e+06	1.21661e+07	1.28138e+07	1.73235e+07	1.82947e+07	1.8432e+07
0	Cer(t18:0_26:0)+H-H2O	Cer(t44:0)+H-H2O	Cer	(t18:0_26:0)	(t18:0)	(26:0)			678.676	C44 H88 O3 N1	Cer(t18:0_26:0)+H-H2O	4.25011e+07	4.09034e+07	4.0598e+07	3.53578e+07	3.41706e+07	3.22699e+07
0	Cer(t18:0_26:1)+H-H2O	Cer(t44:1)+H-H2O	Cer	(t18:0_26:1)	(t18:0)	(26:1)			676.66	C44 H86 O3 N1	Cer(t18:0_26:1)+H-H2O	4.95776e+07	6.06381e+07	5.99997e+07	4.62354e+07	4.09052e+07	4.22774e+07
0	Cer(t18:0_26:2)+H-H2O	Cer(t44:2)+H-H2O	Cer	(t18:0_26:2)	(t18:0)	(26:2)			674.645	C44 H84 O3 N1	Cer(t18:0_26:2)+H-H2O	1.7044e+07	2.28489e+07	2.84003e+07	1.26326e+07	1.13773e+07	1.25969e+07
0	Cer(t18:0_26:4)+H-H2O	Cer(t44:4)+H-H2O	Cer	(t18:0_26:4)	(t18:0)	(26:4)			670.613	C44 H80 O3 N1	Cer(t18:0_26:4)+H-H2O	9.86243e+06	1.29704e+07	1.14022e+07	2.2603e+07	2.39188e+07	2.62161e+07
0	CerG2GNAc1(d36:1)-H	CerG2GNAc1(d36:1)-H	CerG2GNAc1	(d36:1)	(d36:1)				1091.72	C56 H103 O18 N2	CerG2GNAc1(d36:1)-H	76692.7	31280.1	59154.6	61204.4	103587	71612.7
1	CerG3GNAc1(d34:0)+H	CerG3GNAc1(d34:0)+H	CerG3GNAc1	(d34:0)	(d34:0)				1229.77	C60 H113 O23 N2	CerG3GNAc1(d34:0)+H	4.21806e+06	2.2518e+06	1.63439e+06	1.44498e+06	9.55555e+06	7.04065e+06
0	CerG3GNAc1(d34:1)+H	CerG3GNAc1(d34:1)+H	CerG3GNAc1	(d34:1)	(d34:1)				1227.76	C60 H111 O23 N2	CerG3GNAc1(d34:1)+H	7.77897e+07	8.87854e+07	8.28815e+07	2.72124e+07	2.68769e+07	2.13227e+07
1	CerG3GNAc1(d34:2)+H	CerG3GNAc1(d34:2)+H	CerG3GNAc1	(d34:2)	(d34:2)				1225.74	C60 H109 O23 N2	CerG3GNAc1(d34:2)+H	1.07757e+06	1.53609e+06	1.46223e+06	262738	195765	0
1	CerG3GNAc1(d36:1)+HCOO	CerG3GNAc1(d36:1)+HCOO	CerG3GNAc1	(d36:1)	(d36:1)				1299.78	C63 H115 O25 N2	CerG3GNAc1(d36:1)+HCOO	2.0593e+06	1.96743e+06	2.25115e+06	690791	703472	326520
1	CerG3GNAc1(d42:0)+H	CerG3GNAc1(d42:0)+H	CerG3GNAc1	(d42:0)	(d42:0)				1341.9	C68 H129 O23 N2	CerG3GNAc1(d42:0)+H	5.57129e+06	8.56739e+06	7.78431e+06	9.69508e+06	7.32634e+06	6.48374e+06
1	CerG3GNAc1(d42:1)+H	CerG3GNAc1(d42:1)+H	CerG3GNAc1	(d42:1)	(d42:1)				1339.88	C68 H127 O23 N2	CerG3GNAc1(d42:1)+H	3.64074e+06	2.41997e+06	2.16746e+06	3.22218e+06	5.67515e+06	5.11782e+06
0	CerG3GNAc1(d42:2)+H	CerG3GNAc1(d42:2)+H	CerG3GNAc1	(d42:2)	(d42:2)				1337.87	C68 H125 O23 N2	CerG3GNAc1(d42:2)+H	1.94216e+07	2.1098e+07	2.49318e+07	6.07017e+06	5.35371e+06	3.60184e+06
0	CerG3GNAc1(t34:0)+H-H2O	CerG3GNAc1(t34:0)+H-H2O	CerG3GNAc1	(t34:0)	(t34:0)				1227.76	C60 H111 O23 N2	CerG3GNAc1(t34:0)+H-H2O	7.77885e+07	8.87846e+07	8.28858e+07	2.72098e+07	2.68861e+07	2.1322e+07
0	CerG3GNAc1(t40:0)+H-H2O	CerG3GNAc1(t40:0)+H-H2O	CerG3GNAc1	(t40:0)	(t40:0)				1311.85	C66 H123 O23 N2	CerG3GNAc1(t40:0)+H-H2O	6.10944e+06	7.61685e+06	6.93969e+06	497902	1.51957e+06	1.42788e+06
0	CerG3GNAc1(t42:0)+H-H2O	CerG3GNAc1(t42:0)+H-H2O	CerG3GNAc1	(t42:0)	(t42:0)				1339.88	C68 H127 O23 N2	CerG3GNAc1(t42:0)+H-H2O	2.61471e+07	2.94006e+07	2.69168e+07	6.03976e+06	5.75715e+06	6.76584e+06
0	CerG3GNAc1(t42:1)+H-H2O	CerG3GNAc1(t42:1)+H-H2O	CerG3GNAc1	(t42:1)	(t42:1)				1337.87	C68 H125 O23 N2	CerG3GNAc1(t42:1)+H-H2O	1.94216e+07	2.1098e+07	2.49318e+07	6.07017e+06	5.35371e+06	3.60184e+06
0	CerPE(d18:1_22:3)+H	CerPE(d40:4)+H	CerPE	(d18:1_22:3)	(d18:1)	(22:3)			739.575	C42 H80 O6 N2 P1	CerPE(d18:1_22:3)+H	0	492394	0	2.26232e+06	3.16319e+06	4.56505e+06
1	ChE()+H-H2O	ChE()+H-H2O	ChE	()					369.352	C27 H45 O0	ChE()+H-H2O	1.95795e+06	1.49422e+06	3.69151e+06	2.01427e+06	3.23351e+06	2.113e+06
1	ChE()+H-H2O	ChE()+H-H2O	ChE	()					369.352	C27 H45 O0	ChE()+H-H2O	1.80097e+07	9.97221e+06	8.56141e+06	8.06225e+06	1.27912e+06	9.03374e+06
0	ChE()+H-H2O	ChE()+H-H2O	ChE	()					369.352	C27 H45 O0	ChE()+H-H2O	3.18123e+06	2.31964e+08	2.26673e+08	1.60669e+08	1.96416e+08	2.45123e+06
0	ChE()+H-H2O	ChE()+H-H2O	ChE	()					369.352	C27 H45 O0	ChE()+H-H2O	8.72566e+06	1.10266e+07	1.81646e+06	7.91291e+06	8.13866e+06	2.20882e+06
1	ChE()+H-H2O	ChE()+H-H2O	ChE	()					369.352	C27 H45 O0	ChE()+H-H2O	81998.9	0	242224	294579	72878.1	0
0	ChE(16:0)+NH4	ChE(16:0)+NH4	ChE	(16:0)	(16:0)				642.618	C43 H80 O2 N1	ChE(16:0)+NH4	1.47128e+07	1.44526e+07	1.45685e+07	8.78121e+06	1.36913e+07	1.16184e+07
0	ChE(16:1)+NH4	ChE(16:1)+NH4	ChE	(16:1)	(16:1)				640.603	C43 H78 O2 N1	ChE(16:1)+NH4	5.39731e+06	3.43898e+06	3.19764e+06	1.49751e+06	3.77977e+06	2.28449e+06
0	ChE(17:1)+NH4	ChE(17:1)+NH4	ChE	(17:1)	(17:1)				654.618	C44 H80 O2 N1	ChE(17:1)+NH4	1.63231e+06	1.34293e+06	442301	855208	1.27014e+06	608689
0	ChE(18:1)+NH4	ChE(18:1)+NH4	ChE	(18:1)	(18:1)				668.634	C45 H82 O2 N1	ChE(18:1)+NH4	9.59922e+07	1.01346e+08	8.84693e+07	6.16975e+07	3.9299e+07	7.04449e+07
0	ChE(18:2)+NH4	ChE(18:2)+NH4	ChE	(18:2)	(18:2)				666.618	C45 H80 O2 N1	ChE(18:2)+NH4	1.07264e+08	9.56768e+07	1.08953e+08	5.21725e+07	8.60044e+07	9.6563e+07
0	ChE(18:3)+NH4	ChE(18:3)+NH4	ChE	(18:3)	(18:3)				664.603	C45 H78 O2 N1	ChE(18:3)+NH4	1.58963e+07	1.78952e+07	1.57186e+07	1.4827e+07	1.52876e+07	1.32202e+07
1	ChE(19:1)+NH4	ChE(19:1)+NH4	ChE	(19:1)	(19:1)				682.65	C46 H84 O2 N1	ChE(19:1)+NH4	3.38185e+06	6.55757e+06	4.23724e+06	3.49841e+06	2.77767e+06	6.05402e+06
0	ChE(20:1)+NH4	ChE(20:1)+NH4	ChE	(20:1)	(20:1)				696.665	C47 H86 O2 N1	ChE(20:1)+NH4	672369	1.93418e+06	1.67398e+06	885960	1.16837e+06	405103
0	ChE(20:2)+NH4	ChE(20:2)+NH4	ChE	(20:2)	(20:2)				694.65	C47 H84 O2 N1	ChE(20:2)+NH4	1.13889e+07	1.06921e+07	5.58693e+06	4.82715e+06	4.18398e+06	3.78901e+06
0	ChE(20:3)+NH4	ChE(20:3)+NH4	ChE	(20:3)	(20:3)				692.634	C47 H82 O2 N1	ChE(20:3)+NH4	3.96059e+07	3.89654e+07	3.65763e+07	3.85032e+07	2.39491e+07	4.09662e+07
0	ChE(20:4)+NH4	ChE(20:4)+NH4	ChE	(20:4)	(20:4)				690.618	C47 H80 O2 N1	ChE(20:4)+NH4	844511	1.11014e+06	877451	7.14975e+06	7.18848e+06	7.59806e+06
0	ChE(20:4)+NH4	ChE(20:4)+NH4	ChE	(20:4)	(20:4)				690.618	C47 H80 O2 N1	ChE(20:4)+NH4	2.68007e+08	2.57056e+08	2.51152e+08	2.78028e+08	2.70537e+08	2.44045e+08
0	ChE(20:5)+NH4	ChE(20:5)+NH4	ChE	(20:5)	(20:5)				688.603	C47 H78 O2 N1	ChE(20:5)+NH4	7.14544e+06	8.59201e+06	7.39857e+06	8.45446e+06	1.18299e+07	1.11007e+07
0	ChE(20:5)+H	ChE(20:5)+H	ChE	(20:5)	(20:5)				671.576	C47 H75 O2	ChE(20:5)+H	325961	649165	1.41081e+06	393017	0	874581
0	ChE(20:5)+NH4	ChE(20:5)+NH4	ChE	(20:5)	(20:5)				688.603	C47 H78 O2 N1	ChE(20:5)+NH4	3.14613e+07	3.25357e+07	3.04871e+07	2.44062e+07	2.33559e+07	2.28349e+07
0	ChE(22:1)+NH4	ChE(22:1)+NH4	ChE	(22:1)	(22:1)				724.697	C49 H90 O2 N1	ChE(22:1)+NH4	184761	259319	465854	0	0	0
0	ChE(22:2)+NH4	ChE(22:2)+NH4	ChE	(22:2)	(22:2)				722.681	C49 H88 O2 N1	ChE(22:2)+NH4	2.83979e+06	3.32641e+06	3.13133e+06	574746	740456	372969
0	ChE(22:3)+NH4	ChE(22:3)+NH4	ChE	(22:3)	(22:3)				720.665	C49 H86 O2 N1	ChE(22:3)+NH4	7.55702e+06	9.53685e+06	7.11993e+06	2.19566e+06	4.05569e+06	849454
0	ChE(22:4)+NH4	ChE(22:4)+NH4	ChE	(22:4)	(22:4)				718.65	C49 H84 O2 N1	ChE(22:4)+NH4	4.12146e+06	7.86686e+06	9.35288e+06	8.58486e+06	1.13847e+07	9.34429e+06
0	ChE(22:5)+NH4	ChE(22:5)+NH4	ChE	(22:5)	(22:5)				716.634	C49 H82 O2 N1	ChE(22:5)+NH4	1.34849e+07	2.04013e+07	1.19731e+07	1.1041e+07	8.9876e+06	9.88612e+06
0	ChE(22:6)+NH4	ChE(22:6)+NH4	ChE	(22:6)	(22:6)				714.618	C49 H80 O2 N1	ChE(22:6)+NH4	6.88425e+07	5.99741e+07	5.94277e+07	6.36883e+07	6.26758e+07	5.76846e+07
0	ChE(24:1)+NH4	ChE(24:1)+NH4	ChE	(24:1)	(24:1)				752.728	C51 H94 O2 N1	ChE(24:1)+NH4	543212	1.28249e+06	1.48985e+06	743131	0	181446
0	ChE(24:2)+NH4	ChE(24:2)+NH4	ChE	(24:2)	(24:2)				750.712	C51 H92 O2 N1	ChE(24:2)+NH4	2.488e+06	377861	2.43317e+06	196716	398920	0
1	ChE(2:0)+H	ChE(2:0)+H	ChE	(2:0)	(2:0)				429.373	C29 H49 O2	ChE(2:0)+H	1.59829e+06	1.58253e+06	1.09776e+06	1.22142e+06	935010	818261
0	ChE(2:0)+H	ChE(2:0)+H	ChE	(2:0)	(2:0)				429.373	C29 H49 O2	ChE(2:0)+H	8.89784e+07	9.82288e+07	8.66394e+07	5.03727e+07	4.27515e+07	4.52016e+07
1	ChE(2:0)+H	ChE(2:0)+H	ChE	(2:0)	(2:0)				429.373	C29 H49 O2	ChE(2:0)+H	1.49202e+06	2.32071e+06	359654	6.63995e+06	3.05548e+06	4.11943e+06
0	ChE(2:0)+H	ChE(2:0)+H	ChE	(2:0)	(2:0)				429.373	C29 H49 O2	ChE(2:0)+H	3.03155e+06	1.64907e+06	2.95699e+06	1.70288e+06	2.37885e+06	1.6113e+06
0	CmE(30:6)+NH4	CmE(30:6)+NH4	CmE	(30:6)	(30:6)				840.759	C58 H98 O2 N1	CmE(30:6)+NH4	1.53759e+07	1.55756e+07	1.53354e+07	3.52821e+07	3.46318e+07	3.02267e+07
0	Co(Q10)+H	Co(Q10)+H	Co	(Q10)	(Q10)				863.691	C59 H91 O4	Co(Q10)+H	1.11517e+07	9.10573e+06	9.34502e+06	4.60906e+06	4.74372e+06	4.08367e+06
0	Co(Q10)+NH4	Co(Q10)+NH4	Co	(Q10)	(Q10)				880.718	C59 H94 O4 N1	Co(Q10)+NH4	7.35772e+08	6.51555e+08	6.71612e+08	3.16311e+08	3.1915e+08	3.03861e+08
0	Co(Q7)+H	Co(Q7)+H	Co	(Q7)	(Q7)				659.503	C44 H67 O4	Co(Q7)+H	2.70259e+07	5.2988e+06	2.68902e+07	1.61342e+07	2.29437e+07	2.14043e+07
0	Co(Q9)+NH4	Co(Q9)+NH4	Co	(Q9)	(Q9)				812.655	C54 H86 O4 N1	Co(Q9)+NH4	1.44238e+08	1.31885e+08	1.48183e+08	4.21791e+07	4.56282e+07	4.3106e+07
1	DG(13:0)+NH4	DG(13:0)+NH4	DG	(13:0)	(13:0)				320.243	C16 H34 O5 N1	DG(13:0)+NH4	229680	338542	254639	0	305917	537476
1	DG(14:1e)+H	DG(14:1e)+H	DG	(14:1e)	(14:1e)				301.237	C17 H33 O4	DG(14:1e)+H	93913.7	1.65197e+06	25561	63285.4	39704	154329
1	DG(14:2)+H	DG(14:2)+H	DG	(14:2)	(14:2)				313.201	C17 H29 O5	DG(14:2)+H	503650	1.29853e+06	1.45394e+06	1.01057e+06	1.77232e+06	1.19395e+07
1	DG(14:3)+H	DG(14:3)+H	DG	(14:3)	(14:3)				311.185	C17 H27 O5	DG(14:3)+H	69070.4	340632	227426	31978.2	245511	157479
1	DG(4:0_10:3)+H	DG(14:3)+H	DG	(4:0_10:3)	(4:0)	(10:3)			311.185	C17 H27 O5	DG(4:0_10:3)+H	35365	20726.8	125277	179485	187711	173414
1	DG(14:3)+H	DG(14:3)+H	DG	(14:3)	(14:3)				311.185	C17 H27 O5	DG(14:3)+H	141568	269027	141453	355413	51285.7	80936.4
1	DG(4:0_10:3)+H	DG(14:3)+H	DG	(4:0_10:3)	(4:0)	(10:3)			311.185	C17 H27 O5	DG(4:0_10:3)+H	28925.2	427875	594282	422807	330138	530383
1	DG(4:0_10:3)+H	DG(14:3)+H	DG	(4:0_10:3)	(4:0)	(10:3)			311.185	C17 H27 O5	DG(4:0_10:3)+H	347332	519834	1.21448e+06	1.4942e+06	509996	558819
1	DG(4:0_10:3)+H	DG(14:3)+H	DG	(4:0_10:3)	(4:0)	(10:3)			311.185	C17 H27 O5	DG(4:0_10:3)+H	387631	751012	110197	150663	114183	753026
1	DG(4:0_10:3)+H	DG(14:3)+H	DG	(4:0_10:3)	(4:0)	(10:3)			311.185	C17 H27 O5	DG(4:0_10:3)+H	172396	166326	334979	360369	1.06185e+06	631012
1	DG(14:3)+H	DG(14:3)+H	DG	(14:3)	(14:3)				311.185	C17 H27 O5	DG(14:3)+H	279652	486783	320768	233846	564006	259533
1	DG(4:0_10:3)+H	DG(14:3)+H	DG	(4:0_10:3)	(4:0)	(10:3)			311.185	C17 H27 O5	DG(4:0_10:3)+H	38134.2	165574	170529	173140	140054	487705
1	DG(4:0_10:3)+H	DG(14:3)+H	DG	(4:0_10:3)	(4:0)	(10:3)			311.185	C17 H27 O5	DG(4:0_10:3)+H	526965	355906	371374	1.35825e+06	378196	818585
1	DG(4:0_10:3)+H	DG(14:3)+H	DG	(4:0_10:3)	(4:0)	(10:3)			311.185	C17 H27 O5	DG(4:0_10:3)+H	398366	977816	747599	33084.9	2.69458e+06	1.81031e+06
1	DG(4:0_10:3)+H	DG(14:3)+H	DG	(4:0_10:3)	(4:0)	(10:3)			311.185	C17 H27 O5	DG(4:0_10:3)+H	0	0	0	1.09321e+06	472402	1.1197e+06
1	DG(4:0_10:3)+H	DG(14:3)+H	DG	(4:0_10:3)	(4:0)	(10:3)			311.185	C17 H27 O5	DG(4:0_10:3)+H	0	1.72699e+06	0	891535	1.09469e+06	3.02237e+06
1	DG(4:0_10:3)+H	DG(14:3)+H	DG	(4:0_10:3)	(4:0)	(10:3)			311.185	C17 H27 O5	DG(4:0_10:3)+H	1.38868e+06	1.18814e+06	594676	2.57466e+06	3.90041e+06	2.08689e+06
1	DG(4:0_10:3)+H	DG(14:3)+H	DG	(4:0_10:3)	(4:0)	(10:3)			311.185	C17 H27 O5	DG(4:0_10:3)+H	1.97815e+06	3.45e+06	684491	2.53306e+06	2.60571e+06	2.13799e+06
1	DG(4:0_10:3)+H	DG(14:3)+H	DG	(4:0_10:3)	(4:0)	(10:3)			311.185	C17 H27 O5	DG(4:0_10:3)+H	585796	1.6875e+06	581355	2.3175e+06	912468	577084
1	DG(4:0_10:3)+H	DG(14:3)+H	DG	(4:0_10:3)	(4:0)	(10:3)			311.185	C17 H27 O5	DG(4:0_10:3)+H	3.41702e+06	471257	1.11278e+06	1.37598e+06	2.44644e+06	90797.9
1	DG(4:0_10:3)+H	DG(14:3)+H	DG	(4:0_10:3)	(4:0)	(10:3)			311.185	C17 H27 O5	DG(4:0_10:3)+H	690038	1.0464e+06	3.34482e+06	2.12932e+06	3.02822e+06	9.71373e+07
1	DG(4:0_10:3)+H	DG(14:3)+H	DG	(4:0_10:3)	(4:0)	(10:3)			311.185	C17 H27 O5	DG(4:0_10:3)+H	458637	605362	689865	1.38091e+06	738316	1.5649e+06
1	DG(4:0_10:3)+H	DG(14:3)+H	DG	(4:0_10:3)	(4:0)	(10:3)			311.185	C17 H27 O5	DG(4:0_10:3)+H	1.76327e+06	1.58565e+08	1.48496e+08	3.26156e+06	2.60975e+08	3.46776e+06
1	DG(4:0_10:3)+H	DG(14:3)+H	DG	(4:0_10:3)	(4:0)	(10:3)			311.185	C17 H27 O5	DG(4:0_10:3)+H	2.70663e+06	1.58565e+08	1.48496e+08	834118	2.60975e+08	7.52952e+06
1	DG(4:0_10:3)+H	DG(14:3)+H	DG	(4:0_10:3)	(4:0)	(10:3)			311.185	C17 H27 O5	DG(4:0_10:3)+H	1.77483e+06	2.15323e+06	456444	1.21201e+06	354409	2.42204e+06
1	DG(4:0_10:3)+H	DG(14:3)+H	DG	(4:0_10:3)	(4:0)	(10:3)			311.185	C17 H27 O5	DG(4:0_10:3)+H	1.63824e+08	1.5935e+06	906539	1.10744e+08	588278	974454
1	DG(4:0_10:3)+H	DG(14:3)+H	DG	(4:0_10:3)	(4:0)	(10:3)			311.185	C17 H27 O5	DG(4:0_10:3)+H	605530	1.0985e+06	586375	3.35395e+06	497732	873833
1	DG(14:3)+H	DG(14:3)+H	DG	(14:3)	(14:3)				311.185	C17 H27 O5	DG(14:3)+H	172328	605722	1.83656e+06	1.03701e+06	383012	1.16524e+06
1	DG(4:0_11:2)+NH4	DG(15:2)+NH4	DG	(4:0_11:2)	(4:0)	(11:2)			344.243	C18 H34 O5 N1	DG(4:0_11:2)+NH4	252500	1.07683e+06	2.46109e+06	1.6689e+06	999685	1.01004e+06
1	DG(15:3)+NH4	DG(15:3)+NH4	DG	(15:3)	(15:3)				342.228	C18 H32 O5 N1	DG(15:3)+NH4	321030	1.04398e+07	284057	1.31185e+06	137623	1.4155e+07
1	DG(15:3)+NH4	DG(15:3)+NH4	DG	(15:3)	(15:3)				342.228	C18 H32 O5 N1	DG(15:3)+NH4	46309.5	227647	295808	106954	273961	220232
1	DG(4:0_11:3)+H	DG(15:3)+H	DG	(4:0_11:3)	(4:0)	(11:3)			325.201	C18 H29 O5	DG(4:0_11:3)+H	1.84661e+06	2.67072e+07	841537	4.40488e+06	2.83297e+06	3.21597e+07
1	DG(15:3)+NH4	DG(15:3)+NH4	DG	(4:0_11:3)	(4:0)	(11:3)			342.228	C18 H32 O5 N1	DG(15:3)+NH4	2.10958e+07	1.10269e+06	1.64275e+06	532815	3.83675e+07	3.64985e+07
1	DG(4:0_11:3)+H	DG(15:3)+H	DG	(4:0_11:3)	(4:0)	(11:3)			325.201	C18 H29 O5	DG(4:0_11:3)+H	126925	214250	110457	171857	321448	396331
1	DG(15:3)+NH4	DG(15:3)+NH4	DG	(4:0_11:3)	(4:0)	(11:3)			342.228	C18 H32 O5 N1	DG(15:3)+NH4	143097	345724	330031	433729	472387	296459
1	DG(4:0_11:3)+H	DG(15:3)+H	DG	(4:0_11:3)	(4:0)	(11:3)			325.201	C18 H29 O5	DG(4:0_11:3)+H	342329	323425	599227	9.07279e+07	593286	445501
1	DG(15:3)+NH4	DG(15:3)+NH4	DG	(4:0_11:3)	(4:0)	(11:3)			342.228	C18 H32 O5 N1	DG(15:3)+NH4	1.41115e+06	109385	291062	213647	3.66532e+06	995871
1	DG(4:0_11:3)+H	DG(15:3)+H	DG	(4:0_11:3)	(4:0)	(11:3)			325.201	C18 H29 O5	DG(4:0_11:3)+H	150401	526809	360215	9.07279e+07	1.06684e+06	445193
1	DG(15:3)+NH4	DG(15:3)+NH4	DG	(4:0_11:3)	(4:0)	(11:3)			342.228	C18 H32 O5 N1	DG(15:3)+NH4	1.54547e+06	273551	1.15665e+06	502257	154248	422057
1	DG(4:0_11:3)+H	DG(15:3)+H	DG	(4:0_11:3)	(4:0)	(11:3)			325.201	C18 H29 O5	DG(4:0_11:3)+H	232220	415846	508553	1.37408e+06	725343	1.82467e+06
1	DG(15:3)+NH4	DG(15:3)+NH4	DG	(4:0_11:3)	(4:0)	(11:3)			342.228	C18 H32 O5 N1	DG(15:3)+NH4	971071	431259	959732	1.20394e+06	846619	348446
1	DG(4:0_11:3)+H	DG(15:3)+H	DG	(4:0_11:3)	(4:0)	(11:3)			325.201	C18 H29 O5	DG(4:0_11:3)+H	2.54283e+07	711757	8.0977e+06	1.41855e+06	4.50011e+06	724438
1	DG(15:3)+NH4	DG(15:3)+NH4	DG	(4:0_11:3)	(4:0)	(11:3)			342.228	C18 H32 O5 N1	DG(15:3)+NH4	3.08285e+06	1.75e+06	5.42786e+07	2.55082e+06	3.72191e+06	558955
1	DG(15:3)+H	DG(15:3)+H	DG	(15:3)	(15:3)				325.201	C18 H29 O5	DG(15:3)+H	1.52644e+06	3.1601e+06	330391	1.26874e+06	1.52985e+06	1.41351e+06
1	DG(15:3)+NH4	DG(15:3)+NH4	DG	(15:3)	(15:3)				342.228	C18 H32 O5 N1	DG(15:3)+NH4	3.08831e+06	2.71704e+06	1.7562e+06	8.69353e+07	1.6898e+06	1.34742e+06
1	DG(15:3)+H	DG(15:3)+H	DG	(15:3)	(15:3)				325.201	C18 H29 O5	DG(15:3)+H	0	0	0	1.31782e+06	2.28257e+06	1.18549e+06
1	DG(15:3)+NH4	DG(15:3)+NH4	DG	(15:3)	(15:3)				342.228	C18 H32 O5 N1	DG(15:3)+NH4	1.76259e+06	1.64563e+06	986380	3.69759e+06	2.75058e+07	2.98837e+07
1	DG(15:3)+H	DG(15:3)+H	DG	(15:3)	(15:3)				325.201	C18 H29 O5	DG(15:3)+H	0	0	834574	2.11858e+06	1.03101e+06	2.46326e+06
1	DG(15:3)+NH4	DG(15:3)+NH4	DG	(15:3)	(15:3)				342.228	C18 H32 O5 N1	DG(15:3)+NH4	0	564511	746055	0	1.09193e+06	2.00858e+06
1	DG(4:0_11:3)+H	DG(15:3)+H	DG	(4:0_11:3)	(4:0)	(11:3)			325.201	C18 H29 O5	DG(4:0_11:3)+H	1.81009e+06	1.1124e+06	1.25778e+06	1.02497e+06	6.90532e+06	5.17114e+06
1	DG(15:3)+NH4	DG(15:3)+NH4	DG	(4:0_11:3)	(4:0)	(11:3)			342.228	C18 H32 O5 N1	DG(15:3)+NH4	1.10912e+06	1.89124e+06	501933	427249	9.41086e+06	803836
1	DG(15:3)+H	DG(15:3)+H	DG	(15:3)	(15:3)				325.201	C18 H29 O5	DG(15:3)+H	3.2378e+06	2.60091e+06	3.30497e+06	719590	1.43919e+06	1.8304e+06
1	DG(15:3)+NH4	DG(15:3)+NH4	DG	(15:3)	(15:3)				342.228	C18 H32 O5 N1	DG(15:3)+NH4	1.99444e+06	273929	1.42166e+06	380502	781497	660168
1	DG(15:3)+NH4	DG(15:3)+NH4	DG	(15:3)	(15:3)				342.228	C18 H32 O5 N1	DG(15:3)+NH4	1.03168e+07	7.09512e+06	2.02256e+06	3.23453e+06	1.68548e+06	1.06299e+06
1	DG(15:3)+H	DG(15:3)+H	DG	(15:3)	(15:3)				325.201	C18 H29 O5	DG(15:3)+H	2.40351e+06	1.55966e+06	944203	1.17624e+06	776176	722860
1	DG(15:3)+H	DG(15:3)+H	DG	(15:3)	(15:3)				325.201	C18 H29 O5	DG(15:3)+H	457128	560481	475476	1.77282e+06	145534	818104
1	DG(15:3)+NH4	DG(15:3)+NH4	DG	(15:3)	(15:3)				342.228	C18 H32 O5 N1	DG(15:3)+NH4	300584	2.01283e+06	654930	1.80727e+06	1.93467e+06	670392
1	DG(4:0_11:3)+H	DG(15:3)+H	DG	(4:0_11:3)	(4:0)	(11:3)			325.201	C18 H29 O5	DG(4:0_11:3)+H	1.33322e+06	168297	631540	536392	1.22076e+06	424619
1	DG(4:0_11:3)+NH4	DG(15:3)+NH4	DG	(4:0_11:3)	(4:0)	(11:3)			342.228	C18 H32 O5 N1	DG(4:0_11:3)+NH4	221094	348453	897506	3.13728e+06	1.76869e+06	771688
1	DG(4:0_11:3)+H	DG(15:3)+H	DG	(4:0_11:3)	(4:0)	(11:3)			325.201	C18 H29 O5	DG(4:0_11:3)+H	1.50955e+08	965858	1.16421e+06	6.53427e+06	493815	2.55369e+08
1	DG(4:0_11:3)+NH4	DG(15:3)+NH4	DG	(4:0_11:3)	(4:0)	(11:3)			342.228	C18 H32 O5 N1	DG(4:0_11:3)+NH4	3.43645e+06	1.38367e+06	891900	1.27069e+08	4.30319e+06	2.24003e+08
1	DG(4:0_11:3)+H	DG(15:3)+H	DG	(4:0_11:3)	(4:0)	(11:3)			325.201	C18 H29 O5	DG(4:0_11:3)+H	1.6731e+06	1.58656e+06	616902	1.84082e+08	2.10784e+08	2.4623e+06
1	DG(4:0_11:3)+NH4	DG(15:3)+NH4	DG	(4:0_11:3)	(4:0)	(11:3)			342.228	C18 H32 O5 N1	DG(4:0_11:3)+NH4	7.98333e+07	1.53947e+08	687797	920395	1.02212e+08	1.52901e+06
1	DG(4:0_11:3)+H	DG(15:3)+H	DG	(4:0_11:3)	(4:0)	(11:3)			325.201	C18 H29 O5	DG(4:0_11:3)+H	836344	332404	1.08333e+06	1.68748e+06	3.75458e+06	2.10796e+06
1	DG(4:0_11:3)+NH4	DG(15:3)+NH4	DG	(4:0_11:3)	(4:0)	(11:3)			342.228	C18 H32 O5 N1	DG(4:0_11:3)+NH4	1.15081e+06	379698	1.88111e+06	46074	9.11859e+07	75749.3
1	DG(4:0_11:3)+H	DG(15:3)+H	DG	(4:0_11:3)	(4:0)	(11:3)			325.201	C18 H29 O5	DG(4:0_11:3)+H	1.52963e+06	1.46477e+06	3.67839e+08	1.53158e+06	1.72581e+06	938352
1	DG(4:0_11:3)+NH4	DG(15:3)+NH4	DG	(4:0_11:3)	(4:0)	(11:3)			342.228	C18 H32 O5 N1	DG(4:0_11:3)+NH4	1.75654e+06	901422	633411	455550	1.33075e+06	1.07029e+08
1	DG(15:3)+NH4	DG(15:3)+NH4	DG	(15:3)	(15:3)				342.228	C18 H32 O5 N1	DG(15:3)+NH4	844293	742962	110209	540884	221929	472314
1	DG(15:3)+H	DG(15:3)+H	DG	(15:3)	(15:3)				325.201	C18 H29 O5	DG(15:3)+H	578074	305711	5.50518e+08	281350	239871	1.82639e+06
1	DG(6:0_10:2)+NH4	DG(16:2)+NH4	DG	(6:0_10:2)	(6:0)	(10:2)			358.259	C19 H36 O5 N1	DG(6:0_10:2)+NH4	415602	984643	495353	790543	1.14659e+06	2.45377e+06
1	DG(6:0_10:2)+NH4	DG(16:2)+NH4	DG	(6:0_10:2)	(6:0)	(10:2)			358.259	C19 H36 O5 N1	DG(6:0_10:2)+NH4	547203	2.24524e+06	68659	512712	842101	2.18684e+06
1	DG(6:0_10:2)+NH4	DG(16:2)+NH4	DG	(6:0_10:2)	(6:0)	(10:2)			358.259	C19 H36 O5 N1	DG(6:0_10:2)+NH4	1.0357e+06	250613	7.19611e+07	1.67578e+06	1.7315e+06	1.06107e+08
1	DG(6:0_10:2)+NH4	DG(16:2)+NH4	DG	(6:0_10:2)	(6:0)	(10:2)			358.259	C19 H36 O5 N1	DG(6:0_10:2)+NH4	956905	1.94377e+06	208673	7.31945e+07	962154	2.2535e+06
1	DG(17:2)+NH4	DG(17:2)+NH4	DG	(17:2)	(17:2)				372.274	C20 H38 O5 N1	DG(17:2)+NH4	505159	279502	1.66994e+06	3.99868e+06	2.39903e+06	3.79087e+06
1	DG(6:0_11:2)+NH4	DG(17:2)+NH4	DG	(6:0_11:2)	(6:0)	(11:2)			372.274	C20 H38 O5 N1	DG(6:0_11:2)+NH4	206153	2.6583e+07	773239	630469	1.81109e+06	2.64058e+06
1	DG(6:0_11:2)+NH4	DG(17:2)+NH4	DG	(6:0_11:2)	(6:0)	(11:2)			372.274	C20 H38 O5 N1	DG(6:0_11:2)+NH4	744311	1.30222e+08	363234	1.0006e+06	1.4779e+08	392769
1	DG(6:0_11:3)+H	DG(17:3)+H	DG	(6:0_11:3)	(6:0)	(11:3)			353.232	C20 H33 O5	DG(6:0_11:3)+H	99278.3	69082.9	112572	35767.9	79435.5	176139
1	DG(6:0_11:3)+H	DG(17:3)+H	DG	(6:0_11:3)	(6:0)	(11:3)			353.232	C20 H33 O5	DG(6:0_11:3)+H	488943	245380	3.80685e+06	2.5661e+06	7.80702e+06	3.7184e+06
1	DG(17:3)+H	DG(17:3)+H	DG	(17:3)	(17:3)				353.232	C20 H33 O5	DG(17:3)+H	121611	144856	247267	231824	67033.5	118156
1	DG(6:0_11:3)+H	DG(17:3)+H	DG	(6:0_11:3)	(6:0)	(11:3)			353.232	C20 H33 O5	DG(6:0_11:3)+H	120757	191503	226517	206746	110721	578439
1	DG(17:3)+H	DG(17:3)+H	DG	(17:3)	(17:3)				353.232	C20 H33 O5	DG(17:3)+H	274141	243091	348183	157588	352835	428768
1	DG(6:0_11:3)+H	DG(17:3)+H	DG	(6:0_11:3)	(6:0)	(11:3)			353.232	C20 H33 O5	DG(6:0_11:3)+H	405573	306533	524347	285275	644406	303510
1	DG(17:3)+NH4	DG(17:3)+NH4	DG	(6:0_11:3)	(6:0)	(11:3)			370.259	C20 H36 O5 N1	DG(17:3)+NH4	786612	663593	1.50155e+06	1.07692e+06	427979	322219
1	DG(17:3)+H	DG(17:3)+H	DG	(17:3)	(17:3)				353.232	C20 H33 O5	DG(17:3)+H	335566	569551	748228	334785	633582	171759
1	DG(17:3)+NH4	DG(17:3)+NH4	DG	(17:3)	(17:3)				370.259	C20 H36 O5 N1	DG(17:3)+NH4	862619	135647	538382	350142	385225	656317
1	DG(17:3)+H	DG(17:3)+H	DG	(17:3)	(17:3)				353.232	C20 H33 O5	DG(17:3)+H	515593	1.07119e+06	265809	1.42924e+06	2.02521e+06	5.20009e+06
1	DG(17:3)+NH4	DG(17:3)+NH4	DG	(17:3)	(17:3)				370.259	C20 H36 O5 N1	DG(17:3)+NH4	937601	0	0	2.12416e+06	0	1.42039e+06
1	DG(6:0_11:3)+H	DG(17:3)+H	DG	(6:0_11:3)	(6:0)	(11:3)			353.232	C20 H33 O5	DG(6:0_11:3)+H	0	0	488163	1.58314e+06	2.75849e+06	114853
1	DG(6:0_11:3)+H	DG(17:3)+H	DG	(6:0_11:3)	(6:0)	(11:3)			353.232	C20 H33 O5	DG(6:0_11:3)+H	1.58227e+06	501108	1.39582e+06	1.06284e+06	216248	302515
1	DG(17:3)+NH4	DG(17:3)+NH4	DG	(6:0_11:3)	(6:0)	(11:3)			370.259	C20 H36 O5 N1	DG(17:3)+NH4	896933	2.41449e+06	411662	2.41524e+06	470295	331918
1	DG(6:0_11:3)+H	DG(17:3)+H	DG	(6:0_11:3)	(6:0)	(11:3)			353.232	C20 H33 O5	DG(6:0_11:3)+H	784871	183359	1.06647e+06	1.12733e+06	574866	1.01259e+06
1	DG(6:0_11:3)+NH4	DG(17:3)+NH4	DG	(6:0_11:3)	(6:0)	(11:3)			370.259	C20 H36 O5 N1	DG(6:0_11:3)+NH4	599091	903378	514923	1.18904e+06	738006	2.44026e+06
1	DG(6:0_11:3)+H	DG(17:3)+H	DG	(6:0_11:3)	(6:0)	(11:3)			353.232	C20 H33 O5	DG(6:0_11:3)+H	2.67088e+06	3.47019e+06	7.45075e+06	830683	913128	2.05343e+06
1	DG(6:0_11:3)+H	DG(17:3)+H	DG	(6:0_11:3)	(6:0)	(11:3)			353.232	C20 H33 O5	DG(6:0_11:3)+H	1.01747e+06	211330	577777	983601	1.30498e+06	772359
1	DG(6:0_11:3)+NH4	DG(17:3)+NH4	DG	(6:0_11:3)	(6:0)	(11:3)			370.259	C20 H36 O5 N1	DG(6:0_11:3)+NH4	5.98189e+06	1.36773e+06	4.32734e+06	1.67457e+06	713763	591998
1	DG(6:0_11:3)+H	DG(17:3)+H	DG	(6:0_11:3)	(6:0)	(11:3)			353.232	C20 H33 O5	DG(6:0_11:3)+H	2.41663e+06	441437	2.21394e+06	1.59261e+06	2.75087e+06	1.42643e+07
1	DG(17:3)+NH4	DG(17:3)+NH4	DG	(6:0_11:3)	(6:0)	(11:3)			370.259	C20 H36 O5 N1	DG(17:3)+NH4	6.95603e+06	597426	1.83104e+06	2.04112e+06	2.16921e+06	3.1126e+06
1	DG(6:0_11:3)+H	DG(17:3)+H	DG	(6:0_11:3)	(6:0)	(11:3)			353.232	C20 H33 O5	DG(6:0_11:3)+H	495683	1.57314e+06	906156	592467	2.62816e+06	2.45246e+06
1	DG(17:3)+NH4	DG(17:3)+NH4	DG	(6:0_11:3)	(6:0)	(11:3)			370.259	C20 H36 O5 N1	DG(17:3)+NH4	2.19299e+06	1.85108e+06	1.69756e+06	218977	2.4451e+06	668772
1	DG(6:0_11:3)+H	DG(17:3)+H	DG	(6:0_11:3)	(6:0)	(11:3)			353.232	C20 H33 O5	DG(6:0_11:3)+H	357715	654324	253597	983354	366794	1.11837e+06
1	DG(17:3)+NH4	DG(17:3)+NH4	DG	(6:0_11:3)	(6:0)	(11:3)			370.259	C20 H36 O5 N1	DG(17:3)+NH4	514160	703342	129077	356377	3.8385e+07	366824
1	DG(6:0_11:3)+H	DG(17:3)+H	DG	(6:0_11:3)	(6:0)	(11:3)			353.232	C20 H33 O5	DG(6:0_11:3)+H	267006	493690	284408	133027	601620	1.1432e+06
1	DG(6:0_11:3)+NH4	DG(17:3)+NH4	DG	(6:0_11:3)	(6:0)	(11:3)			370.259	C20 H36 O5 N1	DG(6:0_11:3)+NH4	1.10705e+08	364157	275416	964563	646359	1.45437e+06
1	DG(6:0_11:3)+H	DG(17:3)+H	DG	(6:0_11:3)	(6:0)	(11:3)			353.232	C20 H33 O5	DG(6:0_11:3)+H	277985	432275	849160	321151	978345	602797
1	DG(17:3)+NH4	DG(17:3)+NH4	DG	(6:0_11:3)	(6:0)	(11:3)			370.259	C20 H36 O5 N1	DG(17:3)+NH4	593020	220179	1.00299e+06	808056	1.02344e+06	1.46375e+06
1	DG(17:3)+H	DG(17:3)+H	DG	(17:3)	(17:3)				353.232	C20 H33 O5	DG(17:3)+H	226913	152294	89886.2	279481	384056	569667
1	DG(17:4)+H	DG(17:4)+H	DG	(17:4)	(17:4)				351.217	C20 H31 O5	DG(17:4)+H	556765	846563	294973	365168	403442	630211
1	DG(17:4)+H	DG(17:4)+H	DG	(17:4)	(17:4)				351.217	C20 H31 O5	DG(17:4)+H	973544	0	0	1.19362e+06	350635	859939
1	DG(17:4)+H	DG(17:4)+H	DG	(17:4)	(17:4)				351.217	C20 H31 O5	DG(17:4)+H	120508	756293	298814	439877	1.38662e+06	202107
1	DG(6:0_11:4)+H	DG(17:4)+H	DG	(6:0_11:4)	(6:0)	(11:4)			351.217	C20 H31 O5	DG(6:0_11:4)+H	511832	589684	508928	847159	43778.4	802490
1	DG(6:0_11:4)+H	DG(17:4)+H	DG	(6:0_11:4)	(6:0)	(11:4)			351.217	C20 H31 O5	DG(6:0_11:4)+H	1.51803e+06	2.08259e+06	252267	978874	3.00051e+06	1.64468e+06
1	DG(17:4)+H	DG(17:4)+H	DG	(17:4)	(17:4)				351.217	C20 H31 O5	DG(17:4)+H	5.94409e+06	230609	272075	579976	484778	617924
0	DG(18:2)+(CH3CH2)3NH	DG(18:2)+(CH3CH2)3NH	DG	(18:2)	(18:2)				484.387	C27 H52 O5 N2	DG(18:2)+(CH3CH2)3NH	6.58928e+06	7.45475e+06	8.08037e+06	5.38595e+06	4.99064e+06	5.47525e+06
1	DG(8:0_10:2)+NH4	DG(18:2)+NH4	DG	(8:0_10:2)	(8:0)	(10:2)			386.29	C21 H40 O5 N1	DG(8:0_10:2)+NH4	3.21156e+06	3.62666e+06	984168	2.85535e+06	1.60475e+06	908201
1	DG(8:0_10:2)+NH4	DG(18:2)+NH4	DG	(8:0_10:2)	(8:0)	(10:2)			386.29	C21 H40 O5 N1	DG(8:0_10:2)+NH4	2.89982e+07	3.0372e+07	348847	758378	335049	1.1867e+06
1	DG(8:0_10:3)+H	DG(18:3)+H	DG	(8:0_10:3)	(8:0)	(10:3)			367.248	C21 H35 O5	DG(8:0_10:3)+H	0	781225	18.387	669443	1.09347e+06	551834
1	DG(18:3)+NH4	DG(18:3)+NH4	DG	(18:3)	(18:3)				384.274	C21 H38 O5 N1	DG(18:3)+NH4	915764	1.57469e+06	1.28163e+06	540626	983241	826048
1	DG(18:3)+NH4	DG(18:3)+NH4	DG	(18:3)	(18:3)				384.274	C21 H38 O5 N1	DG(18:3)+NH4	2.31075e+06	3.67256e+06	4.24156e+06	2.16946e+06	1.62763e+06	2.27148e+06
1	DG(6:0_12:3)+NH4	DG(18:3)+NH4	DG	(6:0_12:3)	(6:0)	(12:3)			384.274	C21 H38 O5 N1	DG(6:0_12:3)+NH4	2.89159e+06	393148	2.68372e+06	788225	436990	6.73906e+06
1	DG(18:3)+NH4	DG(18:3)+NH4	DG	(18:3)	(18:3)				384.274	C21 H38 O5 N1	DG(18:3)+NH4	574030	3.05895e+06	915968	721673	842836	1.06097e+06
1	DG(18:3e)+NH4	DG(18:3e)+NH4	DG	(18:3e)	(18:3e)				370.295	C21 H40 O4 N1	DG(18:3e)+NH4	341129	1.72004e+06	1.57391e+06	513424	2.35395e+06	1.88909e+06
1	DG(19:1e)+NH4	DG(19:1e)+NH4	DG	(19:1e)	(19:1e)				388.342	C22 H46 O4 N1	DG(19:1e)+NH4	1.77435e+06	6.32092e+06	872366	7.15547e+06	6.01144e+06	432268
0	DG(19:2e)+NH4	DG(19:2e)+NH4	DG	(19:2e)	(19:2e)				386.326	C22 H44 O4 N1	DG(19:2e)+NH4	3.08387e+06	2.67567e+06	4.89579e+06	4.21184e+06	4.43633e+06	5.5819e+06
0	DG(19:4)+NH4	DG(19:4)+NH4	DG	(19:4)	(19:4)				396.274	C22 H38 O5 N1	DG(19:4)+NH4	1.74533e+06	1.57821e+06	1.42358e+06	1.47072e+06	298289	1.26889e+06
0	DG(20:2)+H	DG(20:2)+H	DG	(20:2)	(20:2)				397.295	C23 H41 O5	DG(20:2)+H	2.352e+06	2.16317e+06	672446	67249.2	201604	1.25597e+06
0	DG(20:3)+NH4	DG(20:3)+NH4	DG	(20:3)	(20:3)				412.306	C23 H42 O5 N1	DG(20:3)+NH4	2.90322e+06	2.79831e+06	2.25901e+06	1.34628e+06	597793	126632
1	DG(20:3)+NH4	DG(20:3)+NH4	DG	(20:3)	(20:3)				412.306	C23 H42 O5 N1	DG(20:3)+NH4	2.50716e+07	831814	289734	754130	1.52084e+06	1.80436e+06
1	DG(20:3)+NH4	DG(20:3)+NH4	DG	(20:3)	(20:3)				412.306	C23 H42 O5 N1	DG(20:3)+NH4	609463	598813	472543	228081	303892	1.49413e+06
1	DG(20:3e)+H	DG(20:3e)+H	DG	(20:3e)	(20:3e)				381.3	C23 H41 O4	DG(20:3e)+H	91804.2	161334	73478.1	203244	62929.7	42490.3
0	DG(20:3e)+(CH3CH2)3NH	DG(20:3e)+(CH3CH2)3NH	DG	(20:3e)	(20:3e)				496.423	C29 H56 O4 N2	DG(20:3e)+(CH3CH2)3NH	6.01066e+06	5.79399e+06	1.19713e+07	6.89244e+06	6.59063e+06	6.27902e+06
0	DG(20:3e)+H	DG(20:3e)+H	DG	(20:3e)	(20:3e)				381.3	C23 H41 O4	DG(20:3e)+H	1.35192e+06	366055	1.87614e+06	1.55276e+06	1.43928e+06	1.57089e+06
0	DG(21:0e)+NH4	DG(21:0e)+NH4	DG	(21:0e)	(21:0e)				418.389	C24 H52 O4 N1	DG(21:0e)+NH4	0	0	0	0	0	1.11451e+07
0	DG(21:1)+H	DG(21:1)+H	DG	(21:1)	(21:1)				413.326	C24 H45 O5	DG(21:1)+H	5.5784e+06	5.53299e+06	5.15591e+06	146269	225556	54370.4
1	DG(21:3)+NH4	DG(21:3)+NH4	DG	(21:3)	(21:3)				426.321	C24 H44 O5 N1	DG(21:3)+NH4	521256	404731	238095	393866	416338	618964
1	DG(21:3)+NH4	DG(21:3)+NH4	DG	(21:3)	(21:3)				426.321	C24 H44 O5 N1	DG(21:3)+NH4	357232	1.07011e+06	545471	372403	369005	893591
0	DG(22:2)+H	DG(22:2)+H	DG	(22:2)	(22:2)				425.326	C25 H45 O5	DG(22:2)+H	2.34732e+06	2.35912e+06	2.01875e+06	1.76802e+06	1.64199e+06	1.85104e+06
0	DG(23:1)+H	DG(23:1)+H	DG	(23:1)	(23:1)				441.357	C26 H49 O5	DG(23:1)+H	3.19887e+06	3.64689e+06	2.84876e+06	160637	0	0
1	DG(23:2)+H	DG(23:2)+H	DG	(23:2)	(23:2)				439.342	C26 H47 O5	DG(23:2)+H	429166	750588	430969	138793	67530.1	0
1	DG(23:3e)+H	DG(23:3e)+H	DG	(23:3e)	(23:3e)				423.347	C26 H47 O4	DG(23:3e)+H	101283	115865	314958	229045	126832	0
1	DG(23:4e)+H	DG(23:4e)+H	DG	(23:4e)	(23:4e)				421.331	C26 H45 O4	DG(23:4e)+H	1.2343e+06	1.24179e+06	610056	466395	1.48104e+06	1.06345e+06
1	DG(23:5e)+H	DG(23:5e)+H	DG	(23:5e)	(23:5e)				419.316	C26 H43 O4	DG(23:5e)+H	473430	2.75698e+06	368289	386934	342651	247737
1	DG(23:5e)+H	DG(23:5e)+H	DG	(23:5e)	(23:5e)				419.316	C26 H43 O4	DG(23:5e)+H	0	564288	93609	3.93664e+06	1.68191e+06	656505
0	DG(25:1)+NH4	DG(25:1)+NH4	DG	(25:1)	(25:1)				486.415	C28 H56 O5 N1	DG(25:1)+NH4	184267	190125	205901	122852	138341	367563
0	DG(25:3e)+H	DG(25:3e)+H	DG	(25:3e)	(25:3e)				451.378	C28 H51 O4	DG(25:3e)+H	3.8223e+06	3.50172e+06	3.97347e+06	2.04057e+06	2.31433e+06	2.35661e+06
1	DG(25:5e)+H	DG(25:5e)+H	DG	(25:5e)	(25:5e)				447.347	C28 H47 O4	DG(25:5e)+H	1.34744e+07	6.14195e+06	7.61986e+06	306319	646692	1.03823e+07
0	DG(26:2)+NH4	DG(26:2)+NH4	DG	(26:2)	(26:2)				498.415	C29 H56 O5 N1	DG(26:2)+NH4	1.33942e+06	1.47132e+06	2.27296e+06	1.3989e+06	2.15794e+06	1.23886e+06
0	DG(26:3e)+H	DG(26:3e)+H	DG	(26:3e)	(26:3e)				465.394	C29 H53 O4	DG(26:3e)+H	0	0	0	149115	0	0
0	DG(26:3e)+NH4	DG(26:3e)+NH4	DG	(26:3e)	(26:3e)				482.42	C29 H56 O4 N1	DG(26:3e)+NH4	0	0	0	0	0	0
0	DG(26:3e)+NH4	DG(26:3e)+NH4	DG	(26:3e)	(26:3e)				482.42	C29 H56 O4 N1	DG(26:3e)+NH4	0	0	0	0	0	4.3038
0	DG(26:4)+NH4	DG(26:4)+NH4	DG	(26:4)	(26:4)				494.384	C29 H52 O5 N1	DG(26:4)+NH4	0.069	0	0	0	0	0
1	DG(26:4e)+NH4	DG(26:4e)+NH4	DG	(26:4e)	(26:4e)				480.405	C29 H54 O4 N1	DG(26:4e)+NH4	3.08149e+06	3.53843e+06	3.07004e+06	2.11277e+06	1.62665e+06	1.85351e+06
1	DG(26:4e)+H	DG(26:4e)+H	DG	(26:4e)	(26:4e)				463.378	C29 H51 O4	DG(26:4e)+H	501227	346927	140658	344092	555546	1.03816e+06
0	DG(26:5e)+NH4	DG(26:5e)+NH4	DG	(26:5e)	(26:5e)				478.389	C29 H52 O4 N1	DG(26:5e)+NH4	175741	296256	753608	861879	621574	2.06624e+06
1	DG(16:0_12:0)+NH4	DG(28:0)+NH4	DG	(16:0_12:0)	(16:0)	(12:0)			530.478	C31 H64 O5 N1	DG(16:0_12:0)+NH4	3.51818e+06	8.0873e+06	3.40614e+06	1.59975e+07	1.47502e+07	1.46853e+07
0	DG(28:5)+H	DG(28:5)+H	DG	(28:5)	(28:5)				503.373	C31 H51 O5	DG(28:5)+H	0	0	159578	291587	182946	0
0	DG(28:7)+H	DG(28:7)+H	DG	(28:7)	(28:7)				499.342	C31 H47 O5	DG(28:7)+H	0.15	0.26	57233.2	0.11745	0	0.0648
0	DG(16:0_14:0)+NH4	DG(30:0)+NH4	DG	(16:0_14:0)	(16:0)	(14:0)			558.509	C33 H68 O5 N1	DG(16:0_14:0)+NH4	8.11745e+07	9.23258e+07	7.33304e+07	1.63787e+08	1.67125e+08	1.48472e+08
1	DG(16:1_14:0)+NH4	DG(30:1)+NH4	DG	(16:1_14:0)	(16:1)	(14:0)			556.494	C33 H66 O5 N1	DG(16:1_14:0)+NH4	3.10209e+06	1.36046e+06	1.34585e+07	477107	1.31322e+06	1.40873e+07
0	DG(30:6+3O)+NH4	DG(30:6+3O)+NH4	DG	(30:6+3O)	(30:6+3O)				594.4	C33 H56 O8 N1	DG(30:6+3O)+NH4	1.62935e+07	1.60471e+07	1.65382e+07	1.22925e+07	1.26286e+07	1.18709e+07
1	DG(15:0_16:0)+NH4	DG(31:0)+NH4	DG	(15:0_16:0)	(15:0)	(16:0)			572.525	C34 H70 O5 N1	DG(15:0_16:0)+NH4	727004	3.21872e+06	2.03877e+06	5.16593e+06	3.41013e+06	2.82955e+06
1	DG(31:1e)+H	DG(31:1e)+H	DG	(31:1e)	(31:1e)				539.503	C34 H67 O4	DG(31:1e)+H	2.17462e+06	1.21629e+06	2.48753e+06	1.20802e+07	5.29062e+06	3.93513e+06
1	DG(31:3)+H	DG(31:3)+H	DG	(31:3)	(31:3)				549.451	C34 H61 O5	DG(31:3)+H	0	0	0	0	0	0
1	DG(31:7)+H	DG(31:7)+H	DG	(31:7)	(31:7)				541.389	C34 H53 O5	DG(31:7)+H	1.37217e+06	213456	925143	311374	1.33848e+06	1.55493e+06
0	DG(16:0_16:0)+NH4	DG(32:0)+NH4	DG	(16:0_16:0)	(16:0)	(16:0)			586.541	C35 H72 O5 N1	DG(16:0_16:0)+NH4	3.08442e+08	2.97862e+08	3.00712e+08	5.1931e+08	5.12083e+08	4.59794e+08
0	DG(16:0_16:0)+H	DG(32:0)+H	DG	(16:0_16:0)	(16:0)	(16:0)			569.514	C35 H69 O5	DG(16:0_16:0)+H	3.46366e+06	2.04869e+06	3.82296e+06	6.22305e+06	5.84212e+06	5.61092e+06
0	DG(18:1_14:0)+NH4	DG(32:1)+NH4	DG	(18:1_14:0)	(18:1)	(14:0)			584.525	C35 H70 O5 N1	DG(18:1_14:0)+NH4	1.7377e+08	1.74756e+08	6.25043e+07	1.33787e+08	1.19558e+08	1.24815e+08
1	DG(32:1e)+NH4	DG(32:1e)+NH4	DG	(32:1e)	(32:1e)				570.546	C35 H72 O4 N1	DG(32:1e)+NH4	3.40715e+06	8.81031e+06	1.244e+07	4.68857e+06	8.13341e+06	2.0141e+06
1	DG(16:1_16:1)+NH4	DG(32:2)+NH4	DG	(16:1_16:1)	(16:1)	(16:1)			582.509	C35 H68 O5 N1	DG(16:1_16:1)+NH4	2.69892e+06	1.15032e+07	8.35502e+06	5.09769e+06	3.4765e+06	3.19522e+06
0	DG(32:2e)+H	DG(32:2e)+H	DG	(32:2e)	(32:2e)				551.503	C35 H67 O4	DG(32:2e)+H	7.95007e+06	8.32917e+06	8.6386e+06	1.65062e+07	1.544e+07	1.42583e+07
1	DG(32:3)+NH4	DG(32:3)+NH4	DG	(32:3)	(32:3)				580.494	C35 H66 O5 N1	DG(32:3)+NH4	0	525238	0	1.5714	460839	300879
1	DG(32:3)+H	DG(32:3)+H	DG	(32:3)	(32:3)				563.467	C35 H63 O5	DG(32:3)+H	0	0	0	0	0	0
1	DG(32:4)+NH4	DG(32:4)+NH4	DG	(32:4)	(32:4)				578.478	C35 H64 O5 N1	DG(32:4)+NH4	0	0	0	0	0	0
1	DG(32:4)+NH4	DG(32:4)+NH4	DG	(32:4)	(32:4)				578.478	C35 H64 O5 N1	DG(32:4)+NH4	0	4.749	0	9.9522	0	0
0	DG(32:4e)+NH4	DG(32:4e)+NH4	DG	(32:4e)	(32:4e)				564.499	C35 H66 O4 N1	DG(32:4e)+NH4	0	0	0	0	0	0
0	DG(32:4e)+NH4	DG(32:4e)+NH4	DG	(32:4e)	(32:4e)				564.499	C35 H66 O4 N1	DG(32:4e)+NH4	0	0	0	0	0	0
1	DG(32:4e)+NH4	DG(32:4e)+NH4	DG	(32:4e)	(32:4e)				564.499	C35 H66 O4 N1	DG(32:4e)+NH4	0	0	0	0	0	0
0	DG(32:4e)+NH4	DG(32:4e)+NH4	DG	(32:4e)	(32:4e)				564.499	C35 H66 O4 N1	DG(32:4e)+NH4	0	0	0	0	0	0
0	DG(32:4e)+H	DG(32:4e)+H	DG	(32:4e)	(32:4e)				547.472	C35 H63 O4	DG(32:4e)+H	0	0	0	0	0	0
1	DG(32:5e)+H	DG(32:5e)+H	DG	(32:5e)	(32:5e)				545.456	C35 H61 O4	DG(32:5e)+H	0	0	0	0	0	0
0	DG(16:0_17:0)+NH4	DG(33:0)+NH4	DG	(16:0_17:0)	(16:0)	(17:0)			600.556	C36 H74 O5 N1	DG(16:0_17:0)+NH4	9.32559e+06	502683	9.25416e+06	1.931e+07	1.57024e+07	1.48501e+07
0	DG(17:1_16:0)+NH4	DG(33:1)+NH4	DG	(17:1_16:0)	(17:1)	(16:0)			598.541	C36 H72 O5 N1	DG(17:1_16:0)+NH4	1.70333e+07	1.07757e+07	5.79555e+06	1.88803e+07	1.96801e+07	1.94612e+07
0	DG(18:0_16:0)+NH4	DG(34:0)+NH4	DG	(18:0_16:0)	(18:0)	(16:0)			614.572	C37 H76 O5 N1	DG(18:0_16:0)+NH4	1.902e+08	2.20868e+08	2.25163e+08	2.57295e+08	2.38652e+08	2.33402e+08
1	DG(18:0_16:0)+NH4	DG(34:0)+NH4	DG	(18:0_16:0)	(18:0)	(16:0)			614.572	C37 H76 O5 N1	DG(18:0_16:0)+NH4	586564	1.85148e+06	559106	1.06879e+06	677349	1.05631e+06
0	DG(16:0_18:1)+NH4	DG(34:1)+NH4	DG	(16:0_18:1)	(16:0)	(18:1)			612.556	C37 H74 O5 N1	DG(16:0_18:1)+NH4	8.7277e+08	8.82806e+08	9.82063e+08	6.68175e+08	5.39387e+08	5.66164e+08
0	DG(16:0_18:1)+H	DG(34:1)+H	DG	(16:0_18:1)	(16:0)	(18:1)			595.53	C37 H71 O5	DG(16:0_18:1)+H	6.08522e+06	6.69381e+06	8.52968e+06	5.18468e+06	4.4711e+06	2.09206e+06
1	DG(34:1e)+NH4	DG(34:1e)+NH4	DG	(34:1e)	(34:1e)				598.577	C37 H76 O4 N1	DG(34:1e)+NH4	7.47137e+07	6.98651e+07	7.98211e+07	3.30713e+07	3.18896e+07	3.12283e+07
0	DG(16:1_18:1)+NH4	DG(34:2)+NH4	DG	(16:1_18:1)	(16:1)	(18:1)			610.541	C37 H72 O5 N1	DG(16:1_18:1)+NH4	7.58395e+07	1.02888e+08	8.15258e+06	2.53356e+07	1.3931e+07	1.42567e+07
1	DG(16:0_18:2)+NH4	DG(34:2)+NH4	DG	(16:0_18:2)	(16:0)	(18:2)			610.541	C37 H72 O5 N1	DG(16:0_18:2)+NH4	1.831e+06	2.64359e+06	4.41391e+06	6.79734e+06	697597	6.74656e+06
1	DG(34:2e)+NH4	DG(34:2e)+NH4	DG	(34:2e)	(34:2e)				596.561	C37 H74 O4 N1	DG(34:2e)+NH4	2.28272e+06	4.73365e+06	963066	983162	349956	570441
0	DG(34:2e)+H	DG(34:2e)+H	DG	(34:2e)	(34:2e)				579.535	C37 H71 O4	DG(34:2e)+H	8.7088e+06	8.57952e+06	7.15758e+06	1.24584e+07	7.41878e+06	8.90058e+06
0	DG(16:0_18:3)+H	DG(34:3)+H	DG	(16:0_18:3)	(16:0)	(18:3)			591.498	C37 H67 O5	DG(16:0_18:3)+H	1.79283e+07	1.69797e+07	1.81054e+07	6.09346e+07	6.64957e+07	6.17191e+07
0	DG(34:3e)+H	DG(34:3e)+H	DG	(34:3e)	(34:3e)				577.519	C37 H69 O4	DG(34:3e)+H	3.81003e+07	3.11326e+07	3.69842e+07	2.91877e+07	3.21822e+07	3.3372e+07
1	DG(34:3e)+H	DG(34:3e)+H	DG	(34:3e)	(34:3e)				577.519	C37 H69 O4	DG(34:3e)+H	2.75212e+07	2.49012e+07	2.68825e+07	7.14523e+06	1.42035e+07	8.66206e+06
1	DG(34:3e)+H	DG(34:3e)+H	DG	(34:3e)	(34:3e)				577.519	C37 H69 O4	DG(34:3e)+H	2.38087e+06	2.93074e+06	1.9789e+06	2.88968e+06	2.95379e+06	5.64748e+06
0	DG(18:0_17:0)+NH4	DG(35:0)+NH4	DG	(18:0_17:0)	(18:0)	(17:0)			628.587	C38 H78 O5 N1	DG(18:0_17:0)+NH4	4.55699e+06	2.67812e+06	4.12728e+06	6.95124e+06	3.69167e+06	5.28759e+06
0	DG(19:1_16:0)+NH4	DG(35:1)+NH4	DG	(19:1_16:0)	(19:1)	(16:0)			626.572	C38 H76 O5 N1	DG(19:1_16:0)+NH4	2.58177e+06	9.73983e+06	4.12043e+06	1.57163e+06	462370	3.22935e+06
0	DG(18:0_18:0)+NH4	DG(36:0)+NH4	DG	(18:0_18:0)	(18:0)	(18:0)			642.603	C39 H80 O5 N1	DG(18:0_18:0)+NH4	5.94169e+07	4.25449e+07	4.18622e+07	6.40091e+07	5.45947e+07	6.39156e+07
1	DG(18:0_18:0)+NH4	DG(36:0)+NH4	DG	(18:0_18:0)	(18:0)	(18:0)			642.603	C39 H80 O5 N1	DG(18:0_18:0)+NH4	110369	1.18461e+07	1.476e+07	1.59488e+06	2.01408e+07	1.24697e+07
0	DG(18:0_18:1)+NH4	DG(36:1)+NH4	DG	(18:0_18:1)	(18:0)	(18:1)			640.587	C39 H78 O5 N1	DG(18:0_18:1)+NH4	3.47089e+08	3.80317e+08	4.10978e+08	2.13012e+08	2.19803e+08	2.07701e+08
0	DG(36:10)+(CH3CH2)3NH	DG(36:10)+(CH3CH2)3NH	DG	(36:10)	(36:10)				720.544	C45 H72 O5 N2	DG(36:10)+(CH3CH2)3NH	7.72509e+06	3.27722e+06	5.3807e+06	6.44149e+06	8.20727e+06	7.54218e+06
0	DG(18:1_18:1)+NH4	DG(36:2)+NH4	DG	(18:1_18:1)	(18:1)	(18:1)			638.572	C39 H76 O5 N1	DG(18:1_18:1)+NH4	3.6989e+08	4.97308e+08	4.67149e+08	1.4923e+08	1.45868e+08	1.30017e+08
0	DG(36:2e)+NH4	DG(36:2e)+NH4	DG	(36:2e)	(36:2e)				624.593	C39 H78 O4 N1	DG(36:2e)+NH4	9.66239e+06	1.9452e+07	1.86778e+07	2.14275e+06	2.04659e+06	1.14395e+06
1	DG(36:2e)+H	DG(36:2e)+H	DG	(36:2e)	(36:2e)				607.566	C39 H75 O4	DG(36:2e)+H	1.44257e+06	3.3324e+06	3.33637e+06	2.54249e+06	2.32152e+06	5.52881e+06
0	DG(18:1_18:2)+NH4	DG(36:3)+NH4	DG	(18:1_18:2)	(18:1)	(18:2)			636.556	C39 H74 O5 N1	DG(18:1_18:2)+NH4	7.2864e+07	3.6938e+07	1.66719e+07	2.80331e+07	2.69472e+07	1.75861e+07
1	DG(16:0_20:3)+NH4	DG(36:3)+NH4	DG	(16:0_20:3)	(16:0)	(20:3)			636.556	C39 H74 O5 N1	DG(16:0_20:3)+NH4	1.37701e+07	1.76082e+07	1.64259e+07	1.24217e+06	1.28667e+06	1.41556e+06
1	DG(16:0_20:3)+H	DG(36:3)+H	DG	(16:0_20:3)	(16:0)	(20:3)			619.53	C39 H71 O5	DG(16:0_20:3)+H	8.12328e+06	1.21129e+07	9.7777e+06	2.3199e+07	2.33578e+07	2.39538e+07
1	DG(36:3e)+H	DG(36:3e)+H	DG	(36:3e)	(36:3e)				605.55	C39 H73 O4	DG(36:3e)+H	2.57468e+07	5.32702e+06	2.27637e+07	2.70176e+07	2.5395e+07	1.78633e+07
0	DG(36:3e)+H	DG(36:3e)+H	DG	(36:3e)	(36:3e)				605.55	C39 H73 O4	DG(36:3e)+H	1.77935e+07	1.81459e+07	1.54585e+07	1.442e+07	1.31541e+07	1.32064e+07
0	DG(36:3e)+H	DG(36:3e)+H	DG	(36:3e)	(36:3e)				605.55	C39 H73 O4	DG(36:3e)+H	6.77313e+06	8.76383e+06	1.04881e+07	4.45772e+06	4.25017e+06	3.78461e+06
0	DG(36:3e)+H	DG(36:3e)+H	DG	(36:3e)	(36:3e)				605.55	C39 H73 O4	DG(36:3e)+H	3.64066e+06	2.13713e+06	3.60617e+06	6.13928e+06	5.33386e+06	7.14499e+06
0	DG(16:0_20:4)+NH4	DG(36:4)+NH4	DG	(16:0_20:4)	(16:0)	(20:4)			634.541	C39 H72 O5 N1	DG(16:0_20:4)+NH4	2.72135e+07	2.25338e+07	2.93776e+07	3.95414e+07	3.78471e+07	1.10238e+07
1	DG(16:0_20:4)+H	DG(36:4)+H	DG	(16:0_20:4)	(16:0)	(20:4)			617.514	C39 H69 O5	DG(16:0_20:4)+H	3.94216e+07	4.11674e+07	4.43411e+07	6.46627e+07	6.57189e+07	6.22771e+07
0	DG(36:4e)+NH4	DG(36:4e)+NH4	DG	(36:4e)	(36:4e)				620.561	C39 H74 O4 N1	DG(36:4e)+NH4	1.41048e+07	1.4726e+07	1.16211e+07	2.10894e+07	2.3909e+07	2.32408e+07
1	DG(36:5)+H	DG(36:5)+H	DG	(36:5)	(36:5)				615.498	C39 H67 O5	DG(36:5)+H	0	0	0	809727	0	0
1	DG(36:5e)+NH4	DG(36:5e)+NH4	DG	(36:5e)	(36:5e)				618.546	C39 H72 O4 N1	DG(36:5e)+NH4	9.02165e+06	6.57507e+06	7.07154e+06	5.54264e+06	3.33707e+06	5.81364e+06
0	DG(19:1_18:0)+NH4	DG(37:1)+NH4	DG	(19:1_18:0)	(19:1)	(18:0)			654.603	C40 H80 O5 N1	DG(19:1_18:0)+NH4	7.85894e+06	8.59052e+06	8.96391e+06	7.33713e+06	6.21113e+06	7.56174e+06
0	DG(19:1_18:1)+NH4	DG(37:2)+NH4	DG	(19:1_18:1)	(19:1)	(18:1)			652.587	C40 H78 O5 N1	DG(19:1_18:1)+NH4	1.55633e+07	1.35477e+07	1.90269e+07	7.48354e+06	6.93871e+06	5.49573e+06
1	DG(17:0_20:3)+NH4	DG(37:3)+NH4	DG	(17:0_20:3)	(17:0)	(20:3)			650.572	C40 H76 O5 N1	DG(17:0_20:3)+NH4	4.86126e+06	4.85499e+06	5.72883e+06	2.76713e+06	3.49542e+06	2.61319e+06
0	DG(16:0_22:0)+NH4	DG(38:0)+NH4	DG	(16:0_22:0)	(16:0)	(22:0)			670.634	C41 H84 O5 N1	DG(16:0_22:0)+NH4	7.43654e+06	1.09328e+07	9.81019e+06	1.29515e+07	1.06499e+07	1.14375e+07
0	DG(16:0_22:1)+NH4	DG(38:1)+NH4	DG	(16:0_22:1)	(16:0)	(22:1)			668.619	C41 H82 O5 N1	DG(16:0_22:1)+NH4	2.97077e+07	2.82522e+07	2.92059e+07	1.87712e+07	2.25239e+07	1.91115e+07
0	DG(20:1_18:1)+NH4	DG(38:2)+NH4	DG	(20:1_18:1)	(20:1)	(18:1)			666.603	C41 H80 O5 N1	DG(20:1_18:1)+NH4	4.2014e+07	4.54576e+07	4.17405e+07	2.85348e+07	2.81609e+07	3.12518e+07
0	DG(38:2e)+NH4	DG(38:2e)+NH4	DG	(38:2e)	(38:2e)				652.624	C41 H82 O4 N1	DG(38:2e)+NH4	2.22179e+07	2.2271e+07	2.07158e+07	5.97464e+06	4.48553e+06	1.95307e+06
0	DG(18:1_20:2)+NH4	DG(38:3)+NH4	DG	(18:1_20:2)	(18:1)	(20:2)			664.587	C41 H78 O5 N1	DG(18:1_20:2)+NH4	5.91359e+07	4.14126e+07	3.59941e+06	897027	6.09235e+06	1.65158e+07
0	DG(18:0_20:3)+NH4	DG(38:3)+NH4	DG	(18:0_20:3)	(18:0)	(20:3)			664.587	C41 H78 O5 N1	DG(18:0_20:3)+NH4	4.68628e+07	4.1818e+07	4.31675e+07	4.16181e+06	3.26545e+06	4.5104e+06
0	DG(38:3)+NH4	DG(38:3)+NH4	DG	(38:3)	(38:3)				664.587	C41 H78 O5 N1	DG(38:3)+NH4	372133	258309	190829	0	403441	0
1	DG(18:1_20:3)+NH4	DG(38:4)+NH4	DG	(18:1_20:3)	(18:1)	(20:3)			662.572	C41 H76 O5 N1	DG(18:1_20:3)+NH4	1.69505e+06	0	1.34934e+06	1.14703e+06	0	0
0	DG(18:0_20:4)+NH4	DG(38:4)+NH4	DG	(18:0_20:4)	(18:0)	(20:4)			662.572	C41 H76 O5 N1	DG(18:0_20:4)+NH4	9.77175e+07	1.01412e+08	1.10111e+08	7.39766e+07	7.13382e+07	6.80891e+07
1	DG(16:0_22:4)+H	DG(38:4)+H	DG	(16:0_22:4)	(16:0)	(22:4)			645.545	C41 H73 O5	DG(16:0_22:4)+H	9.68584e+06	1.3143e+07	1.48526e+07	1.6611e+07	1.47633e+07	1.62938e+07
0	DG(38:4e)+NH4	DG(38:4e)+NH4	DG	(38:4e)	(38:4e)				648.593	C41 H78 O4 N1	DG(38:4e)+NH4	1.78733e+07	1.83881e+07	1.60962e+07	1.70589e+07	1.727e+07	1.72106e+07
0	DG(18:1_20:4)+NH4	DG(38:5)+NH4	DG	(18:1_20:4)	(18:1)	(20:4)			660.556	C41 H74 O5 N1	DG(18:1_20:4)+NH4	3.62189e+07	3.79982e+07	3.44858e+07	5.00779e+07	3.13049e+07	4.4977e+07
1	DG(16:0_22:5)+NH4	DG(38:5)+NH4	DG	(16:0_22:5)	(16:0)	(22:5)			660.556	C41 H74 O5 N1	DG(16:0_22:5)+NH4	1.41916e+06	4.7913e+06	1.09236e+06	3.21758e+06	6.11581e+06	5.71043e+06
0	DG(18:1_20:4)+H	DG(38:5)+H	DG	(18:1_20:4)	(18:1)	(20:4)			643.53	C41 H71 O5	DG(18:1_20:4)+H	1.16098e+07	1.79814e+07	1.94735e+07	1.44523e+07	1.55372e+07	1.46814e+07
0	DG(38:5e)+NH4	DG(38:5e)+NH4	DG	(38:5e)	(38:5e)				646.577	C41 H76 O4 N1	DG(38:5e)+NH4	4.42734e+07	4.42272e+07	4.71059e+07	5.63254e+07	6.24613e+07	6.01748e+07
0	DG(38:5e)+H	DG(38:5e)+H	DG	(38:5e)	(38:5e)				629.55	C41 H73 O4	DG(38:5e)+H	3.57678e+06	2.9423e+06	2.29607e+06	3.58129e+06	4.61146e+06	3.66902e+06
0	DG(38:5e)+NH4	DG(38:5e)+NH4	DG	(38:5e)	(38:5e)				646.577	C41 H76 O4 N1	DG(38:5e)+NH4	1.4423e+07	1.18485e+07	1.7729e+07	6.64615e+06	7.14974e+06	6.68718e+06
1	DG(16:0_22:6)+NH4	DG(38:6)+NH4	DG	(16:0_22:6)	(16:0)	(22:6)			658.541	C41 H72 O5 N1	DG(16:0_22:6)+NH4	7.82828e+06	6.96712e+06	9.01261e+06	1.22044e+07	1.79163e+07	1.64184e+07
0	DG(38:6e)+NH4	DG(38:6e)+NH4	DG	(38:6e)	(38:6e)				644.561	C41 H74 O4 N1	DG(38:6e)+NH4	1.88949e+07	2.00667e+07	1.69936e+07	2.50275e+07	1.7331e+07	2.27187e+07
1	DG(38:7e)+NH4	DG(38:7e)+NH4	DG	(38:7e)	(38:7e)				642.546	C41 H72 O4 N1	DG(38:7e)+NH4	1.0909e+07	1.04954e+07	7.68838e+06	9.56876e+06	9.06631e+06	7.74105e+06
0	DG(39:1)+NH4	DG(39:1)+NH4	DG	(39:1)	(39:1)				682.634	C42 H84 O5 N1	DG(39:1)+NH4	1.7277e+06	3.13311e+06	2.22454e+06	2.13091e+06	2.47782e+06	1.27463e+06
0	DG(16:0_24:0)+NH4	DG(40:0)+NH4	DG	(16:0_24:0)	(16:0)	(24:0)			698.666	C43 H88 O5 N1	DG(16:0_24:0)+NH4	2.08947e+07	2.11424e+07	2.17866e+07	2.68876e+07	2.51217e+07	2.56705e+07
0	DG(16:0_24:1)+NH4	DG(40:1)+NH4	DG	(16:0_24:1)	(16:0)	(24:1)			696.65	C43 H86 O5 N1	DG(16:0_24:1)+NH4	4.16571e+07	5.22872e+07	4.51259e+07	3.75424e+07	3.45076e+07	3.61318e+07
0	DG(18:1_22:1)+NH4	DG(40:2)+NH4	DG	(18:1_22:1)	(18:1)	(22:1)			694.634	C43 H84 O5 N1	DG(18:1_22:1)+NH4	2.48929e+07	2.39733e+07	2.23147e+07	1.30555e+07	1.16128e+07	1.34424e+07
0	DG(40:2e)+NH4	DG(40:2e)+NH4	DG	(40:2e)	(40:2e)				680.655	C43 H86 O4 N1	DG(40:2e)+NH4	6.66004e+07	6.73895e+07	6.74802e+07	1.37855e+07	1.29678e+07	1.49308e+07
0	DG(18:1_22:2)+NH4	DG(40:3)+NH4	DG	(18:1_22:2)	(18:1)	(22:2)			692.619	C43 H82 O5 N1	DG(18:1_22:2)+NH4	9.94862e+06	1.28784e+07	1.16741e+07	2.55908e+06	9.11432e+06	2.972e+06
0	DG(18:1_22:3)+NH4	DG(40:4)+NH4	DG	(18:1_22:3)	(18:1)	(22:3)			690.603	C43 H80 O5 N1	DG(18:1_22:3)+NH4	1.63392e+07	1.28447e+07	1.5898e+07	1.92508e+07	1.42283e+07	1.42903e+07
0	DG(40:4e)+NH4	DG(40:4e)+NH4	DG	(40:4e)	(40:4e)				676.624	C43 H82 O4 N1	DG(40:4e)+NH4	1.11772e+07	1.06872e+07	2.13462e+07	1.11931e+07	1.0329e+07	1.25044e+07
0	DG(18:0_22:5)+NH4	DG(40:5)+NH4	DG	(18:0_22:5)	(18:0)	(22:5)			688.587	C43 H78 O5 N1	DG(18:0_22:5)+NH4	2.56219e+07	2.7457e+07	2.86416e+07	2.51368e+07	2.25711e+07	2.17713e+07
0	DG(40:5e)+NH4	DG(40:5e)+NH4	DG	(40:5e)	(40:5e)				674.608	C43 H80 O4 N1	DG(40:5e)+NH4	2.15339e+07	1.99909e+07	2.22481e+07	1.33556e+07	1.11728e+07	1.46456e+07
1	DG(18:1_22:5)+NH4	DG(40:6)+NH4	DG	(18:1_22:5)	(18:1)	(22:5)			686.572	C43 H76 O5 N1	DG(18:1_22:5)+NH4	5.99569e+06	6.25302e+06	6.76807e+06	1.92501e+06	8.61824e+06	3.4362e+06
1	DG(18:0_22:6)+NH4	DG(40:6)+NH4	DG	(18:0_22:6)	(18:0)	(22:6)			686.572	C43 H76 O5 N1	DG(18:0_22:6)+NH4	1.22317e+07	1.2282e+07	1.33003e+07	1.58672e+07	1.72399e+07	1.41211e+07
1	DG(18:0_22:6)+H	DG(40:6)+H	DG	(18:0_22:6)	(18:0)	(22:6)			669.545	C43 H73 O5	DG(18:0_22:6)+H	3.39753e+06	2.92945e+06	2.64801e+06	4.10563e+06	5.44205e+06	6.1064e+06
0	DG(40:6e)+NH4	DG(40:6e)+NH4	DG	(40:6e)	(40:6e)				672.593	C43 H78 O4 N1	DG(40:6e)+NH4	4.3084e+06	4.91209e+06	5.97043e+06	3.766e+06	5.06597e+06	3.1727e+06
0	DG(40:6e)+NH4	DG(40:6e)+NH4	DG	(40:6e)	(40:6e)				672.593	C43 H78 O4 N1	DG(40:6e)+NH4	2.75702e+07	2.7832e+07	2.11419e+07	1.58813e+07	1.48237e+07	1.49773e+07
0	DG(20:3_20:4)+H	DG(40:7)+H	DG	(20:3_20:4)	(20:3)	(20:4)			667.53	C43 H71 O5	DG(20:3_20:4)+H	4.28441e+06	4.37507e+06	3.88222e+06	8.05412e+06	9.85113e+06	1.00957e+07
1	DG(40:7e)+NH4	DG(40:7e)+NH4	DG	(40:7e)	(40:7e)				670.577	C43 H76 O4 N1	DG(40:7e)+NH4	4.48226e+06	3.60795e+06	3.47585e+06	4.24239e+06	3.29481e+06	3.76301e+06
0	DG(40:7e)+NH4	DG(40:7e)+NH4	DG	(40:7e)	(40:7e)				670.577	C43 H76 O4 N1	DG(40:7e)+NH4	1.22201e+07	1.364e+07	1.16726e+07	3.35622e+06	4.33287e+06	3.41433e+06
0	DG(25:1_16:0)+NH4	DG(41:1)+NH4	DG	(25:1_16:0)	(25:1)	(16:0)			710.666	C44 H88 O5 N1	DG(25:1_16:0)+NH4	4.95139e+06	5.37984e+06	6.48903e+06	6.85976e+06	5.38648e+06	5.78992e+06
0	DG(26:0_16:0)+NH4	DG(42:0)+NH4	DG	(26:0_16:0)	(26:0)	(16:0)			726.697	C45 H92 O5 N1	DG(26:0_16:0)+NH4	1.79894e+07	2.00445e+07	1.72579e+07	1.92624e+07	1.64334e+07	1.98296e+07
0	DG(26:1_16:0)+NH4	DG(42:1)+NH4	DG	(26:1_16:0)	(26:1)	(16:0)			724.681	C45 H90 O5 N1	DG(26:1_16:0)+NH4	6.57768e+07	6.76038e+07	7.05486e+07	5.0684e+07	4.77683e+07	5.25291e+07
0	DG(42:10)+(CH3CH2)3NH	DG(42:10)+(CH3CH2)3NH	DG	(42:10)	(42:10)				804.637	C51 H84 O5 N2	DG(42:10)+(CH3CH2)3NH	1.34606e+08	1.23342e+08	1.4892e+08	1.44955e+08	1.36007e+08	1.28699e+08
0	DG(18:1_24:1)+NH4	DG(42:2)+NH4	DG	(18:1_24:1)	(18:1)	(24:1)			722.666	C45 H88 O5 N1	DG(18:1_24:1)+NH4	4.37256e+07	4.37135e+07	5.08606e+07	2.79741e+07	2.84458e+07	2.81692e+07
0	DG(18:1_24:2)+NH4	DG(42:3)+NH4	DG	(18:1_24:2)	(18:1)	(24:2)			720.65	C45 H86 O5 N1	DG(18:1_24:2)+NH4	1.0502e+07	9.50086e+06	1.05411e+07	7.51735e+06	6.45265e+06	6.92905e+06
0	DG(42:6e)+NH4	DG(42:6e)+NH4	DG	(42:6e)	(42:6e)				700.624	C45 H82 O4 N1	DG(42:6e)+NH4	6.45748e+06	7.7223e+06	8.05326e+06	3.81208e+06	2.967e+06	3.46367e+06
0	DG(42:8)+(CH3CH2)3NH	DG(42:8)+(CH3CH2)3NH	DG	(42:8)	(42:8)				808.669	C51 H88 O5 N2	DG(42:8)+(CH3CH2)3NH	1.97876e+06	2.97513e+06	2.53089e+06	1.15502e+07	9.17917e+06	1.04897e+07
0	DG(27:1_16:0)+NH4	DG(43:1)+NH4	DG	(27:1_16:0)	(27:1)	(16:0)			738.697	C46 H92 O5 N1	DG(27:1_16:0)+NH4	3.06169e+06	2.57295e+06	2.86501e+06	3.25608e+06	3.08621e+06	3.40276e+06
0	DG(25:1_18:1)+NH4	DG(43:2)+NH4	DG	(25:1_18:1)	(25:1)	(18:1)			736.681	C46 H90 O5 N1	DG(25:1_18:1)+NH4	4.176e+06	4.30218e+06	3.86606e+06	3.58727e+06	3.27607e+06	3.26453e+06
1	DG(26:0_18:0)+NH4	DG(44:0)+NH4	DG	(26:0_18:0)	(26:0)	(18:0)			754.728	C47 H96 O5 N1	DG(26:0_18:0)+NH4	4.50909e+06	5.46468e+06	3.80409e+06	4.99457e+06	3.35012e+06	1.17626e+06
0	DG(28:1_16:0)+NH4	DG(44:1)+NH4	DG	(28:1_16:0)	(28:1)	(16:0)			752.713	C47 H94 O5 N1	DG(28:1_16:0)+NH4	1.01202e+07	2.03145e+07	1.99903e+07	4.67972e+06	1.23477e+07	1.40616e+07
0	DG(26:1_18:1)+NH4	DG(44:2)+NH4	DG	(26:1_18:1)	(26:1)	(18:1)			750.697	C47 H92 O5 N1	DG(26:1_18:1)+NH4	3.02816e+07	3.22173e+07	3.68083e+07	1.90479e+07	1.98687e+07	2.15024e+07
0	DG(26:1_18:2)+NH4	DG(44:3)+NH4	DG	(26:1_18:2)	(26:1)	(18:2)			748.681	C47 H90 O5 N1	DG(26:1_18:2)+NH4	8.81883e+06	9.17371e+06	1.0485e+07	6.17334e+06	5.61277e+06	5.8739e+06
1	DG(44:9)+NH4	DG(44:9)+NH4	DG	(44:9)	(44:9)				736.587	C47 H78 O5 N1	DG(44:9)+NH4	3.48168e+06	1.75318e+06	3.78519e+06	1.87967e+06	1.08218e+06	2.38239e+06
1	DG(28:0_18:1)+NH4	DG(46:1)+NH4	DG	(28:0_18:1)	(28:0)	(18:1)			780.744	C49 H98 O5 N1	DG(28:0_18:1)+NH4	1.23822e+07	1.29515e+07	1.22388e+07	6.93773e+06	7.70841e+06	5.5749e+06
1	DG(28:1_18:1)+NH4	DG(46:2)+NH4	DG	(28:1_18:1)	(28:1)	(18:1)			778.728	C49 H96 O5 N1	DG(28:1_18:1)+NH4	4.22073e+06	2.44258e+06	1.74924e+06	2.16347e+06	835915	684676
0	DG(48:1)+NH4	DG(48:1)+NH4	DG	(48:1)	(48:1)				808.775	C51 H102 O5 N1	DG(48:1)+NH4	6.18418e+07	5.55376e+07	7.45712e+07	3.21366e+07	3.60788e+07	3.0252e+07
1	DG(48:4)+NH4	DG(48:4)+NH4	DG	(48:4)	(48:4)				802.728	C51 H96 O5 N1	DG(48:4)+NH4	0	254857	0	0	0	0
0	DG(49:0)+NH4	DG(49:0)+NH4	DG	(49:0)	(49:0)				824.807	C52 H106 O5 N1	DG(49:0)+NH4	258900	3.74072e+06	4.52315e+06	3.06583e+06	5.07222e+06	1.87588e+06
1	DG(49:1)+NH4	DG(49:1)+NH4	DG	(49:1)	(49:1)				822.791	C52 H104 O5 N1	DG(49:1)+NH4	9.38515e+06	1.03658e+07	7.98379e+06	3.50284e+06	4.8247e+06	2.15592e+06
0	DG(51:0)+NH4	DG(51:0)+NH4	DG	(51:0)	(51:0)				852.838	C54 H110 O5 N1	DG(51:0)+NH4	21.234	2.68546e+06	17.665	1.54782e+06	1.88942e+06	2.58353e+06
0	DG(51:1)+NH4	DG(51:1)+NH4	DG	(51:1)	(51:1)				850.822	C54 H108 O5 N1	DG(51:1)+NH4	1.79556e+07	1.70521e+07	1.55597e+07	1.40589e+06	9.54386e+06	1.04225e+07
1	DG(51:2)+NH4	DG(51:2)+NH4	DG	(51:2)	(51:2)				848.807	C54 H106 O5 N1	DG(51:2)+NH4	1.63518e+07	1.44794e+07	1.14972e+07	7.29139e+06	7.55805e+06	6.53686e+06
0	DG(52:1)+NH4	DG(52:1)+NH4	DG	(52:1)	(52:1)				864.838	C55 H110 O5 N1	DG(52:1)+NH4	1.84395e+08	2.08051e+08	2.02935e+08	6.56864e+07	6.55831e+07	6.04099e+07
0	DG(53:1)+NH4	DG(53:1)+NH4	DG	(53:1)	(53:1)				878.854	C56 H112 O5 N1	DG(53:1)+NH4	4.95418e+06	8.94589e+06	1.30393e+07	3.7441e+06	566288	5.50718e+06
0	DG(53:2)+NH4	DG(53:2)+NH4	DG	(53:2)	(53:2)				876.838	C56 H110 O5 N1	DG(53:2)+NH4	1.32309e+07	1.07847e+07	1.4404e+07	2.87752e+06	6.6231e+06	4.84578e+06
0	DG(55:1)+NH4	DG(55:1)+NH4	DG	(55:1)	(55:1)				906.885	C58 H116 O5 N1	DG(55:1)+NH4	8.7175e+06	8.11306e+06	8.05603e+06	1.32967e+07	1.31782e+07	1.23032e+07
0	DG(55:1)+NH4	DG(55:1)+NH4	DG	(55:1)	(55:1)				906.885	C58 H116 O5 N1	DG(55:1)+NH4	1.51229e+07	1.23119e+07	8.39039e+06	9.58193e+06	9.48802e+06	2.194e+06
0	DG(55:2)+NH4	DG(55:2)+NH4	DG	(55:2)	(55:2)				904.869	C58 H114 O5 N1	DG(55:2)+NH4	6.40689e+06	8.43027e+06	1.49029e+07	5.35335e+06	1.36293e+06	4.67693e+06
0	DG(56:2)+NH4	DG(56:2)+NH4	DG	(56:2)	(56:2)				918.885	C59 H116 O5 N1	DG(56:2)+NH4	613813	1.01458e+06	65905.2	387285	1.6455e+06	869045
0	GM3(d44:2)-H	GM3(d44:2)-H	GM3	(d44:2)	(d44:2)				1289.85	C67 H121 O21 N2	GM3(d44:2)-H	2.42598e+06	3.16391e+06	2.71824e+06	3.70172e+06	2.89149e+06	3.83375e+06
1	Hex1Cer(d18:0_14:0)+H	Hex1Cer(d32:0)+H	Hex1Cer	(d18:0_14:0)	(d18:0)	(14:0)			674.557	C38 H76 O8 N1	Hex1Cer(d18:0_14:0)+H	2.90935e+06	2.44678e+06	2.76069e+06	8.47425e+06	5.99288e+06	7.56776e+06
0	Hex1Cer(d18:1_14:0)+H	Hex1Cer(d32:1)+H	Hex1Cer	(d18:1_14:0)	(d18:1)	(14:0)			672.541	C38 H74 O8 N1	Hex1Cer(d18:1_14:0)+H	2.85477e+07	2.7519e+07	2.67221e+07	9.27189e+06	9.51735e+06	8.92857e+06
0	Hex1Cer(d18:1_14:0)+HCOO	Hex1Cer(d32:1)+HCOO	Hex1Cer	(d18:1_14:0)	(d18:1)	(14:0)			716.532	C39 H74 O10 N1	Hex1Cer(d18:1_14:0)+HCOO	1.1637e+07	1.39467e+07	1.34398e+07	5.57043e+06	5.91556e+06	5.26167e+06
0	Hex1Cer(d17:1_16:0)+H	Hex1Cer(d33:1)+H	Hex1Cer	(d17:1_16:0)	(d17:1)	(16:0)			686.557	C39 H76 O8 N1	Hex1Cer(d17:1_16:0)+H	8.24045e+06	1.05697e+07	1.15076e+07	3.52485e+06	7.43864e+06	7.31043e+06
0	Hex1Cer(d17:1_16:0)+HCOO	Hex1Cer(d33:1)+HCOO	Hex1Cer	(d17:1_16:0)	(d17:1)	(16:0)			730.547	C40 H76 O10 N1	Hex1Cer(d17:1_16:0)+HCOO	4.8063e+06	6.82663e+06	5.54975e+06	3.10711e+06	2.66998e+06	3.39909e+06
0	Hex1Cer(d18:0_16:0)+H	Hex1Cer(d34:0)+H	Hex1Cer	(d18:0_16:0)	(d18:0)	(16:0)			702.588	C40 H80 O8 N1	Hex1Cer(d18:0_16:0)+H	9.8327e+07	1.08289e+08	9.86747e+07	2.58211e+08	2.36447e+08	2.65385e+08
0	Hex1Cer(d18:0_16:0)+HCOO	Hex1Cer(d34:0)+HCOO	Hex1Cer	(d18:0_16:0)	(d18:0)	(16:0)			746.579	C41 H80 O10 N1	Hex1Cer(d18:0_16:0)+HCOO	2.81791e+07	3.14363e+07	2.64679e+07	7.19979e+07	6.30522e+07	7.06972e+07
0	Hex1Cer(d18:1_16:0)+H	Hex1Cer(d34:1)+H	Hex1Cer	(d18:1_16:0)	(d18:1)	(16:0)			700.572	C40 H78 O8 N1	Hex1Cer(d18:1_16:0)+H	7.41416e+08	7.26256e+08	7.55933e+08	4.8746e+08	4.74483e+08	4.57707e+08
0	Hex1Cer(d18:1_16:0)+HCOO	Hex1Cer(d34:1)+HCOO	Hex1Cer	(d18:1_16:0)	(d18:1)	(16:0)			744.563	C41 H78 O10 N1	Hex1Cer(d18:1_16:0)+HCOO	2.27533e+08	2.20452e+08	2.18377e+08	1.1841e+08	1.29149e+08	1.26294e+08
0	Hex1Cer(d18:2_16:0)+H	Hex1Cer(d34:2)+H	Hex1Cer	(d18:2_16:0)	(d18:2)	(16:0)			698.557	C40 H76 O8 N1	Hex1Cer(d18:2_16:0)+H	1.84235e+07	1.74089e+07	1.85776e+07	1.56878e+07	1.45571e+07	1.43022e+07
0	Hex1Cer(d18:2_16:0)+HCOO	Hex1Cer(d34:2)+HCOO	Hex1Cer	(d18:2_16:0)	(d18:2)	(16:0)			742.547	C41 H76 O10 N1	Hex1Cer(d18:2_16:0)+HCOO	8.03644e+06	7.50967e+06	7.40977e+06	7.22372e+06	7.34902e+06	6.97645e+06
1	Hex1Cer(d18:1_17:0)+H	Hex1Cer(d35:1)+H	Hex1Cer	(d18:1_17:0)	(d18:1)	(17:0)			714.588	C41 H80 O8 N1	Hex1Cer(d18:1_17:0)+H	1.13757e+07	9.34603e+06	1.02254e+07	7.75733e+06	9.93594e+06	9.63756e+06
0	Hex1Cer(d36:0)+HCOO	Hex1Cer(d36:0)+HCOO	Hex1Cer	(d36:0)	(d36:0)				774.61	C43 H84 O10 N1	Hex1Cer(d36:0)+HCOO	1.50471e+06	2.34727e+06	2.43741e+06	4.75613e+06	4.09158e+06	4.17352e+06
0	Hex1Cer(d18:1_18:0)+H	Hex1Cer(d36:1)+H	Hex1Cer	(d18:1_18:0)	(d18:1)	(18:0)			728.603	C42 H82 O8 N1	Hex1Cer(d18:1_18:0)+H	3.65785e+07	3.14293e+07	3.91041e+07	2.09191e+07	1.63986e+07	2.00011e+07
0	Hex1Cer(d18:1_18:0)+HCOO	Hex1Cer(d36:1)+HCOO	Hex1Cer	(d18:1_18:0)	(d18:1)	(18:0)			772.594	C43 H82 O10 N1	Hex1Cer(d18:1_18:0)+HCOO	1.06134e+07	1.07905e+07	9.40183e+06	5.78294e+06	6.06514e+06	5.3139e+06
0	Hex1Cer(d38:0)+HCOO	Hex1Cer(d38:0)+HCOO	Hex1Cer	(d38:0)	(d38:0)				802.641	C45 H88 O10 N1	Hex1Cer(d38:0)+HCOO	3.47191e+06	3.63011e+06	4.01309e+06	7.82725e+06	7.70006e+06	7.82195e+06
0	Hex1Cer(d16:1_22:0)+H	Hex1Cer(d38:1)+H	Hex1Cer	(d16:1_22:0)	(d16:1)	(22:0)			756.635	C44 H86 O8 N1	Hex1Cer(d16:1_22:0)+H	3.90103e+07	4.0144e+07	4.4389e+07	1.88846e+07	1.78382e+07	1.76059e+07
0	Hex1Cer(d16:1_22:0)+HCOO	Hex1Cer(d38:1)+HCOO	Hex1Cer	(d16:1_22:0)	(d16:1)	(22:0)			800.626	C45 H86 O10 N1	Hex1Cer(d16:1_22:0)+HCOO	1.20533e+07	1.47242e+07	1.44985e+07	8.86997e+06	7.64403e+06	7.65941e+06
0	Hex1Cer(d38:2)+HCOO	Hex1Cer(d38:2)+HCOO	Hex1Cer	(d38:2)	(d38:2)				798.61	C45 H84 O10 N1	Hex1Cer(d38:2)+HCOO	224286	531494	99045.5	503813	0	901420
1	Hex1Cer(d17:1_22:0)+H	Hex1Cer(d39:1)+H	Hex1Cer	(d17:1_22:0)	(d17:1)	(22:0)			770.65	C45 H88 O8 N1	Hex1Cer(d17:1_22:0)+H	2.14407e+06	2.91975e+06	1.6032e+06	1.93206e+06	868010	357505
1	Hex1Cer(d39:1)+HCOO	Hex1Cer(d39:1)+HCOO	Hex1Cer	(d17:1_22:0)	(d17:1)	(22:0)			814.641	C46 H88 O10 N1	Hex1Cer(d39:1)+HCOO	1.11765e+06	1.50523e+06	1.51044e+06	866797	804483	896260
0	Hex1Cer(d19:0_20:4)+HCOO	Hex1Cer(d39:4)+HCOO	Hex1Cer	(d19:0_20:4)	(d19:0)	(20:4)			808.594	C46 H82 O10 N1	Hex1Cer(d19:0_20:4)+HCOO	1.70792e+06	1.61237e+06	1.84882e+06	276054	284800	549804
0	Hex1Cer(d18:0_22:0)+H	Hex1Cer(d40:0)+H	Hex1Cer	(d18:0_22:0)	(d18:0)	(22:0)			786.682	C46 H92 O8 N1	Hex1Cer(d18:0_22:0)+H	2.94058e+07	3.92732e+07	3.59565e+07	6.95172e+07	5.5581e+07	6.33762e+07
0	Hex1Cer(d40:0)+HCOO	Hex1Cer(d40:0)+HCOO	Hex1Cer	(d18:0_22:0)	(d18:0)	(22:0)			830.673	C47 H92 O10 N1	Hex1Cer(d40:0)+HCOO	1.36762e+07	1.28039e+07	1.25607e+07	2.70466e+07	3.23501e+07	3.12703e+07
0	Hex1Cer(d18:1_22:0)+HCOO	Hex1Cer(d40:1)+HCOO	Hex1Cer	(d18:1_22:0)	(d18:1)	(22:0)			828.657	C47 H90 O10 N1	Hex1Cer(d18:1_22:0)+HCOO	4.72612e+07	4.20463e+07	4.5961e+07	1.9249e+07	2.29831e+07	2.12836e+07
0	Hex1Cer(d18:1_22:0)+H	Hex1Cer(d40:1)+H	Hex1Cer	(d18:1_22:0)	(d18:1)	(22:0)			784.666	C46 H90 O8 N1	Hex1Cer(d18:1_22:0)+H	1.08301e+08	9.15607e+07	1.0937e+08	3.59058e+07	3.57426e+07	3.21814e+07
0	Hex1Cer(d18:1_22:0+O)+H	Hex1Cer(d40:1+O)+H	Hex1Cer	(d18:1_22:0+O)	(d18:1)	(22:0+O)			800.661	C46 H90 O9 N1	Hex1Cer(d18:1_22:0+O)+H	9.73948e+06	1.48995e+07	8.58946e+06	1.17279e+07	1.46296e+07	1.539e+07
0	Hex1Cer(d18:2_22:0)+HCOO	Hex1Cer(d40:2)+HCOO	Hex1Cer	(d18:2_22:0)	(d18:2)	(22:0)			826.641	C47 H88 O10 N1	Hex1Cer(d18:2_22:0)+HCOO	1.56781e+06	2.49645e+06	2.07528e+06	1.87739e+06	1.90763e+06	1.69075e+06
0	Hex1Cer(d41:0)+HCOO	Hex1Cer(d41:0)+HCOO	Hex1Cer	(d41:0)	(d41:0)				844.688	C48 H94 O10 N1	Hex1Cer(d41:0)+HCOO	1.20903e+06	1.35154e+06	973396	4.64429e+06	5.26213e+06	5.35851e+06
0	Hex1Cer(d18:1_23:0)+H	Hex1Cer(d41:1)+H	Hex1Cer	(d18:1_23:0)	(d18:1)	(23:0)			798.682	C47 H92 O8 N1	Hex1Cer(d18:1_23:0)+H	2.27958e+07	2.52052e+07	2.42749e+07	1.1058e+07	1.12047e+07	1.2165e+07
0	Hex1Cer(d18:1_23:0)+HCOO	Hex1Cer(d41:1)+HCOO	Hex1Cer	(d18:1_23:0)	(d18:1)	(23:0)			842.673	C48 H92 O10 N1	Hex1Cer(d18:1_23:0)+HCOO	1.01822e+07	1.00402e+07	9.579e+06	4.8124e+06	4.96762e+06	4.43003e+06
0	Hex1Cer(d41:2)+HCOO	Hex1Cer(d41:2)+HCOO	Hex1Cer	(d41:2)	(d41:2)				840.657	C48 H90 O10 N1	Hex1Cer(d41:2)+HCOO	1.99189e+06	2.28625e+06	3.20282e+06	861786	872390	594569
0	Hex1Cer(d18:0_24:0)+H	Hex1Cer(d42:0)+H	Hex1Cer	(d18:0_24:0)	(d18:0)	(24:0)			814.713	C48 H96 O8 N1	Hex1Cer(d18:0_24:0)+H	1.11042e+08	1.11613e+08	8.07044e+07	1.76086e+08	1.52381e+08	1.6191e+08
0	Hex1Cer(d18:0_24:1)+H	Hex1Cer(d42:1)+H	Hex1Cer	(d18:0_24:1)	(d18:0)	(24:1)			812.697	C48 H94 O8 N1	Hex1Cer(d18:0_24:1)+H	2.91621e+08	2.97208e+08	2.90928e+08	1.13959e+08	9.80702e+07	1.08553e+08
0	Hex1Cer(d18:0_24:1)+HCOO	Hex1Cer(d42:1)+HCOO	Hex1Cer	(d18:0_24:1)	(d18:0)	(24:1)			856.688	C49 H94 O10 N1	Hex1Cer(d18:0_24:1)+HCOO	1.09541e+08	1.27563e+08	1.31782e+08	4.68568e+07	4.45583e+07	4.65185e+07
1	Hex1Cer(d18:1_24:0+O)+H	Hex1Cer(d42:1+O)+H	Hex1Cer	(d18:1_24:0+O)	(d18:1)	(24:0+O)			828.692	C48 H94 O9 N1	Hex1Cer(d18:1_24:0+O)+H	6.66741e+06	1.06048e+07	9.7294e+06	2.14929e+06	1.37086e+07	1.39053e+07
1	Hex1Cer(d42:2)+HCOO	Hex1Cer(d42:2)+HCOO	Hex1Cer	(d42:2)	(d42:2)				854.673	C49 H92 O10 N1	Hex1Cer(d42:2)+HCOO	262995	120150	74928.9	1.94709e+06	1.9699e+06	1.93082e+06
0	Hex1Cer(d18:1_24:1)+H	Hex1Cer(d42:2)+H	Hex1Cer	(d18:1_24:1)	(d18:1)	(24:1)			810.682	C48 H92 O8 N1	Hex1Cer(d18:1_24:1)+H	1.9108e+08	1.7943e+08	1.90664e+08	5.14346e+07	4.48318e+07	5.33099e+07
0	Hex1Cer(d18:1_24:1)+HCOO	Hex1Cer(d42:2)+HCOO	Hex1Cer	(d18:1_24:1)	(d18:1)	(24:1)			854.673	C49 H92 O10 N1	Hex1Cer(d18:1_24:1)+HCOO	6.94797e+07	7.56376e+07	6.96932e+07	3.15717e+07	3.15567e+07	3.57932e+07
0	Hex1Cer(d18:2_24:1)+H	Hex1Cer(d42:3)+H	Hex1Cer	(d18:2_24:1)	(d18:2)	(24:1)			808.666	C48 H90 O8 N1	Hex1Cer(d18:2_24:1)+H	2.09006e+06	1.4904e+06	2.21474e+06	5.26053e+06	5.65916e+06	577184
0	Hex1Cer(d18:2_24:1)+HCOO	Hex1Cer(d42:3)+HCOO	Hex1Cer	(d18:2_24:1)	(d18:2)	(24:1)			852.657	C49 H90 O10 N1	Hex1Cer(d18:2_24:1)+HCOO	1.01503e+06	741982	1.68269e+06	1.51125e+06	474676	431235
0	Hex1Cer(d18:1_25:0)+H	Hex1Cer(d43:1)+H	Hex1Cer	(d18:1_25:0)	(d18:1)	(25:0)			826.713	C49 H96 O8 N1	Hex1Cer(d18:1_25:0)+H	1.42057e+07	1.2613e+07	1.55998e+07	5.78784e+06	4.8857e+06	4.69299e+06
0	Hex1Cer(d18:1_25:0)+HCOO	Hex1Cer(d43:1)+HCOO	Hex1Cer	(d18:1_25:0)	(d18:1)	(25:0)			870.704	C50 H96 O10 N1	Hex1Cer(d18:1_25:0)+HCOO	3.30242e+06	4.37637e+06	3.77703e+06	1.47744e+06	1.89683e+06	1.84893e+06
0	Hex1Cer(d18:1_25:1)+HCOO	Hex1Cer(d43:2)+HCOO	Hex1Cer	(d18:1_25:1)	(d18:1)	(25:1)			868.688	C50 H94 O10 N1	Hex1Cer(d18:1_25:1)+HCOO	3.41197e+06	4.0237e+06	3.98736e+06	1.55499e+06	1.84192e+06	1.81792e+06
0	Hex1Cer(d23:0_20:4)+HCOO	Hex1Cer(d43:4)+HCOO	Hex1Cer	(d23:0_20:4)	(d23:0)	(20:4)			864.657	C50 H90 O10 N1	Hex1Cer(d23:0_20:4)+HCOO	2.00023e+06	1.98442e+06	1.86653e+06	889763	992761	968787
0	Hex1Cer(d18:0_26:1)+H	Hex1Cer(d44:1)+H	Hex1Cer	(d18:0_26:1)	(d18:0)	(26:1)			840.729	C50 H98 O8 N1	Hex1Cer(d18:0_26:1)+H	2.36737e+07	2.43659e+07	2.76776e+07	3.53363e+06	3.78041e+06	3.86845e+06
0	Hex1Cer(d44:1)+HCOO	Hex1Cer(d44:1)+HCOO	Hex1Cer	(d18:0_26:1)	(d18:0)	(26:1)			884.72	C51 H98 O10 N1	Hex1Cer(d44:1)+HCOO	7.38501e+06	7.86703e+06	8.20616e+06	2.30947e+06	2.35704e+06	3.09823e+06
0	Hex1Cer(d18:1_26:1)+H	Hex1Cer(d44:2)+H	Hex1Cer	(d18:1_26:1)	(d18:1)	(26:1)			838.713	C50 H96 O8 N1	Hex1Cer(d18:1_26:1)+H	2.03569e+07	2.17491e+07	2.34024e+07	5.576e+06	5.95856e+06	4.09356e+06
0	Hex1Cer(d18:1_26:1)+HCOO	Hex1Cer(d44:2)+HCOO	Hex1Cer	(d18:1_26:1)	(d18:1)	(26:1)			882.704	C51 H96 O10 N1	Hex1Cer(d18:1_26:1)+HCOO	1.15411e+07	9.94151e+06	1.02673e+07	3.82003e+06	4.33243e+06	4.12189e+06
0	Hex1Cer(d44:3)+HCOO	Hex1Cer(d44:3)+HCOO	Hex1Cer	(d44:3)	(d44:3)				880.688	C51 H94 O10 N1	Hex1Cer(d44:3)+HCOO	1.9794e+06	1.84829e+06	2.24168e+06	775620	1.14164e+06	959466
0	Hex1Cer(m22:0_20:4)+HCOO	Hex1Cer(m42:4)+HCOO	Hex1Cer	(m22:0_20:4)	(m22:0)	(20:4)			834.646	C49 H88 O9 N1	Hex1Cer(m22:0_20:4)+HCOO	9.73426e+06	8.34268e+06	8.30493e+06	2.42646e+06	1.84146e+06	1.96069e+06
0	Hex1Cer(m22:1_20:4)+HCOO	Hex1Cer(m42:5)+HCOO	Hex1Cer	(m22:1_20:4)	(m22:1)	(20:4)			832.631	C49 H86 O9 N1	Hex1Cer(m22:1_20:4)+HCOO	6.84381e+07	6.18629e+07	6.58654e+07	2.62678e+07	2.56711e+07	2.88847e+07
0	Hex1Cer(m21:1_22:5)+HCOO	Hex1Cer(m43:6)+HCOO	Hex1Cer	(m21:1_22:5)	(m21:1)	(22:5)			844.631	C50 H86 O9 N1	Hex1Cer(m21:1_22:5)+HCOO	5.58277e+06	7.16683e+06	1.56105e+06	802358	1.8715e+06	942439
0	Hex1Cer(m44:4)+CH3COO	Hex1Cer(m44:4)+CH3COO	Hex1Cer	(m44:4)	(m44:4)				876.693	C52 H94 O9 N1	Hex1Cer(m44:4)+CH3COO	1.37724e+06	1.37901e+06	1.31868e+06	925961	821004	1.12769e+06
0	Hex1Cer(m22:1_22:5)+HCOO	Hex1Cer(m44:6)+HCOO	Hex1Cer	(m22:1_22:5)	(m22:1)	(22:5)			858.646	C51 H88 O9 N1	Hex1Cer(m22:1_22:5)+HCOO	3.02978e+06	3.8346e+06	2.0399e+06	845713	1.26971e+06	1.55957e+06
0	Hex1Cer(t18:0_14:0)+H-H2O	Hex1Cer(t32:0)+H-H2O	Hex1Cer	(t18:0_14:0)	(t18:0)	(14:0)			672.541	C38 H74 O8 N1	Hex1Cer(t18:0_14:0)+H-H2O	2.85468e+07	2.75214e+07	2.6725e+07	9.27084e+06	9.51818e+06	8.92649e+06
0	Hex1Cer(t18:0_16:0)+H-H2O	Hex1Cer(t34:0)+H-H2O	Hex1Cer	(t18:0_16:0)	(t18:0)	(16:0)			700.572	C40 H78 O8 N1	Hex1Cer(t18:0_16:0)+H-H2O	7.41435e+08	7.2626e+08	7.5592e+08	4.87453e+08	4.74487e+08	4.57726e+08
0	Hex1Cer(t18:1_16:0)+H-H2O	Hex1Cer(t34:1)+H-H2O	Hex1Cer	(t18:1_16:0)	(t18:1)	(16:0)			698.557	C40 H76 O8 N1	Hex1Cer(t18:1_16:0)+H-H2O	1.84995e+07	1.7444e+07	2.2649e+07	1.56885e+07	1.45507e+07	1.43544e+07
0	Hex1Cer(t18:0_18:0)+H-H2O	Hex1Cer(t36:0)+H-H2O	Hex1Cer	(t18:0_18:0)	(t18:0)	(18:0)			728.603	C42 H82 O8 N1	Hex1Cer(t18:0_18:0)+H-H2O	3.6576e+07	3.1426e+07	3.91041e+07	2.09176e+07	1.63986e+07	2.00003e+07
0	Hex1Cer(t16:0_20:4)+HCOO	Hex1Cer(t36:4)+HCOO	Hex1Cer	(t16:0_20:4)	(t16:0)	(20:4)			782.542	C43 H76 O11 N1	Hex1Cer(t16:0_20:4)+HCOO	1.01896e+06	876911	993755	589501	401785	209470
0	Hex1Cer(t17:1_20:4)+HCOO	Hex1Cer(t37:5)+HCOO	Hex1Cer	(t17:1_20:4)	(t17:1)	(20:4)			794.542	C44 H76 O11 N1	Hex1Cer(t17:1_20:4)+HCOO	2.98524e+06	7.05271e+06	2.94451e+06	5.40739e+06	4.35639e+06	6.81682e+06
0	Hex1Cer(t18:0_20:0)+H-H2O	Hex1Cer(t38:0)+H-H2O	Hex1Cer	(t18:0_20:0)	(t18:0)	(20:0)			756.635	C44 H86 O8 N1	Hex1Cer(t18:0_20:0)+H-H2O	3.90107e+07	4.01439e+07	4.4391e+07	1.88853e+07	1.78391e+07	1.76009e+07
1	Hex1Cer(t18:0_20:4)+CH3COO	Hex1Cer(t38:4)+CH3COO	Hex1Cer	(t18:0_20:4)	(t18:0)	(20:4)			824.589	C46 H82 O11 N1	Hex1Cer(t18:0_20:4)+CH3COO	258708	2598.59	0	143782	594089	218102
0	Hex1Cer(t18:0_20:4)-H	Hex1Cer(t38:4)-H	Hex1Cer	(t18:0_20:4)	(t18:0)	(20:4)			764.568	C44 H78 O9 N1	Hex1Cer(t18:0_20:4)-H	8.44934e+06	6.37531e+06	6.14144e+06	4.83841e+06	5.47379e+06	5.00122e+06
1	Hex1Cer(t16:0_22:5)-H	Hex1Cer(t38:5)-H	Hex1Cer	(t16:0_22:5)	(t16:0)	(22:5)			762.553	C44 H76 O9 N1	Hex1Cer(t16:0_22:5)-H	2.19789e+06	3.41408e+06	779906	4.17771e+06	1.27266e+07	9.33169e+06
0	Hex1Cer(t16:0_22:6)-H	Hex1Cer(t38:6)-H	Hex1Cer	(t16:0_22:6)	(t16:0)	(22:6)			760.537	C44 H74 O9 N1	Hex1Cer(t16:0_22:6)-H	6.3411e+06	7.90859e+06	5.90581e+06	1.75993e+07	1.73243e+07	1.93436e+07
1	Hex1Cer(t16:1_22:6)-H	Hex1Cer(t38:7)-H	Hex1Cer	(t16:1_22:6)	(t16:1)	(22:6)			758.521	C44 H72 O9 N1	Hex1Cer(t16:1_22:6)-H	831347	743752	289041	2.04134e+06	963969	1.63962e+06
1	Hex1Cer(t17:0_22:0)+H-H2O	Hex1Cer(t39:0)+H-H2O	Hex1Cer	(t17:0_22:0)	(t17:0)	(22:0)			770.65	C45 H88 O8 N1	Hex1Cer(t17:0_22:0)+H-H2O	2.14407e+06	2.91975e+06	1.6032e+06	1.93206e+06	868010	357505
0	Hex1Cer(t17:0_22:4)-H	Hex1Cer(t39:4)-H	Hex1Cer	(t17:0_22:4)	(t17:0)	(22:4)			778.584	C45 H80 O9 N1	Hex1Cer(t17:0_22:4)-H	8.665e+07	9.26511e+07	1.00817e+08	4.82328e+07	5.21688e+07	5.47535e+07
0	Hex1Cer(t18:0_22:0)+H-H2O	Hex1Cer(t40:0)+H-H2O	Hex1Cer	(t18:0_22:0)	(t18:0)	(22:0)			784.666	C46 H90 O8 N1	Hex1Cer(t18:0_22:0)+H-H2O	1.08301e+08	9.15678e+07	1.09363e+08	3.59058e+07	3.57426e+07	3.21855e+07
0	Hex1Cer(t40:0)+CH3COO	Hex1Cer(t40:0)+CH3COO	Hex1Cer	(t18:0_22:0)	(t18:0)	(22:0)			860.683	C48 H94 O11 N1	Hex1Cer(t40:0)+CH3COO	4.81925e+07	3.88139e+07	4.83106e+07	1.37986e+08	1.54053e+08	1.61286e+08
0	Hex1Cer(t18:0_23:0)+H-H2O	Hex1Cer(t41:0)+H-H2O	Hex1Cer	(t18:0_23:0)	(t18:0)	(23:0)			798.682	C47 H92 O8 N1	Hex1Cer(t18:0_23:0)+H-H2O	2.27931e+07	2.52327e+07	2.42674e+07	1.34864e+07	1.31158e+07	1.41404e+07
0	Hex1Cer(t18:0_24:0)+HCOO	Hex1Cer(t42:0)+HCOO	Hex1Cer	(t18:0_24:0)	(t18:0)	(24:0)			874.699	C49 H96 O11 N1	Hex1Cer(t18:0_24:0)+HCOO	6.88216e+07	6.82181e+07	6.53956e+07	2.41243e+07	2.5133e+07	2.54823e+07
0	Hex1Cer(t18:0_24:0)+H-H2O	Hex1Cer(t42:0)+H-H2O	Hex1Cer	(t18:0_24:0)	(t18:0)	(24:0)			812.697	C48 H94 O8 N1	Hex1Cer(t18:0_24:0)+H-H2O	2.9561e+08	2.95424e+08	2.90979e+08	1.13976e+08	9.86071e+07	1.06911e+08
0	Hex1Cer(t18:0_24:1)+HCOO	Hex1Cer(t42:1)+HCOO	Hex1Cer	(t18:0_24:1)	(t18:0)	(24:1)			872.683	C49 H94 O11 N1	Hex1Cer(t18:0_24:1)+HCOO	3.88392e+06	3.73554e+06	3.58231e+06	2.00102e+06	1.81945e+06	2.1514e+06
0	Hex1Cer(t18:0_24:1)+H-H2O	Hex1Cer(t42:1)+H-H2O	Hex1Cer	(t18:0_24:1)	(t18:0)	(24:1)			810.682	C48 H92 O8 N1	Hex1Cer(t18:0_24:1)+H-H2O	1.9108e+08	1.7943e+08	1.90664e+08	5.14346e+07	4.48318e+07	5.33099e+07
0	Hex1Cer(t42:3)+H-H2O	Hex1Cer(t42:3)+H-H2O	Hex1Cer	(t42:3)	(t42:3)				806.65	C48 H88 O8 N1	Hex1Cer(t42:3)+H-H2O	7.14878e+06	7.07178e+06	9.90522e+06	6.59843e+06	4.14477e+06	4.16769e+06
0	Hex1Cer(t20:0_22:5)+HCOO	Hex1Cer(t42:5)+HCOO	Hex1Cer	(t20:0_22:5)	(t20:0)	(22:5)			864.621	C49 H86 O11 N1	Hex1Cer(t20:0_22:5)+HCOO	8.50874e+06	1.11299e+07	8.97861e+06	8.87676e+06	8.33549e+06	8.33025e+06
0	Hex1Cer(t18:0_25:0)+H-H2O	Hex1Cer(t43:0)+H-H2O	Hex1Cer	(t18:0_25:0)	(t18:0)	(25:0)			826.713	C49 H96 O8 N1	Hex1Cer(t18:0_25:0)+H-H2O	1.42057e+07	1.2613e+07	1.55998e+07	5.78784e+06	4.8857e+06	4.69299e+06
0	Hex1Cer(t43:2)+CH3COO	Hex1Cer(t43:2)+CH3COO	Hex1Cer	(t43:2)	(t43:2)				898.699	C51 H96 O11 N1	Hex1Cer(t43:2)+CH3COO	2.67222e+06	3.2926e+06	3.39851e+06	3.43638e+06	3.5783e+06	2.781e+06
0	Hex1Cer(t18:0_26:0)+H-H2O	Hex1Cer(t44:0)+H-H2O	Hex1Cer	(t18:0_26:0)	(t18:0)	(26:0)			840.729	C50 H98 O8 N1	Hex1Cer(t18:0_26:0)+H-H2O	2.48311e+07	2.52827e+07	2.82461e+07	3.57217e+06	4.54894e+06	4.68803e+06
0	Hex1Cer(t18:0_26:1)+H-H2O	Hex1Cer(t44:1)+H-H2O	Hex1Cer	(t18:0_26:1)	(t18:0)	(26:1)			838.713	C50 H96 O8 N1	Hex1Cer(t18:0_26:1)+H-H2O	2.03569e+07	2.17491e+07	2.34024e+07	5.576e+06	5.95856e+06	4.09356e+06
0	Hex1Cer(t44:4)+H-H2O	Hex1Cer(t44:4)+H-H2O	Hex1Cer	(t44:4)	(t44:4)				832.666	C50 H90 O8 N1	Hex1Cer(t44:4)+H-H2O	1.97558e+07	2.67979e+07	2.83142e+07	2.57611e+07	2.49471e+07	1.95263e+07
0	Hex1Cer(t44:5)+H-H2O	Hex1Cer(t44:5)+H-H2O	Hex1Cer	(t44:5)	(t44:5)				830.65	C50 H88 O8 N1	Hex1Cer(t44:5)+H-H2O	3.76941e+07	3.07056e+07	1.43996e+07	2.55334e+07	2.31366e+07	2.4643e+07
0	Hex2Cer(d18:1_14:0)+H	Hex2Cer(d32:1)+H	Hex2Cer	(d18:1_14:0)	(d18:1)	(14:0)			834.594	C44 H84 O13 N1	Hex2Cer(d18:1_14:0)+H	1.70818e+07	9.32934e+06	1.00316e+07	1.02165e+06	1.10648e+06	2.99018e+06
0	Hex2Cer(d32:1)+HCOO	Hex2Cer(d32:1)+HCOO	Hex2Cer	(d18:1_14:0)	(d18:1)	(14:0)			878.585	C45 H84 O15 N1	Hex2Cer(d32:1)+HCOO	2.86014e+06	2.86746e+06	3.17026e+06	362549	652011	766926
0	Hex2Cer(d17:1_16:0)+H	Hex2Cer(d33:1)+H	Hex2Cer	(d17:1_16:0)	(d17:1)	(16:0)			848.609	C45 H86 O13 N1	Hex2Cer(d17:1_16:0)+H	997065	2.23391e+06	2.18134e+06	0	720420	0
0	Hex2Cer(d33:1)+HCOO	Hex2Cer(d33:1)+HCOO	Hex2Cer	(d17:1_16:0)	(d17:1)	(16:0)			892.6	C46 H86 O15 N1	Hex2Cer(d33:1)+HCOO	917762	416637	887959	0	244189	0
1	Hex2Cer(d18:0_16:0)+H	Hex2Cer(d34:0)+H	Hex2Cer	(d18:0_16:0)	(d18:0)	(16:0)			864.641	C46 H90 O13 N1	Hex2Cer(d18:0_16:0)+H	1.449e+07	1.29879e+06	6.75711e+06	2.55657e+06	4.39685e+06	2.90202e+06
1	Hex2Cer(d34:0)+HCOO	Hex2Cer(d34:0)+HCOO	Hex2Cer	(d18:0_16:0)	(d18:0)	(16:0)			908.632	C47 H90 O15 N1	Hex2Cer(d34:0)+HCOO	5.83796e+06	4.73602e+06	4.97538e+06	830492	576854	635339
0	Hex2Cer(d18:1_16:0)+H	Hex2Cer(d34:1)+H	Hex2Cer	(d18:1_16:0)	(d18:1)	(16:0)			862.625	C46 H88 O13 N1	Hex2Cer(d18:1_16:0)+H	6.12344e+07	7.63609e+07	5.80899e+07	3.03823e+07	1.16242e+07	9.37972e+06
0	Hex2Cer(d18:1_16:0)+HCOO	Hex2Cer(d34:1)+HCOO	Hex2Cer	(d18:1_16:0)	(d18:1)	(16:0)			906.616	C47 H88 O15 N1	Hex2Cer(d18:1_16:0)+HCOO	2.71488e+07	2.51289e+07	3.05677e+07	7.69294e+06	7.67914e+06	4.92471e+06
1	Hex2Cer(d18:2_16:0)+H	Hex2Cer(d34:2)+H	Hex2Cer	(d18:2_16:0)	(d18:2)	(16:0)			860.609	C46 H86 O13 N1	Hex2Cer(d18:2_16:0)+H	2.29616e+06	836541	1.99326e+06	309271	569251	740724
1	Hex2Cer(d18:2_16:0)+HCOO	Hex2Cer(d34:2)+HCOO	Hex2Cer	(d18:2_16:0)	(d18:2)	(16:0)			904.6	C47 H86 O15 N1	Hex2Cer(d18:2_16:0)+HCOO	1.32141e+06	2.67554e+06	1.39435e+06	269475	210184	617106
1	Hex2Cer(d18:1_17:0)+H	Hex2Cer(d35:1)+H	Hex2Cer	(d18:1_17:0)	(d18:1)	(17:0)			876.641	C47 H90 O13 N1	Hex2Cer(d18:1_17:0)+H	0	0	0	0	0	0
1	Hex2Cer(d35:1)+HCOO	Hex2Cer(d35:1)+HCOO	Hex2Cer	(d18:1_17:0)	(d18:1)	(17:0)			920.632	C48 H90 O15 N1	Hex2Cer(d35:1)+HCOO	142227	152332	368187	0	0	0
1	Hex2Cer(d18:0_18:0)+H	Hex2Cer(d36:0)+H	Hex2Cer	(d18:0_18:0)	(d18:0)	(18:0)			892.672	C48 H94 O13 N1	Hex2Cer(d18:0_18:0)+H	760487	3.22509e+06	873512	1.29568e+07	1.73285e+06	5.40441e+06
1	Hex2Cer(d36:0)+HCOO	Hex2Cer(d36:0)+HCOO	Hex2Cer	(d18:0_18:0)	(d18:0)	(18:0)			936.663	C49 H94 O15 N1	Hex2Cer(d36:0)+HCOO	196846	127063	123768	0	0	0
1	Hex2Cer(d18:1_18:0)+H	Hex2Cer(d36:1)+H	Hex2Cer	(d18:1_18:0)	(d18:1)	(18:0)			890.656	C48 H92 O13 N1	Hex2Cer(d18:1_18:0)+H	8.62373e+06	6.61974e+06	6.32825e+06	2.81127e+06	2.98121e+06	1.28865e+06
1	Hex2Cer(d18:1_18:0)+HCOO	Hex2Cer(d36:1)+HCOO	Hex2Cer	(d18:1_18:0)	(d18:1)	(18:0)			934.647	C49 H92 O15 N1	Hex2Cer(d18:1_18:0)+HCOO	1.90053e+06	1.88256e+06	2.12956e+06	3.94065	245779	2.24235
1	Hex2Cer(d16:0_20:4)+HCOO	Hex2Cer(d36:4)+HCOO	Hex2Cer	(d16:0_20:4)	(d16:0)	(20:4)			928.6	C49 H86 O15 N1	Hex2Cer(d16:0_20:4)+HCOO	0	0.162	0	0	0	0
1	Hex2Cer(d18:0_20:0)+H	Hex2Cer(d38:0)+H	Hex2Cer	(d18:0_20:0)	(d18:0)	(20:0)			920.703	C50 H98 O13 N1	Hex2Cer(d18:0_20:0)+H	4.22857e+06	5.32935e+06	3.30814e+06	652298	2.11302e+06	1.48848e+06
1	Hex2Cer(d38:0)+HCOO	Hex2Cer(d38:0)+HCOO	Hex2Cer	(d18:0_20:0)	(d18:0)	(20:0)			964.694	C51 H98 O15 N1	Hex2Cer(d38:0)+HCOO	987106	405805	848681	314951	895215	788747
0	Hex2Cer(d18:1_20:0)+H	Hex2Cer(d38:1)+H	Hex2Cer	(d18:1_20:0)	(d18:1)	(20:0)			918.688	C50 H96 O13 N1	Hex2Cer(d18:1_20:0)+H	5.85074e+06	7.6594e+06	8.79308e+06	2.16756e+06	1.97889e+06	1.69501e+06
0	Hex2Cer(d18:1_20:0)+HCOO	Hex2Cer(d38:1)+HCOO	Hex2Cer	(d18:1_20:0)	(d18:1)	(20:0)			962.679	C51 H96 O15 N1	Hex2Cer(d18:1_20:0)+HCOO	2.27721e+06	2.17739e+06	2.55337e+06	252437	127343	226815
0	Hex2Cer(d39:1)+HCOO	Hex2Cer(d39:1)+HCOO	Hex2Cer	(d39:1)	(d39:1)				976.694	C52 H98 O15 N1	Hex2Cer(d39:1)+HCOO	234729	209093	0	0	0	0
0	Hex2Cer(d18:0_22:0)+H	Hex2Cer(d40:0)+H	Hex2Cer	(d18:0_22:0)	(d18:0)	(22:0)			948.735	C52 H102 O13 N1	Hex2Cer(d18:0_22:0)+H	6.87348e+06	7.04713e+06	6.80379e+06	6.06874e+06	4.52515e+06	4.00474e+06
0	Hex2Cer(d40:0)+HCOO	Hex2Cer(d40:0)+HCOO	Hex2Cer	(d18:0_22:0)	(d18:0)	(22:0)			992.725	C53 H102 O15 N1	Hex2Cer(d40:0)+HCOO	2.90486e+06	2.6686e+06	2.85415e+06	2.67862e+06	1.5923e+06	3.12092e+06
0	Hex2Cer(d18:1_22:0)+H	Hex2Cer(d40:1)+H	Hex2Cer	(d18:1_22:0)	(d18:1)	(22:0)			946.719	C52 H100 O13 N1	Hex2Cer(d18:1_22:0)+H	1.90788e+07	1.72258e+07	1.82944e+07	4.29936e+06	2.78293e+06	3.84788e+06
0	Hex2Cer(d18:1_22:0)+HCOO	Hex2Cer(d40:1)+HCOO	Hex2Cer	(d18:1_22:0)	(d18:1)	(22:0)			990.71	C53 H100 O15 N1	Hex2Cer(d18:1_22:0)+HCOO	6.21528e+06	7.54677e+06	5.76351e+06	2.34125e+06	2.00057e+06	2.4115e+06
1	Hex2Cer(d18:2_22:0)+H	Hex2Cer(d40:2)+H	Hex2Cer	(d18:2_22:0)	(d18:2)	(22:0)			944.703	C52 H98 O13 N1	Hex2Cer(d18:2_22:0)+H	539242	861129	8.858	203239	657623	856854
0	Hex2Cer(d18:1_23:0)+H	Hex2Cer(d41:1)+H	Hex2Cer	(d18:1_23:0)	(d18:1)	(23:0)			960.735	C53 H102 O13 N1	Hex2Cer(d18:1_23:0)+H	1.81992e+06	3.38499e+06	2.88156e+06	0	550425	556792
0	Hex2Cer(d18:1_23:0)+HCOO	Hex2Cer(d41:1)+HCOO	Hex2Cer	(d18:1_23:0)	(d18:1)	(23:0)			1004.73	C54 H102 O15 N1	Hex2Cer(d18:1_23:0)+HCOO	1.22294e+06	1.24199e+06	1.46651e+06	632730	495760	608602
0	Hex2Cer(d18:1_23:1)+H	Hex2Cer(d41:2)+H	Hex2Cer	(d18:1_23:1)	(d18:1)	(23:1)			958.719	C53 H100 O13 N1	Hex2Cer(d18:1_23:1)+H	616866	0	0	0	0	0
0	Hex2Cer(d18:1_23:1)+HCOO	Hex2Cer(d41:2)+HCOO	Hex2Cer	(d18:1_23:1)	(d18:1)	(23:1)			1002.71	C54 H100 O15 N1	Hex2Cer(d18:1_23:1)+HCOO	355645	404500	420791	120589	0	0
0	Hex2Cer(d18:0_24:0)+H	Hex2Cer(d42:0)+H	Hex2Cer	(d18:0_24:0)	(d18:0)	(24:0)			976.766	C54 H106 O13 N1	Hex2Cer(d18:0_24:0)+H	1.52257e+07	1.53037e+07	1.36916e+07	1.75762e+07	1.61418e+07	1.62374e+07
1	Hex2Cer(d18:0_24:1)+H	Hex2Cer(d42:1)+H	Hex2Cer	(d18:0_24:1)	(d18:0)	(24:1)			974.75	C54 H104 O13 N1	Hex2Cer(d18:0_24:1)+H	6.35643e+06	5.50773e+06	6.89855e+06	3.52534e+06	2.00898e+06	5.24184e+06
1	Hex2Cer(d18:0_24:1)+HCOO	Hex2Cer(d42:1)+HCOO	Hex2Cer	(d18:0_24:1)	(d18:0)	(24:1)			1018.74	C55 H104 O15 N1	Hex2Cer(d18:0_24:1)+HCOO	2.66498e+06	2.67085e+06	3.00182e+06	6.90037e+06	3.54605e+06	3.13674e+06
0	Hex2Cer(d18:1_24:0)+H	Hex2Cer(d42:1)+H	Hex2Cer	(d18:1_24:0)	(d18:1)	(24:0)			974.75	C54 H104 O13 N1	Hex2Cer(d18:1_24:0)+H	4.62538e+07	5.3039e+07	5.15665e+07	1.97102e+07	1.63569e+07	1.83276e+07
0	Hex2Cer(d18:1_24:0)+HCOO	Hex2Cer(d42:1)+HCOO	Hex2Cer	(d18:1_24:0)	(d18:1)	(24:0)			1018.74	C55 H104 O15 N1	Hex2Cer(d18:1_24:0)+HCOO	1.78653e+07	1.75248e+07	1.6516e+07	8.26793e+06	7.48585e+06	6.38502e+06
0	Hex2Cer(d42:1)+H-H2O	Hex2Cer(d42:1)+H-H2O	Hex2Cer	(d18:1_24:0)	(d18:1)	(24:0)			956.74	C54 H102 O12 N1	Hex2Cer(d42:1)+H-H2O	1.14732e+06	381696	596726	568058	0	0
0	Hex2Cer(d18:1_24:1)+H	Hex2Cer(d42:2)+H	Hex2Cer	(d18:1_24:1)	(d18:1)	(24:1)			972.735	C54 H102 O13 N1	Hex2Cer(d18:1_24:1)+H	3.70052e+07	4.27771e+07	4.56448e+07	1.62828e+06	1.84027e+07	1.56775e+07
0	Hex2Cer(d18:1_24:1)+HCOO	Hex2Cer(d42:2)+HCOO	Hex2Cer	(d18:1_24:1)	(d18:1)	(24:1)			1016.73	C55 H102 O15 N1	Hex2Cer(d18:1_24:1)+HCOO	1.64096e+07	1.88616e+07	1.76148e+07	1.01396e+07	9.04874e+06	8.73961e+06
0	Hex2Cer(d42:2)+H-H2O	Hex2Cer(d42:2)+H-H2O	Hex2Cer	(d18:1_24:1)	(d18:1)	(24:1)			954.724	C54 H100 O12 N1	Hex2Cer(d42:2)+H-H2O	0	0	0	0	0	0
1	Hex2Cer(d18:2_24:1)+H	Hex2Cer(d42:3)+H	Hex2Cer	(d18:2_24:1)	(d18:2)	(24:1)			970.719	C54 H100 O13 N1	Hex2Cer(d18:2_24:1)+H	0	0	0	574396	1.88375e+06	0.2457
1	Hex2Cer(d42:3)+HCOO	Hex2Cer(d42:3)+HCOO	Hex2Cer	(d18:2_24:1)	(d18:2)	(24:1)			1014.71	C55 H100 O15 N1	Hex2Cer(d42:3)+HCOO	278053	0	253184	527220	350850	806142
0	Hex2Cer(d18:1_25:0)+H	Hex2Cer(d43:1)+H	Hex2Cer	(d18:1_25:0)	(d18:1)	(25:0)			988.766	C55 H106 O13 N1	Hex2Cer(d18:1_25:0)+H	2.42992e+06	1.12381e+06	2.10445e+06	451699	837203	0
0	Hex2Cer(d18:1_25:0)+HCOO	Hex2Cer(d43:1)+HCOO	Hex2Cer	(d18:1_25:0)	(d18:1)	(25:0)			1032.76	C56 H106 O15 N1	Hex2Cer(d18:1_25:0)+HCOO	390647	441107	442416	200083	294576	139838
0	Hex2Cer(d18:1_25:1)+H	Hex2Cer(d43:2)+H	Hex2Cer	(d18:1_25:1)	(d18:1)	(25:1)			986.75	C55 H104 O13 N1	Hex2Cer(d18:1_25:1)+H	0	0	0	0	0	0
0	Hex2Cer(d18:1_25:1)+HCOO	Hex2Cer(d43:2)+HCOO	Hex2Cer	(d18:1_25:1)	(d18:1)	(25:1)			1030.74	C56 H104 O15 N1	Hex2Cer(d18:1_25:1)+HCOO	395257	196992	568741	148335	0	295042
0	Hex2Cer(d18:1_26:0)+H	Hex2Cer(d44:1)+H	Hex2Cer	(d18:1_26:0)	(d18:1)	(26:0)			1002.78	C56 H108 O13 N1	Hex2Cer(d18:1_26:0)+H	3.66869e+06	3.77218e+06	3.70575e+06	1.25111e+06	963683	1.8595e+06
0	Hex2Cer(d18:1_26:0)+HCOO	Hex2Cer(d44:1)+HCOO	Hex2Cer	(d18:1_26:0)	(d18:1)	(26:0)			1046.77	C57 H108 O15 N1	Hex2Cer(d18:1_26:0)+HCOO	830695	840657	945166	475823	574039	0
0	Hex2Cer(d18:1_26:1)+H	Hex2Cer(d44:2)+H	Hex2Cer	(d18:1_26:1)	(d18:1)	(26:1)			1000.77	C56 H106 O13 N1	Hex2Cer(d18:1_26:1)+H	4.3218e+06	3.96509e+06	4.9544e+06	1.57688e+06	1.37324e+06	897296
0	Hex2Cer(d18:1_26:1)+HCOO	Hex2Cer(d44:2)+HCOO	Hex2Cer	(d18:1_26:1)	(d18:1)	(26:1)			1044.76	C57 H106 O15 N1	Hex2Cer(d18:1_26:1)+HCOO	1.82309e+06	2.20411e+06	1.63479e+06	892514	978995	960568
0	Hex2Cer(d18:1_26:2)+H	Hex2Cer(d44:3)+H	Hex2Cer	(d18:1_26:2)	(d18:1)	(26:2)			998.75	C56 H104 O13 N1	Hex2Cer(d18:1_26:2)+H	0	0	0	344522	0	340311
0	Hex2Cer(d44:3)+HCOO	Hex2Cer(d44:3)+HCOO	Hex2Cer	(d18:1_26:2)	(d18:1)	(26:2)			1042.74	C57 H104 O15 N1	Hex2Cer(d44:3)+HCOO	240817	397114	199083	144490	35457.8	0
0	Hex2Cer(m18:0_22:4)-H	Hex2Cer(m40:4)-H	Hex2Cer	(m18:0_22:4)	(m18:0)	(22:4)			922.663	C52 H92 O12 N1	Hex2Cer(m18:0_22:4)-H	1.38857e+06	1.82909e+06	1.35115e+06	1.46675e+06	1.65635e+06	1.16633e+06
0	Hex2Cer(t18:0_16:0)+H	Hex2Cer(t34:0)+H	Hex2Cer	(t18:0_16:0)	(t18:0)	(16:0)			880.636	C46 H90 O14 N1	Hex2Cer(t18:0_16:0)+H	456142	0	450195	0	0	0
0	Hex2Cer(t34:0)+HCOO	Hex2Cer(t34:0)+HCOO	Hex2Cer	(t18:0_16:0)	(t18:0)	(16:0)			924.627	C47 H90 O16 N1	Hex2Cer(t34:0)+HCOO	0	0	196645	0	0	1.99935
0	Hex2Cer(t18:0_24:0)+H	Hex2Cer(t42:0)+H	Hex2Cer	(t18:0_24:0)	(t18:0)	(24:0)			992.761	C54 H106 O14 N1	Hex2Cer(t18:0_24:0)+H	0	0	335695	0	173819	0
0	Hex2Cer(t18:0_24:0)+HCOO	Hex2Cer(t42:0)+HCOO	Hex2Cer	(t18:0_24:0)	(t18:0)	(24:0)			1036.75	C55 H106 O16 N1	Hex2Cer(t18:0_24:0)+HCOO	0.372	0.762	0	114081	272909	266115
0	Hex2Cer(t18:0_24:0)+H-H2O	Hex2Cer(t42:0)+H-H2O	Hex2Cer	(t18:0_24:0)	(t18:0)	(24:0)			974.75	C54 H104 O13 N1	Hex2Cer(t18:0_24:0)+H-H2O	4.62569e+07	5.3039e+07	5.15662e+07	1.96785e+07	1.62535e+07	1.89368e+07
0	Hex2Cer(t18:0_24:1)+H	Hex2Cer(t42:1)+H	Hex2Cer	(t18:0_24:1)	(t18:0)	(24:1)			990.745	C54 H104 O14 N1	Hex2Cer(t18:0_24:1)+H	0	0	0	0	0	0
0	Hex2Cer(t44:3)+H-H2O	Hex2Cer(t44:3)+H-H2O	Hex2Cer	(t44:3)	(t44:3)				996.735	C56 H102 O13 N1	Hex2Cer(t44:3)+H-H2O	2.97455e+06	3.61193e+06	2.99988e+06	2.57604e+06	2.86679e+06	3.62899e+06
0	Hex2Cer(t44:4)+H-H2O	Hex2Cer(t44:4)+H-H2O	Hex2Cer	(t44:4)	(t44:4)				994.719	C56 H100 O13 N1	Hex2Cer(t44:4)+H-H2O	2.74827e+06	2.64829e+06	1.83071e+06	2.61907e+06	3.06449e+06	1.10411e+06
0	Hex3Cer(d18:1_14:0)+H	Hex3Cer(d32:1)+H	Hex3Cer	(d18:1_14:0)	(d18:1)	(14:0)			996.647	C50 H94 O18 N1	Hex3Cer(d18:1_14:0)+H	9.52311e+06	9.99724e+06	8.98201e+06	3.2914e+06	2.40631e+06	2.03657e+06
0	Hex3Cer(d32:1)+HCOO	Hex3Cer(d32:1)+HCOO	Hex3Cer	(d18:1_14:0)	(d18:1)	(14:0)			1040.64	C51 H94 O20 N1	Hex3Cer(d32:1)+HCOO	9.03806e+06	1.18351e+07	1.04616e+07	3.35353e+06	2.8179e+06	3.18871e+06
1	Hex3Cer(d17:1_16:0)+H	Hex3Cer(d33:1)+H	Hex3Cer	(d17:1_16:0)	(d17:1)	(16:0)			1010.66	C51 H96 O18 N1	Hex3Cer(d17:1_16:0)+H	5.74857e+06	5.6483e+06	4.19387e+06	2.03809e+06	2.53275e+06	3.14858e+06
1	Hex3Cer(d33:1)+HCOO	Hex3Cer(d33:1)+HCOO	Hex3Cer	(d17:1_16:0)	(d17:1)	(16:0)			1054.65	C52 H96 O20 N1	Hex3Cer(d33:1)+HCOO	2.00778e+06	2.51552e+06	2.02325e+06	1.42918e+06	2.19444e+06	1.48251e+06
0	Hex3Cer(d18:0_16:0)+H	Hex3Cer(d34:0)+H	Hex3Cer	(d18:0_16:0)	(d18:0)	(16:0)			1026.69	C52 H100 O18 N1	Hex3Cer(d18:0_16:0)+H	4.70364e+07	5.59933e+07	4.78108e+07	8.67461e+07	8.27454e+07	7.64467e+07
0	Hex3Cer(d34:0)+HCOO	Hex3Cer(d34:0)+HCOO	Hex3Cer	(d18:0_16:0)	(d18:0)	(16:0)			1070.68	C53 H100 O20 N1	Hex3Cer(d34:0)+HCOO	3.65794e+07	3.45604e+07	3.02299e+07	5.00374e+07	6.32008e+07	5.1504e+07
0	Hex3Cer(d18:1_16:0)+H	Hex3Cer(d34:1)+H	Hex3Cer	(d18:1_16:0)	(d18:1)	(16:0)			1024.68	C52 H98 O18 N1	Hex3Cer(d18:1_16:0)+H	1.77847e+08	1.61605e+08	1.66792e+08	1.07973e+08	1.20442e+08	1.14697e+08
0	Hex3Cer(d18:1_16:0)+HCOO	Hex3Cer(d34:1)+HCOO	Hex3Cer	(d18:1_16:0)	(d18:1)	(16:0)			1068.67	C53 H98 O20 N1	Hex3Cer(d18:1_16:0)+HCOO	1.03649e+08	1.11558e+08	1.1496e+08	7.53912e+07	6.551e+07	6.68143e+07
1	Hex3Cer(d18:2_16:0)+H	Hex3Cer(d34:2)+H	Hex3Cer	(d18:2_16:0)	(d18:2)	(16:0)			1022.66	C52 H96 O18 N1	Hex3Cer(d18:2_16:0)+H	7.93209e+06	6.1093e+06	7.63345e+06	3.91993e+06	1.38176e+06	1.65215e+06
1	Hex3Cer(d34:2)+HCOO	Hex3Cer(d34:2)+HCOO	Hex3Cer	(d18:2_16:0)	(d18:2)	(16:0)			1066.65	C53 H96 O20 N1	Hex3Cer(d34:2)+HCOO	4.60137e+06	4.41892e+06	4.46437e+06	2.37743e+06	2.85489e+06	2.92774e+06
1	Hex3Cer(d36:1)+HCOO	Hex3Cer(d36:1)+HCOO	Hex3Cer	(d36:1)	(d36:1)				1096.7	C55 H102 O20 N1	Hex3Cer(d36:1)+HCOO	5.19696e+06	4.52305e+06	3.43826e+06	971762	1.12962e+06	0
0	Hex3Cer(d38:0)+HCOO	Hex3Cer(d38:0)+HCOO	Hex3Cer	(d38:0)	(d38:0)				1126.75	C57 H108 O20 N1	Hex3Cer(d38:0)+HCOO	3.26512e+06	3.52077e+06	3.27016e+06	5.39586e+06	4.54325e+06	5.48381e+06
0	Hex3Cer(d38:1)+HCOO	Hex3Cer(d38:1)+HCOO	Hex3Cer	(d38:1)	(d38:1)				1124.73	C57 H106 O20 N1	Hex3Cer(d38:1)+HCOO	7.05472e+06	6.58529e+06	7.00915e+06	3.03192e+06	1.94977e+06	2.13712e+06
0	Hex3Cer(d18:0_22:0)+H	Hex3Cer(d40:0)+H	Hex3Cer	(d18:0_22:0)	(d18:0)	(22:0)			1110.79	C58 H112 O18 N1	Hex3Cer(d18:0_22:0)+H	1.19369e+07	7.88272e+06	1.18567e+07	1.436e+07	1.47295e+07	1.41899e+07
0	Hex3Cer(d40:0)+HCOO	Hex3Cer(d40:0)+HCOO	Hex3Cer	(d18:0_22:0)	(d18:0)	(22:0)			1154.78	C59 H112 O20 N1	Hex3Cer(d40:0)+HCOO	1.17081e+07	9.007e+06	1.18188e+07	1.40899e+07	1.76115e+07	1.8177e+07
0	Hex3Cer(d18:1_22:0)+H	Hex3Cer(d40:1)+H	Hex3Cer	(d18:1_22:0)	(d18:1)	(22:0)			1108.77	C58 H110 O18 N1	Hex3Cer(d18:1_22:0)+H	2.87735e+07	3.03633e+07	3.29701e+07	1.44341e+07	1.34628e+07	1.13138e+07
0	Hex3Cer(d18:1_22:0)+HCOO	Hex3Cer(d40:1)+HCOO	Hex3Cer	(d18:1_22:0)	(d18:1)	(22:0)			1152.76	C59 H110 O20 N1	Hex3Cer(d18:1_22:0)+HCOO	2.417e+07	2.41217e+07	2.12902e+07	1.0973e+07	1.10743e+07	1.10053e+07
1	Hex3Cer(d18:1_23:0)+H	Hex3Cer(d41:1)+H	Hex3Cer	(d18:1_23:0)	(d18:1)	(23:0)			1122.79	C59 H112 O18 N1	Hex3Cer(d18:1_23:0)+H	4.4114e+06	3.52466e+06	6.1035e+06	2.18779e+06	2.42268e+06	4.04092e+06
1	Hex3Cer(d41:1)+HCOO	Hex3Cer(d41:1)+HCOO	Hex3Cer	(d18:1_23:0)	(d18:1)	(23:0)			1166.78	C60 H112 O20 N1	Hex3Cer(d41:1)+HCOO	4.50568e+06	4.02041e+06	4.55524e+06	2.59007e+06	2.69905e+06	2.37547e+06
0	Hex3Cer(d42:0)+HCOO	Hex3Cer(d42:0)+HCOO	Hex3Cer	(d42:0)	(d42:0)				1182.81	C61 H116 O20 N1	Hex3Cer(d42:0)+HCOO	2.12745e+07	2.21173e+07	2.16128e+07	3.16094e+07	4.16974e+07	3.25661e+07
0	Hex3Cer(d18:0_24:1)+H	Hex3Cer(d42:1)+H	Hex3Cer	(d18:0_24:1)	(d18:0)	(24:1)			1136.8	C60 H114 O18 N1	Hex3Cer(d18:0_24:1)+H	1.10211e+07	1.17575e+07	1.40454e+07	2.40034e+07	2.23422e+07	2.20269e+07
0	Hex3Cer(d42:1)+NH4	Hex3Cer(d42:1)+NH4	Hex3Cer	(d18:0_24:1)	(d18:0)	(24:1)			1153.83	C60 H117 O18 N2	Hex3Cer(d42:1)+NH4	1.19265e+07	1.05711e+07	1.01178e+07	2.06202e+07	1.79433e+07	1.89217e+07
0	Hex3Cer(d42:1)+HCOO	Hex3Cer(d42:1)+HCOO	Hex3Cer	(d18:0_24:1)	(d18:0)	(24:1)			1180.79	C61 H114 O20 N1	Hex3Cer(d42:1)+HCOO	1.11553e+07	1.40119e+07	1.13135e+07	3.23723e+07	2.83359e+07	2.87161e+07
0	Hex3Cer(d18:1_24:0)+H	Hex3Cer(d42:1)+H	Hex3Cer	(d18:1_24:0)	(d18:1)	(24:0)			1136.8	C60 H114 O18 N1	Hex3Cer(d18:1_24:0)+H	9.85747e+07	9.71851e+07	1.06648e+08	3.70503e+07	5.44882e+07	5.60981e+07
0	Hex3Cer(d18:1_24:0)+HCOO	Hex3Cer(d42:1)+HCOO	Hex3Cer	(d18:1_24:0)	(d18:1)	(24:0)			1180.79	C61 H114 O20 N1	Hex3Cer(d18:1_24:0)+HCOO	8.7392e+07	8.86512e+07	8.45977e+07	5.16143e+07	5.39926e+07	4.59149e+07
0	Hex3Cer(d42:2)+HCOO	Hex3Cer(d42:2)+HCOO	Hex3Cer	(d42:2)	(d42:2)				1178.78	C61 H112 O20 N1	Hex3Cer(d42:2)+HCOO	405954	134745	429386	872365	1.67927e+06	1.23942e+06
0	Hex3Cer(d18:1_24:1)+H	Hex3Cer(d42:2)+H	Hex3Cer	(d18:1_24:1)	(d18:1)	(24:1)			1134.79	C60 H112 O18 N1	Hex3Cer(d18:1_24:1)+H	8.589e+07	7.3746e+07	6.84148e+07	2.90911e+07	3.08992e+07	2.66498e+07
0	Hex3Cer(d18:1_24:1)+HCOO	Hex3Cer(d42:2)+HCOO	Hex3Cer	(d18:1_24:1)	(d18:1)	(24:1)			1178.78	C61 H112 O20 N1	Hex3Cer(d18:1_24:1)+HCOO	5.80668e+07	7.06369e+07	7.42598e+07	2.48133e+07	2.68616e+07	2.57952e+07
1	Hex3Cer(d42:3)+HCOO	Hex3Cer(d42:3)+HCOO	Hex3Cer	(d42:3)	(d42:3)				1176.76	C61 H110 O20 N1	Hex3Cer(d42:3)+HCOO	2.98435e+06	308153	1.55331e+06	1.3717e+06	1.14102e+06	922297
1	Hex3Cer(d43:1)+HCOO	Hex3Cer(d43:1)+HCOO	Hex3Cer	(d43:1)	(d43:1)				1194.81	C62 H116 O20 N1	Hex3Cer(d43:1)+HCOO	1.06594e+06	487257	908926	2.28542e+06	1.6826e+06	2.29946e+06
1	Hex3Cer(d43:2)+HCOO	Hex3Cer(d43:2)+HCOO	Hex3Cer	(d43:2)	(d43:2)				1192.79	C62 H114 O20 N1	Hex3Cer(d43:2)+HCOO	2.03379e+06	2.00962e+06	2.03305e+06	1.47953e+06	1.50713e+06	2.18724e+06
1	Hex3Cer(d44:0)+HCOO	Hex3Cer(d44:0)+HCOO	Hex3Cer	(d44:0)	(d44:0)				1210.84	C63 H120 O20 N1	Hex3Cer(d44:0)+HCOO	1.42187e+06	1.95082e+06	2.41703e+06	2.09001e+06	2.37675e+06	2.29313e+06
1	Hex3Cer(d18:1_26:0)+H	Hex3Cer(d44:1)+H	Hex3Cer	(d18:1_26:0)	(d18:1)	(26:0)			1164.83	C62 H118 O18 N1	Hex3Cer(d18:1_26:0)+H	8.86725e+06	7.27315e+06	7.80649e+06	3.16954e+06	2.6685e+06	2.54421e+06
1	Hex3Cer(d44:1)+HCOO	Hex3Cer(d44:1)+HCOO	Hex3Cer	(d18:1_26:0)	(d18:1)	(26:0)			1208.83	C63 H118 O20 N1	Hex3Cer(d44:1)+HCOO	4.09437e+06	4.10543e+06	3.52383e+06	1.48019e+06	1.67359e+06	1.97008e+06
0	Hex3Cer(d18:1_26:1)+H	Hex3Cer(d44:2)+H	Hex3Cer	(d18:1_26:1)	(d18:1)	(26:1)			1162.82	C62 H116 O18 N1	Hex3Cer(d18:1_26:1)+H	9.18503e+06	1.06394e+07	9.71532e+06	3.62877e+06	3.10497e+06	5.39544e+06
0	Hex3Cer(d18:1_26:1)+HCOO	Hex3Cer(d44:2)+HCOO	Hex3Cer	(d18:1_26:1)	(d18:1)	(26:1)			1206.81	C63 H116 O20 N1	Hex3Cer(d18:1_26:1)+HCOO	8.08115e+06	7.80143e+06	8.00768e+06	3.43576e+06	3.53919e+06	3.95222e+06
1	Hex3Cer(m32:0+O)+HCOO	Hex3Cer(m32:0+O)+HCOO	Hex3Cer	(m32:0+O)	(m32:0+O)				1042.65	C51 H96 O20 N1	Hex3Cer(m32:0+O)+HCOO	2.48316e+06	1.70094e+06	3.04556e+06	2.57137e+06	2.06601e+06	2.60014e+06
0	Hex3Cer(m34:0+O)+NH4	Hex3Cer(m34:0+O)+NH4	Hex3Cer	(m34:0+O)	(m34:0+O)				1043.72	C52 H103 O18 N2	Hex3Cer(m34:0+O)+NH4	2.66686e+07	2.93858e+07	2.7285e+07	5.5078e+07	4.87044e+07	4.30475e+07
0	Hex3Cer(m34:0+O)+HCOO	Hex3Cer(m34:0+O)+HCOO	Hex3Cer	(m34:0+O)	(m34:0+O)				1070.68	C53 H100 O20 N1	Hex3Cer(m34:0+O)+HCOO	3.37719e+07	3.31219e+07	3.18838e+07	5.19203e+07	5.86065e+07	5.32407e+07
0	Hex3Cer(m36:0+O)+HCOO	Hex3Cer(m36:0+O)+HCOO	Hex3Cer	(m36:0+O)	(m36:0+O)				1098.72	C55 H104 O20 N1	Hex3Cer(m36:0+O)+HCOO	1.34439e+06	2.54827e+06	1.75974e+06	3.72261e+06	2.75531e+06	3.32203e+06
1	Hex3Cer(m38:0+O)+HCOO	Hex3Cer(m38:0+O)+HCOO	Hex3Cer	(m38:0+O)	(m38:0+O)				1126.75	C57 H108 O20 N1	Hex3Cer(m38:0+O)+HCOO	3.19258e+06	3.49116e+06	3.26853e+06	5.69717e+06	4.54463e+06	5.48203e+06
0	Hex3Cer(m40:0+O)+NH4	Hex3Cer(m40:0+O)+NH4	Hex3Cer	(m40:0+O)	(m40:0+O)				1127.81	C58 H115 O18 N2	Hex3Cer(m40:0+O)+NH4	8.84991e+06	6.99797e+06	9.79669e+06	1.09254e+07	1.25382e+07	1.11163e+07
0	Hex3Cer(m40:0+O)+HCOO	Hex3Cer(m40:0+O)+HCOO	Hex3Cer	(m40:0+O)	(m40:0+O)				1154.78	C59 H112 O20 N1	Hex3Cer(m40:0+O)+HCOO	1.16741e+07	8.88327e+06	1.20859e+07	1.37177e+07	1.74436e+07	1.79973e+07
0	Hex3Cer(t18:0_22:0)+H-H2O	Hex3Cer(t40:0)+H-H2O	Hex3Cer	(t18:0_22:0)	(t18:0)	(22:0)			1108.77	C58 H110 O18 N1	Hex3Cer(t18:0_22:0)+H-H2O	2.87735e+07	3.03633e+07	3.29701e+07	1.44341e+07	1.34628e+07	1.13138e+07
0	Hex3Cer(t18:0_24:1)+H-H2O	Hex3Cer(t42:1)+H-H2O	Hex3Cer	(t18:0_24:1)	(t18:0)	(24:1)			1134.79	C60 H112 O18 N1	Hex3Cer(t18:0_24:1)+H-H2O	8.589e+07	7.3746e+07	6.84148e+07	2.90911e+07	3.08992e+07	2.66498e+07
0	LPA(16:0)-H	LPA(16:0)-H	LPA	(16:0)	(16:0)				409.236	C19 H38 O7 N0 P1	LPA(16:0)-H	3.04059e+06	2.74242e+06	2.7259e+06	92086.4	0	0
0	LPA(18:0)-H	LPA(18:0)-H	LPA	(18:0)	(18:0)				437.267	C21 H42 O7 N0 P1	LPA(18:0)-H	3.71617e+06	3.30669e+06	3.38879e+06	57559.6	25082.7	29865.1
0	LPC(14:0)+HCOO	LPC(14:0)+HCOO	LPC	(14:0)	(14:0)				512.299	C23 H47 O9 N1 P1	LPC(14:0)+HCOO	1.06561e+06	1.19253e+06	1.10461e+06	793970	1.15197e+06	1.22785e+06
0	LPC(14:0)+H	LPC(14:0)+H	LPC	(14:0)	(14:0)				468.308	C22 H47 O7 N1 P1	LPC(14:0)+H	4.87971e+06	1.35538e+07	1.80346e+07	4.15858e+06	5.05678e+06	1.66898e+07
0	LPC(14:0e)+H	LPC(14:0e)+H	LPC	(14:0e)	(14:0e)				454.329	C22 H49 O6 N1 P1	LPC(14:0e)+H	1.28518e+06	1.53536e+06	1.36037e+06	1.21378e+06	1.35975e+06	1.10302e+06
1	LPC(14:1e)+H	LPC(14:1e)+H	LPC	(14:1e)	(14:1e)				452.314	C22 H47 O6 N1 P1	LPC(14:1e)+H	43826.5	606077	1.34105e+06	152150	296970	386326
0	LPC(15:0)+HCOO	LPC(15:0)+HCOO	LPC	(15:0)	(15:0)				526.315	C24 H49 O9 N1 P1	LPC(15:0)+HCOO	930415	851415	51483.9	1.16493e+06	1.22865e+06	1.15128e+06
0	LPC(15:0)+H	LPC(15:0)+H	LPC	(15:0)	(15:0)				482.324	C23 H49 O7 N1 P1	LPC(15:0)+H	5.67468e+06	5.47451e+06	7.39551e+06	8.37135e+06	9.38593e+06	8.4159e+06
0	LPC(16:0)+HCOO	LPC(16:0)+HCOO	LPC	(16:0)	(16:0)				540.331	C25 H51 O9 N1 P1	LPC(16:0)+HCOO	9.13724e+07	9.37348e+07	9.43762e+07	1.23136e+08	1.18771e+08	1.13304e+08
0	LPC(16:0)+H	LPC(16:0)+H	LPC	(16:0)	(16:0)				496.34	C24 H51 O7 N1 P1	LPC(16:0)+H	5.93745e+08	6.01996e+08	6.25891e+08	8.03264e+08	7.79867e+08	7.31072e+08
0	LPC(16:0)+H	LPC(16:0)+H	LPC	(16:0)	(16:0)				496.34	C24 H51 O7 N1 P1	LPC(16:0)+H	1.21984e+06	136252	245076	717074	363087	286321
1	LPC(16:0)+H	LPC(16:0)+H	LPC	(16:0)	(16:0)				496.34	C24 H51 O7 N1 P1	LPC(16:0)+H	2.8397e+06	2.0493e+06	2.78345e+06	1.9188e+06	170655	1.74889e+06
0	LPC(16:0e)+H	LPC(16:0e)+H	LPC	(16:0e)	(16:0e)				482.361	C24 H53 O6 N1 P1	LPC(16:0e)+H	1.07256e+08	1.08718e+08	1.11067e+08	1.06511e+08	1.02139e+08	9.91232e+07
0	LPC(16:0e)+HCOO	LPC(16:0e)+HCOO	LPC	(16:0e)	(16:0e)				526.351	C25 H53 O8 N1 P1	LPC(16:0e)+HCOO	1.5743e+07	1.47584e+07	1.46328e+07	1.4613e+07	1.40475e+07	1.38829e+07
0	LPC(16:1)+HCOO	LPC(16:1)+HCOO	LPC	(16:1)	(16:1)				538.315	C25 H49 O9 N1 P1	LPC(16:1)+HCOO	5.82544e+06	6.26501e+06	6.25577e+06	3.67951e+06	3.82355e+06	3.66495e+06
0	LPC(16:1)+H	LPC(16:1)+H	LPC	(16:1)	(16:1)				494.324	C24 H49 O7 N1 P1	LPC(16:1)+H	3.60319e+07	68437.1	3.07298e+07	2.66443e+07	2.27167e+07	2.34866e+07
0	LPC(16:1e)+HCOO	LPC(16:1e)+HCOO	LPC	(16:1e)	(16:1e)				524.336	C25 H51 O8 N1 P1	LPC(16:1e)+HCOO	8.82807e+06	642361	1.33515e+06	5.8557e+06	6.14314e+06	5.6926e+06
0	LPC(16:1e)+H	LPC(16:1e)+H	LPC	(16:1e)	(16:1e)				480.345	C24 H51 O6 N1 P1	LPC(16:1e)+H	8.77822e+07	3.57347e+07	3.75926e+06	5.58229e+07	3.02493e+07	5.05592e+07
1	LPC(16:2e)+H	LPC(16:2e)+H	LPC	(16:2e)	(16:2e)				478.329	C24 H49 O6 N1 P1	LPC(16:2e)+H	1.13085e+06	534938	411531	490969	506669	137786
0	LPC(17:0)+H	LPC(17:0)+H	LPC	(17:0)	(17:0)				510.355	C25 H53 O7 N1 P1	LPC(17:0)+H	5.13027e+06	614456	663953	6.8877e+06	1.42219e+06	6.82599e+06
0	LPC(17:0)+HCOO	LPC(17:0)+HCOO	LPC	(17:0)	(17:0)				554.346	C26 H53 O9 N1 P1	LPC(17:0)+HCOO	165489	128108	69497.1	44449.4	303913	832554
0	LPC(17:0)+HCOO	LPC(17:0)+HCOO	LPC	(17:0)	(17:0)				554.346	C26 H53 O9 N1 P1	LPC(17:0)+HCOO	1.24527e+06	196677	792000	5.36662e+06	477253	1.93022e+06
0	LPC(17:0)+H	LPC(17:0)+H	LPC	(17:0)	(17:0)				510.355	C25 H53 O7 N1 P1	LPC(17:0)+H	1.82172e+07	1.90865e+07	2.01307e+07	3.17392e+07	3.19564e+07	3.09062e+07
0	LPC(17:1)+H	LPC(17:1)+H	LPC	(17:1)	(17:1)				508.34	C25 H51 O7 N1 P1	LPC(17:1)+H	4.74727e+06	3.71038e+06	1.094e+06	6.40315e+06	6.2662e+06	6.28061e+06
0	LPC(17:1)+H	LPC(17:1)+H	LPC	(17:1)	(17:1)				508.34	C25 H51 O7 N1 P1	LPC(17:1)+H	3.15082e+06	3.14852e+06	2.86967e+06	1.49771e+06	1.17975e+06	1.3389e+06
0	LPC(18:0)+HCOO	LPC(18:0)+HCOO	LPC	(18:0)	(18:0)				568.362	C27 H55 O9 N1 P1	LPC(18:0)+HCOO	3.91206e+06	4.99336e+06	892916	7.50926e+06	6.32255e+06	5.90975e+06
0	LPC(18:0)+H	LPC(18:0)+H	LPC	(18:0)	(18:0)				524.371	C26 H55 O7 N1 P1	LPC(18:0)+H	2.77599e+07	2.28345e+07	2.61952e+07	4.58509e+07	2.54433e+07	4.02043e+07
0	LPC(18:0)+HCOO	LPC(18:0)+HCOO	LPC	(18:0)	(18:0)				568.362	C27 H55 O9 N1 P1	LPC(18:0)+HCOO	1.00819e+08	1.13715e+08	1.24369e+08	1.5205e+08	1.40733e+08	1.38378e+08
0	LPC(18:0)+H	LPC(18:0)+H	LPC	(18:0)	(18:0)				524.371	C26 H55 O7 N1 P1	LPC(18:0)+H	9.02353e+08	9.9002e+08	9.01277e+08	1.55501e+09	1.42394e+09	1.29073e+09
0	LPC(18:0)+H	LPC(18:0)+H	LPC	(18:0)	(18:0)				524.371	C26 H55 O7 N1 P1	LPC(18:0)+H	229982	154147	210507	192981	738880	212910
1	LPC(18:0)+H	LPC(18:0)+H	LPC	(18:0)	(18:0)				524.371	C26 H55 O7 N1 P1	LPC(18:0)+H	75980.2	129860	67867.2	92716.5	283820	275208
1	LPC(18:0)+H	LPC(18:0)+H	LPC	(18:0)	(18:0)				524.371	C26 H55 O7 N1 P1	LPC(18:0)+H	0	0	0	0	0	0
0	LPC(18:0e)+H	LPC(18:0e)+H	LPC	(18:0e)	(18:0e)				510.392	C26 H57 O6 N1 P1	LPC(18:0e)+H	1.00985e+08	1.02803e+08	1.0355e+08	5.04795e+07	4.85304e+07	4.73184e+07
0	LPC(18:0e)+HCOO	LPC(18:0e)+HCOO	LPC	(18:0e)	(18:0e)				554.383	C27 H57 O8 N1 P1	LPC(18:0e)+HCOO	1.355e+07	1.30812e+07	1.24342e+07	6.6428e+06	6.67151e+06	5.78138e+06
0	LPC(18:1)+HCOO	LPC(18:1)+HCOO	LPC	(18:1)	(18:1)				566.346	C27 H53 O9 N1 P1	LPC(18:1)+HCOO	9.24291e+06	2.77996e+06	2.78484e+06	5.70108e+06	5.11959e+06	5.10812e+06
0	LPC(18:1)+H	LPC(18:1)+H	LPC	(18:1)	(18:1)				522.355	C26 H53 O7 N1 P1	LPC(18:1)+H	1.52308e+06	3.74324e+06	1.42228e+07	6.9742e+06	6.02331e+06	5.47495e+06
0	LPC(18:1e)+H	LPC(18:1e)+H	LPC	(18:1e)	(18:1e)				508.376	C26 H55 O6 N1 P1	LPC(18:1e)+H	3.19206e+07	3.45077e+07	3.35957e+07	2.26569e+07	2.1322e+07	2.09814e+07
0	LPC(18:1e)+HCOO	LPC(18:1e)+HCOO	LPC	(18:1e)	(18:1e)				552.367	C27 H55 O8 N1 P1	LPC(18:1e)+HCOO	4.99794e+06	4.73497e+06	4.84863e+06	2.91245e+06	3.11832e+06	2.61517e+06
0	LPC(18:1e)+HCOO	LPC(18:1e)+HCOO	LPC	(18:1e)	(18:1e)				552.367	C27 H55 O8 N1 P1	LPC(18:1e)+HCOO	1.26953e+07	1.42632e+07	1.4078e+07	8.57595e+06	8.47274e+06	8.08046e+06
0	LPC(18:1e)+H	LPC(18:1e)+H	LPC	(18:1e)	(18:1e)				508.376	C26 H55 O6 N1 P1	LPC(18:1e)+H	1.21404e+08	1.3706e+08	1.25822e+08	7.76677e+07	7.81326e+07	7.45227e+07
0	LPC(18:1e)+H	LPC(18:1e)+H	LPC	(18:1e)	(18:1e)				508.376	C26 H55 O6 N1 P1	LPC(18:1e)+H	7.10903e+06	7.86318e+06	6.67691e+06	3.71033e+06	3.24153e+06	3.79802e+06
0	LPC(18:1e)+H	LPC(18:1e)+H	LPC	(18:1e)	(18:1e)				508.376	C26 H55 O6 N1 P1	LPC(18:1e)+H	2.74334e+06	2.49407e+06	2.49015e+06	1.57431e+06	1.26048e+06	1.07747e+06
0	LPC(18:2)+HCOO	LPC(18:2)+HCOO	LPC	(18:2)	(18:2)				564.331	C27 H51 O9 N1 P1	LPC(18:2)+HCOO	54361.3	356577	362046	276276	148919	363320
0	LPC(18:2)+H	LPC(18:2)+H	LPC	(18:2)	(18:2)				520.34	C26 H51 O7 N1 P1	LPC(18:2)+H	2.49316e+06	349946	118253	409713	181041	329301
0	LPC(18:2e)+H	LPC(18:2e)+H	LPC	(18:2e)	(18:2e)				506.361	C26 H53 O6 N1 P1	LPC(18:2e)+H	1.82324e+07	1.88082e+07	1.84903e+07	1.24765e+07	1.29036e+07	1.17065e+07
0	LPC(18:2e)+H	LPC(18:2e)+H	LPC	(18:2e)	(18:2e)				506.361	C26 H53 O6 N1 P1	LPC(18:2e)+H	1.44254e+07	1.43876e+07	6.35043e+06	9.305e+06	8.813e+06	8.6429e+06
1	LPC(18:2e)+H	LPC(18:2e)+H	LPC	(18:2e)	(18:2e)				506.361	C26 H53 O6 N1 P1	LPC(18:2e)+H	777766	774407	992871	917502	1.12551e+06	801492
0	LPC(18:3)+H	LPC(18:3)+H	LPC	(18:3)	(18:3)				518.324	C26 H49 O7 N1 P1	LPC(18:3)+H	1.95937e+07	2.18706e+07	2.01188e+07	3.16504e+07	3.18383e+07	2.93491e+07
0	LPC(18:3e)+H	LPC(18:3e)+H	LPC	(18:3e)	(18:3e)				504.345	C26 H51 O6 N1 P1	LPC(18:3e)+H	3.76714e+06	4.05002e+06	3.86674e+06	3.82674e+06	4.0044e+06	3.44393e+06
0	LPC(19:0)+HCOO	LPC(19:0)+HCOO	LPC	(19:0)	(19:0)				582.378	C28 H57 O9 N1 P1	LPC(19:0)+HCOO	1.33276e+06	1.63598e+06	1.43299e+06	1.9603e+06	1.85146e+06	1.76147e+06
0	LPC(19:0)+H	LPC(19:0)+H	LPC	(19:0)	(19:0)				538.387	C27 H57 O7 N1 P1	LPC(19:0)+H	9.29682e+06	9.75873e+06	9.31313e+06	1.3139e+07	1.29415e+07	1.24426e+07
0	LPC(19:1)+H	LPC(19:1)+H	LPC	(19:1)	(19:1)				536.371	C27 H55 O7 N1 P1	LPC(19:1)+H	5.87085e+06	4.3543e+06	6.08545e+06	6.08272e+06	6.76477e+06	6.48798e+06
0	LPC(20:0)+HCOO	LPC(20:0)+HCOO	LPC	(20:0)	(20:0)				596.393	C29 H59 O9 N1 P1	LPC(20:0)+HCOO	2.87998e+06	3.03471e+06	3.07344e+06	3.12929e+06	2.76351e+06	2.95462e+06
0	LPC(20:0)+H	LPC(20:0)+H	LPC	(20:0)	(20:0)				552.402	C28 H59 O7 N1 P1	LPC(20:0)+H	2.25701e+07	2.3471e+07	2.15117e+07	1.94523e+07	2.04709e+07	2.095e+07
0	LPC(20:0e)+H	LPC(20:0e)+H	LPC	(20:0e)	(20:0e)				538.423	C28 H61 O6 N1 P1	LPC(20:0e)+H	3.19946e+07	3.34072e+07	3.22677e+07	1.76814e+07	8.79415e+06	1.69974e+07
0	LPC(20:0e)+HCOO	LPC(20:0e)+HCOO	LPC	(20:0e)	(20:0e)				582.414	C29 H61 O8 N1 P1	LPC(20:0e)+HCOO	3.972e+06	3.79218e+06	4.561e+06	2.45012e+06	2.20707e+06	2.07457e+06
0	LPC(20:1)+H	LPC(20:1)+H	LPC	(20:1)	(20:1)				550.387	C28 H57 O7 N1 P1	LPC(20:1)+H	1.68077e+06	118614	824958	858012	635971	1.09082e+06
0	LPC(20:1)+HCOO	LPC(20:1)+HCOO	LPC	(20:1)	(20:1)				594.378	C29 H57 O9 N1 P1	LPC(20:1)+HCOO	3.72109e+06	4.30436e+06	4.55616e+06	3.6215e+06	4.02952e+06	3.87976e+06
0	LPC(20:1)+H	LPC(20:1)+H	LPC	(20:1)	(20:1)				550.387	C28 H57 O7 N1 P1	LPC(20:1)+H	1.16561e+07	1.66782e+07	3.9072e+07	2.15878e+07	4.1033e+07	3.72625e+07
0	LPC(20:1e)+H	LPC(20:1e)+H	LPC	(20:1e)	(20:1e)				536.407	C28 H59 O6 N1 P1	LPC(20:1e)+H	3.98823e+06	259070	4.09614e+06	1.10859e+06	1.20907e+06	1.05961e+06
0	LPC(20:1e)+HCOO	LPC(20:1e)+HCOO	LPC	(20:1e)	(20:1e)				580.398	C29 H59 O8 N1 P1	LPC(20:1e)+HCOO	5.61122e+06	5.21817e+06	5.3237e+06	2.9443e+06	2.74221e+06	2.97783e+06
0	LPC(20:1e)+H	LPC(20:1e)+H	LPC	(20:1e)	(20:1e)				536.407	C28 H59 O6 N1 P1	LPC(20:1e)+H	5.35171e+07	5.69375e+07	5.34661e+07	3.36154e+07	3.503e+07	3.13676e+07
0	LPC(20:2)+H	LPC(20:2)+H	LPC	(20:2)	(20:2)				548.371	C28 H55 O7 N1 P1	LPC(20:2)+H	1.37423e+07	1.35991e+07	1.44185e+07	1.10425e+07	1.1114e+07	9.97865e+06
0	LPC(20:3)+HCOO	LPC(20:3)+HCOO	LPC	(20:3)	(20:3)				590.346	C29 H53 O9 N1 P1	LPC(20:3)+HCOO	113957	16768.1	78524.9	166261	38456.5	94782.8
0	LPC(20:3)+H	LPC(20:3)+H	LPC	(20:3)	(20:3)				546.355	C28 H53 O7 N1 P1	LPC(20:3)+H	2.65934e+06	2.67142e+06	2.74044e+06	96109.5	573173	954462
1	LPC(20:3)+H	LPC(20:3)+H	LPC	(20:3)	(20:3)				546.355	C28 H53 O7 N1 P1	LPC(20:3)+H	2.62017e+06	2.78747e+06	2.59012e+06	2.00807e+06	1.63394e+06	1.16364e+06
1	LPC(20:3)+H	LPC(20:3)+H	LPC	(20:3)	(20:3)				546.355	C28 H53 O7 N1 P1	LPC(20:3)+H	300864	113380	277023	117696	256143	155497
0	LPC(20:3)+H	LPC(20:3)+H	LPC	(20:3)	(20:3)				546.355	C28 H53 O7 N1 P1	LPC(20:3)+H	2.54086e+07	2.58265e+07	2.5479e+07	3.52452e+07	3.36199e+07	3.3146e+07
0	LPC(20:3e)+H	LPC(20:3e)+H	LPC	(20:3e)	(20:3e)				532.376	C28 H55 O6 N1 P1	LPC(20:3e)+H	4.2738e+06	5.05537e+06	4.43197e+06	1.92393e+06	2.01915e+06	2.01302e+06
0	LPC(20:4)+HCOO	LPC(20:4)+HCOO	LPC	(20:4)	(20:4)				588.331	C29 H51 O9 N1 P1	LPC(20:4)+HCOO	1.32286e+06	1.33668e+06	1.44361e+06	1.96827e+06	1.96643e+06	2.29688e+06
0	LPC(20:4)+H	LPC(20:4)+H	LPC	(20:4)	(20:4)				544.34	C28 H51 O7 N1 P1	LPC(20:4)+H	8.17263e+06	9.05492e+06	9.42e+06	1.30876e+07	1.36029e+07	1.26487e+07
0	LPC(20:4)+H	LPC(20:4)+H	LPC	(20:4)	(20:4)				544.34	C28 H51 O7 N1 P1	LPC(20:4)+H	8.43284e+06	7.93216e+06	7.75736e+06	3.48926e+06	7.78535e+06	2.62508e+06
1	LPC(20:4e)+H	LPC(20:4e)+H	LPC	(20:4e)	(20:4e)				530.361	C28 H53 O6 N1 P1	LPC(20:4e)+H	934797	289662	77720.6	393928	178058	429215
0	LPC(20:4e)+H	LPC(20:4e)+H	LPC	(20:4e)	(20:4e)				530.361	C28 H53 O6 N1 P1	LPC(20:4e)+H	3.03973e+06	3.51362e+06	3.02138e+06	1.67345e+06	1.76832e+06	1.94506e+06
1	LPC(20:5)+H	LPC(20:5)+H	LPC	(20:5)	(20:5)				542.324	C28 H49 O7 N1 P1	LPC(20:5)+H	185930	33395.5	92050.6	215581	102977	102228
1	LPC(21:1)+H	LPC(21:1)+H	LPC	(21:1)	(21:1)				564.402	C29 H59 O7 N1 P1	LPC(21:1)+H	975170	946328	928996	1.00198e+06	994803	737287
0	LPC(22:0)+HCOO	LPC(22:0)+HCOO	LPC	(22:0)	(22:0)				624.425	C31 H63 O9 N1 P1	LPC(22:0)+HCOO	1.7251e+06	1.85932e+06	1.78104e+06	1.22802e+06	1.02559e+06	1.23257e+06
0	LPC(22:0)+H	LPC(22:0)+H	LPC	(22:0)	(22:0)				580.434	C30 H63 O7 N1 P1	LPC(22:0)+H	1.44264e+07	1.33044e+07	1.43107e+07	8.79207e+06	9.55861e+06	8.13475e+06
0	LPC(22:1)+HCOO	LPC(22:1)+HCOO	LPC	(22:1)	(22:1)				622.409	C31 H61 O9 N1 P1	LPC(22:1)+HCOO	1.18065e+06	1.53648e+06	1.45313e+06	888785	940003	881092
0	LPC(22:1)+H	LPC(22:1)+H	LPC	(22:1)	(22:1)				578.418	C30 H61 O7 N1 P1	LPC(22:1)+H	1.06807e+07	8.71534e+06	1.06855e+07	6.63158e+06	7.49302e+06	6.75332e+06
0	LPC(22:2)+H	LPC(22:2)+H	LPC	(22:2)	(22:2)				576.402	C30 H59 O7 N1 P1	LPC(22:2)+H	618509	708903	519532	357632	187793	618419
1	LPC(22:3)+H	LPC(22:3)+H	LPC	(22:3)	(22:3)				574.387	C30 H57 O7 N1 P1	LPC(22:3)+H	2.43772e+06	78939.1	2.81257e+06	1.40739e+06	1.11074e+06	1.4865e+06
0	LPC(22:4)+HCOO	LPC(22:4)+HCOO	LPC	(22:4)	(22:4)				616.362	C31 H55 O9 N1 P1	LPC(22:4)+HCOO	319770	152818	218678	429328	416474	169486
0	LPC(22:4)+H	LPC(22:4)+H	LPC	(22:4)	(22:4)				572.371	C30 H55 O7 N1 P1	LPC(22:4)+H	931264	1.95224e+06	2.96125e+06	6.91268e+06	252697	1.67445e+06
0	LPC(22:4)+H	LPC(22:4)+H	LPC	(22:4)	(22:4)				572.371	C30 H55 O7 N1 P1	LPC(22:4)+H	123055	139610	208085	176472	115487	151137
0	LPC(22:5)+HCOO	LPC(22:5)+HCOO	LPC	(22:5)	(22:5)				614.346	C31 H53 O9 N1 P1	LPC(22:5)+HCOO	125243	147059	174668	907714	143448	818493
0	LPC(22:5)+H	LPC(22:5)+H	LPC	(22:5)	(22:5)				570.355	C30 H53 O7 N1 P1	LPC(22:5)+H	1.00712e+06	4.47949e+06	221863	7.71356e+06	6.39276e+06	6.64094e+06
1	LPC(22:5)+H	LPC(22:5)+H	LPC	(22:5)	(22:5)				570.355	C30 H53 O7 N1 P1	LPC(22:5)+H	45664	47665.4	77776.9	250791	87160.5	73864.1
0	LPC(22:6)+HCOO	LPC(22:6)+HCOO	LPC	(22:6)	(22:6)				612.331	C31 H51 O9 N1 P1	LPC(22:6)+HCOO	94386.1	2.89566e+06	2.98719e+06	2.09572e+06	2.29761e+06	2.20719e+06
0	LPC(22:6)+H	LPC(22:6)+H	LPC	(22:6)	(22:6)				568.34	C30 H51 O7 N1 P1	LPC(22:6)+H	4.0877e+06	3.84641e+06	3.83553e+06	7.50007e+06	7.65834e+06	7.50066e+06
0	LPC(24:0)+HCOO	LPC(24:0)+HCOO	LPC	(24:0)	(24:0)				652.456	C33 H67 O9 N1 P1	LPC(24:0)+HCOO	5.60254e+06	5.70264e+06	4.33242e+06	2.57012e+06	3.70861e+06	3.74242e+06
0	LPC(24:0)+H	LPC(24:0)+H	LPC	(24:0)	(24:0)				608.465	C32 H67 O7 N1 P1	LPC(24:0)+H	6.67668e+07	6.40707e+07	6.80766e+07	4.07613e+07	3.39757e+07	3.95086e+07
0	LPC(24:1)+HCOO	LPC(24:1)+HCOO	LPC	(24:1)	(24:1)				650.44	C33 H65 O9 N1 P1	LPC(24:1)+HCOO	3.76612e+06	4.40695e+06	4.20226e+06	2.68885e+06	2.03614e+06	2.20595e+06
0	LPC(24:1)+H	LPC(24:1)+H	LPC	(24:1)	(24:1)				606.449	C32 H65 O7 N1 P1	LPC(24:1)+H	2.99495e+07	3.36614e+07	2.84762e+07	1.86067e+07	1.88186e+07	1.84061e+07
0	LPC(24:2)+H	LPC(24:2)+H	LPC	(24:2)	(24:2)				604.434	C32 H63 O7 N1 P1	LPC(24:2)+H	2.13231e+06	2.2712e+06	2.26142e+06	1.53289e+06	1.18792e+06	1.45516e+06
0	LPC(25:0)+H	LPC(25:0)+H	LPC	(25:0)	(25:0)				622.481	C33 H69 O7 N1 P1	LPC(25:0)+H	4.18774e+06	2.76733e+06	3.955e+06	2.09928e+06	4.06012e+06	3.96939e+06
1	LPC(25:1)+H	LPC(25:1)+H	LPC	(25:1)	(25:1)				620.465	C33 H67 O7 N1 P1	LPC(25:1)+H	3.29713e+06	3.32094e+06	3.31363e+06	2.83402e+06	2.7656e+06	3.10336e+06
0	LPC(26:0)+H	LPC(26:0)+H	LPC	(26:0)	(26:0)				636.496	C34 H71 O7 N1 P1	LPC(26:0)+H	1.12952e+07	1.10066e+07	1.12732e+07	1.38341e+07	1.16677e+07	1.26178e+07
0	LPC(26:0)+H	LPC(26:0)+H	LPC	(26:0)	(26:0)				636.496	C34 H71 O7 N1 P1	LPC(26:0)+H	6.07183e+06	6.68632e+06	5.77428e+06	3.83751e+06	4.13298e+06	5.93718e+06
0	LPC(26:1)+HCOO	LPC(26:1)+HCOO	LPC	(26:1)	(26:1)				678.472	C35 H69 O9 N1 P1	LPC(26:1)+HCOO	5.18719e+06	4.71565e+06	4.63886e+06	3.7492e+06	3.41478e+06	3.57425e+06
0	LPC(26:1)+H	LPC(26:1)+H	LPC	(26:1)	(26:1)				634.481	C34 H69 O7 N1 P1	LPC(26:1)+H	4.86715e+07	4.76659e+07	5.22028e+07	3.29898e+07	3.25714e+07	3.20229e+07
0	LPC(28:0)+H	LPC(28:0)+H	LPC	(28:0)	(28:0)				664.528	C36 H75 O7 N1 P1	LPC(28:0)+H	3.19065e+08	3.23155e+08	3.21724e+08	3.08652e+08	3.06936e+08	2.96237e+08
0	LPC(28:1)+H	LPC(28:1)+H	LPC	(28:1)	(28:1)				662.512	C36 H73 O7 N1 P1	LPC(28:1)+H	5.20318e+06	5.10562e+06	5.51482e+06	2.5717e+06	3.49092e+06	3.47188e+06
0	LPC(28:1)+H	LPC(28:1)+H	LPC	(28:1)	(28:1)				662.512	C36 H73 O7 N1 P1	LPC(28:1)+H	3.08678e+06	1.57685e+06	4.38682e+06	5.60439e+06	3.93006e+06	5.37952e+06
0	LPC(28:1)+H	LPC(28:1)+H	LPC	(28:1)	(28:1)				662.512	C36 H73 O7 N1 P1	LPC(28:1)+H	6.88332e+06	7.28829e+06	6.31489e+06	6.18378e+06	4.99639e+06	3.84317e+06
0	LPC(38:1)+HCOO	LPC(38:1)+HCOO	LPC	(38:1)	(38:1)				846.659	C47 H93 O9 N1 P1	LPC(38:1)+HCOO	5.22771e+07	8.31744e+07	5.0878e+07	2.82616e+07	2.60934e+07	2.96985e+07
0	LPE(16:0)-H	LPE(16:0)-H	LPE	(16:0)	(16:0)				452.278	C21 H43 O7 N1 P1	LPE(16:0)-H	2.24457e+07	2.15315e+07	2.1681e+07	2.82044e+07	2.33169e+07	2.50472e+07
0	LPE(16:0)+H	LPE(16:0)+H	LPE	(16:0)	(16:0)				454.293	C21 H45 O7 N1 P1	LPE(16:0)+H	2.94965e+07	3.05222e+07	3.05381e+07	3.77166e+07	2.95258e+07	3.57218e+07
0	LPE(16:0e)-H	LPE(16:0e)-H	LPE	(16:0e)	(16:0e)				438.299	C21 H45 O6 N1 P1	LPE(16:0e)-H	3.9214e+06	1.18258e+06	1.34635e+06	1.38876e+07	5.9908e+06	1.40243e+07
0	LPE(16:0e)+H	LPE(16:0e)+H	LPE	(16:0e)	(16:0e)				440.314	C21 H47 O6 N1 P1	LPE(16:0e)+H	4.54606e+06	3.04512e+06	390912	1.57211e+07	2.96979e+07	1.62068e+07
0	LPE(16:1e)-H	LPE(16:1e)-H	LPE	(16:1e)	(16:1e)				436.283	C21 H43 O6 N1 P1	LPE(16:1e)-H	3.88044e+07	4.0151e+07	3.93807e+07	2.01791e+07	2.05276e+07	1.9642e+07
1	LPE(17:0)+H	LPE(17:0)+H	LPE	(17:0)	(17:0)				468.308	C22 H47 O7 N1 P1	LPE(17:0)+H	3.38477e+06	3.48346e+06	3.51596e+06	4.88519e+06	4.9033e+06	4.68634e+06
0	LPE(18:0)-H	LPE(18:0)-H	LPE	(18:0)	(18:0)				480.31	C23 H47 O7 N1 P1	LPE(18:0)-H	2.93856e+06	112689	4.32013e+06	4.27917e+06	1.38245e+06	1.15097e+06
0	LPE(18:0)+H	LPE(18:0)+H	LPE	(18:0)	(18:0)				482.324	C23 H49 O7 N1 P1	LPE(18:0)+H	6.44743e+06	746880	1.00459e+07	7.34948e+06	7.33684e+06	8.88479e+06
0	LPE(18:0)-H	LPE(18:0)-H	LPE	(18:0)	(18:0)				480.31	C23 H47 O7 N1 P1	LPE(18:0)-H	1.91662e+08	1.86556e+08	1.77335e+08	1.64403e+08	1.57978e+08	1.65965e+08
0	LPE(18:0)+H	LPE(18:0)+H	LPE	(18:0)	(18:0)				482.324	C23 H49 O7 N1 P1	LPE(18:0)+H	1.96138e+08	1.98612e+08	1.93171e+08	1.73093e+08	1.63416e+08	1.63039e+08
0	LPE(18:0e)-H	LPE(18:0e)-H	LPE	(18:0e)	(18:0e)				466.33	C23 H49 O6 N1 P1	LPE(18:0e)-H	1.37673e+07	1.23931e+07	1.34379e+07	2.47139e+07	2.35581e+07	2.30395e+07
0	LPE(18:0e)+H	LPE(18:0e)+H	LPE	(18:0e)	(18:0e)				468.345	C23 H51 O6 N1 P1	LPE(18:0e)+H	1.88336e+07	1.78795e+07	1.78659e+07	3.05413e+07	3.00921e+07	2.76539e+07
0	LPE(18:1)-H	LPE(18:1)-H	LPE	(18:1)	(18:1)				478.294	C23 H45 O7 N1 P1	LPE(18:1)-H	5.53665e+06	1.66272e+06	8.98439e+06	5.16818e+06	5.21872e+06	1.73082e+06
0	LPE(18:1e)-H	LPE(18:1e)-H	LPE	(18:1e)	(18:1e)				464.315	C23 H47 O6 N1 P1	LPE(18:1e)-H	1.49276e+06	1.35357e+06	1.28654e+06	3.53583e+06	3.63362e+06	3.54772e+06
0	LPE(18:1e)-H	LPE(18:1e)-H	LPE	(18:1e)	(18:1e)				464.315	C23 H47 O6 N1 P1	LPE(18:1e)-H	7.07358e+07	7.11196e+07	6.67717e+07	2.61989e+07	2.55854e+07	2.5584e+07
0	LPE(18:2e)-H	LPE(18:2e)-H	LPE	(18:2e)	(18:2e)				462.299	C23 H45 O6 N1 P1	LPE(18:2e)-H	1.23503e+07	1.26045e+07	1.18384e+07	5.09532e+06	5.05566e+06	4.85573e+06
0	LPE(20:0)-H	LPE(20:0)-H	LPE	(20:0)	(20:0)				508.341	C25 H51 O7 N1 P1	LPE(20:0)-H	2.55842e+06	2.70886e+06	2.65743e+06	1.80499e+06	1.52469e+06	1.68207e+06
0	LPE(20:0e)-H	LPE(20:0e)-H	LPE	(20:0e)	(20:0e)				494.362	C25 H53 O6 N1 P1	LPE(20:0e)-H	3.1083e+06	3.08779e+06	2.74744e+06	2.62862e+06	2.68038e+06	2.43823e+06
0	LPE(20:1)-H	LPE(20:1)-H	LPE	(20:1)	(20:1)				506.325	C25 H49 O7 N1 P1	LPE(20:1)-H	3.55933e+06	2.8173e+06	2.76913e+06	1.73564e+06	1.42057e+06	1.5972e+06
0	LPE(20:2e)-H	LPE(20:2e)-H	LPE	(20:2e)	(20:2e)				490.33	C25 H49 O6 N1 P1	LPE(20:2e)-H	2.90197e+06	2.91973e+06	2.58091e+06	673941	276152	721290
0	LPE(20:3)+H	LPE(20:3)+H	LPE	(20:3)	(20:3)				504.308	C25 H47 O7 N1 P1	LPE(20:3)+H	1.78439e+07	1.82562e+07	1.69201e+07	1.43599e+07	1.3956e+07	1.4012e+07
0	LPE(20:3e)+H	LPE(20:3e)+H	LPE	(20:3e)	(20:3e)				490.329	C25 H49 O6 N1 P1	LPE(20:3e)+H	2.57679e+06	1.06907e+06	1.15488e+06	193058	2.7899e+06	626739
0	LPE(20:4)-H	LPE(20:4)-H	LPE	(20:4)	(20:4)				500.278	C25 H43 O7 N1 P1	LPE(20:4)-H	1.08566e+07	1.13003e+07	1.20885e+07	8.79251e+06	8.74445e+06	9.75883e+06
0	LPE(20:4)+H	LPE(20:4)+H	LPE	(20:4)	(20:4)				502.293	C25 H45 O7 N1 P1	LPE(20:4)+H	1.53293e+07	1.60901e+07	1.75509e+07	1.00062e+07	1.00817e+07	1.111e+07
0	LPE(20:4e)+H	LPE(20:4e)+H	LPE	(20:4e)	(20:4e)				488.314	C25 H47 O6 N1 P1	LPE(20:4e)+H	7.85023e+06	5.24549e+06	8.44755e+06	1.34119e+06	3.1249e+06	2.76824e+06
0	LPE(22:0)-H	LPE(22:0)-H	LPE	(22:0)	(22:0)				536.372	C27 H55 O7 N1 P1	LPE(22:0)-H	5.91018e+06	5.97027e+06	6.3975e+06	3.11272e+06	2.73949e+06	2.8738e+06
0	LPE(22:1)-H	LPE(22:1)-H	LPE	(22:1)	(22:1)				534.357	C27 H53 O7 N1 P1	LPE(22:1)-H	2.76366e+06	2.78191e+06	2.7736e+06	1.22037e+06	985185	982613
0	LPE(22:6)-H	LPE(22:6)-H	LPE	(22:6)	(22:6)				524.278	C27 H43 O7 N1 P1	LPE(22:6)-H	6.04571e+06	6.22754e+06	4.48329e+06	4.9282e+06	5.17559e+06	6.03693e+06
0	LPE(22:6)+H	LPE(22:6)+H	LPE	(22:6)	(22:6)				526.293	C27 H45 O7 N1 P1	LPE(22:6)+H	8.40192e+06	7.93612e+06	8.89674e+06	6.63855e+06	6.56178e+06	7.66011e+06
0	LPE(24:0)-H	LPE(24:0)-H	LPE	(24:0)	(24:0)				564.403	C29 H59 O7 N1 P1	LPE(24:0)-H	1.4724e+07	1.49667e+07	1.47746e+07	6.50722e+06	7.18328e+06	7.05026e+06
0	LPE(24:1)-H	LPE(24:1)-H	LPE	(24:1)	(24:1)				562.388	C29 H57 O7 N1 P1	LPE(24:1)-H	8.97216e+06	8.69396e+06	8.42571e+06	4.12107e+06	3.88892e+06	3.80993e+06
0	LPE(26:1)-H	LPE(26:1)-H	LPE	(26:1)	(26:1)				590.419	C31 H61 O7 N1 P1	LPE(26:1)-H	2.45961e+06	2.02153e+06	2.43457e+06	2.42667e+06	784931	1.45716e+06
0	LPG(18:1)-H	LPG(18:1)-H	LPG	(18:1)	(18:1)				509.288	C24 H46 O9 N0 P1	LPG(18:1)-H	3.99711e+06	4.70138e+06	4.94028e+06	1.7291e+06	1.603e+06	1.29586e+06
1	LPG(6:0)+H	LPG(6:0)+H	LPG	(6:0)	(6:0)				345.131	C12 H26 O9 N0 P1	LPG(6:0)+H	740159	822839	581642	540582	1.40592e+06	543710
1	LPG(6:0)+H	LPG(6:0)+H	LPG	(6:0)	(6:0)				345.131	C12 H26 O9 N0 P1	LPG(6:0)+H	3.00334e+07	2.98084e+07	2.84668e+07	7.82687e+07	5.3491e+07	7.27889e+07
0	LPI(18:0)-H	LPI(18:0)-H	LPI	(18:0)	(18:0)				599.32	C27 H52 O12 N0 P1	LPI(18:0)-H	1.90889e+07	1.86749e+07	1.73916e+07	1.19768e+07	1.13099e+07	1.33597e+06
0	LPI(18:0)+H	LPI(18:0)+H	LPI	(18:0)	(18:0)				601.335	C27 H54 O12 N0 P1	LPI(18:0)+H	7.3099e+06	7.4083e+06	7.27376e+06	4.91804e+06	4.73073e+06	4.68613e+06
0	LPI(18:0)+NH4	LPI(18:0)+NH4	LPI	(18:0)	(18:0)				618.361	C27 H57 O12 N1 P1	LPI(18:0)+NH4	4.3269e+06	4.18049e+06	4.36852e+06	2.37427e+06	2.62281e+06	2.41783e+06
0	LPI(18:1)-H	LPI(18:1)-H	LPI	(18:1)	(18:1)				597.305	C27 H50 O12 N0 P1	LPI(18:1)-H	3.55392e+06	3.42268e+06	3.53383e+06	1.16824e+06	972524	1.09752e+06
0	LPS(18:0)-H	LPS(18:0)-H	LPS	(18:0)	(18:0)				524.299	C24 H47 O9 N1 P1	LPS(18:0)-H	4.51918e+06	2.51677e+06	6.56978e+06	244755	381050	741181
0	LPS(18:0)+H	LPS(18:0)+H	LPS	(18:0)	(18:0)				526.314	C24 H49 O9 N1 P1	LPS(18:0)+H	9.2282e+06	236482	296707	154494	293917	8.02578e+06
0	LSM(d20:1)+H	LSM(d20:1)+H	LSM	(d20:1)	(d20:1)				493.376	C25 H54 O5 N2 P1	LSM(d20:1)+H	1.26994e+07	1.31398e+07	1.32078e+07	7.5433e+06	7.23471e+06	6.74133e+06
0	LSM(d20:2)+H	LSM(d20:2)+H	LSM	(d20:2)	(d20:2)				491.361	C25 H52 O5 N2 P1	LSM(d20:2)+H	1.12206e+07	1.20155e+07	1.09957e+07	6.01479e+06	6.26395e+06	5.87093e+06
1	LSM(t20:1)+H	LSM(t20:1)+H	LSM	(t20:1)	(t20:1)				509.371	C25 H54 O6 N2 P1	LSM(t20:1)+H	1.07959e+06	1.16605e+06	1.38037e+06	711097	589025	484499
1	LSM(t20:1)+H	LSM(t20:1)+H	LSM	(t20:1)	(t20:1)				509.371	C25 H54 O6 N2 P1	LSM(t20:1)+H	3.27896e+06	3.56732e+06	3.36831e+06	1.68316e+06	1.38728e+06	1.46517e+06
1	MG(19:1)+H	MG(19:1)+H	MG	(19:1)	(19:1)				371.316	C22 H43 O4	MG(19:1)+H	867355	505205	1.21523e+06	186761	307132	946166
1	MG(20:3)+(CH3CH2)3NH	MG(20:3)+(CH3CH2)3NH	MG	(20:3)	(20:3)				496.423	C29 H56 O4 N2	MG(20:3)+(CH3CH2)3NH	6.011e+06	5.78671e+06	1.19714e+07	6.89234e+06	6.5908e+06	6.27764e+06
0	MG(30:0)+H	MG(30:0)+H	MG	(30:0)	(30:0)				527.503	C33 H67 O4	MG(30:0)+H	4.45464e+06	3.993e+06	4.8661e+06	4.10165e+06	3.92104e+06	4.15591e+06
0	MG(30:0)+NH4	MG(30:0)+NH4	MG	(30:0)	(30:0)				544.53	C33 H70 O4 N1	MG(30:0)+NH4	4.10331e+06	4.30747e+06	4.91468e+06	5.37168e+06	4.70072e+06	4.51341e+06
0	MG(32:0)+H	MG(32:0)+H	MG	(32:0)	(32:0)				555.535	C35 H71 O4	MG(32:0)+H	2.83724e+07	3.21822e+07	3.0645e+07	4.36853e+07	4.3381e+07	4.50839e+07
0	MG(32:0)+NH4	MG(32:0)+NH4	MG	(32:0)	(32:0)				572.561	C35 H74 O4 N1	MG(32:0)+NH4	3.59087e+07	4.07592e+07	3.97426e+07	5.35653e+07	5.26805e+07	5.29419e+07
1	MG(32:1)+H	MG(32:1)+H	MG	(32:1)	(32:1)				553.519	C35 H69 O4	MG(32:1)+H	4.2102e+06	5.77022e+06	1.58169e+06	2.19812e+06	1.01581e+06	3.69948e+06
1	MG(32:1)+NH4	MG(32:1)+NH4	MG	(32:1)	(32:1)				570.546	C35 H72 O4 N1	MG(32:1)+NH4	1.34492e+07	9.79146e+06	1.30392e+07	5.86974e+06	5.50887e+06	5.5903e+06
1	MG(33:0)+H	MG(33:0)+H	MG	(33:0)	(33:0)				569.55	C36 H73 O4	MG(33:0)+H	494996	624470	1.54858e+06	2.04636e+06	1.8627e+06	1.99535e+06
1	MG(33:0)+NH4	MG(33:0)+NH4	MG	(33:0)	(33:0)				586.577	C36 H76 O4 N1	MG(33:0)+NH4	2.188e+06	1.41207e+06	2.08002e+06	2.56064e+06	3.75873e+06	2.48543e+06
0	MG(34:0)+H	MG(34:0)+H	MG	(34:0)	(34:0)				583.566	C37 H75 O4	MG(34:0)+H	4.78733e+07	3.95404e+07	4.07794e+07	3.30054e+07	3.6386e+07	4.12453e+07
0	MG(34:0)+NH4	MG(34:0)+NH4	MG	(34:0)	(34:0)				600.593	C37 H78 O4 N1	MG(34:0)+NH4	6.33924e+07	5.97208e+07	6.03911e+07	4.3103e+07	4.58268e+07	5.53852e+07
0	MG(34:1)+H	MG(34:1)+H	MG	(34:1)	(34:1)				581.55	C37 H73 O4	MG(34:1)+H	2.80116e+07	2.74704e+07	3.08906e+07	1.11629e+07	1.31887e+07	1.3105e+07
0	MG(34:1)+NH4	MG(34:1)+NH4	MG	(34:1)	(34:1)				598.577	C37 H76 O4 N1	MG(34:1)+NH4	7.47124e+07	6.98681e+07	7.98153e+07	3.30689e+07	3.18936e+07	3.12283e+07
0	MG(35:1)+NH4	MG(35:1)+NH4	MG	(35:1)	(35:1)				612.593	C38 H78 O4 N1	MG(35:1)+NH4	2.61317e+06	2.94888e+06	4.35024e+06	2.84062e+06	1.03284e+06	1.68784e+06
0	MG(36:0)+H	MG(36:0)+H	MG	(36:0)	(36:0)				611.597	C39 H79 O4	MG(36:0)+H	1.581e+07	1.91573e+07	1.92317e+07	6.46954e+06	6.01054e+06	7.39853e+06
0	MG(36:0)+NH4	MG(36:0)+NH4	MG	(36:0)	(36:0)				628.624	C39 H82 O4 N1	MG(36:0)+NH4	2.6547e+07	3.57793e+07	3.68957e+07	1.29422e+07	1.2587e+07	1.49887e+07
0	MG(36:1)+H	MG(36:1)+H	MG	(36:1)	(36:1)				609.582	C39 H77 O4	MG(36:1)+H	1.02925e+07	9.93234e+06	1.05447e+07	2.68121e+06	3.32024e+06	2.50106e+06
0	MG(36:1)+NH4	MG(36:1)+NH4	MG	(36:1)	(36:1)				626.608	C39 H80 O4 N1	MG(36:1)+NH4	3.62244e+07	3.34735e+07	4.09137e+07	8.79456e+06	9.27157e+06	1.09812e+07
0	MG(38:0)+H	MG(38:0)+H	MG	(38:0)	(38:0)				639.629	C41 H83 O4	MG(38:0)+H	1.85659e+07	1.84424e+07	2.11013e+07	6.59392e+06	9.14521e+06	7.57488e+06
0	MG(38:0)+NH4	MG(38:0)+NH4	MG	(38:0)	(38:0)				656.655	C41 H86 O4 N1	MG(38:0)+NH4	3.63923e+07	3.47669e+07	4.11654e+07	1.51363e+07	1.50545e+07	1.3251e+07
0	MG(38:1)+H	MG(38:1)+H	MG	(38:1)	(38:1)				637.613	C41 H81 O4	MG(38:1)+H	2.15491e+07	2.12868e+07	2.34147e+07	5.41389e+06	5.78269e+06	5.91379e+06
0	MG(38:1)+NH4	MG(38:1)+NH4	MG	(38:1)	(38:1)				654.639	C41 H84 O4 N1	MG(38:1)+NH4	7.51884e+07	7.83799e+07	8.31947e+07	1.88023e+07	2.08284e+07	2.17968e+07
1	MG(9:0)+H	MG(9:0)+H	MG	(9:0)	(9:0)				233.175	C12 H25 O4	MG(9:0)+H	332025	913619	137145	1.10429e+06	2.02227e+06	498888
0	MGDG(16:0_18:1)+HCOO	MGDG(34:1)+HCOO	MGDG	(16:0_18:1)	(16:0)	(18:1)			801.573	C44 H81 O12	MGDG(16:0_18:1)+HCOO	1.49642e+06	1.04774e+06	2.33145e+06	4.38361e+06	4.37361e+06	3.18321e+06
0	MGDG(18:0_18:1)+HCOO	MGDG(36:1)+HCOO	MGDG	(18:0_18:1)	(18:0)	(18:1)			829.605	C46 H85 O12	MGDG(18:0_18:1)+HCOO	1.34754e+06	1.69142e+06	1.41748e+06	1.38155e+06	2.55376e+06	1.66653e+06
0	MGDG(16:0_20:3)-H	MGDG(36:3)-H	MGDG	(16:0_20:3)	(16:0)	(20:3)			779.568	C45 H79 O10	MGDG(16:0_20:3)-H	4.73894e+08	4.94182e+08	4.74564e+08	7.52265e+08	6.82928e+08	6.54556e+08
0	MGDG(16:1_20:4)-H	MGDG(36:5)-H	MGDG	(16:1_20:4)	(16:1)	(20:4)			775.537	C45 H75 O10	MGDG(16:1_20:4)-H	1.83358e+08	1.90907e+08	1.78959e+08	4.8494e+07	5.1212e+07	4.65899e+07
0	MGDG(18:2_20:4)-H	MGDG(38:6)-H	MGDG	(18:2_20:4)	(18:2)	(20:4)			801.552	C47 H77 O10	MGDG(18:2_20:4)-H	5.45139e+07	1.55461e+07	1.90875e+07	2.91652e+07	2.47604e+06	2.72227e+07
0	MGDG(18:1_22:5)-H	MGDG(40:6)-H	MGDG	(18:1_22:5)	(18:1)	(22:5)			829.584	C49 H81 O10	MGDG(18:1_22:5)-H	6.89014e+07	1.52337e+08	2.83701e+07	1.22083e+08	9.23875e+07	1.09383e+08
1	MGDG(20:3_20:3)-H	MGDG(40:6)-H	MGDG	(20:3_20:3)	(20:3)	(20:3)			829.584	C49 H81 O10	MGDG(20:3_20:3)-H	671073	664096	827463	304843	360045	792876
1	MGDG(22:4_19:3)-H	MGDG(41:7)-H	MGDG	(22:4_19:3)	(22:4)	(19:3)			841.584	C50 H81 O10	MGDG(22:4_19:3)-H	3.74931e+06	8.88387e+06	8.97284e+06	2.8142e+06	2.00408e+06	749511
0	MGDG(20:4_22:6)+HCOO	MGDG(42:10)+HCOO	MGDG	(20:4_22:6)	(20:4)	(22:6)			895.558	C52 H79 O12	MGDG(20:4_22:6)+HCOO	0	0.103	303019	368162	285008	1.26709e+06
1	MGDG(20:4_22:4)-H	MGDG(42:8)-H	MGDG	(20:4_22:4)	(20:4)	(22:4)			853.584	C51 H81 O10	MGDG(20:4_22:4)-H	0	0	221576	0	0	0
1	MGDG(22:3_21:3)-H	MGDG(43:6)-H	MGDG	(22:3_21:3)	(22:3)	(21:3)			871.63	C52 H87 O10	MGDG(22:3_21:3)-H	2.78113e+06	417405	2.09944e+06	1.09898e+06	496759	1.88514e+06
0	MGDG(44:10)+CH3COO	MGDG(44:10)+CH3COO	MGDG	(44:10)	(44:10)				937.605	C55 H85 O12	MGDG(44:10)+CH3COO	606301	769762	879827	4.92282e+06	3.91739e+06	4.14141e+06
0	MGDG(22:4_22:5)-H	MGDG(44:9)-H	MGDG	(22:4_22:5)	(22:4)	(22:5)			879.599	C53 H83 O10	MGDG(22:4_22:5)-H	1.54783e+06	3.0373e+07	2.92477e+07	2.28171e+07	2.04106e+07	1.67054e+06
0	MGDG(45:10)+HCOO	MGDG(45:10)+HCOO	MGDG	(45:10)	(45:10)				937.605	C55 H85 O12	MGDG(45:10)+HCOO	605619	769516	878888	4.92281e+06	3.92185e+06	4.13597e+06
1	MGDG(20:3_26:4)-H	MGDG(46:7)-H	MGDG	(20:3_26:4)	(20:3)	(26:4)			911.662	C55 H91 O10	MGDG(20:3_26:4)-H	131759	761937	985537	3.60046e+06	3.00272e+06	651020
0	MGDG(22:5_24:3)-H	MGDG(46:8)-H	MGDG	(22:5_24:3)	(22:5)	(24:3)			909.646	C55 H89 O10	MGDG(22:5_24:3)-H	1.78469e+06	1.27881e+06	657043	1.26575e+06	1.04502e+06	986721
1	MGDG(22:4_24:5)-H	MGDG(46:9)-H	MGDG	(22:4_24:5)	(22:4)	(24:5)			907.63	C55 H87 O10	MGDG(22:4_24:5)-H	1.33242e+06	2.19428e+06	207190	3.00763e+06	3.20479e+06	3.15095e+06
0	MGDG(47:10)+HCOO	MGDG(47:10)+HCOO	MGDG	(47:10)	(47:10)				965.636	C57 H89 O12	MGDG(47:10)+HCOO	701925	1.30579e+06	943782	3.64001e+06	2.711e+06	2.55124e+06
0	MGMG(34:5)+HCOO	MGMG(34:5)+HCOO	MGMG	(34:5)	(34:5)				779.531	C44 H75 O11	MGMG(34:5)+HCOO	312695	762252	932454	211246	350015	480423
0	MLCL(18:1_16:1_18:1)-H	MLCL(52:3)-H	MLCL	(18:1_16:1_18:1)	(18:1)	(16:1)	(18:1)		1163.75	C61 H113 O16 P2	MLCL(18:1_16:1_18:1)-H	349170	3.69496e+06	3.89142e+06	760723	2.74561e+06	2.33486e+06
1	MLCL(18:1_16:1_18:2)-H	MLCL(52:4)-H	MLCL	(18:1_16:1_18:2)	(18:1)	(16:1)	(18:2)		1161.74	C61 H111 O16 P2	MLCL(18:1_16:1_18:2)-H	1.97355e+06	1.44002e+06	2.22584e+06	2.94645e+06	2.67963e+06	2.18118e+06
0	MePC(21:0e)+(CH3)2NH2	MePC(21:0e)+(CH3)2NH2	MePC	(21:0e)	(21:0e)				625.492	C32 H70 O7 N2 P1	MePC(21:0e)+(CH3)2NH2	352725	1.28733e+06	746456	1.45846e+06	1.93864e+06	1.25722e+06
1	MePC(28:0)+(CH3)2NH2	MePC(28:0)+(CH3)2NH2	MePC	(28:0)	(28:0)				737.58	C39 H82 O8 N2 P1	MePC(28:0)+(CH3)2NH2	369232	1.96135e+06	894323	337242	399177	0
0	MePC(28:4)+NH4	MePC(28:4)+NH4	MePC	(28:4)	(28:4)				701.486	C37 H70 O8 N2 P1	MePC(28:4)+NH4	2.25763e+07	1.98072e+07	2.47503e+07	3.80676e+07	4.6891e+07	4.40052e+07
0	MePC(30:2)+NH4	MePC(30:2)+NH4	MePC	(30:2)	(30:2)				733.549	C39 H78 O8 N2 P1	MePC(30:2)+NH4	9.37755e+07	1.27807e+08	1.43007e+08	6.64586e+09	4.61508e+09	6.62945e+09
0	MePC(31:1)+(CH3)2NH2	MePC(31:1)+(CH3)2NH2	MePC	(31:1)	(31:1)				777.612	C42 H86 O8 N2 P1	MePC(31:1)+(CH3)2NH2	1.34426e+07	1.41873e+07	1.17153e+07	8.95853e+06	6.19605e+06	5.53995e+06
0	MePC(31:3)+NH4	MePC(31:3)+NH4	MePC	(31:3)	(31:3)				745.549	C40 H78 O8 N2 P1	MePC(31:3)+NH4	8.41248e+07	1.14315e+08	1.40593e+08	3.23675e+07	2.55482e+07	3.99037e+07
0	MePC(31:3)+NH4	MePC(31:3)+NH4	MePC	(31:3)	(31:3)				745.549	C40 H78 O8 N2 P1	MePC(31:3)+NH4	5.41736e+08	5.41318e+08	6.03305e+08	3.52234e+08	3.26184e+08	3.5722e+08
0	MePC(32:1)+NH4	MePC(32:1)+NH4	MePC	(32:1)	(32:1)				763.596	C41 H84 O8 N2 P1	MePC(32:1)+NH4	1.98319e+09	2.02266e+09	2.05484e+09	2.94175e+09	3.21719e+09	3.17658e+09
0	MePC(32:2)+NH4	MePC(32:2)+NH4	MePC	(32:2)	(32:2)				761.58	C41 H82 O8 N2 P1	MePC(32:2)+NH4	1.07904e+10	1.06091e+10	1.09245e+10	1.15269e+10	1.1336e+10	1.23197e+10
0	MePC(32:4)+NH4	MePC(32:4)+NH4	MePC	(32:4)	(32:4)				757.549	C41 H78 O8 N2 P1	MePC(32:4)+NH4	2.47293e+08	3.77827e+08	3.77682e+08	1.32881e+08	1.56172e+08	2.03395e+07
0	MePC(32:4)+NH4	MePC(32:4)+NH4	MePC	(32:4)	(32:4)				757.549	C41 H78 O8 N2 P1	MePC(32:4)+NH4	1.30535e+07	2.47168e+06	7.9262e+06	1.08903e+07	2.77331e+07	2.01242e+07
0	MePC(33:3)+(CH3)2NH2	MePC(33:3)+(CH3)2NH2	MePC	(33:3)	(33:3)				801.612	C44 H86 O8 N2 P1	MePC(33:3)+(CH3)2NH2	7.33935e+08	7.55095e+08	8.03722e+08	5.37111e+08	5.47893e+08	5.52519e+08
0	MePC(33:4)+(CH3)2NH2	MePC(33:4)+(CH3)2NH2	MePC	(33:4)	(33:4)				799.596	C44 H84 O8 N2 P1	MePC(33:4)+(CH3)2NH2	3.81375e+07	4.54646e+07	4.12529e+07	7.75966e+07	6.82274e+07	7.83696e+07
1	MePC(33:5)+NH4	MePC(33:5)+NH4	MePC	(33:5)	(33:5)				769.549	C42 H78 O8 N2 P1	MePC(33:5)+NH4	300222	307042	263085	588671	953991	665390
0	MePC(33:5)+NH4	MePC(33:5)+NH4	MePC	(33:5)	(33:5)				769.549	C42 H78 O8 N2 P1	MePC(33:5)+NH4	8.15352e+07	9.22562e+07	7.38133e+07	1.22702e+08	1.39902e+08	1.05976e+08
1	MePC(33:7)+(CH3)2NH2	MePC(33:7)+(CH3)2NH2	MePC	(33:7)	(33:7)				793.549	C44 H78 O8 N2 P1	MePC(33:7)+(CH3)2NH2	578664	351827	1.46394e+06	212697	885755	1.37941e+06
1	MePC(33:7)+NH4	MePC(33:7)+NH4	MePC	(33:7)	(33:7)				765.518	C42 H74 O8 N2 P1	MePC(33:7)+NH4	0	488669	924878	384773	366517	0
0	MePC(33:7)+NH4	MePC(33:7)+NH4	MePC	(33:7)	(33:7)				765.518	C42 H74 O8 N2 P1	MePC(33:7)+NH4	8.35038e+07	8.49918e+07	1.03865e+08	1.89163e+08	2.08267e+08	1.85407e+08
1	MePC(33:8)+(CH3)2NH2	MePC(33:8)+(CH3)2NH2	MePC	(33:8)	(33:8)				791.533	C44 H76 O8 N2 P1	MePC(33:8)+(CH3)2NH2	2.37695e+06	13.557	749616	4.41567e+06	5.43618e+06	3.07282e+06
1	MePC(34:5)+(CH3)2NH2	MePC(34:5)+(CH3)2NH2	MePC	(34:5)	(34:5)				811.596	C45 H84 O8 N2 P1	MePC(34:5)+(CH3)2NH2	3.6979e+06	426373	4.09823e+06	359224	653093	225349
0	MePC(34:5)+NH4	MePC(34:5)+NH4	MePC	(34:5)	(34:5)				783.565	C43 H80 O8 N2 P1	MePC(34:5)+NH4	1.2616e+07	2.93674e+06	3.30614e+07	1.09242e+07	9.02782e+06	3.45573e+06
1	MePC(34:7)+NH4	MePC(34:7)+NH4	MePC	(34:7)	(34:7)				779.533	C43 H76 O8 N2 P1	MePC(34:7)+NH4	1.74977e+07	414302	1.42683e+07	1.90198e+07	2.01845e+07	2.25286e+07
0	MePC(34:8e)+NH4	MePC(34:8e)+NH4	MePC	(34:8e)	(34:8e)				763.538	C43 H76 O7 N2 P1	MePC(34:8e)+NH4	4.48415e+07	2.61773e+07	1.29388e+07	1.8459e+07	1.87331e+07	6.9019e+06
1	MePC(35:2)+NH4	MePC(35:2)+NH4	MePC	(35:2)	(35:2)				803.627	C44 H88 O8 N2 P1	MePC(35:2)+NH4	2.41743e+06	4.21443e+06	5.23231e+07	1.27098e+07	5.81594e+07	1.31635e+07
1	MePC(35:3)+NH4	MePC(35:3)+NH4	MePC	(35:3)	(35:3)				801.612	C44 H86 O8 N2 P1	MePC(35:3)+NH4	1.01346e+07	1.27936e+07	6.43718e+06	3.78741e+06	4.66155e+06	8.92345e+06
0	MePC(35:3)+NH4	MePC(35:3)+NH4	MePC	(35:3)	(35:3)				801.612	C44 H86 O8 N2 P1	MePC(35:3)+NH4	7.33935e+08	7.55095e+08	8.03722e+08	5.37111e+08	5.47893e+08	5.52519e+08
0	MePC(35:4)+NH4	MePC(35:4)+NH4	MePC	(35:4)	(35:4)				799.596	C44 H84 O8 N2 P1	MePC(35:4)+NH4	3.80403e+07	4.55179e+07	4.113e+07	7.74292e+07	6.81007e+07	7.84588e+07
0	MePC(35:5)+NH4	MePC(35:5)+NH4	MePC	(35:5)	(35:5)				797.58	C44 H82 O8 N2 P1	MePC(35:5)+NH4	3.48076e+07	3.72637e+07	3.75299e+07	3.57577e+07	3.57247e+07	4.32309e+07
0	MePC(35:5)+NH4	MePC(35:5)+NH4	MePC	(35:5)	(35:5)				797.58	C44 H82 O8 N2 P1	MePC(35:5)+NH4	1.12683e+06	2.09138e+07	1.71473e+07	3.38295e+07	2.94355e+07	3.01024e+07
0	MePC(35:5)+NH4	MePC(35:5)+NH4	MePC	(35:5)	(35:5)				797.58	C44 H82 O8 N2 P1	MePC(35:5)+NH4	1.87513e+08	1.91321e+08	1.8691e+08	3.46507e+08	3.45475e+08	3.79618e+08
0	MePC(36:10)+(CH3)2NH2	MePC(36:10)+(CH3)2NH2	MePC	(36:10)	(36:10)				829.549	C47 H78 O8 N2 P1	MePC(36:10)+(CH3)2NH2	2.74206e+07	1.93304e+07	1.17505e+07	6.52601e+07	7.28447e+07	6.08002e+07
0	MePC(36:2)+NH4	MePC(36:2)+NH4	MePC	(36:2)	(36:2)				817.643	C45 H90 O8 N2 P1	MePC(36:2)+NH4	1.25967e+08	1.34953e+08	1.31939e+08	7.83116e+07	6.94036e+07	7.35531e+07
0	MePC(36:3)+NH4	MePC(36:3)+NH4	MePC	(36:3)	(36:3)				815.627	C45 H88 O8 N2 P1	MePC(36:3)+NH4	7.9604e+07	9.53586e+07	8.04606e+07	5.03961e+07	2.82036e+07	3.72612e+07
0	MePC(36:3)+NH4	MePC(36:3)+NH4	MePC	(36:3)	(36:3)				815.627	C45 H88 O8 N2 P1	MePC(36:3)+NH4	1.28394e+09	1.23903e+09	1.34123e+09	7.61062e+08	7.25554e+08	7.24175e+08
0	MePC(36:5)+(CH3)2NH2	MePC(36:5)+(CH3)2NH2	MePC	(36:5)	(36:5)				839.627	C47 H88 O8 N2 P1	MePC(36:5)+(CH3)2NH2	1.48577e+06	1.39512e+06	1.30734e+06	944853	995149	980664
0	MePC(36:5)+NH4	MePC(36:5)+NH4	MePC	(36:5)	(36:5)				811.596	C45 H84 O8 N2 P1	MePC(36:5)+NH4	3.62828e+07	2.78159e+07	2.23416e+07	5.87046e+07	1.80842e+08	2.20891e+07
0	MePC(36:5)+(CH3)2NH2	MePC(36:5)+(CH3)2NH2	MePC	(36:5)	(36:5)				839.627	C47 H88 O8 N2 P1	MePC(36:5)+(CH3)2NH2	1.50765e+07	1.81766e+07	1.57669e+07	2.16442e+07	2.72267e+07	1.53424e+07
0	MePC(36:6)+NH4	MePC(36:6)+NH4	MePC	(36:6)	(36:6)				809.58	C45 H82 O8 N2 P1	MePC(36:6)+NH4	5.85021e+07	1.0272e+07	1.15908e+07	2.84733e+07	6.89555e+06	1.8656e+07
1	MePC(37:0)+(CH3)2NH2	MePC(37:0)+(CH3)2NH2	MePC	(37:0)	(37:0)				863.721	C48 H100 O8 N2 P1	MePC(37:0)+(CH3)2NH2	4.56797e+06	1.48759e+06	1.12307e+06	5.49322e+06	2.24824e+06	9.87605e+06
1	MePC(37:1e)+(CH3)2NH2	MePC(37:1e)+(CH3)2NH2	MePC	(37:1e)	(37:1e)				847.726	C48 H100 O7 N2 P1	MePC(37:1e)+(CH3)2NH2	1.12249e+06	4.2361e+06	2.46335e+06	736326	4.12938e+06	1.4636e+06
0	MePC(37:6)+(CH3)2NH2	MePC(37:6)+(CH3)2NH2	MePC	(37:6)	(37:6)				851.627	C48 H88 O8 N2 P1	MePC(37:6)+(CH3)2NH2	2.06105e+06	2.7825e+06	2.5027e+06	1.68573e+06	1.27104e+06	1.39546e+06
0	MePC(38:2)+NH4	MePC(38:2)+NH4	MePC	(38:2)	(38:2)				845.674	C47 H94 O8 N2 P1	MePC(38:2)+NH4	3.24464e+07	4.0707e+07	1.79565e+07	1.0069e+07	1.18231e+07	1.18516e+07
1	MePC(39:1)+(CH3)2NH2	MePC(39:1)+(CH3)2NH2	MePC	(39:1)	(39:1)				889.737	C50 H102 O8 N2 P1	MePC(39:1)+(CH3)2NH2	1.92884e+07	5.60618e+06	2.82725e+07	3.18426e+07	1.56387e+06	2.54135e+07
1	MePC(39:2)+(CH3)2NH2	MePC(39:2)+(CH3)2NH2	MePC	(39:2)	(39:2)				887.721	C50 H100 O8 N2 P1	MePC(39:2)+(CH3)2NH2	2.81821e+06	3.23951e+06	3.68806e+06	2.6569e+06	2.93367e+06	1.99116e+06
1	MePC(39:5)+NH4	MePC(39:5)+NH4	MePC	(39:5)	(39:5)				853.643	C48 H90 O8 N2 P1	MePC(39:5)+NH4	997022	1.47773e+06	1.31274e+06	2.77727e+06	4.39308e+06	1.44032e+06
1	MePC(39:6)+NH4	MePC(39:6)+NH4	MePC	(39:6)	(39:6)				851.627	C48 H88 O8 N2 P1	MePC(39:6)+NH4	1.31551e+07	9.6349e+06	1.31272e+07	1.27447e+07	1.54873e+07	1.46364e+07
1	MePC(39:7)+NH4	MePC(39:7)+NH4	MePC	(39:7)	(39:7)				849.612	C48 H86 O8 N2 P1	MePC(39:7)+NH4	597943	688554	1.69948e+06	4.77831e+06	1.69644e+06	4.42476e+06
1	MePC(40:1)+NH4	MePC(40:1)+NH4	MePC	(40:1)	(40:1)				875.721	C49 H100 O8 N2 P1	MePC(40:1)+NH4	5.92578e+06	2.01698e+06	5.4575e+06	5.84961e+06	5.25031e+06	4.35762e+06
1	MePC(40:3)+NH4	MePC(40:3)+NH4	MePC	(40:3)	(40:3)				871.69	C49 H96 O8 N2 P1	MePC(40:3)+NH4	1.94562e+06	1.44607e+06	1.02221e+07	1.77672e+06	9.87288e+06	1.17741e+06
1	MePC(40:7)+NH4	MePC(40:7)+NH4	MePC	(40:7)	(40:7)				863.627	C49 H88 O8 N2 P1	MePC(40:7)+NH4	7.78096e+06	1.35394e+07	5.62949e+06	6.99156e+06	1.8522e+06	7.61564e+06
0	MePC(40:7e)+NH4	MePC(40:7e)+NH4	MePC	(40:7e)	(40:7e)				849.648	C49 H90 O7 N2 P1	MePC(40:7e)+NH4	1.25618e+07	3.22317e+07	2.6534e+07	2.15776e+07	2.46782e+07	1.73168e+07
0	MePC(40:8e)+NH4	MePC(40:8e)+NH4	MePC	(40:8e)	(40:8e)				847.632	C49 H88 O7 N2 P1	MePC(40:8e)+NH4	6.19366e+06	1.00931e+07	8.39897e+06	7.19147e+06	4.04023e+06	7.95729e+06
1	MePC(41:1)+NH4	MePC(41:1)+NH4	MePC	(41:1)	(41:1)				889.737	C50 H102 O8 N2 P1	MePC(41:1)+NH4	3.53767e+06	5.60618e+06	2.82725e+07	3.18426e+07	8.3586e+06	2.54135e+07
1	MePC(41:4e)+NH4	MePC(41:4e)+NH4	MePC	(41:4e)	(41:4e)				869.711	C50 H98 O7 N2 P1	MePC(41:4e)+NH4	4.09117e+06	2.9236e+06	1.16505e+06	1.18217e+06	1.67326e+06	2.15577e+06
1	MePC(41:5)+NH4	MePC(41:5)+NH4	MePC	(41:5)	(41:5)				881.674	C50 H94 O8 N2 P1	MePC(41:5)+NH4	3.21962e+06	1.32259e+06	2.95886e+06	3.97497e+06	3.87761e+06	3.3365e+06
1	MePC(41:6)+NH4	MePC(41:6)+NH4	MePC	(41:6)	(41:6)				879.659	C50 H92 O8 N2 P1	MePC(41:6)+NH4	1.46871e+06	579099	2.35378e+06	5.38383e+06	3.78376e+06	3.1399e+06
0	MePC(41:7)+NH4	MePC(41:7)+NH4	MePC	(41:7)	(41:7)				877.643	C50 H90 O8 N2 P1	MePC(41:7)+NH4	1.79662e+06	1.6349e+06	1.43046e+06	4.7559e+06	3.40645e+06	1.6632e+06
1	MePC(42:0)+(CH3)2NH2	MePC(42:0)+(CH3)2NH2	MePC	(42:0)	(42:0)				933.799	C53 H110 O8 N2 P1	MePC(42:0)+(CH3)2NH2	0	0	0	0	0	0
0	MePC(42:1)+NH4	MePC(42:1)+NH4	MePC	(42:1)	(42:1)				903.752	C51 H104 O8 N2 P1	MePC(42:1)+NH4	2.12239e+07	2.08639e+07	2.13299e+07	2.0177e+07	2.07048e+07	9.07189e+06
1	MePC(42:6e)+NH4	MePC(42:6e)+NH4	MePC	(42:6e)	(42:6e)				879.695	C51 H96 O7 N2 P1	MePC(42:6e)+NH4	3.95225e+07	5.3303e+06	1.15071e+07	2.90135e+07	2.5391e+07	2.45789e+07
1	MePC(42:7)+NH4	MePC(42:7)+NH4	MePC	(42:7)	(42:7)				891.659	C51 H92 O8 N2 P1	MePC(42:7)+NH4	988876	1.35234e+07	1.05096e+07	1.77529e+07	2.5565e+07	1.17134e+07
0	MePC(42:7e)+NH4	MePC(42:7e)+NH4	MePC	(42:7e)	(42:7e)				877.679	C51 H94 O7 N2 P1	MePC(42:7e)+NH4	6.10741e+07	5.32978e+07	6.07315e+07	2.84101e+07	3.44245e+07	3.06234e+07
1	MePC(42:8e)+NH4	MePC(42:8e)+NH4	MePC	(42:8e)	(42:8e)				875.664	C51 H92 O7 N2 P1	MePC(42:8e)+NH4	1.69262e+06	2.8398e+06	4.99786e+06	1.42274e+07	1.03686e+07	1.08114e+07
0	MePC(42:8e)+NH4	MePC(42:8e)+NH4	MePC	(42:8e)	(42:8e)				875.664	C51 H92 O7 N2 P1	MePC(42:8e)+NH4	4.66819e+07	5.04171e+07	3.92021e+07	2.17287e+07	2.92853e+07	1.8393e+07
1	MePC(42:8e)+(CH3)2NH2	MePC(42:8e)+(CH3)2NH2	MePC	(42:8e)	(42:8e)				903.695	C53 H96 O7 N2 P1	MePC(42:8e)+(CH3)2NH2	1.56685e+07	1.30039e+06	8.31424e+06	2.1871e+06	1.68609e+07	2.01483e+07
0	MePC(42:9)+NH4	MePC(42:9)+NH4	MePC	(42:9)	(42:9)				887.627	C51 H88 O8 N2 P1	MePC(42:9)+NH4	3.51123e+06	5.06152e+06	3.69796e+06	2.4281e+07	2.09535e+07	1.85327e+07
0	MePC(43:2)+NH4	MePC(43:2)+NH4	MePC	(43:2)	(43:2)				915.752	C52 H104 O8 N2 P1	MePC(43:2)+NH4	5.21437e+06	4.49343e+06	5.64759e+06	6.37064e+06	6.4434e+06	5.67314e+06
1	MePC(43:4)+NH4	MePC(43:4)+NH4	MePC	(43:4)	(43:4)				911.721	C52 H100 O8 N2 P1	MePC(43:4)+NH4	4.23547e+06	4.02656e+06	4.24168e+06	2.62047e+06	1.73881e+06	3.83649e+06
1	MePC(44:2e)+NH4	MePC(44:2e)+NH4	MePC	(44:2e)	(44:2e)				915.789	C53 H108 O7 N2 P1	MePC(44:2e)+NH4	1.09473e+06	533139	1.66946e+06	823171	186215	272271
0	MePC(44:3e)+(CH3)2NH2	MePC(44:3e)+(CH3)2NH2	MePC	(44:3e)	(44:3e)				941.805	C55 H110 O7 N2 P1	MePC(44:3e)+(CH3)2NH2	5.0387e+06	5.51924e+06	6.99669e+06	4.74349e+06	5.22066e+06	2.11236e+06
1	MePC(44:4e)+(CH3)2NH2	MePC(44:4e)+(CH3)2NH2	MePC	(44:4e)	(44:4e)				939.789	C55 H108 O7 N2 P1	MePC(44:4e)+(CH3)2NH2	1.76282e+06	1.92842e+06	2.92501e+06	2.07649e+06	1.94684e+06	2.18277e+06
0	MePC(44:4e)+NH4	MePC(44:4e)+NH4	MePC	(44:4e)	(44:4e)				911.758	C53 H104 O7 N2 P1	MePC(44:4e)+NH4	4.82552e+06	316801	4.49963e+06	569808	638611	821600
0	MePC(46:2)+NH4	MePC(46:2)+NH4	MePC	(46:2)	(46:2)				957.799	C55 H110 O8 N2 P1	MePC(46:2)+NH4	2.8611e+06	4.94222e+06	1.76337e+06	1.40081e+06	2.50248e+06	2.58532e+06
0	OAHFA(49:0)-H	OAHFA(49:0)-H	OAHFA	(49:0)	(49:0)				747.724	C49 H95 O4	OAHFA(49:0)-H	3.77969e+06	1.97447e+06	3.22808e+06	3.50515e+06	4.22046e+06	3.75003e+06
1	OAHFA(52:0)-H	OAHFA(52:0)-H	OAHFA	(52:0)	(52:0)				789.771	C52 H101 O4	OAHFA(52:0)-H	300739	18032	260475	0	162923	662115
0	OAHFA(52:0)-H	OAHFA(52:0)-H	OAHFA	(52:0)	(52:0)				789.771	C52 H101 O4	OAHFA(52:0)-H	1.81262e+06	2.01271e+06	2.50813e+06	2.32531e+06	2.57311e+06	3.69089e+06
0	PA(12:0e_6:0)+NH4	PA(18:0e)+NH4	PA	(12:0e_6:0)	(12:0e)	(6:0)			456.308	C21 H47 O7 N1 P1	PA(12:0e_6:0)+NH4	2.43789e+06	2.27094e+06	2.20315e+06	0	0	0
0	PA(16:0_14:0)+NH4	PA(30:0)+NH4	PA	(16:0_14:0)	(16:0)	(14:0)			638.476	C33 H69 O8 N1 P1	PA(16:0_14:0)+NH4	1.05096e+07	6.37447e+06	7.12229e+06	1.26498e+07	1.01137e+07	1.15097e+07
0	PA(16:0_16:0)+NH4	PA(32:0)+NH4	PA	(16:0_16:0)	(16:0)	(16:0)			666.507	C35 H73 O8 N1 P1	PA(16:0_16:0)+NH4	4.38998e+06	2.79534e+07	1.98532e+07	1.77357e+06	1.55345e+07	1.18924e+07
1	PA(16:0_16:0)+NH4	PA(32:0)+NH4	PA	(16:0_16:0)	(16:0)	(16:0)			666.507	C35 H73 O8 N1 P1	PA(16:0_16:0)+NH4	723972	2.52978e+06	2.56014e+06	1.2901e+06	3.90652e+06	802188
1	PA(16:0_16:0)-H	PA(32:0)-H	PA	(16:0_16:0)	(16:0)	(16:0)			647.466	C35 H68 O8 N0 P1	PA(16:0_16:0)-H	1.4324e+06	5.67915e+06	662154	1.49736e+06	1.6418e+06	2.16457e+06
1	PA(16:0_16:0)-H	PA(32:0)-H	PA	(16:0_16:0)	(16:0)	(16:0)			647.466	C35 H68 O8 N0 P1	PA(16:0_16:0)-H	151691	141525	1.39647e+07	61035.4	63347.6	98353.8
1	PA(18:1_14:0)-H	PA(32:1)-H	PA	(18:1_14:0)	(18:1)	(14:0)			645.45	C35 H66 O8 N0 P1	PA(18:1_14:0)-H	2.67327e+06	1.95762e+06	5.53367e+06	4.32324e+06	3.46454e+06	5.10614e+06
0	PA(18:0_16:0)+NH4	PA(34:0)+NH4	PA	(18:0_16:0)	(18:0)	(16:0)			694.538	C37 H77 O8 N1 P1	PA(18:0_16:0)+NH4	3.25464e+07	2.91096e+07	3.08524e+07	7.06583e+06	7.59836e+06	7.92419e+06
0	PA(18:0_16:0)-H	PA(34:0)-H	PA	(18:0_16:0)	(18:0)	(16:0)			675.497	C37 H72 O8 N0 P1	PA(18:0_16:0)-H	2.19461e+07	1.88693e+06	2.20379e+07	2.36753e+07	2.36557e+07	2.19795e+06
1	PA(18:0_16:0)+NH4	PA(34:0)+NH4	PA	(18:0_16:0)	(18:0)	(16:0)			694.538	C37 H77 O8 N1 P1	PA(18:0_16:0)+NH4	1.9637e+06	1.08485e+06	1.30666e+06	6.58394e+06	1.60265e+06	339658
1	PA(18:0_16:0)-H	PA(34:0)-H	PA	(18:0_16:0)	(18:0)	(16:0)			675.497	C37 H72 O8 N0 P1	PA(18:0_16:0)-H	273930	386798	3.0128e+07	227927	614025	758759
1	PA(18:0_16:0)+NH4	PA(34:0)+NH4	PA	(18:0_16:0)	(18:0)	(16:0)			694.538	C37 H77 O8 N1 P1	PA(18:0_16:0)+NH4	1.02083e+06	82365.8	681970	138724	1.25811e+06	761605
1	PA(18:0_16:0)-H	PA(34:0)-H	PA	(18:0_16:0)	(18:0)	(16:0)			675.497	C37 H72 O8 N0 P1	PA(18:0_16:0)-H	88208	986698	510227	207325	495728	515080
0	PA(16:0_18:1)-H	PA(34:1)-H	PA	(16:0_18:1)	(16:0)	(18:1)			673.481	C37 H70 O8 N0 P1	PA(16:0_18:1)-H	1.53922e+06	1.36097e+06	2.70392e+06	2.80142e+06	360218	383349
1	PA(16:0_18:1)-H	PA(34:1)-H	PA	(16:0_18:1)	(16:0)	(18:1)			673.481	C37 H70 O8 N0 P1	PA(16:0_18:1)-H	1.17319e+06	4.86879e+06	6.23893e+06	3.98426e+06	5.99371e+06	911862
1	PA(16:0_18:1)-H	PA(34:1)-H	PA	(16:0_18:1)	(16:0)	(18:1)			673.481	C37 H70 O8 N0 P1	PA(16:0_18:1)-H	719262	261701	1.27774e+06	992554	349031	217239
1	PA(16:1_18:1)-H	PA(34:2)-H	PA	(16:1_18:1)	(16:1)	(18:1)			671.466	C37 H68 O8 N0 P1	PA(16:1_18:1)-H	714531	974976	900886	0	287214	0
1	PA(18:0_18:0)+NH4	PA(36:0)+NH4	PA	(18:0_18:0)	(18:0)	(18:0)			722.569	C39 H81 O8 N1 P1	PA(18:0_18:0)+NH4	464291	2.76669e+06	2.77517e+06	965155	0	0
0	PA(18:0_18:1)-H	PA(36:1)-H	PA	(18:0_18:1)	(18:0)	(18:1)			701.513	C39 H74 O8 N0 P1	PA(18:0_18:1)-H	1.66161e+07	2.00484e+07	2.21051e+07	8.85055e+06	1.06451e+07	1.16083e+07
1	PA(18:0_18:1)-H	PA(36:1)-H	PA	(18:0_18:1)	(18:0)	(18:1)			701.513	C39 H74 O8 N0 P1	PA(18:0_18:1)-H	7.30123e+06	1.56244e+07	1.0392e+06	379327	1.87889e+07	1.0972e+06
1	PA(18:0_18:1)-H	PA(36:1)-H	PA	(18:0_18:1)	(18:0)	(18:1)			701.513	C39 H74 O8 N0 P1	PA(18:0_18:1)-H	570660	133771	249806	217006	518384	12081.2
1	PA(18:1_20:2)-H	PA(38:3)-H	PA	(18:1_20:2)	(18:1)	(20:2)			725.513	C41 H74 O8 N0 P1	PA(18:1_20:2)-H	366074	922571	2.50743e+06	826513	1.08503e+06	395653
1	PA(18:0_20:3)-H	PA(38:3)-H	PA	(18:0_20:3)	(18:0)	(20:3)			725.513	C41 H74 O8 N0 P1	PA(18:0_20:3)-H	348344	2.39555e+06	469584	434980	490647	177130
0	PA(18:0_20:4)-H	PA(38:4)-H	PA	(18:0_20:4)	(18:0)	(20:4)			723.497	C41 H72 O8 N0 P1	PA(18:0_20:4)-H	5.78992e+06	8.80432e+06	5.21686e+06	8.30077e+06	1.07803e+07	8.68248e+06
0	PA(24:0_22:5)-H	PA(46:5)-H	PA	(24:0_22:5)	(24:0)	(22:5)			833.607	C49 H86 O8 N0 P1	PA(24:0_22:5)-H	1.44913e+07	2.40648e+06	1.15719e+07	2.93395e+06	1.96711e+06	555159
0	PC(17:0)+H	PC(17:0)+H	PC	(17:0)	(17:0)				524.335	C25 H51 O8 N1 P1	PC(17:0)+H	1.14557e+07	1.16119e+07	1.11648e+07	7.42983e+06	6.82335e+06	6.38944e+06
0	PC(17:0)+H	PC(17:0)+H	PC	(17:0)	(17:0)				524.335	C25 H51 O8 N1 P1	PC(17:0)+H	98053.1	815333	204678	358228	759976	397183
0	PC(17:1)+H	PC(17:1)+H	PC	(17:1)	(17:1)				522.319	C25 H49 O8 N1 P1	PC(17:1)+H	5.4132e+06	5.11809e+06	6.61017e+06	1.54252e+06	1.51026e+06	1.19474e+06
0	PC(18:0)+H	PC(18:0)+H	PC	(18:0)	(18:0)				538.35	C26 H53 O8 N1 P1	PC(18:0)+H	1.58731e+06	1.12473e+06	1.07174e+06	4.45744e+06	440962	2.96736e+06
0	PC(19:1)+H	PC(19:1)+H	PC	(19:1)	(19:1)				550.35	C27 H53 O8 N1 P1	PC(19:1)+H	8.84901e+06	9.52099e+06	8.88756e+06	4.31007e+06	3.43573e+06	3.57521e+06
1	PC(20:3)+H	PC(20:3)+H	PC	(20:3)	(20:3)				560.335	C28 H51 O8 N1 P1	PC(20:3)+H	175539	79348.1	176773	45724.7	40988.6	48982.1
1	PC(21:1e)+H	PC(21:1e)+H	PC	(21:1e)	(21:1e)				564.402	C29 H59 O7 N1 P1	PC(21:1e)+H	974925	945748	929411	1.01646e+06	994910	737510
0	PC(21:4)+H	PC(21:4)+H	PC	(21:4)	(21:4)				572.335	C29 H51 O8 N1 P1	PC(21:4)+H	6.73366e+06	7.12318e+06	7.27283e+06	5.82703e+06	5.82614e+06	5.46365e+06
1	PC(25:0)+H	PC(25:0)+H	PC	(25:0)	(25:0)				636.46	C33 H67 O8 N1 P1	PC(25:0)+H	0	0	0	2.97934e+06	2.28098e+06	3.02132e+06
1	PC(25:0CHO)+H	PC(25:0CHO)+H	PC	(25:0CHO)	(25:0CHO)				650.439	C33 H65 O9 N1 P1	PC(25:0CHO)+H	120468	80841.3	67579.1	286573	91062.9	15509.4
0	PC(25:0e)+H	PC(25:0e)+H	PC	(25:0e)	(25:0e)				622.481	C33 H69 O7 N1 P1	PC(25:0e)+H	6.31962e+06	6.13732e+06	6.46983e+06	7.04883e+06	7.67058e+06	6.31316e+06
0	PC(25:1e)+H	PC(25:1e)+H	PC	(25:1e)	(25:1e)				620.465	C33 H67 O7 N1 P1	PC(25:1e)+H	3.29963e+06	3.32077e+06	3.315e+06	2.83378e+06	2.76392e+06	3.10284e+06
0	PC(12:0_14:0)+HCOO	PC(26:0)+HCOO	PC	(12:0_14:0)	(12:0)	(14:0)			694.466	C35 H69 O10 N1 P1	PC(12:0_14:0)+HCOO	2.16202e+06	1.97674e+06	2.04441e+06	5.11966e+06	5.26316e+06	5.44904e+06
0	PC(26:0)+H	PC(26:0)+H	PC	(12:0_14:0)	(12:0)	(14:0)			650.476	C34 H69 O8 N1 P1	PC(26:0)+H	1.77547e+07	1.98107e+07	1.82003e+07	4.88936e+07	5.11043e+07	4.62665e+07
0	PC(12:0_14:0)+CH3COO	PC(26:0)+CH3COO	PC	(12:0_14:0)	(12:0)	(14:0)			708.482	C36 H71 O10 N1 P1	PC(12:0_14:0)+CH3COO	483868	709512	671500	1.88592e+06	1.69624e+06	1.6242e+06
0	PC(26:2e)+H	PC(26:2e)+H	PC	(26:2e)	(26:2e)				632.465	C34 H67 O7 N1 P1	PC(26:2e)+H	4.3288e+06	3.74483e+06	5.23939e+06	651650	364723	455792
1	PC(26:3COOH)+H	PC(26:3COOH)+H	PC	(26:3COOH)	(26:3COOH)				674.403	C34 H61 O10 N1 P1	PC(26:3COOH)+H	534848	383522	352780	494708	307879	365760
0	PC(26:3e)+H	PC(26:3e)+H	PC	(26:3e)	(26:3e)				630.449	C34 H65 O7 N1 P1	PC(26:3e)+H	2.26399e+06	1.94857e+06	1.90188e+06	1.95055e+06	1.55106e+06	1.44008e+06
0	PC(26:4+4O)+H	PC(26:4+4O)+H	PC	(26:4+4O)	(26:4+4O)				706.393	C34 H61 O12 N1 P1	PC(26:4+4O)+H	1.21426e+06	424876	2.64724e+06	445081	1.52106e+06	752680
0	PC(26:4e)+H	PC(26:4e)+H	PC	(26:4e)	(26:4e)				628.434	C34 H63 O7 N1 P1	PC(26:4e)+H	1.29801e+06	1.79654e+06	1.5543e+06	495878	838378	617087
0	PC(15:0_12:0)+HCOO	PC(27:0)+HCOO	PC	(15:0_12:0)	(15:0)	(12:0)			708.482	C36 H71 O10 N1 P1	PC(15:0_12:0)+HCOO	483918	709372	671215	1.88623e+06	1.6954e+06	1.62427e+06
0	PC(27:0)+H	PC(27:0)+H	PC	(15:0_12:0)	(15:0)	(12:0)			664.491	C35 H71 O8 N1 P1	PC(27:0)+H	8.03958e+06	8.73409e+06	8.4502e+06	2.12477e+07	1.81674e+07	1.77646e+07
1	PC(14:0_13:0)+H	PC(27:0)+H	PC	(14:0_13:0)	(14:0)	(13:0)			664.491	C35 H71 O8 N1 P1	PC(14:0_13:0)+H	1.44204e+07	5.59958e+06	7.32416e+06	9.25233e+06	4.48489e+06	6.47094e+06
1	PC(27:0CHO)+H	PC(27:0CHO)+H	PC	(27:0CHO)	(27:0CHO)				678.47	C35 H69 O9 N1 P1	PC(27:0CHO)+H	1.78231e+06	3.61829e+06	3.72363e+06	3.96071e+06	2.76112e+06	1.17834e+06
0	PC(27:0e)+H	PC(27:0e)+H	PC	(27:0e)	(27:0e)				650.512	C35 H73 O7 N1 P1	PC(27:0e)+H	8.92411e+06	8.54256e+06	1.06255e+07	1.63699e+07	1.51803e+07	1.12619e+07
1	PC(11:0_16:1)+H	PC(27:1)+H	PC	(11:0_16:1)	(11:0)	(16:1)			662.476	C35 H69 O8 N1 P1	PC(11:0_16:1)+H	1.35723e+07	1.49149e+07	1.51239e+07	9.30312e+06	9.42837e+06	6.12265e+06
1	PC(27:1e)+H	PC(27:1e)+H	PC	(27:1e)	(27:1e)				648.496	C35 H71 O7 N1 P1	PC(27:1e)+H	1.60453e+06	3.2347e+06	1.89134e+06	1.1384e+06	836217	1.14443e+06
0	PC(27:1e)+H	PC(27:1e)+H	PC	(27:1e)	(27:1e)				648.496	C35 H71 O7 N1 P1	PC(27:1e)+H	3.73167e+06	6.20679e+06	2.99715e+06	1.26456e+06	1.14617e+06	1.21458e+06
1	PC(27:1e)+H	PC(27:1e)+H	PC	(27:1e)	(27:1e)				648.496	C35 H71 O7 N1 P1	PC(27:1e)+H	902638	0	845657	0	1.98788e+06	2.40016e+06
0	PC(27:2e)+H	PC(27:2e)+H	PC	(27:2e)	(27:2e)				646.481	C35 H69 O7 N1 P1	PC(27:2e)+H	4.87011e+06	5.89429e+06	5.05158e+06	2.73254e+06	3.03419e+06	2.42262e+06
1	PC(27:3e)+H	PC(27:3e)+H	PC	(27:3e)	(27:3e)				644.465	C35 H67 O7 N1 P1	PC(27:3e)+H	1.20348e+06	1.11185e+06	1.29415e+06	262462	285568	183619
0	PC(14:0_14:0)+HCOO	PC(28:0)+HCOO	PC	(14:0_14:0)	(14:0)	(14:0)			722.498	C37 H73 O10 N1 P1	PC(14:0_14:0)+HCOO	1.55054e+08	1.80549e+08	1.69025e+08	2.04553e+08	2.18059e+08	2.08114e+08
0	PC(28:0)+H	PC(28:0)+H	PC	(14:0_14:0)	(14:0)	(14:0)			678.507	C36 H73 O8 N1 P1	PC(28:0)+H	2.37189e+09	2.27999e+09	2.19188e+09	2.58395e+09	2.65316e+09	2.35087e+09
1	PC(28:0)+H	PC(28:0)+H	PC	(28:0)	(28:0)				678.507	C36 H73 O8 N1 P1	PC(28:0)+H	0	0	0	499176	660867	0
0	PC(14:0e_14:0)+HCOO	PC(28:0e)+HCOO	PC	(14:0e_14:0)	(14:0e)	(14:0)			708.518	C37 H75 O9 N1 P1	PC(14:0e_14:0)+HCOO	1.33966e+07	1.20504e+07	1.30773e+07	1.36008e+07	1.48368e+07	1.50245e+07
1	PC(14:0_14:1)+HCOO	PC(28:1)+HCOO	PC	(14:0_14:1)	(14:0)	(14:1)			720.482	C37 H71 O10 N1 P1	PC(14:0_14:1)+HCOO	101283	1.8806e+06	1.98468e+06	2.6487e+06	4.64894e+06	2.33822e+06
1	PC(28:1)+H	PC(28:1)+H	PC	(14:0_14:1)	(14:0)	(14:1)			676.491	C36 H71 O8 N1 P1	PC(28:1)+H	1.63457e+07	1.34954e+06	2.01083e+07	5.0104e+07	2.49466e+07	4.52578e+07
1	PC(14:0_14:1)+CH3COO	PC(28:1)+CH3COO	PC	(14:0_14:1)	(14:0)	(14:1)			734.498	C38 H73 O10 N1 P1	PC(14:0_14:1)+CH3COO	1.44316e+06	1.49051e+06	1.11442e+06	417932	501835	626362
0	PC(14:1e_14:0)+HCOO	PC(28:1e)+HCOO	PC	(14:1e_14:0)	(14:1e)	(14:0)			706.503	C37 H73 O9 N1 P1	PC(14:1e_14:0)+HCOO	2.00723e+06	1.86081e+06	2.26248e+06	2.60243e+06	2.04343e+06	2.19343e+06
0	PC(14:1e_14:0)+H	PC(28:1e)+H	PC	(14:1e_14:0)	(14:1e)	(14:0)			662.512	C36 H73 O7 N1 P1	PC(14:1e_14:0)+H	5.72908e+07	4.9365e+07	4.30881e+07	5.22902e+07	5.309e+07	5.04514e+07
1	PC(28:3)+H	PC(28:3)+H	PC	(28:3)	(28:3)				672.46	C36 H67 O8 N1 P1	PC(28:3)+H	515026	1.08119e+06	825346	2.48718e+06	2.45323e+06	1.76218e+06
0	PC(28:4e)+H	PC(28:4e)+H	PC	(28:4e)	(28:4e)				656.465	C36 H67 O7 N1 P1	PC(28:4e)+H	2.09376e+06	2.99212e+06	2.58775e+06	2.05445e+06	1.55905e+06	1.65579e+06
0	PC(15:0_14:0)+HCOO	PC(29:0)+HCOO	PC	(15:0_14:0)	(15:0)	(14:0)			736.513	C38 H75 O10 N1 P1	PC(15:0_14:0)+HCOO	3.76919e+07	3.9817e+07	4.59353e+07	5.7079e+07	5.77994e+07	5.52665e+07
0	PC(29:0)+H	PC(29:0)+H	PC	(15:0_14:0)	(15:0)	(14:0)			692.522	C37 H75 O8 N1 P1	PC(29:0)+H	8.94331e+08	9.05388e+08	8.94211e+08	1.17527e+09	1.28706e+09	1.20512e+09
1	PC(16:0_13:0)+H	PC(29:0)+H	PC	(16:0_13:0)	(16:0)	(13:0)			692.522	C37 H75 O8 N1 P1	PC(16:0_13:0)+H	3.11e+07	2.68639e+07	2.7735e+07	3.18363e+07	3.66643e+07	3.68425e+07
1	PC(16:0_13:0)-CH3	PC(29:0)-CH3	PC	(16:0_13:0)	(16:0)	(13:0)			676.492	C36 H71 O8 N1 P1	PC(16:0_13:0)-CH3	3.391	3.937	0	0	0	0
1	PC(16:0_13:0)+H	PC(29:0)+H	PC	(16:0_13:0)	(16:0)	(13:0)			692.522	C37 H75 O8 N1 P1	PC(16:0_13:0)+H	1.07859e+08	8.97688e+07	6.54104e+07	1.06326e+08	1.14117e+08	6.69967e+07
0	PC(29:0e)+H	PC(29:0e)+H	PC	(29:0e)	(29:0e)				678.543	C37 H77 O7 N1 P1	PC(29:0e)+H	4.44856e+07	5.82458e+07	4.64298e+07	8.61062e+07	8.53125e+07	9.21077e+07
0	PC(15:0_14:1)+HCOO	PC(29:1)+HCOO	PC	(15:0_14:1)	(15:0)	(14:1)			734.498	C38 H73 O10 N1 P1	PC(15:0_14:1)+HCOO	1.44316e+06	1.49051e+06	1.11442e+06	417932	501835	626362
0	PC(29:1)+H	PC(29:1)+H	PC	(15:0_14:1)	(15:0)	(14:1)			690.507	C37 H73 O8 N1 P1	PC(29:1)+H	3.36115e+07	3.39916e+07	3.51701e+07	2.21523e+07	2.21514e+07	2.10073e+07
0	PC(11:0_18:1)+H	PC(29:1)+H	PC	(11:0_18:1)	(11:0)	(18:1)			690.507	C37 H73 O8 N1 P1	PC(11:0_18:1)+H	2.74501e+08	2.36498e+08	1.33001e+08	1.99061e+07	2.15197e+08	2.61618e+08
0	PC(29:1COOCH3)+H	PC(29:1COOCH3)+H	PC	(29:1COOCH3)	(29:1COOCH3)				734.497	C38 H73 O10 N1 P1	PC(29:1COOCH3)+H	2.4393e+06	1.71012e+06	1.0171e+07	2.43843e+06	3.24179e+06	5.607e+06
1	PC(29:1e)+H	PC(29:1e)+H	PC	(29:1e)	(29:1e)				676.528	C37 H75 O7 N1 P1	PC(29:1e)+H	7.13675e+06	6.82246e+06	3.51467e+06	3.5129e+06	1.59963e+06	1.27622e+06
1	PC(29:1e)+H	PC(29:1e)+H	PC	(29:1e)	(29:1e)				676.528	C37 H75 O7 N1 P1	PC(29:1e)+H	4.84973e+06	1.04619e+06	8.50851e+06	5.75563e+06	426212	1.39694e+06
0	PC(29:2)+H	PC(29:2)+H	PC	(29:2)	(29:2)				688.491	C37 H71 O8 N1 P1	PC(29:2)+H	1.7114e+07	1.18232e+07	1.92933e+07	3.20896e+06	6.24286e+06	4.40752e+06
1	PC(30:0)+H	PC(30:0)+H	PC	(30:0)	(30:0)				706.538	C38 H77 O8 N1 P1	PC(30:0)+H	3.56479e+06	1.20938e+06	2.08252e+06	1.5983e+06	5.57233e+06	3.74258e+06
0	PC(16:0_14:0)+HCOO	PC(30:0)+HCOO	PC	(16:0_14:0)	(16:0)	(14:0)			750.529	C39 H77 O10 N1 P1	PC(16:0_14:0)+HCOO	8.36464e+08	8.77709e+08	9.02491e+08	1.27543e+09	1.09726e+09	1.09159e+09
0	PC(30:0)+H	PC(30:0)+H	PC	(16:0_14:0)	(16:0)	(14:0)			706.538	C38 H77 O8 N1 P1	PC(30:0)+H	9.07058e+09	8.69098e+09	8.94041e+09	1.47478e+10	1.39739e+10	1.32374e+10
0	PC(17:0_13:0)+HCOO	PC(30:0)+HCOO	PC	(17:0_13:0)	(17:0)	(13:0)			750.529	C39 H77 O10 N1 P1	PC(17:0_13:0)+HCOO	9.27657e+07	9.88e+07	1.04031e+08	1.53036e+08	3.79618e+07	3.96476e+07
1	PC(30:0)+H	PC(30:0)+H	PC	(30:0)	(30:0)				706.538	C38 H77 O8 N1 P1	PC(30:0)+H	2.36332e+06	1.91504e+06	5.83134e+06	2.81312e+06	8.00735e+06	9.10192e+06
0	PC(15:0_15:0)+H	PC(30:0)+H	PC	(15:0_15:0)	(15:0)	(15:0)			706.538	C38 H77 O8 N1 P1	PC(15:0_15:0)+H	2.24668e+07	9.62964e+06	1.7197e+07	2.74493e+07	1.50826e+07	1.6014e+07
0	PC(30:0)+H	PC(30:0)+H	PC	(30:0)	(30:0)				706.538	C38 H77 O8 N1 P1	PC(30:0)+H	743924	918505	1.80951e+06	1.06583e+06	1.73008e+06	9.7639e+06
1	PC(30:0)+H	PC(30:0)+H	PC	(30:0)	(30:0)				706.538	C38 H77 O8 N1 P1	PC(30:0)+H	0	2.33035e+06	177754	0	0	0
0	PC(30:0)+H	PC(30:0)+H	PC	(30:0)	(30:0)				706.538	C38 H77 O8 N1 P1	PC(30:0)+H	0	0	0	384518	204074	202048
1	PC(30:0)+H	PC(30:0)+H	PC	(30:0)	(30:0)				706.538	C38 H77 O8 N1 P1	PC(30:0)+H	331375	508278	193483	179204	1.58685e+06	57547
1	PC(30:0CHO)+H	PC(30:0CHO)+H	PC	(30:0CHO)	(30:0CHO)				720.517	C38 H75 O9 N1 P1	PC(30:0CHO)+H	1.44561e+06	1.10253e+06	1.29644e+06	155440	82580.2	219209
1	PC(30:0CHO)+H	PC(30:0CHO)+H	PC	(30:0CHO)	(30:0CHO)				720.517	C38 H75 O9 N1 P1	PC(30:0CHO)+H	1.53658e+06	1.20649e+06	1.77248e+06	548972	306597	1.52857e+06
1	PC(30:0CHO)+H	PC(30:0CHO)+H	PC	(30:0CHO)	(30:0CHO)				720.517	C38 H75 O9 N1 P1	PC(30:0CHO)+H	826241	1.80594e+06	1.13481e+06	2.6228e+06	3.57817e+06	3.91041e+06
0	PC(16:0e_14:0)+HCOO	PC(30:0e)+HCOO	PC	(16:0e_14:0)	(16:0e)	(14:0)			736.55	C39 H79 O9 N1 P1	PC(16:0e_14:0)+HCOO	1.55821e+08	1.90994e+08	1.61869e+08	1.43701e+08	1.29276e+08	1.31709e+08
0	PC(30:0e)+H	PC(30:0e)+H	PC	(16:0e_14:0)	(16:0e)	(14:0)			692.559	C38 H79 O7 N1 P1	PC(30:0e)+H	3.17677e+09	3.22143e+09	2.96888e+09	2.98806e+09	2.79068e+09	2.91574e+09
0	PC(16:1_14:0)+HCOO	PC(30:1)+HCOO	PC	(16:1_14:0)	(16:1)	(14:0)			748.513	C39 H75 O10 N1 P1	PC(16:1_14:0)+HCOO	1.06646e+08	1.3436e+08	1.21805e+08	1.94808e+08	2.08536e+08	2.04794e+08
0	PC(30:1)+H	PC(30:1)+H	PC	(16:1_14:0)	(16:1)	(14:0)			704.522	C38 H75 O8 N1 P1	PC(30:1)+H	1.94996e+09	1.19416e+08	1.83435e+09	3.54747e+09	2.64099e+09	1.26362e+09
0	PC(16:1_14:0)+HCOO	PC(30:1)+HCOO	PC	(16:1_14:0)	(16:1)	(14:0)			748.513	C39 H75 O10 N1 P1	PC(16:1_14:0)+HCOO	7.30865e+06	2.30431e+07	2.49151e+07	9.79174e+06	9.75838e+06	1.14643e+07
0	PC(30:1)+H	PC(30:1)+H	PC	(16:1_14:0)	(16:1)	(14:0)			704.522	C38 H75 O8 N1 P1	PC(30:1)+H	5.07843e+08	5.34016e+08	4.55551e+08	1.78101e+08	2.69031e+08	2.30181e+08
0	PC(30:1)+H	PC(30:1)+H	PC	(30:1)	(30:1)				704.522	C38 H75 O8 N1 P1	PC(30:1)+H	6.23124e+07	6.00607e+07	7.42585e+07	7.16425e+07	7.63867e+07	7.84846e+07
0	PC(14:0e_16:1)+HCOO	PC(30:1e)+HCOO	PC	(14:0e_16:1)	(14:0e)	(16:1)			734.534	C39 H77 O9 N1 P1	PC(14:0e_16:1)+HCOO	2.07765e+07	1.90545e+07	1.74376e+07	866240	6.74233e+06	2.74699e+06
0	PC(30:1e)+H	PC(30:1e)+H	PC	(14:0e_16:1)	(14:0e)	(16:1)			690.543	C38 H77 O7 N1 P1	PC(30:1e)+H	2.89387e+08	3.48161e+08	3.2529e+08	1.79584e+08	1.75824e+08	1.63202e+08
0	PC(14:1e_16:0)+H	PC(30:1e)+H	PC	(14:1e_16:0)	(14:1e)	(16:0)			690.543	C38 H77 O7 N1 P1	PC(14:1e_16:0)+H	5.68374e+08	5.33801e+08	5.59817e+08	4.66144e+08	4.66355e+08	4.67486e+08
0	PC(14:1e_16:0)+HCOO	PC(30:1e)+HCOO	PC	(14:1e_16:0)	(14:1e)	(16:0)			734.534	C39 H77 O9 N1 P1	PC(14:1e_16:0)+HCOO	3.89697e+07	3.71378e+07	3.79327e+07	2.88301e+07	2.57005e+07	2.8119e+07
0	PC(30:1e)+H	PC(30:1e)+H	PC	(30:1e)	(30:1e)				690.543	C38 H77 O7 N1 P1	PC(30:1e)+H	637536	2.75203e+06	1.22375e+06	1.12688e+07	1.17634e+07	1.00805e+07
0	PC(16:1_14:1)+HCOO	PC(30:2)+HCOO	PC	(16:1_14:1)	(16:1)	(14:1)			746.498	C39 H73 O10 N1 P1	PC(16:1_14:1)+HCOO	2.81156e+06	6.20623e+06	1.09739e+07	148491	1.02236e+06	295570
0	PC(30:2)+H	PC(30:2)+H	PC	(16:1_14:1)	(16:1)	(14:1)			702.507	C38 H73 O8 N1 P1	PC(30:2)+H	1.1687e+08	1.16684e+08	1.13274e+08	9.7996e+06	7.80011e+06	3.6107e+07
1	PC(16:1_14:1)+CH3COO	PC(30:2)+CH3COO	PC	(16:1_14:1)	(16:1)	(14:1)			760.513	C40 H75 O10 N1 P1	PC(16:1_14:1)+CH3COO	1.05762e+06	629946	969587	812332	23951.1	108498
1	PC(30:2)+H	PC(30:2)+H	PC	(16:1_14:1)	(16:1)	(14:1)			702.507	C38 H73 O8 N1 P1	PC(30:2)+H	2.36343e+07	1.19956e+07	1.14139e+07	2.63929e+07	3.16857e+07	2.14751e+07
0	PC(30:2e)+HCOO	PC(30:2e)+HCOO	PC	(30:2e)	(30:2e)				732.518	C39 H75 O9 N1 P1	PC(30:2e)+HCOO	6.87722e+06	6.49662e+06	6.61253e+06	2.4175e+06	2.26391e+06	2.56004e+06
0	PC(30:2e)+H	PC(30:2e)+H	PC	(30:2e)	(30:2e)				688.528	C38 H75 O7 N1 P1	PC(30:2e)+H	888618	1.32373e+06	381253	984287	1.87013e+06	1.56193e+06
1	PC(14:1e_16:1)+H	PC(30:2e)+H	PC	(14:1e_16:1)	(14:1e)	(16:1)			688.528	C38 H75 O7 N1 P1	PC(14:1e_16:1)+H	2.02433e+07	1.24556e+06	1.55249e+07	6.62065e+06	8.91729e+06	9.91621e+06
1	PC(14:1e_16:1)+HCOO	PC(30:2e)+HCOO	PC	(14:1e_16:1)	(14:1e)	(16:1)			732.518	C39 H75 O9 N1 P1	PC(14:1e_16:1)+HCOO	1.17071e+06	1.56913e+06	1.09741e+06	1.13187e+06	1.06093e+06	1.516e+06
1	PC(12:1e_18:1)+CH3COO	PC(30:2e)+CH3COO	PC	(12:1e_18:1)	(12:1e)	(18:1)			746.534	C40 H77 O9 N1 P1	PC(12:1e_18:1)+CH3COO	390295	533463	1.01459e+06	1.02479e+06	618270	736923
0	PC(30:3)+H	PC(30:3)+H	PC	(30:3)	(30:3)				700.491	C38 H71 O8 N1 P1	PC(30:3)+H	6.47264e+06	1.43124e+06	1.22025e+07	3.50686e+06	1.78298e+06	7.95642e+06
0	PC(30:3)+H	PC(30:3)+H	PC	(30:3)	(30:3)				700.491	C38 H71 O8 N1 P1	PC(30:3)+H	7.66742e+07	6.76017e+07	6.47741e+07	1.1814e+08	1.32565e+08	1.15632e+08
0	PC(18:0_12:3)+CH3COO	PC(30:3)+CH3COO	PC	(18:0_12:3)	(18:0)	(12:3)			758.498	C40 H73 O10 N1 P1	PC(18:0_12:3)+CH3COO	1.79994e+06	1.0001e+06	1.26528e+06	925452	982568	766013
1	PC(30:3e)+H	PC(30:3e)+H	PC	(30:3e)	(30:3e)				686.512	C38 H73 O7 N1 P1	PC(30:3e)+H	3.74434e+06	3.80469e+06	4.07642e+06	2.15103e+06	3.43575e+06	2.16714e+06
1	PC(30:3e)+H	PC(30:3e)+H	PC	(30:3e)	(30:3e)				686.512	C38 H73 O7 N1 P1	PC(30:3e)+H	7.13046e+06	5.36328e+06	2.74283e+06	1.66487e+06	7.13952e+06	5.54649e+06
1	PC(30:4)+H	PC(30:4)+H	PC	(30:4)	(30:4)				698.476	C38 H69 O8 N1 P1	PC(30:4)+H	1.88696e+06	1.61554e+06	1.59208e+06	845431	466653	523067
0	PC(30:4e)+H	PC(30:4e)+H	PC	(30:4e)	(30:4e)				684.496	C38 H71 O7 N1 P1	PC(30:4e)+H	974995	1.29635e+06	1.33746e+06	1.60337e+06	1.83323e+06	1.61939e+06
0	PC(30:4e)+H	PC(30:4e)+H	PC	(30:4e)	(30:4e)				684.496	C38 H71 O7 N1 P1	PC(30:4e)+H	7.92435e+06	8.4416e+06	7.29441e+06	5.42531e+06	5.46215e+06	4.78574e+06
0	PC(15:0_16:0)+HCOO	PC(31:0)+HCOO	PC	(15:0_16:0)	(15:0)	(16:0)			764.545	C40 H79 O10 N1 P1	PC(15:0_16:0)+HCOO	1.05353e+08	1.04652e+08	1.20197e+08	1.77119e+08	1.59595e+08	1.84636e+08
0	PC(31:0)+H	PC(31:0)+H	PC	(15:0_16:0)	(15:0)	(16:0)			720.554	C39 H79 O8 N1 P1	PC(31:0)+H	1.80167e+09	1.77407e+09	1.84081e+09	2.98256e+09	3.05869e+09	3.19154e+09
1	PC(18:0_13:0)+H	PC(31:0)+H	PC	(18:0_13:0)	(18:0)	(13:0)			720.554	C39 H79 O8 N1 P1	PC(18:0_13:0)+H	1.69923e+08	1.50012e+08	1.7729e+08	1.29472e+08	1.41765e+08	1.38992e+08
0	PC(31:0CHO)+H	PC(31:0CHO)+H	PC	(31:0CHO)	(31:0CHO)				734.533	C39 H77 O9 N1 P1	PC(31:0CHO)+H	2.88165e+06	2.99754e+06	2.76533e+06	1.27627e+06	722445	1.13517e+06
0	PC(31:0CHO)+H	PC(31:0CHO)+H	PC	(31:0CHO)	(31:0CHO)				734.533	C39 H77 O9 N1 P1	PC(31:0CHO)+H	7.91058e+06	7.44887e+06	9.08678e+06	3.11627e+06	3.9928e+06	3.75414e+06
1	PC(31:0CHO)+H	PC(31:0CHO)+H	PC	(31:0CHO)	(31:0CHO)				734.533	C39 H77 O9 N1 P1	PC(31:0CHO)+H	1.22428e+07	1.07945e+07	1.0792e+07	3.97281e+06	3.6761e+06	3.58081e+06
1	PC(31:0CHO)+H	PC(31:0CHO)+H	PC	(31:0CHO)	(31:0CHO)				734.533	C39 H77 O9 N1 P1	PC(31:0CHO)+H	3.04277e+06	1.11885e+06	347525	1.67543e+06	1.57583e+06	2.84365e+06
0	PC(16:0e_15:0)+HCOO	PC(31:0e)+HCOO	PC	(16:0e_15:0)	(16:0e)	(15:0)			750.565	C40 H81 O9 N1 P1	PC(16:0e_15:0)+HCOO	1.43081e+07	1.71381e+07	1.66271e+07	1.96437e+07	1.61869e+07	1.66413e+07
0	PC(31:0e)+H	PC(31:0e)+H	PC	(16:0e_15:0)	(16:0e)	(15:0)			706.575	C39 H81 O7 N1 P1	PC(31:0e)+H	3.60277e+08	3.75464e+08	3.48685e+08	4.44861e+08	4.54896e+08	4.61691e+08
1	PC(31:0e)+H	PC(31:0e)+H	PC	(31:0e)	(31:0e)				706.575	C39 H81 O7 N1 P1	PC(31:0e)+H	2.47249e+07	2.51141e+07	2.44925e+07	3.986e+07	4.16448e+07	3.50054e+07
1	PC(18:1_13:0)+H	PC(31:1)+H	PC	(18:1_13:0)	(18:1)	(13:0)			718.538	C39 H77 O8 N1 P1	PC(18:1_13:0)+H	70849.8	145814	321987	0	82356	0
0	PC(15:0_16:1)+HCOO	PC(31:1)+HCOO	PC	(15:0_16:1)	(15:0)	(16:1)			762.529	C40 H77 O10 N1 P1	PC(15:0_16:1)+HCOO	3.15241e+07	2.83006e+07	3.24205e+07	3.45326e+07	2.70366e+07	2.72869e+07
0	PC(31:1)+H	PC(31:1)+H	PC	(15:0_16:1)	(15:0)	(16:1)			718.538	C39 H77 O8 N1 P1	PC(31:1)+H	8.86472e+08	1.00937e+09	9.196e+08	1.36746e+09	9.20608e+08	1.35978e+09
0	PC(31:1)+H	PC(31:1)+H	PC	(31:1)	(31:1)				718.538	C39 H77 O8 N1 P1	PC(31:1)+H	1.25784e+08	1.24613e+08	1.36791e+08	1.07199e+08	1.05524e+08	1.08155e+08
1	PC(18:1_13:0)+H	PC(31:1)+H	PC	(18:1_13:0)	(18:1)	(13:0)			718.538	C39 H77 O8 N1 P1	PC(18:1_13:0)+H	2.16919e+09	1.74642e+09	1.92402e+09	1.89054e+09	1.78627e+09	1.74667e+09
0	PC(31:1COOCH3)+H	PC(31:1COOCH3)+H	PC	(31:1COOCH3)	(31:1COOCH3)				762.528	C40 H77 O10 N1 P1	PC(31:1COOCH3)+H	1.87838e+08	1.82188e+08	1.88089e+08	6.74402e+07	5.0363e+07	2.14275e+07
0	PC(31:1e)+H	PC(31:1e)+H	PC	(31:1e)	(31:1e)				704.559	C39 H79 O7 N1 P1	PC(31:1e)+H	1.18501e+08	1.04553e+08	1.07616e+08	6.01079e+07	5.26354e+07	5.33233e+07
0	PC(31:1e)+H	PC(31:1e)+H	PC	(31:1e)	(31:1e)				704.559	C39 H79 O7 N1 P1	PC(31:1e)+H	211779	6.57054e+06	2.31014e+06	1.7279e+06	1.16467e+07	3.92406e+06
1	PC(16:1e_15:0)+H	PC(31:1e)+H	PC	(16:1e_15:0)	(16:1e)	(15:0)			704.559	C39 H79 O7 N1 P1	PC(16:1e_15:0)+H	1.76709e+08	1.29311e+08	1.32714e+08	4.1494e+08	3.8215e+08	3.77382e+08
1	PC(31:2)+H	PC(31:2)+H	PC	(31:2)	(31:2)				716.522	C39 H75 O8 N1 P1	PC(31:2)+H	729608	263082	752847	484526	302589	39552.4
1	PC(31:2)+H	PC(31:2)+H	PC	(31:2)	(31:2)				716.522	C39 H75 O8 N1 P1	PC(31:2)+H	5.13311e+06	4.13314e+06	5.58881e+06	1.64882e+06	739046	809171
1	PC(31:2)+H	PC(31:2)+H	PC	(31:2)	(31:2)				716.522	C39 H75 O8 N1 P1	PC(31:2)+H	4.40821e+07	3.30307e+07	3.30361e+07	6.30997e+07	3.22882e+07	6.8176e+07
1	PC(18:2_13:0)+H	PC(31:2)+H	PC	(18:2_13:0)	(18:2)	(13:0)			716.522	C39 H75 O8 N1 P1	PC(18:2_13:0)+H	6.64963e+08	5.69669e+08	6.04664e+08	1.57895e+08	1.72081e+08	1.54285e+08
1	PC(31:2e)+H	PC(31:2e)+H	PC	(31:2e)	(31:2e)				702.543	C39 H77 O7 N1 P1	PC(31:2e)+H	65221.9	19435.8	59028.3	293496	112679	105895
1	PC(31:3)+H	PC(31:3)+H	PC	(31:3)	(31:3)				714.507	C39 H73 O8 N1 P1	PC(31:3)+H	455714	247165	1.17632e+06	710270	423153	371964
0	PC(31:3)+H	PC(31:3)+H	PC	(31:3)	(31:3)				714.507	C39 H73 O8 N1 P1	PC(31:3)+H	6.86751e+06	9.06538e+06	5.12447e+06	1.01637e+07	1.079e+07	4.82279e+06
1	PC(31:3)+H	PC(31:3)+H	PC	(31:3)	(31:3)				714.507	C39 H73 O8 N1 P1	PC(31:3)+H	3.50026e+07	3.76819e+07	3.11617e+07	3.59888e+07	3.00779e+07	3.28935e+07
1	PC(11:0_20:4)+H	PC(31:4)+H	PC	(11:0_20:4)	(11:0)	(20:4)			712.491	C39 H71 O8 N1 P1	PC(11:0_20:4)+H	2.27469e+07	2.10894e+07	2.03881e+07	2.04127e+07	1.68723e+07	1.94661e+07
1	PC(31:4e)+H	PC(31:4e)+H	PC	(31:4e)	(31:4e)				698.512	C39 H73 O7 N1 P1	PC(31:4e)+H	195807	375970	48039.8	436859	244461	107610
1	PC(31:4e)+H	PC(31:4e)+H	PC	(31:4e)	(31:4e)				698.512	C39 H73 O7 N1 P1	PC(31:4e)+H	2.68523e+06	2.16187e+06	2.60245e+06	7.88259e+06	6.92981e+06	5.00766e+06
1	PC(32:0)+H	PC(32:0)+H	PC	(32:0)	(32:0)				734.569	C40 H81 O8 N1 P1	PC(32:0)+H	5.03299e+06	5.01111e+06	748524	0.459	168156	1.1846e+06
1	PC(32:0)+H	PC(32:0)+H	PC	(32:0)	(32:0)				734.569	C40 H81 O8 N1 P1	PC(32:0)+H	5.24801e+06	603328	607870	552249	776952	174237
1	PC(16:0_16:0)+H	PC(32:0)+H	PC	(16:0_16:0)	(16:0)	(16:0)			734.569	C40 H81 O8 N1 P1	PC(16:0_16:0)+H	7.04954e+06	4.18203e+06	1.67972e+06	3.00016e+06	6.56985e+06	5.0614e+06
0	PC(16:0_16:0)+HCOO	PC(32:0)+HCOO	PC	(16:0_16:0)	(16:0)	(16:0)			778.56	C41 H81 O10 N1 P1	PC(16:0_16:0)+HCOO	1.14125e+09	1.2069e+09	1.22338e+09	1.72618e+09	1.75628e+09	1.64522e+09
0	PC(32:0)+H	PC(32:0)+H	PC	(16:0_16:0)	(16:0)	(16:0)			734.569	C40 H81 O8 N1 P1	PC(32:0)+H	8.892e+09	1.0445e+10	8.9474e+09	1.54632e+10	1.65902e+10	1.68904e+10
1	PC(32:0)+H	PC(32:0)+H	PC	(32:0)	(32:0)				734.569	C40 H81 O8 N1 P1	PC(32:0)+H	8.85737e+09	1.00028e+10	8.91544e+09	1.61884e+10	1.69122e+10	1.69683e+10
0	PC(16:0_16:0)+HCOO	PC(32:0)+HCOO	PC	(16:0_16:0)	(16:0)	(16:0)			778.56	C41 H81 O10 N1 P1	PC(16:0_16:0)+HCOO	1.67184e+07	8.84732e+06	1.06255e+07	5.00806e+07	5.70797e+07	4.86953e+07
0	PC(32:0)+H	PC(32:0)+H	PC	(16:0_16:0)	(16:0)	(16:0)			734.569	C40 H81 O8 N1 P1	PC(32:0)+H	2.2864e+06	1.00016e+08	6.85336e+07	3.29377e+06	1.26828e+08	1.71946e+06
1	PC(16:0_16:0)+H	PC(32:0)+H	PC	(16:0_16:0)	(16:0)	(16:0)			734.569	C40 H81 O8 N1 P1	PC(16:0_16:0)+H	1.89762e+06	5.72059e+06	7.12364e+06	1.41879e+06	1.72137e+06	1.51539e+06
1	PC(32:0)+H	PC(32:0)+H	PC	(32:0)	(32:0)				734.569	C40 H81 O8 N1 P1	PC(32:0)+H	226913	470154	242395	0	0	1.13618e+06
1	PC(32:0)+H	PC(32:0)+H	PC	(32:0)	(32:0)				734.569	C40 H81 O8 N1 P1	PC(32:0)+H	176906	140442	529699	1.27529e+07	827095	115071
1	PC(32:0)+H	PC(32:0)+H	PC	(32:0)	(32:0)				734.569	C40 H81 O8 N1 P1	PC(32:0)+H	182932	113996	0	191604	230468	0
0	PC(32:0CHO)+H	PC(32:0CHO)+H	PC	(32:0CHO)	(32:0CHO)				748.549	C40 H79 O9 N1 P1	PC(32:0CHO)+H	5.93342e+07	6.21422e+07	5.7633e+07	9.10259e+06	6.79718e+06	1.37404e+07
1	PC(32:0CHO)+H	PC(32:0CHO)+H	PC	(32:0CHO)	(32:0CHO)				748.549	C40 H79 O9 N1 P1	PC(32:0CHO)+H	1.5137e+07	2.74037e+07	1.54432e+06	1.67847e+06	189612	1.32741e+06
1	PC(32:0CHO)+H	PC(32:0CHO)+H	PC	(32:0CHO)	(32:0CHO)				748.549	C40 H79 O9 N1 P1	PC(32:0CHO)+H	746512	4.17282e+06	4.14451e+06	396423	290974	309380
0	PC(16:0e_16:0)+HCOO	PC(32:0e)+HCOO	PC	(16:0e_16:0)	(16:0e)	(16:0)			764.581	C41 H83 O9 N1 P1	PC(16:0e_16:0)+HCOO	3.23154e+08	1.37499e+08	3.79394e+08	3.62241e+08	1.71708e+08	3.1564e+08
0	PC(32:0e)+H	PC(32:0e)+H	PC	(16:0e_16:0)	(16:0e)	(16:0)			720.59	C40 H83 O7 N1 P1	PC(32:0e)+H	5.25272e+09	5.56088e+09	5.76797e+09	6.63787e+09	6.0555e+09	5.61655e+09
0	PC(14:0e_18:0)+H	PC(32:0e)+H	PC	(14:0e_18:0)	(14:0e)	(18:0)			720.59	C40 H83 O7 N1 P1	PC(14:0e_18:0)+H	5.59381e+06	3.24542e+06	474216	6.72056e+06	6.81383e+06	665299
1	PC(32:0e)+H	PC(32:0e)+H	PC	(32:0e)	(32:0e)				720.59	C40 H83 O7 N1 P1	PC(32:0e)+H	2.69197e+06	445512	909292	2.76642e+06	1.45146e+06	1.1731e+06
1	PC(32:0e)+H	PC(32:0e)+H	PC	(32:0e)	(32:0e)				720.59	C40 H83 O7 N1 P1	PC(32:0e)+H	0	328237	0	0	0	0
1	PC(32:0e)+H	PC(32:0e)+H	PC	(32:0e)	(32:0e)				720.59	C40 H83 O7 N1 P1	PC(32:0e)+H	0	0	0	0	0	0
1	PC(32:0e)+H	PC(32:0e)+H	PC	(32:0e)	(32:0e)				720.59	C40 H83 O7 N1 P1	PC(32:0e)+H	19965.1	41702.4	131040	86014.8	67422.3	83512.7
0	PC(32:1)+H	PC(32:1)+H	PC	(32:1)	(32:1)				732.554	C40 H79 O8 N1 P1	PC(32:1)+H	2.00619e+06	2.14458e+06	2.54634e+06	2.54838e+06	2.97966e+06	2.726e+06
1	PC(32:1)+H	PC(32:1)+H	PC	(32:1)	(32:1)				732.554	C40 H79 O8 N1 P1	PC(32:1)+H	78893.8	208300	0	0	0	0
1	PC(32:1)+H	PC(32:1)+H	PC	(32:1)	(32:1)				732.554	C40 H79 O8 N1 P1	PC(32:1)+H	5.1481e+06	898643	374194	2.07116e+06	745994	1.02236e+06
0	PC(32:1)+H	PC(32:1)+H	PC	(32:1)	(32:1)				732.554	C40 H79 O8 N1 P1	PC(32:1)+H	3.19086e+08	2.95851e+08	2.65405e+08	2.23548e+07	8.78746e+07	8.17488e+07
0	PC(16:0_16:1)+HCOO	PC(32:1)+HCOO	PC	(16:0_16:1)	(16:0)	(16:1)			776.545	C41 H79 O10 N1 P1	PC(16:0_16:1)+HCOO	1.66567e+09	1393096980	1.43758e+09	8.70091e+08	2.98351e+08	5.69422e+08
0	PC(32:1)+H	PC(32:1)+H	PC	(16:0_16:1)	(16:0)	(16:1)			732.554	C40 H79 O8 N1 P1	PC(32:1)+H	3.14235e+10	3.20826e+10	1.96496e+10	1.21984e+10	6.29023e+09	1.23386e+10
0	PC(18:0_14:1)+H	PC(32:1)+H	PC	(18:0_14:1)	(18:0)	(14:1)			732.554	C40 H79 O8 N1 P1	PC(18:0_14:1)+H	3.33199e+08	2.73782e+08	3.0253e+08	3.41348e+08	3.14722e+08	3.11879e+08
1	PC(32:1)+H	PC(32:1)+H	PC	(32:1)	(32:1)				732.554	C40 H79 O8 N1 P1	PC(32:1)+H	4.26907e+06	2.21537e+06	1.67524e+06	1.97525e+06	1.06838e+06	1.43045e+06
1	PC(32:1)+H	PC(32:1)+H	PC	(32:1)	(32:1)				732.554	C40 H79 O8 N1 P1	PC(32:1)+H	0	386471	344026	0	606849	0
0	PC(32:1)+H	PC(32:1)+H	PC	(32:1)	(32:1)				732.554	C40 H79 O8 N1 P1	PC(32:1)+H	67911.1	4.04305e+06	414237	593651	202754	223595
1	PC(32:1)+H	PC(32:1)+H	PC	(32:1)	(32:1)				732.554	C40 H79 O8 N1 P1	PC(32:1)+H	189630	255251	96349.9	484857	0	592520
1	PC(32:1)+H	PC(32:1)+H	PC	(32:1)	(32:1)				732.554	C40 H79 O8 N1 P1	PC(32:1)+H	145699	24804	22729.8	122321	1.10065e+06	165292
1	PC(32:1CHO)+H	PC(32:1CHO)+H	PC	(32:1CHO)	(32:1CHO)				746.533	C40 H77 O9 N1 P1	PC(32:1CHO)+H	356947	677468	163350	261333	61154.1	1.00907e+06
0	PC(32:1COOCH3)+H	PC(32:1COOCH3)+H	PC	(32:1COOCH3)	(32:1COOCH3)				776.544	C41 H79 O10 N1 P1	PC(32:1COOCH3)+H	5.31102e+06	1.95493e+07	1.36661e+07	1.27954e+07	3.85461e+07	1.03405e+07
0	PC(16:0e_16:1)+HCOO	PC(32:1e)+HCOO	PC	(16:0e_16:1)	(16:0e)	(16:1)			762.565	C41 H81 O9 N1 P1	PC(16:0e_16:1)+HCOO	1.45099e+08	1.42706e+08	1.48234e+08	1.45169e+06	975528	4.87908e+07
0	PC(32:1e)+H	PC(32:1e)+H	PC	(16:0e_16:1)	(16:0e)	(16:1)			718.575	C40 H81 O7 N1 P1	PC(32:1e)+H	3.01626e+08	2.48335e+09	6.28512e+07	5.95308e+07	578904	1.77201e+09
0	PC(16:1e_16:0)+CH3COO	PC(32:1e)+CH3COO	PC	(16:1e_16:0)	(16:1e)	(16:0)			776.581	C42 H83 O9 N1 P1	PC(16:1e_16:0)+CH3COO	1.06363e+07	1.19294e+07	1.18571e+07	6.9987e+06	7.4049e+06	7.37624e+06
0	PC(32:1e)+H	PC(32:1e)+H	PC	(16:1e_16:0)	(16:1e)	(16:0)			718.575	C40 H81 O7 N1 P1	PC(32:1e)+H	1.05963e+08	8.49811e+07	1.11775e+08	5.25028e+07	4.95808e+07	4.67654e+07
0	PC(16:1e_16:0)+HCOO	PC(32:1e)+HCOO	PC	(16:1e_16:0)	(16:1e)	(16:0)			762.565	C41 H81 O9 N1 P1	PC(16:1e_16:0)+HCOO	1.21179e+08	1.22567e+08	1.14778e+08	1.18617e+08	1.05076e+08	1.07999e+08
0	PC(32:1e)+H	PC(32:1e)+H	PC	(16:1e_16:0)	(16:1e)	(16:0)			718.575	C40 H81 O7 N1 P1	PC(32:1e)+H	1.70906e+09	1.82609e+09	1.65024e+09	2.10023e+09	1.13264e+09	1.97102e+09
0	PC(32:1e)+H	PC(32:1e)+H	PC	(32:1e)	(32:1e)				718.575	C40 H81 O7 N1 P1	PC(32:1e)+H	6.20895e+06	1.02183e+07	9.6295e+06	2.45791e+07	2.30383e+07	1.93133e+07
1	PC(32:1e)+H	PC(32:1e)+H	PC	(32:1e)	(32:1e)				718.575	C40 H81 O7 N1 P1	PC(32:1e)+H	129442	39603.3	61204.7	56831.7	106230	0
0	PC(16:1_16:1)+HCOO	PC(32:2)+HCOO	PC	(16:1_16:1)	(16:1)	(16:1)			774.529	C41 H77 O10 N1 P1	PC(16:1_16:1)+HCOO	4.70777e+08	5.12875e+08	5.08651e+08	1.26385e+08	1.25268e+08	1.33899e+08
0	PC(32:2)+H	PC(32:2)+H	PC	(16:1_16:1)	(16:1)	(16:1)			730.538	C40 H77 O8 N1 P1	PC(32:2)+H	2.34926e+09	1.9407e+09	2.00378e+09	1.6189e+09	1.62142e+09	1.54783e+09
0	PC(16:1_16:1)+HCOO	PC(32:2)+HCOO	PC	(16:1_16:1)	(16:1)	(16:1)			774.529	C41 H77 O10 N1 P1	PC(16:1_16:1)+HCOO	1.22243e+08	1.38673e+08	1.25683e+08	8.732e+07	8.6474e+07	8.06552e+07
0	PC(32:2)+H	PC(32:2)+H	PC	(16:1_16:1)	(16:1)	(16:1)			730.538	C40 H77 O8 N1 P1	PC(32:2)+H	1.87459e+09	2.00522e+09	1.9101e+09	1.41078e+09	1.39939e+09	1.22094e+09
0	PC(18:1_14:1)+H	PC(32:2)+H	PC	(18:1_14:1)	(18:1)	(14:1)			730.538	C40 H77 O8 N1 P1	PC(18:1_14:1)+H	9.75972e+07	8.6789e+07	8.565e+07	6.33576e+07	4.8318e+07	6.74802e+07
1	PC(32:2+4O)+H	PC(32:2+4O)+H	PC	(32:2+4O)	(32:2+4O)				794.518	C40 H77 O12 N1 P1	PC(32:2+4O)+H	650314	7.99217e+06	1.05652e+07	5.79991e+06	4.88438e+06	5.18479e+06
1	PC(32:2+OO)-CH3	PC(32:2+OO)-CH3	PC	(32:2+OO)	(32:2+OO)				746.498	C39 H73 O10 N1 P1	PC(32:2+OO)-CH3	8.02504e+06	7.21055e+06	6.47594e+06	5.28928e+06	5.3797e+06	9.53342e+06
1	PC(32:2CHO)+H	PC(32:2CHO)+H	PC	(32:2CHO)	(32:2CHO)				744.517	C40 H75 O9 N1 P1	PC(32:2CHO)+H	389840	59602	609485	869133	900334	361784
1	PC(32:2CHO)+H	PC(32:2CHO)+H	PC	(32:2CHO)	(32:2CHO)				744.517	C40 H75 O9 N1 P1	PC(32:2CHO)+H	2.36684e+06	2.32763e+06	2.56578e+06	2.5362e+06	542065	2.33269e+06
1	PC(32:2e)+H	PC(32:2e)+H	PC	(32:2e)	(32:2e)				716.559	C40 H79 O7 N1 P1	PC(32:2e)+H	1.38113e+06	1.23927e+06	2.61407e+06	1.39329e+06	1.57883e+06	1.49003e+06
0	PC(14:1e_18:1)+HCOO	PC(32:2e)+HCOO	PC	(14:1e_18:1)	(14:1e)	(18:1)			760.55	C41 H79 O9 N1 P1	PC(14:1e_18:1)+HCOO	3.90359e+06	4.66851e+06	4.44979e+06	1.26366e+06	1.40051e+06	1.40931e+06
0	PC(16:1e_16:1)+HCOO	PC(32:2e)+HCOO	PC	(16:1e_16:1)	(16:1e)	(16:1)			760.55	C41 H79 O9 N1 P1	PC(16:1e_16:1)+HCOO	1.0231e+07	1.26056e+07	1.38985e+07	1.86453e+06	979293	2.69789e+06
0	PC(32:2e)+H	PC(32:2e)+H	PC	(16:1e_16:1)	(16:1e)	(16:1)			716.559	C40 H79 O7 N1 P1	PC(32:2e)+H	3.03e+08	3.06759e+08	2.93502e+08	7.26351e+07	7.35291e+07	6.83444e+07
0	PC(14:1e_18:1)+H	PC(32:2e)+H	PC	(14:1e_18:1)	(14:1e)	(18:1)			716.559	C40 H79 O7 N1 P1	PC(14:1e_18:1)+H	3.57726e+08	3.18436e+08	3.49734e+08	2.44693e+08	2.46603e+08	2.4042e+08
0	PC(14:1e_18:1)+HCOO	PC(32:2e)+HCOO	PC	(14:1e_18:1)	(14:1e)	(18:1)			760.55	C41 H79 O9 N1 P1	PC(14:1e_18:1)+HCOO	3.89211e+06	1.62854e+07	1.5395e+07	8.72392e+06	8.64787e+06	1.01474e+07
0	PC(14:1e_18:1)+H	PC(32:2e)+H	PC	(14:1e_18:1)	(14:1e)	(18:1)			716.559	C40 H79 O7 N1 P1	PC(14:1e_18:1)+H	2.74461e+06	8.46163e+06	1.34858e+07	1.29306e+07	4.89269e+06	933605
0	PC(14:0_18:3)+HCOO	PC(32:3)+HCOO	PC	(14:0_18:3)	(14:0)	(18:3)			772.513	C41 H75 O10 N1 P1	PC(14:0_18:3)+HCOO	6.80748e+06	2.01919e+07	3.35771e+07	433320	1.08928e+06	1.13394e+06
0	PC(32:3)+H	PC(32:3)+H	PC	(14:0_18:3)	(14:0)	(18:3)			728.522	C40 H75 O8 N1 P1	PC(32:3)+H	1.76026e+08	9.58362e+07	1.95008e+08	7.89591e+06	7.92663e+06	5.27232e+06
0	PC(32:3)+H	PC(32:3)+H	PC	(32:3)	(32:3)				728.522	C40 H75 O8 N1 P1	PC(32:3)+H	2.23971e+07	2.96497e+07	3.19065e+07	2.64704e+07	1.32928e+06	4.371e+07
1	PC(32:3e)+H	PC(32:3e)+H	PC	(32:3e)	(32:3e)				714.543	C40 H77 O7 N1 P1	PC(32:3e)+H	963282	8.84295e+06	6.98097e+06	4.30034e+06	1.229e+06	8.36309e+06
1	PC(32:3e)+H	PC(32:3e)+H	PC	(32:3e)	(32:3e)				714.543	C40 H77 O7 N1 P1	PC(32:3e)+H	2.10707e+07	2.30378e+07	2.16085e+07	2.54818e+07	2.41096e+07	2.08188e+07
0	PC(32:3e)-CH3	PC(32:3e)-CH3	PC	(32:3e)	(32:3e)				698.513	C39 H73 O7 N1 P1	PC(32:3e)-CH3	1.47685e+07	1.28936e+07	1.26168e+07	4.4086e+06	5.4518e+06	4.45664e+06
1	PC(32:4)+H	PC(32:4)+H	PC	(32:4)	(32:4)				726.507	C40 H73 O8 N1 P1	PC(32:4)+H	1.22491e+07	2.12018e+07	4.65857e+06	119391	1.47988e+06	1.21668e+06
0	PC(32:4)+H	PC(32:4)+H	PC	(32:4)	(32:4)				726.507	C40 H73 O8 N1 P1	PC(32:4)+H	2.09685e+06	2.27824e+07	1.34244e+07	1.02187e+08	1.79709e+06	2.90635e+06
1	PC(12:0_20:4)+H	PC(32:4)+H	PC	(12:0_20:4)	(12:0)	(20:4)			726.507	C40 H73 O8 N1 P1	PC(12:0_20:4)+H	832819	859962	4.33159e+06	4.13705e+06	6.29801e+06	6.02064e+06
1	PC(18:1_14:3)+CH3COO	PC(32:4)+CH3COO	PC	(18:1_14:3)	(18:1)	(14:3)			784.513	C42 H75 O10 N1 P1	PC(18:1_14:3)+CH3COO	2.61473e+06	5.76819e+06	2.14054e+06	761246	1.4267e+07	221333
0	PC(32:4e)+H	PC(32:4e)+H	PC	(32:4e)	(32:4e)				712.528	C40 H75 O7 N1 P1	PC(32:4e)+H	1.35721e+07	1.37252e+07	1.21268e+07	1.64946e+07	1.57688e+07	1.60874e+07
0	PC(32:4e)+HCOO	PC(32:4e)+HCOO	PC	(32:4e)	(32:4e)				756.518	C41 H75 O9 N1 P1	PC(32:4e)+HCOO	1.04039e+06	1.74741e+06	1.33891e+06	1.59049e+06	1.18479e+06	2.01642e+06
1	PC(32:4e)+H	PC(32:4e)+H	PC	(32:4e)	(32:4e)				712.528	C40 H75 O7 N1 P1	PC(32:4e)+H	0	0	0	9.96713e+06	9.51239e+06	8.03584e+06
1	PC(32:5)+H	PC(32:5)+H	PC	(32:5)	(32:5)				724.491	C40 H71 O8 N1 P1	PC(32:5)+H	5.47223e+06	7.15511e+06	6.51231e+06	2.39933e+06	3.32142e+06	2.23492e+06
1	PC(32:5e)+H	PC(32:5e)+H	PC	(32:5e)	(32:5e)				710.512	C40 H73 O7 N1 P1	PC(32:5e)+H	1.6463e+06	2.47554e+06	2.02427e+06	534820	350996	429859
1	PC(12:1e_20:4)+H	PC(32:5e)+H	PC	(12:1e_20:4)	(12:1e)	(20:4)			710.512	C40 H73 O7 N1 P1	PC(12:1e_20:4)+H	1.68918e+07	1.55792e+07	1.43604e+07	3.24545e+07	3.40693e+07	3.11069e+07
0	PC(16:0_17:0)+HCOO	PC(33:0)+HCOO	PC	(16:0_17:0)	(16:0)	(17:0)			792.576	C42 H83 O10 N1 P1	PC(16:0_17:0)+HCOO	2.27066e+07	2.40464e+07	1.99357e+07	3.4565e+07	1.99922e+07	3.11618e+07
0	PC(33:0)+H	PC(33:0)+H	PC	(16:0_17:0)	(16:0)	(17:0)			748.585	C41 H83 O8 N1 P1	PC(33:0)+H	5.58538e+08	7.4362e+08	7.77737e+08	8.67698e+08	8.30153e+08	9.9305e+08
0	PC(18:0_15:0)+H	PC(33:0)+H	PC	(18:0_15:0)	(18:0)	(15:0)			748.585	C41 H83 O8 N1 P1	PC(18:0_15:0)+H	3.29028e+07	2.73918e+07	3.23971e+07	1.94647e+07	1.66987e+07	1.74688e+07
0	PC(33:0CHO)+H	PC(33:0CHO)+H	PC	(33:0CHO)	(33:0CHO)				762.564	C41 H81 O9 N1 P1	PC(33:0CHO)+H	4.31912e+07	4.40898e+07	4.50974e+07	1.59614e+07	1.83199e+07	1.82404e+07
1	PC(33:0CHO)+H	PC(33:0CHO)+H	PC	(33:0CHO)	(33:0CHO)				762.564	C41 H81 O9 N1 P1	PC(33:0CHO)+H	9.64399e+06	6.22155e+06	9.48139e+06	3.88258e+06	4.27834e+06	4.35813e+06
1	PC(33:0CHO)+H	PC(33:0CHO)+H	PC	(33:0CHO)	(33:0CHO)				762.564	C41 H81 O9 N1 P1	PC(33:0CHO)+H	4.35588e+06	7.59627e+06	8.48717e+06	1.01983e+06	1.51997e+06	1.06642e+06
0	PC(33:0e)+H	PC(33:0e)+H	PC	(33:0e)	(33:0e)				734.606	C41 H85 O7 N1 P1	PC(33:0e)+H	2.21645e+08	2.31632e+08	2.41419e+08	2.41526e+08	2.58612e+08	2.40105e+08
0	PC(33:0e)+H	PC(33:0e)+H	PC	(33:0e)	(33:0e)				734.606	C41 H85 O7 N1 P1	PC(33:0e)+H	6.83851e+06	7.28235e+06	8.42168e+06	7.96512e+06	5.73339e+06	6.95549e+06
1	PC(33:1)+H	PC(33:1)+H	PC	(33:1)	(33:1)				746.569	C41 H81 O8 N1 P1	PC(33:1)+H	173974	143975	270475	457945	49733.8	183264
0	PC(17:1_16:0)+HCOO	PC(33:1)+HCOO	PC	(17:1_16:0)	(17:1)	(16:0)			790.56	C42 H81 O10 N1 P1	PC(17:1_16:0)+HCOO	2.32166e+08	2.37116e+08	2.64858e+08	2.33836e+08	2.16355e+08	2.0507e+08
0	PC(33:1)+H	PC(33:1)+H	PC	(17:1_16:0)	(17:1)	(16:0)			746.569	C41 H81 O8 N1 P1	PC(33:1)+H	4.17137e+09	4.14407e+09	4.34708e+09	5.22386e+09	5.42328e+09	4.4098e+09
0	PC(33:1)+H	PC(33:1)+H	PC	(33:1)	(33:1)				746.569	C41 H81 O8 N1 P1	PC(33:1)+H	1.44221e+08	1.17817e+08	1.51209e+08	1.11967e+08	1.22371e+08	8.86835e+07
1	PC(15:0_18:1)+H	PC(33:1)+H	PC	(15:0_18:1)	(15:0)	(18:1)			746.569	C41 H81 O8 N1 P1	PC(15:0_18:1)+H	6.05534e+09	6.05317e+09	6.10213e+09	4.83656e+09	5.21553e+09	4.83691e+09
1	PC(17:1_16:0)+H	PC(33:1)+H	PC	(17:1_16:0)	(17:1)	(16:0)			746.569	C41 H81 O8 N1 P1	PC(17:1_16:0)+H	2.67263e+06	1.64171e+06	1.64859e+06	1.77586e+06	1.54345e+06	5.72421e+06
1	PC(33:1)+H	PC(33:1)+H	PC	(33:1)	(33:1)				746.569	C41 H81 O8 N1 P1	PC(33:1)+H	314695	195244	733973	4.35238e+06	0	90169.1
0	PC(18:1+O_15:0)+CH3COO	PC(33:1+O)+CH3COO	PC	(18:1+O_15:0)	(18:1+O)	(15:0)			820.571	C43 H83 O11 N1 P1	PC(18:1+O_15:0)+CH3COO	1.47237e+06	1.26166e+06	1.73166e+06	1.91064e+06	368924	500175
1	PC(33:1CHO)+H	PC(33:1CHO)+H	PC	(33:1CHO)	(33:1CHO)				760.549	C41 H79 O9 N1 P1	PC(33:1CHO)+H	286365	52378.3	130442	0	124998	78900.1
1	PC(33:1CHO)+H	PC(33:1CHO)+H	PC	(33:1CHO)	(33:1CHO)				760.549	C41 H79 O9 N1 P1	PC(33:1CHO)+H	3.86426e+06	4.90229e+06	4.77651e+06	2.18845e+06	1.46204e+06	2.2049e+06
1	PC(33:1CHO)+H	PC(33:1CHO)+H	PC	(33:1CHO)	(33:1CHO)				760.549	C41 H79 O9 N1 P1	PC(33:1CHO)+H	705914	655775	1.31806e+06	1.15954e+06	2.34584e+06	1.08283e+06
0	PC(33:1COOCH3)+H	PC(33:1COOCH3)+H	PC	(33:1COOCH3)	(33:1COOCH3)				790.559	C42 H81 O10 N1 P1	PC(33:1COOCH3)+H	2.48046e+07	3.14273e+07	2.74294e+07	1.05507e+07	9.68031e+06	1.07373e+07
1	PC(33:1COOCH3)+H	PC(33:1COOCH3)+H	PC	(33:1COOCH3)	(33:1COOCH3)				790.559	C42 H81 O10 N1 P1	PC(33:1COOCH3)+H	2.42234e+06	4.80536e+06	1.16654e+07	4.67618e+06	3.40694e+06	896052
0	PC(16:0e_17:1)+HCOO	PC(33:1e)+HCOO	PC	(16:0e_17:1)	(16:0e)	(17:1)			776.581	C42 H83 O9 N1 P1	PC(16:0e_17:1)+HCOO	1.06363e+07	1.19294e+07	1.18571e+07	6.9987e+06	7.4049e+06	7.37624e+06
0	PC(33:1e)+H	PC(33:1e)+H	PC	(16:0e_17:1)	(16:0e)	(17:1)			732.59	C41 H83 O7 N1 P1	PC(33:1e)+H	1.97886e+08	1.99217e+08	1.50516e+08	4.24236e+07	4.6196e+07	3.60147e+07
0	PC(33:1e)+H	PC(33:1e)+H	PC	(33:1e)	(33:1e)				732.59	C41 H83 O7 N1 P1	PC(33:1e)+H	8.80175e+07	8.63493e+07	8.26079e+07	1.0831e+08	2.04878e+06	9.65156e+07
0	PC(33:1e)+H	PC(33:1e)+H	PC	(33:1e)	(33:1e)				732.59	C41 H83 O7 N1 P1	PC(33:1e)+H	2.29044e+08	2.26437e+08	2.24881e+08	1.73084e+08	1.89556e+08	1.69171e+08
1	PC(33:1e)+H	PC(33:1e)+H	PC	(33:1e)	(33:1e)				732.59	C41 H83 O7 N1 P1	PC(33:1e)+H	1.06318e+07	1.1443e+07	1.02758e+07	2.46033e+06	3.39778e+06	3.56677e+06
0	PC(17:1_16:1)+HCOO	PC(33:2)+HCOO	PC	(17:1_16:1)	(17:1)	(16:1)			788.545	C42 H79 O10 N1 P1	PC(17:1_16:1)+HCOO	7.2539e+07	8.14151e+07	1.77012e+07	3.027e+07	1.87549e+07	3.31247e+07
0	PC(33:2)+H	PC(33:2)+H	PC	(17:1_16:1)	(17:1)	(16:1)			744.554	C41 H79 O8 N1 P1	PC(33:2)+H	1.19497e+09	1.31016e+09	1.33856e+09	5.51988e+08	2.63724e+08	2.40756e+08
1	PC(33:2)+H	PC(33:2)+H	PC	(33:2)	(33:2)				744.554	C41 H79 O8 N1 P1	PC(33:2)+H	2.94523e+07	3.50094e+07	9.78209e+06	1.25909e+06	2.70493e+07	1.99097e+07
1	PC(15:0_18:2)+H	PC(33:2)+H	PC	(15:0_18:2)	(15:0)	(18:2)			744.554	C41 H79 O8 N1 P1	PC(15:0_18:2)+H	1.9446e+09	1.37676e+09	1.95889e+09	1.24386e+09	1.12824e+09	1.03379e+09
0	PC(33:2)+H	PC(33:2)+H	PC	(33:2)	(33:2)				744.554	C41 H79 O8 N1 P1	PC(33:2)+H	6.39595e+07	3.51017e+08	6.20244e+07	1.07298e+07	1.71149e+07	4.76864e+06
1	PC(33:2+OO)-CH3	PC(33:2+OO)-CH3	PC	(33:2+OO)	(33:2+OO)				760.513	C40 H75 O10 N1 P1	PC(33:2+OO)-CH3	2.36939e+06	2.41197e+06	2.01295e+06	1.64351e+06	2.02546e+06	1.42302e+06
1	PC(33:2e)+H	PC(33:2e)+H	PC	(33:2e)	(33:2e)				730.575	C41 H81 O7 N1 P1	PC(33:2e)+H	5.75397e+06	1.04154e+07	4.99138e+06	1.14698e+06	5.50294e+06	628417
0	PC(18:2e_15:0)+H	PC(33:2e)+H	PC	(18:2e_15:0)	(18:2e)	(15:0)			730.575	C41 H81 O7 N1 P1	PC(18:2e_15:0)+H	5.25632e+07	5.52697e+07	5.42515e+07	7.52441e+07	7.69165e+07	7.42918e+07
1	PC(14:1e_19:1)+H	PC(33:2e)+H	PC	(14:1e_19:1)	(14:1e)	(19:1)			730.575	C41 H81 O7 N1 P1	PC(14:1e_19:1)+H	8.69515e+08	9.08283e+08	7.87413e+08	2.52883e+08	2.59862e+08	2.31518e+08
1	PC(33:3)+H	PC(33:3)+H	PC	(33:3)	(33:3)				742.538	C41 H77 O8 N1 P1	PC(33:3)+H	3.44436e+06	6.20705e+06	4.49342e+07	1.26011e+06	2.38685e+06	1.59476e+06
1	PC(33:3)+H	PC(33:3)+H	PC	(33:3)	(33:3)				742.538	C41 H77 O8 N1 P1	PC(33:3)+H	1.66102e+08	4.01984e+07	2.0253e+08	8.16178e+06	6.13057e+06	9.40551e+07
1	PC(15:0_18:3)+H	PC(33:3)+H	PC	(15:0_18:3)	(15:0)	(18:3)			742.538	C41 H77 O8 N1 P1	PC(15:0_18:3)+H	2.4073e+07	1.51177e+07	5.30883e+07	2.40546e+07	3.30538e+06	5.73526e+06
0	PC(33:3+3O)+H	PC(33:3+3O)+H	PC	(33:3+3O)	(33:3+3O)				790.523	C41 H77 O11 N1 P1	PC(33:3+3O)+H	0	0	339936	792909	1.00449e+06	1.03686e+06
1	PC(20:4_13:0)+H	PC(33:4)+H	PC	(20:4_13:0)	(20:4)	(13:0)			740.522	C41 H75 O8 N1 P1	PC(20:4_13:0)+H	754039	2.59175e+06	53544.7	1.85636e+06	1.36581e+06	2.19391e+06
0	PC(33:4)+H	PC(33:4)+H	PC	(33:4)	(33:4)				740.522	C41 H75 O8 N1 P1	PC(33:4)+H	3.83364e+07	3.05787e+07	4.6888e+07	4.07285e+07	3.18852e+07	3.12045e+07
0	PC(20:4_13:0)+H	PC(33:4)+H	PC	(20:4_13:0)	(20:4)	(13:0)			740.522	C41 H75 O8 N1 P1	PC(20:4_13:0)+H	5.28139e+08	4.88563e+08	5.24935e+08	8.36815e+08	8.0735e+08	8.16733e+08
1	PC(33:4COOCH3)+H	PC(33:4COOCH3)+H	PC	(33:4COOCH3)	(33:4COOCH3)				784.512	C42 H75 O10 N1 P1	PC(33:4COOCH3)+H	4.44963e+06	5.12969e+06	7.73968e+06	3.71505e+06	4.97177e+06	4.83571e+06
0	PC(20:5_13:0)+H	PC(33:5)+H	PC	(20:5_13:0)	(20:5)	(13:0)			738.507	C41 H73 O8 N1 P1	PC(20:5_13:0)+H	5.71304e+07	3.48028e+07	8.6017e+07	4.09904e+07	4.02237e+07	5.51455e+06
1	PC(33:5COOH)+H	PC(33:5COOH)+H	PC	(33:5COOH)	(33:5COOH)				768.481	C41 H71 O10 N1 P1	PC(33:5COOH)+H	2.25199e+06	2.5312e+06	480703	428328	1.00607e+07	7.46704e+06
0	PC(11:0_22:6)+H	PC(33:6)+H	PC	(11:0_22:6)	(11:0)	(22:6)			736.491	C41 H71 O8 N1 P1	PC(11:0_22:6)+H	1.45082e+07	1.09013e+07	1.61104e+07	1.51349e+07	1.50999e+07	1.51047e+07
0	PC(33:7CHO)+H	PC(33:7CHO)+H	PC	(33:7CHO)	(33:7CHO)				748.455	C41 H67 O9 N1 P1	PC(33:7CHO)+H	1.15496e+08	117118989	1.17909e+08	9.31287e+06	8.47172e+06	9.58383e+06
1	PC(33:7COOH)+H	PC(33:7COOH)+H	PC	(33:7COOH)	(33:7COOH)				764.45	C41 H67 O10 N1 P1	PC(33:7COOH)+H	1.2005e+06	1.34356e+06	1.46583e+06	0	0	14721.9
1	PC(34:0)+H	PC(34:0)+H	PC	(34:0)	(34:0)				762.601	C42 H85 O8 N1 P1	PC(34:0)+H	3.40904e+06	4.94796e+06	3.67036e+06	1.82545e+06	1.68083e+06	1.76252e+06
1	PC(34:0)+H	PC(34:0)+H	PC	(34:0)	(34:0)				762.601	C42 H85 O8 N1 P1	PC(34:0)+H	4.48019e+06	2.93151e+06	5.21029e+06	512919	647151	502566
0	PC(17:0_17:0)-CH3	PC(34:0)-CH3	PC	(17:0_17:0)	(17:0)	(17:0)			746.571	C41 H81 O8 N1 P1	PC(17:0_17:0)-CH3	3.85338e+07	3.64526e+07	2.31501e+07	1.36176e+07	1.42717e+07	1.36958e+07
0	PC(18:0_16:0)+HCOO	PC(34:0)+HCOO	PC	(18:0_16:0)	(18:0)	(16:0)			806.592	C43 H85 O10 N1 P1	PC(18:0_16:0)+HCOO	5.55895e+08	5.66449e+08	5.55527e+08	7.88513e+08	8.13351e+08	7.00577e+08
0	PC(34:0)+H	PC(34:0)+H	PC	(18:0_16:0)	(18:0)	(16:0)			762.601	C42 H85 O8 N1 P1	PC(34:0)+H	5.41655e+09	5.33017e+09	5.60938e+09	8.11367e+09	8.53826e+09	8.72828e+09
0	PC(18:0_16:0)+CH3COO	PC(34:0)+CH3COO	PC	(18:0_16:0)	(18:0)	(16:0)			820.607	C44 H87 O10 N1 P1	PC(18:0_16:0)+CH3COO	4.24062e+06	4.34078e+06	4.49891e+06	9.73802e+06	9.74855e+06	8.75248e+06
1	PC(34:0)+H	PC(34:0)+H	PC	(34:0)	(34:0)				762.601	C42 H85 O8 N1 P1	PC(34:0)+H	15026.4	82973.4	55787.5	139078	0	0
1	PC(17:0CHO_17:0)+HCOO	PC(34:0CHO)+HCOO	PC	(17:0CHO_17:0)	(17:0CHO)	(17:0)			820.571	C43 H83 O11 N1 P1	PC(17:0CHO_17:0)+HCOO	11230.4	0	0	0	0	0
0	PC(16:0e_18:0)+H	PC(34:0e)+H	PC	(16:0e_18:0)	(16:0e)	(18:0)			748.621	C42 H87 O7 N1 P1	PC(16:0e_18:0)+H	3.67506e+09	3.15813e+09	3.34746e+09	1.45465e+09	1.58481e+09	1.38482e+09
0	PC(34:0e)+H	PC(34:0e)+H	PC	(34:0e)	(34:0e)				748.621	C42 H87 O7 N1 P1	PC(34:0e)+H	4.38899e+07	2.07269e+06	478954	5.5952e+06	987526	3.22834e+06
1	PC(34:0e)+H	PC(34:0e)+H	PC	(34:0e)	(34:0e)				748.621	C42 H87 O7 N1 P1	PC(34:0e)+H	108859	453581	139051	0	0	0
1	PC(34:0e)+H	PC(34:0e)+H	PC	(34:0e)	(34:0e)				748.621	C42 H87 O7 N1 P1	PC(34:0e)+H	0	66167.5	0	0	0	0
1	PC(34:1)+H	PC(34:1)+H	PC	(34:1)	(34:1)				760.585	C42 H83 O8 N1 P1	PC(34:1)+H	449723	177520	4.63024e+06	150192	141701	2.03326e+06
1	PC(34:1)+H	PC(34:1)+H	PC	(34:1)	(34:1)				760.585	C42 H83 O8 N1 P1	PC(34:1)+H	1.95264e+06	2.95693e+06	2.1543e+06	1.05117e+06	131913	81691.5
0	PC(16:0_18:1)+HCOO	PC(34:1)+HCOO	PC	(16:0_18:1)	(16:0)	(18:1)			804.576	C43 H83 O10 N1 P1	PC(16:0_18:1)+HCOO	4.35218e+09	4.64626e+09	4.84801e+09	3.25866e+09	3.89807e+09	3.29271e+09
0	PC(34:1)+H	PC(34:1)+H	PC	(16:0_18:1)	(16:0)	(18:1)			760.585	C42 H83 O8 N1 P1	PC(34:1)+H	3.87486e+10	3.56071e+10	3.27146e+10	3.67889e+10	3.63674e+10	3.87371e+10
0	PC(16:0_18:1)+HCOO	PC(34:1)+HCOO	PC	(16:0_18:1)	(16:0)	(18:1)			804.576	C43 H83 O10 N1 P1	PC(16:0_18:1)+HCOO	4.35218e+09	4.64626e+09	4.84801e+09	3.25866e+09	3.89807e+09	3.29271e+09
0	PC(34:1)+H	PC(34:1)+H	PC	(16:0_18:1)	(16:0)	(18:1)			760.585	C42 H83 O8 N1 P1	PC(34:1)+H	3.87486e+10	3.56071e+10	3.27146e+10	3.67889e+10	3.63674e+10	3.87371e+10
0	PC(18:0_16:1)+HCOO	PC(34:1)+HCOO	PC	(18:0_16:1)	(18:0)	(16:1)			804.576	C43 H83 O10 N1 P1	PC(18:0_16:1)+HCOO	1.19116e+07	3.61628e+07	330537	2.21298e+07	1.47649e+07	1.34384e+06
0	PC(34:1)+H	PC(34:1)+H	PC	(18:0_16:1)	(18:0)	(16:1)			760.585	C42 H83 O8 N1 P1	PC(34:1)+H	1.85167e+08	2.49583e+08	1.82034e+08	4.63153e+06	1.37067e+09	1.07404e+08
1	PC(16:0_18:1)+HCOO	PC(34:1)+HCOO	PC	(16:0_18:1)	(16:0)	(18:1)			804.576	C43 H83 O10 N1 P1	PC(16:0_18:1)+HCOO	5.06014e+06	5.92956e+06	7.44114e+06	2.87245e+06	2.51141e+06	3.6253e+06
1	PC(34:1)+H	PC(34:1)+H	PC	(16:0_18:1)	(16:0)	(18:1)			760.585	C42 H83 O8 N1 P1	PC(34:1)+H	5.21948e+07	3.54205e+07	8.16782e+07	5.92097e+07	2.4441e+07	3.2975e+07
1	PC(34:1)+H	PC(34:1)+H	PC	(34:1)	(34:1)				760.585	C42 H83 O8 N1 P1	PC(34:1)+H	8.91413e+06	3.20423e+06	2.59565e+06	4.30108e+06	7.21713e+06	5.0061e+06
1	PC(16:0_18:1)+HCOO	PC(34:1)+HCOO	PC	(16:0_18:1)	(16:0)	(18:1)			804.576	C43 H83 O10 N1 P1	PC(16:0_18:1)+HCOO	92716.7	61242.1	229227	254548	386066	276795
1	PC(16:0_18:1)+H	PC(34:1)+H	PC	(16:0_18:1)	(16:0)	(18:1)			760.585	C42 H83 O8 N1 P1	PC(16:0_18:1)+H	1.33642e+07	6.51606e+06	2.9609e+06	1.71737e+06	1.42512e+06	2.91256e+06
1	PC(16:0_18:1)+HCOO	PC(34:1)+HCOO	PC	(16:0_18:1)	(16:0)	(18:1)			804.576	C43 H83 O10 N1 P1	PC(16:0_18:1)+HCOO	3047.34	854430	133810	98822.5	46304.7	80576.2
1	PC(34:1)+H	PC(34:1)+H	PC	(16:0_18:1)	(16:0)	(18:1)			760.585	C42 H83 O8 N1 P1	PC(34:1)+H	6.24669e+06	5.20945e+07	1.06209e+06	1.48767e+06	2.15124e+06	1.22428e+06
1	PC(34:1)+H	PC(34:1)+H	PC	(34:1)	(34:1)				760.585	C42 H83 O8 N1 P1	PC(34:1)+H	3.81902e+06	1.03492e+07	617932	1.30916e+06	4.85084e+06	5.64344e+06
1	PC(34:1)+H	PC(34:1)+H	PC	(34:1)	(34:1)				760.585	C42 H83 O8 N1 P1	PC(34:1)+H	386760	298676	692917	716060	945686	2.7788e+06
1	PC(34:1)+H	PC(34:1)+H	PC	(34:1)	(34:1)				760.585	C42 H83 O8 N1 P1	PC(34:1)+H	694148	314796	1.25675e+06	548594	470867	528532
1	PC(34:1)+H	PC(34:1)+H	PC	(34:1)	(34:1)				760.585	C42 H83 O8 N1 P1	PC(34:1)+H	8.00836e+06	291262	8619.01	1.22459e+06	558598	1.88371e+06
1	PC(34:1)+H	PC(34:1)+H	PC	(34:1)	(34:1)				760.585	C42 H83 O8 N1 P1	PC(34:1)+H	485723	162921	108134	2378.31	431375	87619.7
1	PC(34:1)+H	PC(34:1)+H	PC	(34:1)	(34:1)				760.585	C42 H83 O8 N1 P1	PC(34:1)+H	130955	227421	66785.5	0	0	25198
1	PC(34:1+2O)+H	PC(34:1+2O)+H	PC	(34:1+2O)	(34:1+2O)				792.575	C42 H83 O10 N1 P1	PC(34:1+2O)+H	1.46302e+06	1.89435e+06	1.40313e+06	3.10452e+06	1.08996e+06	2.34634e+06
0	PC(18:1+O_16:0)+HCOO	PC(34:1+O)+HCOO	PC	(18:1+O_16:0)	(18:1+O)	(16:0)			820.571	C43 H83 O11 N1 P1	PC(18:1+O_16:0)+HCOO	3.37613e+07	3.69962e+07	4.00252e+07	1.28287e+07	1.14034e+07	1.21146e+07
0	PC(34:1+O)+H	PC(34:1+O)+H	PC	(18:1+O_16:0)	(18:1+O)	(16:0)			776.58	C42 H83 O9 N1 P1	PC(34:1+O)+H	3.63193e+08	3.93127e+08	3.6453e+08	1.24094e+08	1.15653e+08	1.11588e+08
0	PC(34:1+O)+H	PC(34:1+O)+H	PC	(34:1+O)	(34:1+O)				776.58	C42 H83 O9 N1 P1	PC(34:1+O)+H	6.94588e+07	8.29712e+07	8.56845e+07	2.5468e+07	2.28416e+07	3.49534e+07
0	PC(18:1+O_16:0)+HCOO	PC(34:1+O)+HCOO	PC	(18:1+O_16:0)	(18:1+O)	(16:0)			820.571	C43 H83 O11 N1 P1	PC(18:1+O_16:0)+HCOO	1.47237e+06	1.26166e+06	1.73166e+06	1.91064e+06	368924	500175
0	PC(34:1+O)+H	PC(34:1+O)+H	PC	(18:1+O_16:0)	(18:1+O)	(16:0)			776.58	C42 H83 O9 N1 P1	PC(34:1+O)+H	2.13264e+07	2.64872e+07	2.36176e+07	1.79012e+07	2.07864e+07	2.08921e+07
0	PC(34:1+O)+H	PC(34:1+O)+H	PC	(34:1+O)	(34:1+O)				776.58	C42 H83 O9 N1 P1	PC(34:1+O)+H	1.55532e+07	2.03201e+07	2.57286e+07	6.80384e+06	6.30837e+06	7.2742e+06
0	PC(18:1e_16:0)+HCOO	PC(34:1e)+HCOO	PC	(18:1e_16:0)	(18:1e)	(16:0)			790.597	C43 H85 O9 N1 P1	PC(18:1e_16:0)+HCOO	5.86983e+08	6.13915e+08	5.69058e+08	3.14613e+08	3.15121e+08	2.88058e+08
0	PC(18:1e_16:0)+CH3COO	PC(34:1e)+CH3COO	PC	(18:1e_16:0)	(18:1e)	(16:0)			804.612	C44 H87 O9 N1 P1	PC(18:1e_16:0)+CH3COO	65214	43849	0	0	0	1.6767
0	PC(34:1e)+H	PC(34:1e)+H	PC	(18:1e_16:0)	(18:1e)	(16:0)			746.606	C42 H85 O7 N1 P1	PC(34:1e)+H	1.00096e+10	1.00067e+10	1.01192e+10	5.94529e+09	5.62191e+09	4.74554e+09
1	PC(18:0e_16:1)+HCOO	PC(34:1e)+HCOO	PC	(18:0e_16:1)	(18:0e)	(16:1)			790.597	C43 H85 O9 N1 P1	PC(18:0e_16:1)+HCOO	1.21007e+06	1.85375e+06	788910	1.28375e+06	1.35854e+06	1.87447e+06
1	PC(34:1e)+H	PC(34:1e)+H	PC	(18:0e_16:1)	(18:0e)	(16:1)			746.606	C42 H85 O7 N1 P1	PC(34:1e)+H	3.03941e+07	2.27349e+07	2.61176e+07	7.3527e+06	4.685e+06	5.03106e+06
0	PC(18:1e_16:0)+HCOO	PC(34:1e)+HCOO	PC	(18:1e_16:0)	(18:1e)	(16:0)			790.597	C43 H85 O9 N1 P1	PC(18:1e_16:0)+HCOO	1.25628e+07	1.3257e+07	1.13813e+07	6.56108e+06	5.56717e+06	5.62118e+06
0	PC(34:1e)+H	PC(34:1e)+H	PC	(18:1e_16:0)	(18:1e)	(16:0)			746.606	C42 H85 O7 N1 P1	PC(34:1e)+H	1.98494e+08	1.77257e+08	2.03006e+08	8.12961e+07	8.04267e+07	8.0138e+07
1	PC(34:1e)+H	PC(34:1e)+H	PC	(34:1e)	(34:1e)				746.606	C42 H85 O7 N1 P1	PC(34:1e)+H	1.3735e+06	1.02862e+07	649812	309710	3.76591e+06	5.49136e+06
1	PC(10:1e_24:0)+H	PC(34:1e)+H	PC	(10:1e_24:0)	(10:1e)	(24:0)			746.606	C42 H85 O7 N1 P1	PC(10:1e_24:0)+H	1.68357e+06	652963	735560	0	0	0
1	PC(34:1e)+H	PC(34:1e)+H	PC	(34:1e)	(34:1e)				746.606	C42 H85 O7 N1 P1	PC(34:1e)+H	0	0	0	0	0	0
1	PC(34:1e)+H	PC(34:1e)+H	PC	(34:1e)	(34:1e)				746.606	C42 H85 O7 N1 P1	PC(34:1e)+H	83089.7	1.412	185919	0	0	0
0	PC(16:1_18:1)+H	PC(34:2)+H	PC	(16:1_18:1)	(16:1)	(18:1)			758.569	C42 H81 O8 N1 P1	PC(16:1_18:1)+H	1.57163e+07	1.54907e+07	1.54379e+07	4.69914e+06	5.22023e+06	4.74478e+06
1	PC(34:2)+H	PC(34:2)+H	PC	(34:2)	(34:2)				758.569	C42 H81 O8 N1 P1	PC(34:2)+H	856021	1.10376e+06	997254	228566	217528	189357
0	PC(16:1_18:1)+HCOO	PC(34:2)+HCOO	PC	(16:1_18:1)	(16:1)	(18:1)			802.56	C43 H81 O10 N1 P1	PC(16:1_18:1)+HCOO	1.08082e+09	1.05877e+09	1.08091e+09	6.75103e+08	6.1938e+08	6.02718e+08
0	PC(34:2)+H	PC(34:2)+H	PC	(16:1_18:1)	(16:1)	(18:1)			758.569	C42 H81 O8 N1 P1	PC(34:2)+H	2.04669e+10	2.06542e+10	2.04154e+10	9.90433e+09	1.0472e+10	1.01116e+10
0	PC(16:0_18:2)+HCOO	PC(34:2)+HCOO	PC	(16:0_18:2)	(16:0)	(18:2)			802.56	C43 H81 O10 N1 P1	PC(16:0_18:2)+HCOO	9.59682e+06	9.91867e+06	8.60309e+06	7.88682e+06	8.81803e+06	8.29196e+06
0	PC(34:2)+H	PC(34:2)+H	PC	(16:0_18:2)	(16:0)	(18:2)			758.569	C42 H81 O8 N1 P1	PC(34:2)+H	1.6952e+08	1.72058e+08	1.62184e+08	1.30661e+08	2.04964e+08	1.50399e+08
1	PC(16:1_18:1)+H	PC(34:2)+H	PC	(16:1_18:1)	(16:1)	(18:1)			758.569	C42 H81 O8 N1 P1	PC(16:1_18:1)+H	1.09559e+07	3.44263e+06	1.2805e+06	4.05668e+07	6.61428e+07	1.02656e+07
0	PC(34:2+4O)+H	PC(34:2+4O)+H	PC	(34:2+4O)	(34:2+4O)				822.549	C42 H81 O12 N1 P1	PC(34:2+4O)+H	2.71518e+06	4.82564e+06	1.11181e+06	731641	966493	4.10948e+06
0	PC(34:2+7O)+H	PC(34:2+7O)+H	PC	(34:2+7O)	(34:2+7O)				870.534	C42 H81 O15 N1 P1	PC(34:2+7O)+H	6.53522e+06	7.12985e+06	7.77842e+06	1.78275e+07	2.09362e+07	1.93756e+07
1	PC(18:2+O_16:0)+HCOO	PC(34:2+O)+HCOO	PC	(18:2+O_16:0)	(18:2+O)	(16:0)			818.555	C43 H81 O11 N1 P1	PC(18:2+O_16:0)+HCOO	1.97961e+06	2.39282e+06	1.83472e+06	1.40752e+06	933006	761694
1	PC(34:2+O)+H	PC(34:2+O)+H	PC	(18:2+O_16:0)	(18:2+O)	(16:0)			774.564	C42 H81 O9 N1 P1	PC(34:2+O)+H	2.99556e+07	3.06545e+07	3.20395e+07	2.01351e+07	1.70541e+07	1.78446e+07
1	PC(18:2+O_16:0)+HCOO	PC(34:2+O)+HCOO	PC	(18:2+O_16:0)	(18:2+O)	(16:0)			818.555	C43 H81 O11 N1 P1	PC(18:2+O_16:0)+HCOO	127016	1.24023e+06	2.82376e+06	1.58567e+06	1.15786e+06	358505
1	PC(34:2+O)+H	PC(34:2+O)+H	PC	(18:2+O_16:0)	(18:2+O)	(16:0)			774.564	C42 H81 O9 N1 P1	PC(34:2+O)+H	4.4833e+07	6.13202e+06	2.60266e+07	1.74227e+07	1.06732e+07	3.10337e+06
1	PC(34:2+O)+H	PC(34:2+O)+H	PC	(34:2+O)	(34:2+O)				774.564	C42 H81 O9 N1 P1	PC(34:2+O)+H	2.29126e+06	1.92665e+06	1.72521e+06	624664	412000	758124
1	PC(34:2+OO)+H	PC(34:2+OO)+H	PC	(34:2+OO)	(34:2+OO)				790.559	C42 H81 O10 N1 P1	PC(34:2+OO)+H	1.67372e+06	1.0031e+06	1.43322e+06	730026	4.40578e+06	408166
1	PC(34:2+OO)+H	PC(34:2+OO)+H	PC	(34:2+OO)	(34:2+OO)				790.559	C42 H81 O10 N1 P1	PC(34:2+OO)+H	2.83472e+09	2.79752e+09	2.69546e+09	2.77293e+09	2.64784e+09	2.48174e+09
1	PC(34:2+OO)+H	PC(34:2+OO)+H	PC	(34:2+OO)	(34:2+OO)				790.559	C42 H81 O10 N1 P1	PC(34:2+OO)+H	4.67584e+06	5.16493e+06	5.58525e+06	7.11617e+07	606417	1.13223e+06
1	PC(34:2+OO)+H	PC(34:2+OO)+H	PC	(34:2+OO)	(34:2+OO)				790.559	C42 H81 O10 N1 P1	PC(34:2+OO)+H	8.35271e+06	1.53873e+06	5.34751e+07	3.83485e+07	5.73847e+06	1.9423e+06
1	PC(34:2+Ox)+H	PC(34:2+Ox)+H	PC	(34:2+Ox)	(34:2+Ox)				772.549	C42 H79 O9 N1 P1	PC(34:2+Ox)+H	6.64143e+06	1.10998e+07	8.91231e+06	5.55412e+06	8.20001e+06	8.3051e+06
1	PC(34:2+Ox)+H	PC(34:2+Ox)+H	PC	(34:2+Ox)	(34:2+Ox)				772.549	C42 H79 O9 N1 P1	PC(34:2+Ox)+H	238403	381051	724499	3.09768e+06	1.77091e+06	1.57859e+06
1	PC(34:2+Ox)+H	PC(34:2+Ox)+H	PC	(34:2+Ox)	(34:2+Ox)				772.549	C42 H79 O9 N1 P1	PC(34:2+Ox)+H	1.08926e+07	1.20158e+07	1.22e+07	6.65033e+06	7.45724e+06	6.2003e+06
0	PC(34:2COOCH3)+H	PC(34:2COOCH3)+H	PC	(34:2COOCH3)	(34:2COOCH3)				802.559	C43 H81 O10 N1 P1	PC(34:2COOCH3)+H	1.43223e+07	1.30486e+07	6.03676e+06	5.66738e+06	3.67838e+06	2.90079e+06
0	PC(16:0e_18:2)+HCOO	PC(34:2e)+HCOO	PC	(16:0e_18:2)	(16:0e)	(18:2)			788.581	C43 H83 O9 N1 P1	PC(16:0e_18:2)+HCOO	1.77185e+07	2.16682e+07	2.08414e+07	7.51654e+06	7.24526e+06	8.0235e+06
0	PC(34:2e)+H	PC(34:2e)+H	PC	(16:0e_18:2)	(16:0e)	(18:2)			744.59	C42 H83 O7 N1 P1	PC(34:2e)+H	3.36531e+08	3.76348e+08	3.6439e+08	1.9027e+08	1.47162e+08	1.02305e+08
0	PC(16:1e_18:1)+HCOO	PC(34:2e)+HCOO	PC	(16:1e_18:1)	(16:1e)	(18:1)			788.581	C43 H83 O9 N1 P1	PC(16:1e_18:1)+HCOO	1.13787e+08	1.07297e+08	9.17909e+07	6.62277e+07	5.69586e+07	5.54617e+07
0	PC(16:1e_18:1)+H	PC(34:2e)+H	PC	(16:1e_18:1)	(16:1e)	(18:1)			744.59	C42 H83 O7 N1 P1	PC(16:1e_18:1)+H	1.72478e+09	1.78165e+09	1.6735e+09	1.20979e+09	1.14887e+09	9.92034e+08
1	PC(16:1e_18:1)+H	PC(34:2e)+H	PC	(16:1e_18:1)	(16:1e)	(18:1)			744.59	C42 H83 O7 N1 P1	PC(16:1e_18:1)+H	2.61214e+07	1.68086e+07	2.06093e+07	6.02457e+06	6.58619e+06	5.50784e+06
0	PC(34:3)+H	PC(34:3)+H	PC	(34:3)	(34:3)				756.554	C42 H79 O8 N1 P1	PC(34:3)+H	5.08408e+06	4.75579e+06	4.62745e+06	777179	1.01158e+06	1.01915e+06
0	PC(16:1_18:2)+HCOO	PC(34:3)+HCOO	PC	(16:1_18:2)	(16:1)	(18:2)			800.545	C43 H79 O10 N1 P1	PC(16:1_18:2)+HCOO	1.18041e+08	3.87074e+07	1.41278e+08	6.12312e+07	1.40446e+07	1.05531e+07
0	PC(34:3)+H	PC(34:3)+H	PC	(16:1_18:2)	(16:1)	(18:2)			756.554	C42 H79 O8 N1 P1	PC(34:3)+H	2.73804e+09	2.99531e+09	7.30288e+08	1.13724e+09	1.23608e+09	4.62146e+08
1	PC(16:0_18:3)+CH3COO	PC(34:3)+CH3COO	PC	(16:0_18:3)	(16:0)	(18:3)			814.56	C44 H81 O10 N1 P1	PC(16:0_18:3)+CH3COO	9.9842e+06	1.03459e+07	9.90789e+06	1.18023e+06	2.9575e+06	1.97519e+06
0	PC(14:0_20:3)+H	PC(34:3)+H	PC	(14:0_20:3)	(14:0)	(20:3)			756.554	C42 H79 O8 N1 P1	PC(14:0_20:3)+H	5.01373e+07	4.42045e+07	4.19143e+07	8.11847e+07	7.95963e+07	8.33031e+07
1	PC(34:3)+H	PC(34:3)+H	PC	(34:3)	(34:3)				756.554	C42 H79 O8 N1 P1	PC(34:3)+H	6.42577e+07	7.26795e+07	6.92625e+07	1.44785e+07	1.29309e+07	1.30006e+07
0	PC(34:3+4O)+H	PC(34:3+4O)+H	PC	(34:3+4O)	(34:3+4O)				820.533	C42 H79 O12 N1 P1	PC(34:3+4O)+H	1.00562e+06	0.522	692073	6.42468e+06	3.07218e+06	4.80403e+06
0	PC(34:3+5O)+H	PC(34:3+5O)+H	PC	(34:3+5O)	(34:3+5O)				836.528	C42 H79 O13 N1 P1	PC(34:3+5O)+H	85607.7	662499	502188	981020	561573	1.06183e+06
0	PC(18:3+O_16:0)+HCOO	PC(34:3+O)+HCOO	PC	(18:3+O_16:0)	(18:3+O)	(16:0)			816.54	C43 H79 O11 N1 P1	PC(18:3+O_16:0)+HCOO	1.83128e+06	2.81319e+06	2.38538e+06	1.49582e+06	843194	1.3396e+06
0	PC(34:3+OO)+H	PC(34:3+OO)+H	PC	(34:3+OO)	(34:3+OO)				788.544	C42 H79 O10 N1 P1	PC(34:3+OO)+H	2.12748e+08	1.91245e+08	2.04074e+08	1.2365e+08	1.80538e+08	1.7533e+08
1	PC(34:3+Ox)+H	PC(34:3+Ox)+H	PC	(34:3+Ox)	(34:3+Ox)				770.533	C42 H77 O9 N1 P1	PC(34:3+Ox)+H	482526	171419	349605	39023.1	677017	1.22934e+06
1	PC(18:3e_16:0)+H	PC(34:3e)+H	PC	(18:3e_16:0)	(18:3e)	(16:0)			742.575	C42 H81 O7 N1 P1	PC(18:3e_16:0)+H	2.0314e+07	3.48866e+07	1.65789e+07	1.90229e+07	2.16204e+07	2.31671e+07
0	PC(34:3e)+H	PC(34:3e)+H	PC	(34:3e)	(34:3e)				742.575	C42 H81 O7 N1 P1	PC(34:3e)+H	2.33539e+08	1.2642e+08	2.30013e+08	1.5946e+08	1.61808e+08	1.78935e+08
0	PC(16:1e_18:2)+H	PC(34:3e)+H	PC	(16:1e_18:2)	(16:1e)	(18:2)			742.575	C42 H81 O7 N1 P1	PC(16:1e_18:2)+H	1.82623e+07	1.88071e+07	1.44636e+07	3.07823e+07	3.39752e+07	3.49148e+07
1	PC(14:1e_20:2)+H	PC(34:3e)+H	PC	(14:1e_20:2)	(14:1e)	(20:2)			742.575	C42 H81 O7 N1 P1	PC(14:1e_20:2)+H	1.30707e+07	1.42284e+07	1.70804e+07	5.37804e+06	2.30214e+06	4.83669e+06
0	PC(14:0_20:4)+HCOO	PC(34:4)+HCOO	PC	(14:0_20:4)	(14:0)	(20:4)			798.529	C43 H77 O10 N1 P1	PC(14:0_20:4)+HCOO	2.08048e+07	3.66867e+07	2.61536e+07	2.71648e+07	3.01423e+07	3.03847e+07
0	PC(14:0_20:4)+CH3COO	PC(34:4)+CH3COO	PC	(14:0_20:4)	(14:0)	(20:4)			812.545	C44 H79 O10 N1 P1	PC(14:0_20:4)+CH3COO	255394	53556.2	136037	0	145125	177406
0	PC(34:4)+H	PC(34:4)+H	PC	(14:0_20:4)	(14:0)	(20:4)			754.538	C42 H77 O8 N1 P1	PC(34:4)+H	5.29531e+08	5.01665e+08	6.3687e+08	3.92775e+08	3.7373e+08	3.47323e+08
0	PC(18:4_16:0)+H	PC(34:4)+H	PC	(18:4_16:0)	(18:4)	(16:0)			754.538	C42 H77 O8 N1 P1	PC(18:4_16:0)+H	9.55048e+07	9.7894e+07	9.28626e+07	2.1979e+08	2.10955e+08	2.14483e+08
1	PC(14:0_20:4)+H	PC(34:4)+H	PC	(14:0_20:4)	(14:0)	(20:4)			754.538	C42 H77 O8 N1 P1	PC(14:0_20:4)+H	9.89549e+07	5.51932e+07	9.02925e+07	1.37683e+08	1.24953e+08	1.36449e+08
0	PC(34:4+4O)+H	PC(34:4+4O)+H	PC	(34:4+4O)	(34:4+4O)				818.518	C42 H77 O12 N1 P1	PC(34:4+4O)+H	6.23572e+06	6.78392e+06	4.74707e+06	8.75066e+06	8.02962e+06	9.32216e+06
0	PC(16:2e_18:2)+H	PC(34:4e)+H	PC	(16:2e_18:2)	(16:2e)	(18:2)			740.559	C42 H79 O7 N1 P1	PC(16:2e_18:2)+H	7.77712e+07	7.46051e+07	7.65007e+07	7.07063e+07	6.94412e+07	7.16456e+07
1	PC(18:3e_16:1)+H	PC(34:4e)+H	PC	(18:3e_16:1)	(18:3e)	(16:1)			740.559	C42 H79 O7 N1 P1	PC(18:3e_16:1)+H	2.81862e+06	6.65998e+06	3.71329e+06	4.97679e+06	8.05869e+06	9.17043e+06
0	PC(34:4e)+H	PC(34:4e)+H	PC	(34:4e)	(34:4e)				740.559	C42 H79 O7 N1 P1	PC(34:4e)+H	3.14919e+07	2.43592e+07	2.11708e+07	1.26663e+07	1.32251e+07	1.83682e+07
0	PC(14:1e_20:3)+H	PC(34:4e)+H	PC	(14:1e_20:3)	(14:1e)	(20:3)			740.559	C42 H79 O7 N1 P1	PC(14:1e_20:3)+H	6.11585e+06	3.38135e+06	6.08642e+06	2.06948e+06	1.6998e+06	8.747e+06
0	PC(14:1e_20:3)+H	PC(34:4e)+H	PC	(14:1e_20:3)	(14:1e)	(20:3)			740.559	C42 H79 O7 N1 P1	PC(14:1e_20:3)+H	3.35752e+07	3.66767e+07	3.39633e+07	2.17228e+06	2.02148e+06	1.19293e+06
0	PC(18:3e_16:1)+CH3COO	PC(34:4e)+CH3COO	PC	(18:3e_16:1)	(18:3e)	(16:1)			798.565	C44 H81 O9 N1 P1	PC(18:3e_16:1)+CH3COO	5.76835e+06	4.0119e+06	6.28946e+06	7.44258e+06	7.69352e+06	8.49385e+06
0	PC(14:0_20:5)+HCOO	PC(34:5)+HCOO	PC	(14:0_20:5)	(14:0)	(20:5)			796.513	C43 H75 O10 N1 P1	PC(14:0_20:5)+HCOO	3.36702e+06	2.43447e+06	3.13954e+06	2.11383e+06	1.97443e+06	2.12317e+06
0	PC(34:5)+H	PC(34:5)+H	PC	(14:0_20:5)	(14:0)	(20:5)			752.522	C42 H75 O8 N1 P1	PC(34:5)+H	3.40852e+07	3.48005e+07	3.31685e+07	1.58285e+07	1.6019e+07	1.64579e+07
0	PC(18:4_16:1)+H	PC(34:5)+H	PC	(18:4_16:1)	(18:4)	(16:1)			752.522	C42 H75 O8 N1 P1	PC(18:4_16:1)+H	2.21243e+08	2.30971e+08	2.11086e+08	1.11587e+08	1.05416e+08	3.49062e+06
0	PC(18:4_16:1)+H	PC(34:5)+H	PC	(18:4_16:1)	(18:4)	(16:1)			752.522	C42 H75 O8 N1 P1	PC(18:4_16:1)+H	4.00087e+07	2.43237e+07	4.5159e+07	5.47734e+07	5.88584e+07	5.44948e+07
0	PC(34:5e)+HCOO	PC(34:5e)+HCOO	PC	(34:5e)	(34:5e)				782.534	C43 H77 O9 N1 P1	PC(34:5e)+HCOO	1.29957e+06	1.13038e+06	1.35991e+06	783338	542839	278946
1	PC(34:5e)+H	PC(34:5e)+H	PC	(34:5e)	(34:5e)				738.543	C42 H77 O7 N1 P1	PC(34:5e)+H	2.35126e+06	3.25587e+06	2.98533e+06	3.40941e+06	3.62257e+06	3.1046e+06
0	PC(14:1e_20:4)+HCOO	PC(34:5e)+HCOO	PC	(14:1e_20:4)	(14:1e)	(20:4)			782.534	C43 H77 O9 N1 P1	PC(14:1e_20:4)+HCOO	1.97169e+06	5.1159e+06	629774	2.37418e+06	2.32499e+06	2.55073e+06
0	PC(34:5e)+H	PC(34:5e)+H	PC	(14:1e_20:4)	(14:1e)	(20:4)			738.543	C42 H77 O7 N1 P1	PC(34:5e)+H	3.03934e+07	3.53055e+07	3.56179e+07	3.81214e+07	4.05842e+07	3.74456e+07
1	PC(34:5e)+CH3COO	PC(34:5e)+CH3COO	PC	(34:5e)	(34:5e)				796.55	C44 H79 O9 N1 P1	PC(34:5e)+CH3COO	1.30223e+06	528320	1.12688e+06	2.31454e+06	1.3444e+06	1.91157e+06
0	PC(14:1e_20:4)+H	PC(34:5e)+H	PC	(14:1e_20:4)	(14:1e)	(20:4)			738.543	C42 H77 O7 N1 P1	PC(14:1e_20:4)+H	1.01572e+08	7.46594e+07	5.2707e+07	1.45602e+08	1.21305e+08	1.40434e+08
1	PC(34:6)+H	PC(34:6)+H	PC	(34:6)	(34:6)				750.507	C42 H73 O8 N1 P1	PC(34:6)+H	305994	578329	754373	784458	948426	251557
0	PC(34:6e)+H	PC(34:6e)+H	PC	(34:6e)	(34:6e)				736.528	C42 H75 O7 N1 P1	PC(34:6e)+H	1.45077e+06	2.04728e+06	1.77349e+06	2.60976e+06	2.78879e+06	2.27193e+06
1	PC(14:1e_20:5)+H	PC(34:6e)+H	PC	(14:1e_20:5)	(14:1e)	(20:5)			736.528	C42 H75 O7 N1 P1	PC(14:1e_20:5)+H	1.62448e+07	1.13908e+07	3.67384e+06	6.62597e+06	5.58745e+06	4.32692e+06
0	PC(34:7CHO)+H	PC(34:7CHO)+H	PC	(34:7CHO)	(34:7CHO)				762.47	C42 H69 O9 N1 P1	PC(34:7CHO)+H	54915.5	1.29901e+06	1.21948e+07	3.24308e+06	2.7273e+06	609514
0	PC(34:7COOH)+H	PC(34:7COOH)+H	PC	(34:7COOH)	(34:7COOH)				778.465	C42 H69 O10 N1 P1	PC(34:7COOH)+H	6.67347e+06	759752	859661	120376	377512	561317
0	PC(12:1e_22:6)+H	PC(34:7e)+H	PC	(12:1e_22:6)	(12:1e)	(22:6)			734.512	C42 H73 O7 N1 P1	PC(12:1e_22:6)+H	6.04715e+06	1.1561e+07	1.30174e+07	1.74365e+07	1.45854e+07	1.52002e+07
1	PC(34:8CHO)+H	PC(34:8CHO)+H	PC	(34:8CHO)	(34:8CHO)				760.455	C42 H67 O9 N1 P1	PC(34:8CHO)+H	2.31647e+06	2.87068e+06	2.2547e+06	3.36023e+06	2.45947e+06	4.06203e+06
0	PC(18:0_17:0)+HCOO	PC(35:0)+HCOO	PC	(18:0_17:0)	(18:0)	(17:0)			820.607	C44 H87 O10 N1 P1	PC(18:0_17:0)+HCOO	6.82001e+06	5.68775e+06	1.71304e+06	9.364e+06	8.09123e+06	4.71163e+06
0	PC(35:0)+H	PC(35:0)+H	PC	(18:0_17:0)	(18:0)	(17:0)			776.616	C43 H87 O8 N1 P1	PC(35:0)+H	1.32816e+08	1.38424e+08	2.27323e+08	2.31691e+08	2.47172e+08	2.44915e+08
0	PC(35:0)+H	PC(35:0)+H	PC	(35:0)	(35:0)				776.616	C43 H87 O8 N1 P1	PC(35:0)+H	8.04368e+07	7.65958e+07	4.38011e+07	1.44532e+08	1.43769e+08	1.40112e+08
0	PC(35:0CHO)+H	PC(35:0CHO)+H	PC	(35:0CHO)	(35:0CHO)				790.596	C43 H85 O9 N1 P1	PC(35:0CHO)+H	3.6305e+06	3.54386e+06	3.01724e+06	3.03159e+06	248431	3.26189e+06
0	PC(35:0CHO)+H	PC(35:0CHO)+H	PC	(35:0CHO)	(35:0CHO)				790.596	C43 H85 O9 N1 P1	PC(35:0CHO)+H	7.40887e+06	7.38903e+06	7.85714e+06	7.52414e+06	8.7109e+06	6.38302e+06
0	PC(18:0e_17:0)+HCOO	PC(35:0e)+HCOO	PC	(18:0e_17:0)	(18:0e)	(17:0)			806.628	C44 H89 O9 N1 P1	PC(18:0e_17:0)+HCOO	366505	428025	889396	201436	1.97389e+06	1.65322e+06
0	PC(35:0e)+H	PC(35:0e)+H	PC	(18:0e_17:0)	(18:0e)	(17:0)			762.637	C43 H89 O7 N1 P1	PC(35:0e)+H	4.3859e+07	4.13761e+07	4.79679e+07	1.17643e+07	1.13186e+07	1.17549e+07
0	PC(17:0_18:1)+HCOO	PC(35:1)+HCOO	PC	(17:0_18:1)	(17:0)	(18:1)			818.592	C44 H85 O10 N1 P1	PC(17:0_18:1)+HCOO	2.72548e+08	2.75915e+08	3.01242e+08	3.18657e+08	2.80731e+08	2.91574e+08
0	PC(35:1)+H	PC(35:1)+H	PC	(17:0_18:1)	(17:0)	(18:1)			774.601	C43 H85 O8 N1 P1	PC(35:1)+H	4.36131e+09	4.45864e+09	4.19117e+09	6.49991e+09	5.3388e+09	5.91176e+09
1	PC(17:1_18:0)+H	PC(35:1)+H	PC	(17:1_18:0)	(17:1)	(18:0)			774.601	C43 H85 O8 N1 P1	PC(17:1_18:0)+H	2.12302e+08	1.99601e+08	2.22624e+08	1.31246e+08	1.51993e+08	1.26358e+08
1	PC(35:1CHO)+H	PC(35:1CHO)+H	PC	(35:1CHO)	(35:1CHO)				788.58	C43 H83 O9 N1 P1	PC(35:1CHO)+H	166316	465850	395977	401773	1.85957e+06	768066
0	PC(35:1e)+H	PC(35:1e)+H	PC	(35:1e)	(35:1e)				760.621	C43 H87 O7 N1 P1	PC(35:1e)+H	8.21208e+07	7.14182e+07	8.25728e+07	3.63577e+07	3.37193e+07	3.24907e+07
1	PC(35:1e)+H	PC(35:1e)+H	PC	(35:1e)	(35:1e)				760.621	C43 H87 O7 N1 P1	PC(35:1e)+H	2.98652e+07	2.20024e+07	2.24693e+07	1.3423e+06	1.09943e+06	2.3615e+06
0	PC(35:1e)+H	PC(35:1e)+H	PC	(35:1e)	(35:1e)				760.621	C43 H87 O7 N1 P1	PC(35:1e)+H	5.77987e+07	6.72397e+07	6.60612e+07	3.6418e+07	3.15577e+07	3.50765e+07
0	PC(17:1_18:1)+HCOO	PC(35:2)+HCOO	PC	(17:1_18:1)	(17:1)	(18:1)			816.576	C44 H83 O10 N1 P1	PC(17:1_18:1)+HCOO	1.05459e+08	1.25846e+07	1.08278e+08	7.12195e+07	1.27491e+07	2.77886e+07
0	PC(35:2)+H	PC(35:2)+H	PC	(17:1_18:1)	(17:1)	(18:1)			772.585	C43 H83 O8 N1 P1	PC(35:2)+H	1.89893e+09	1.93256e+09	2.105e+09	1.42874e+09	1.44115e+09	1.42196e+09
0	PC(17:1_18:1)+H	PC(35:2)+H	PC	(17:1_18:1)	(17:1)	(18:1)			772.585	C43 H83 O8 N1 P1	PC(17:1_18:1)+H	1.55774e+08	1.17673e+08	1.31544e+08	1.21164e+08	1.25426e+08	1.21846e+08
1	PC(17:1_18:1)+CH3COO	PC(35:2)+CH3COO	PC	(17:1_18:1)	(17:1)	(18:1)			830.592	C45 H85 O10 N1 P1	PC(17:1_18:1)+CH3COO	257130	263156	342691	3.09328e+06	2.0989e+06	233713
0	PC(17:0CHO_18:2)+HCOO	PC(35:2CHO)+HCOO	PC	(17:0CHO_18:2)	(17:0CHO)	(18:2)			830.555	C44 H81 O11 N1 P1	PC(17:0CHO_18:2)+HCOO	1.38706e+06	1.24569e+06	908396	1.52335e+06	2.01164e+06	1.3285e+06
0	PC(35:2CHO)+H	PC(35:2CHO)+H	PC	(35:2CHO)	(35:2CHO)				786.564	C43 H81 O9 N1 P1	PC(35:2CHO)+H	7.3658e+06	8.66146e+06	6.83639e+06	9.04122e+06	1.06492e+07	1.15255e+07
1	PC(35:2e)+H	PC(35:2e)+H	PC	(35:2e)	(35:2e)				758.606	C43 H85 O7 N1 P1	PC(35:2e)+H	4.41226e+07	1.70648e+07	5.44968e+07	3.69271e+07	3.36286e+07	3.43814e+07
1	PC(35:2e)+H	PC(35:2e)+H	PC	(35:2e)	(35:2e)				758.606	C43 H85 O7 N1 P1	PC(35:2e)+H	2.65088e+07	2.39953e+07	4.80394e+06	9.50404e+06	1.24953e+07	9.91151e+06
1	PC(35:2e)+H	PC(35:2e)+H	PC	(35:2e)	(35:2e)				758.606	C43 H85 O7 N1 P1	PC(35:2e)+H	1.29215e+08	1.72519e+08	1.48077e+08	2.99529e+07	2.22618e+07	2.47721e+07
0	PC(17:1_18:2)+HCOO	PC(35:3)+HCOO	PC	(17:1_18:2)	(17:1)	(18:2)			814.56	C44 H81 O10 N1 P1	PC(17:1_18:2)+HCOO	927904	1.424e+07	739916	8.57363e+06	8.01809e+06	985326
0	PC(35:3)+H	PC(35:3)+H	PC	(17:1_18:2)	(17:1)	(18:2)			770.569	C43 H81 O8 N1 P1	PC(35:3)+H	1.54323e+07	2.61529e+08	3.44735e+07	1.82366e+08	1.94743e+08	1.63848e+08
0	PC(35:3)+H	PC(35:3)+H	PC	(35:3)	(35:3)				770.569	C43 H81 O8 N1 P1	PC(35:3)+H	1.83812e+08	1.6315e+08	1.67298e+08	8.28192e+07	1.0122e+08	6.75003e+07
0	PC(35:3)+H	PC(35:3)+H	PC	(35:3)	(35:3)				770.569	C43 H81 O8 N1 P1	PC(35:3)+H	6.10673e+08	6.13477e+08	5.60754e+08	5.87258e+08	5.58035e+08	5.20962e+08
0	PC(15:0_20:3)+H	PC(35:3)+H	PC	(15:0_20:3)	(15:0)	(20:3)			770.569	C43 H81 O8 N1 P1	PC(15:0_20:3)+H	1.00305e+09	1.11722e+09	1.05954e+09	1.33882e+09	1.31116e+09	1.21041e+09
1	PC(35:3CHO)+H	PC(35:3CHO)+H	PC	(35:3CHO)	(35:3CHO)				784.549	C43 H79 O9 N1 P1	PC(35:3CHO)+H	1.2448e+06	1.10104e+06	1.10911e+06	815968	1.05428e+06	698238
1	PC(35:3CHO)+H	PC(35:3CHO)+H	PC	(35:3CHO)	(35:3CHO)				784.549	C43 H79 O9 N1 P1	PC(35:3CHO)+H	3.75294e+06	695466	526209	405882	358801	105560
0	PC(35:3e)+H	PC(35:3e)+H	PC	(35:3e)	(35:3e)				756.59	C43 H83 O7 N1 P1	PC(35:3e)+H	4.51883e+07	4.76095e+07	4.07811e+07	1.19442e+07	1.59864e+07	1.17165e+07
0	PC(35:3e)+(CH3CH2)3NH	PC(35:3e)+(CH3CH2)3NH	PC	(35:3e)	(35:3e)				871.714	C49 H98 O7 N3 P1	PC(35:3e)+(CH3CH2)3NH	3.6173e+06	7.70668e+06	1.04167e+07	1.29933e+07	6.67503e+06	1.91291e+07
1	PC(15:0_20:4)+H	PC(35:4)+H	PC	(15:0_20:4)	(15:0)	(20:4)			768.554	C43 H79 O8 N1 P1	PC(15:0_20:4)+H	2.90433e+06	2.28067e+06	2.07825e+06	1.23136e+06	1.81043e+06	966422
0	PC(15:0_20:4)+HCOO	PC(35:4)+HCOO	PC	(15:0_20:4)	(15:0)	(20:4)			812.545	C44 H79 O10 N1 P1	PC(15:0_20:4)+HCOO	7.58238e+06	6.29932e+06	6.68259e+06	1.05118e+07	9.81056e+06	9.3382e+06
0	PC(35:4)+H	PC(35:4)+H	PC	(15:0_20:4)	(15:0)	(20:4)			768.554	C43 H79 O8 N1 P1	PC(35:4)+H	2.92996e+08	2.88949e+08	2.94242e+08	3.07078e+08	3.30146e+08	2.92635e+08
0	PC(35:4)+H	PC(35:4)+H	PC	(35:4)	(35:4)				768.554	C43 H79 O8 N1 P1	PC(35:4)+H	3.04695e+08	3.69805e+08	3.43127e+08	2.33304e+08	2.59661e+08	2.63167e+08
1	PC(22:4_13:0)+H	PC(35:4)+H	PC	(22:4_13:0)	(22:4)	(13:0)			768.554	C43 H79 O8 N1 P1	PC(22:4_13:0)+H	4.29177e+09	4.21815e+09	4.54911e+09	5.17875e+09	4.91394e+09	4.78139e+09
1	PC(35:4)+H	PC(35:4)+H	PC	(35:4)	(35:4)				768.554	C43 H79 O8 N1 P1	PC(35:4)+H	8.27973e+07	7.45048e+07	7.75338e+07	1.04244e+08	1.16365e+08	1.20151e+08
0	PC(35:4e)+H	PC(35:4e)+H	PC	(35:4e)	(35:4e)				754.575	C43 H81 O7 N1 P1	PC(35:4e)+H	1.84241e+07	2.19363e+07	2.10777e+07	5.44974e+07	6.05812e+07	5.45505e+07
0	PC(35:4e)+H	PC(35:4e)+H	PC	(35:4e)	(35:4e)				754.575	C43 H81 O7 N1 P1	PC(35:4e)+H	9.61714e+07	8.47904e+07	1.07995e+08	6.86052e+08	6.22286e+08	6.37989e+08
1	PC(35:5)+H	PC(35:5)+H	PC	(35:5)	(35:5)				766.538	C43 H77 O8 N1 P1	PC(35:5)+H	592379	3.05311e+06	2.40465e+06	1.14464e+06	483493	1.96949e+06
1	PC(35:5)+H	PC(35:5)+H	PC	(35:5)	(35:5)				766.538	C43 H77 O8 N1 P1	PC(35:5)+H	2.37462e+07	1.28213e+07	1.55253e+07	1.24627e+07	1.35157e+07	1.10153e+07
0	PC(35:5)+H	PC(35:5)+H	PC	(35:5)	(35:5)				766.538	C43 H77 O8 N1 P1	PC(35:5)+H	1.33576e+07	1.88208e+07	8.72171e+06	2.90942e+07	4.33824e+07	2.97008e+07
0	PC(35:5)+H	PC(35:5)+H	PC	(35:5)	(35:5)				766.538	C43 H77 O8 N1 P1	PC(35:5)+H	3.97821e+08	3.60893e+08	3.29113e+08	2.84311e+08	2.77187e+08	2.94539e+08
0	PC(35:5)+H	PC(35:5)+H	PC	(35:5)	(35:5)				766.538	C43 H77 O8 N1 P1	PC(35:5)+H	3.36699e+06	3.54687e+06	3.72826e+06	7.57508e+06	8.77776e+06	4.82293e+06
1	PC(35:6)+H	PC(35:6)+H	PC	(35:6)	(35:6)				764.522	C43 H75 O8 N1 P1	PC(35:6)+H	337266	151324	316897	113070	0	0
1	PC(35:6)+H	PC(35:6)+H	PC	(35:6)	(35:6)				764.522	C43 H75 O8 N1 P1	PC(35:6)+H	6.64468e+07	7.25808e+07	8.11388e+07	3.50133e+07	1.66131e+07	4.82349e+07
0	PC(22:6_13:0)+H	PC(35:6)+H	PC	(22:6_13:0)	(22:6)	(13:0)			764.522	C43 H75 O8 N1 P1	PC(22:6_13:0)+H	2.96669e+08	3.06748e+08	3.19346e+08	5.77737e+08	6.20135e+08	5.56239e+08
0	PC(35:7CHO)+H	PC(35:7CHO)+H	PC	(35:7CHO)	(35:7CHO)				776.486	C43 H71 O9 N1 P1	PC(35:7CHO)+H	2.18072e+07	5.09542e+06	2.24782e+07	1.19408e+06	702711	345611
1	PC(36:0)+H	PC(36:0)+H	PC	(36:0)	(36:0)				790.632	C44 H89 O8 N1 P1	PC(36:0)+H	3.75326e+06	7.75303e+06	8.80696e+06	997543	1.23391e+06	1.4737e+06
0	PC(20:0_16:0)+HCOO	PC(36:0)+HCOO	PC	(20:0_16:0)	(20:0)	(16:0)			834.623	C45 H89 O10 N1 P1	PC(20:0_16:0)+HCOO	4.61635e+07	5.0766e+07	4.3394e+07	6.03443e+07	5.9781e+07	5.58192e+07
0	PC(36:0)+H	PC(36:0)+H	PC	(20:0_16:0)	(20:0)	(16:0)			790.632	C44 H89 O8 N1 P1	PC(36:0)+H	7.06305e+08	6.4245e+08	7.11323e+08	7.43947e+08	6.90184e+08	7.43398e+08
0	PC(20:0e_16:0)+HCOO	PC(36:0e)+HCOO	PC	(20:0e_16:0)	(20:0e)	(16:0)			820.644	C45 H91 O9 N1 P1	PC(20:0e_16:0)+HCOO	5.37412e+07	5.47755e+07	5.5497e+07	1.6317e+07	1.67546e+07	1.76722e+07
0	PC(36:0e)+H	PC(36:0e)+H	PC	(20:0e_16:0)	(20:0e)	(16:0)			776.653	C44 H91 O7 N1 P1	PC(36:0e)+H	5.9551e+08	7.79948e+08	6.70608e+08	2.0064e+08	1.7319e+08	1.7695e+08
1	PC(36:1)+H	PC(36:1)+H	PC	(36:1)	(36:1)				788.616	C44 H87 O8 N1 P1	PC(36:1)+H	3.92393e+06	966013	3.74656e+06	285307	369272	580547
1	PC(20:0_16:1)+H	PC(36:1)+H	PC	(20:0_16:1)	(20:0)	(16:1)			788.616	C44 H87 O8 N1 P1	PC(20:0_16:1)+H	5.69432e+06	6.61975e+06	6.58555e+06	321019	1.36786e+06	1.06941e+06
0	PC(18:0_18:1)+HCOO	PC(36:1)+HCOO	PC	(18:0_18:1)	(18:0)	(18:1)			832.607	C45 H87 O10 N1 P1	PC(18:0_18:1)+HCOO	2.57206e+09	2.77459e+09	2.85251e+09	2.48119e+09	2.46725e+09	2.28219e+09
0	PC(36:1)+H	PC(36:1)+H	PC	(18:0_18:1)	(18:0)	(18:1)			788.616	C44 H87 O8 N1 P1	PC(36:1)+H	2.8526e+10	2.85651e+10	2.63772e+10	2.58619e+10	2.62398e+10	2.60732e+10
1	PC(18:0_18:1)+HCOO	PC(36:1)+HCOO	PC	(18:0_18:1)	(18:0)	(18:1)			832.607	C45 H87 O10 N1 P1	PC(18:0_18:1)+HCOO	2.57206e+09	2.77459e+09	2.85251e+09	2.48119e+09	2.46725e+09	2.28219e+09
1	PC(36:1)+H	PC(36:1)+H	PC	(18:0_18:1)	(18:0)	(18:1)			788.616	C44 H87 O8 N1 P1	PC(36:1)+H	2.88618e+10	2.87618e+10	2.65756e+10	2.60941e+10	2.6141e+10	2.60948e+10
1	PC(36:1)+H	PC(36:1)+H	PC	(36:1)	(36:1)				788.616	C44 H87 O8 N1 P1	PC(36:1)+H	3.18115e+06	8.19817e+06	1.36241e+08	2.80278e+06	5.51173e+06	9.2552e+06
1	PC(16:0_20:1)+H	PC(36:1)+H	PC	(16:0_20:1)	(16:0)	(20:1)			788.616	C44 H87 O8 N1 P1	PC(16:0_20:1)+H	1.66368e+07	5.41262e+06	1.10354e+07	5.01452e+06	7.30733e+06	9.48334e+06
1	PC(16:0_20:1)+H	PC(36:1)+H	PC	(16:0_20:1)	(16:0)	(20:1)			788.616	C44 H87 O8 N1 P1	PC(16:0_20:1)+H	435050	455865	2.32544e+06	227442	1.5243e+06	2.10644e+06
1	PC(18:0_18:1)+HCOO	PC(36:1)+HCOO	PC	(18:0_18:1)	(18:0)	(18:1)			832.607	C45 H87 O10 N1 P1	PC(18:0_18:1)+HCOO	150363	755789	345172	133604	137016	142310
1	PC(36:1)+H	PC(36:1)+H	PC	(18:0_18:1)	(18:0)	(18:1)			788.616	C44 H87 O8 N1 P1	PC(36:1)+H	1.61202e+06	4.83846e+06	3.94087e+06	1.58815e+06	898685	674339
1	PC(36:1)+H	PC(36:1)+H	PC	(36:1)	(36:1)				788.616	C44 H87 O8 N1 P1	PC(36:1)+H	0	0	0	779357	765785	0
1	PC(18:0_18:1)+HCOO	PC(36:1)+HCOO	PC	(18:0_18:1)	(18:0)	(18:1)			832.607	C45 H87 O10 N1 P1	PC(18:0_18:1)+HCOO	34639.9	65487.3	1223.37	85671	37747.4	43246.2
1	PC(36:1)+H	PC(36:1)+H	PC	(18:0_18:1)	(18:0)	(18:1)			788.616	C44 H87 O8 N1 P1	PC(36:1)+H	1.89995e+06	154333	1.03629e+06	932528	671511	204866
1	PC(36:1)+H	PC(36:1)+H	PC	(36:1)	(36:1)				788.616	C44 H87 O8 N1 P1	PC(36:1)+H	361320	377335	872523	979249	295244	554115
0	PC(18:0_18:1)+H	PC(36:1)+H	PC	(18:0_18:1)	(18:0)	(18:1)			788.616	C44 H87 O8 N1 P1	PC(18:0_18:1)+H	145012	376094	188564	176304	4.62257e+06	317667
0	PC(36:1+O)-CH3	PC(36:1+O)-CH3	PC	(36:1+O)	(36:1+O)				788.581	C43 H83 O9 N1 P1	PC(36:1+O)-CH3	8.129e+07	8.01926e+07	7.99131e+07	3.42874e+07	2.88151e+07	3.62182e+07
0	PC(36:1+O)-CH3	PC(36:1+O)-CH3	PC	(36:1+O)	(36:1+O)				788.581	C43 H83 O9 N1 P1	PC(36:1+O)-CH3	1.13929e+08	1.0731e+08	9.17927e+07	6.63761e+07	4.88074e+07	5.54569e+07
0	PC(18:0e_18:1)+HCOO	PC(36:1e)+HCOO	PC	(18:0e_18:1)	(18:0e)	(18:1)			818.628	C45 H89 O9 N1 P1	PC(18:0e_18:1)+HCOO	2.39243e+08	2.51968e+08	2.22926e+08	5.52083e+07	5.46561e+07	5.2349e+07
0	PC(18:0e_18:1)+CH3COO	PC(36:1e)+CH3COO	PC	(18:0e_18:1)	(18:0e)	(18:1)			832.644	C46 H91 O9 N1 P1	PC(18:0e_18:1)+CH3COO	37517.7	345096	32617.9	153338	146346	267744
0	PC(36:1e)+H	PC(36:1e)+H	PC	(18:0e_18:1)	(18:0e)	(18:1)			774.637	C44 H89 O7 N1 P1	PC(36:1e)+H	4.2255e+09	4.05168e+09	4.14786e+09	8.99416e+08	9.30489e+08	8.73128e+08
0	PC(14:1e_22:0)+H	PC(36:1e)+H	PC	(14:1e_22:0)	(14:1e)	(22:0)			774.637	C44 H89 O7 N1 P1	PC(14:1e_22:0)+H	1.84872e+07	3.57669e+07	3.47692e+07	1.04245e+07	1.27066e+07	1.11938e+07
1	PC(36:1e)+H	PC(36:1e)+H	PC	(36:1e)	(36:1e)				774.637	C44 H89 O7 N1 P1	PC(36:1e)+H	1.53343e+06	1.58093e+06	430093	1.34899e+06	2.09936e+06	3.09247e+06
1	PC(36:1e)+H	PC(36:1e)+H	PC	(36:1e)	(36:1e)				774.637	C44 H89 O7 N1 P1	PC(36:1e)+H	246997	539664	0	0	0	0
1	PC(36:1e)+H	PC(36:1e)+H	PC	(36:1e)	(36:1e)				774.637	C44 H89 O7 N1 P1	PC(36:1e)+H	0	67964.9	0	0	0	0
1	PC(36:2)+H	PC(36:2)+H	PC	(36:2)	(36:2)				786.601	C44 H85 O8 N1 P1	PC(36:2)+H	468922	725904	194633	89631.9	120883	0
1	PC(36:2)+H	PC(36:2)+H	PC	(36:2)	(36:2)				786.601	C44 H85 O8 N1 P1	PC(36:2)+H	2.75274e+06	367860	2.39991e+06	1.42749e+06	572306	1.33648e+06
1	PC(36:2)+H	PC(36:2)+H	PC	(36:2)	(36:2)				786.601	C44 H85 O8 N1 P1	PC(36:2)+H	8.10186e+06	7.25561e+06	6.78473e+06	1.9478e+06	1.79233e+06	1.95558e+06
0	PC(18:1_18:1)+HCOO	PC(36:2)+HCOO	PC	(18:1_18:1)	(18:1)	(18:1)			830.592	C45 H85 O10 N1 P1	PC(18:1_18:1)+HCOO	1.89894e+09	2.48234e+09	2.01938e+09	9.45564e+08	9.56225e+08	8.36209e+08
0	PC(36:2)+H	PC(36:2)+H	PC	(18:1_18:1)	(18:1)	(18:1)			786.601	C44 H85 O8 N1 P1	PC(36:2)+H	1.72091e+10	1.60944e+10	1.6499e+10	1.15445e+10	1.15844e+10	1.08562e+10
0	PC(18:0_18:2)+HCOO	PC(36:2)+HCOO	PC	(18:0_18:2)	(18:0)	(18:2)			830.592	C45 H85 O10 N1 P1	PC(18:0_18:2)+HCOO	4.73483e+08	9.16438e+07	5.98823e+08	4.71323e+08	4.59414e+08	5.52331e+08
0	PC(18:0_18:2)+CH3COO	PC(36:2)+CH3COO	PC	(18:0_18:2)	(18:0)	(18:2)			844.607	C46 H87 O10 N1 P1	PC(18:0_18:2)+CH3COO	1.2418e+08	1.24968e+08	1.18041e+08	8.58255e+07	7.691e+07	7.93814e+07
0	PC(36:2)+H	PC(36:2)+H	PC	(18:0_18:2)	(18:0)	(18:2)			786.601	C44 H85 O8 N1 P1	PC(36:2)+H	1.02469e+10	1.13874e+10	1.1489e+10	9.67215e+09	9.21429e+09	9.69324e+09
1	PC(36:2)+H	PC(36:2)+H	PC	(36:2)	(36:2)				786.601	C44 H85 O8 N1 P1	PC(36:2)+H	1.67297e+07	1.50336e+07	2.74431e+07	6.29978e+07	5.82554e+07	9.95244e+06
1	PC(36:2)+H	PC(36:2)+H	PC	(36:2)	(36:2)				786.601	C44 H85 O8 N1 P1	PC(36:2)+H	181811	4.26881e+06	486410	304284	2.08651e+06	821791
1	PC(36:2)+H	PC(36:2)+H	PC	(36:2)	(36:2)				786.601	C44 H85 O8 N1 P1	PC(36:2)+H	0	657134	0	0	970632	0
1	PC(36:2)+H	PC(36:2)+H	PC	(36:2)	(36:2)				786.601	C44 H85 O8 N1 P1	PC(36:2)+H	588134	191844	732059	1.25687e+07	623378	382879
1	PC(36:2)+H	PC(36:2)+H	PC	(36:2)	(36:2)				786.601	C44 H85 O8 N1 P1	PC(36:2)+H	1.30603e+06	230276	205562	368830	173799	100523
1	PC(36:2+4O)+H	PC(36:2+4O)+H	PC	(36:2+4O)	(36:2+4O)				850.58	C44 H85 O12 N1 P1	PC(36:2+4O)+H	3.51794e+06	3.64463e+06	704026	1.23994e+07	1.50127e+07	1.07948e+07
1	PC(36:2+O)+H	PC(36:2+O)+H	PC	(36:2+O)	(36:2+O)				802.596	C44 H85 O9 N1 P1	PC(36:2+O)+H	6.31912e+06	7.37439e+06	409102	465255	388940	447055
1	PC(36:2+O)+H	PC(36:2+O)+H	PC	(36:2+O)	(36:2+O)				802.596	C44 H85 O9 N1 P1	PC(36:2+O)+H	1.10776e+06	256180	1.0098e+06	669974	2.12411e+06	1.09911e+06
1	PC(36:2+O)+H	PC(36:2+O)+H	PC	(36:2+O)	(36:2+O)				802.596	C44 H85 O9 N1 P1	PC(36:2+O)+H	6.02183e+07	1.42346e+07	1.25667e+07	8.82424e+06	7.22129e+06	7.22921e+06
0	PC(18:1+O_18:1)+CH3COO	PC(36:2+O)+CH3COO	PC	(18:1+O_18:1)	(18:1+O)	(18:1)			860.602	C46 H87 O11 N1 P1	PC(18:1+O_18:1)+CH3COO	5.31448e+06	6.367e+06	8.60055e+06	7.87807e+06	7.67318e+06	7.28222e+06
0	PC(18:0e_18:2)+HCOO	PC(36:2e)+HCOO	PC	(18:0e_18:2)	(18:0e)	(18:2)			816.612	C45 H87 O9 N1 P1	PC(18:0e_18:2)+HCOO	9.51617e+07	9.38515e+07	9.37086e+07	2.94405e+07	2.74288e+07	2.42758e+07
0	PC(36:2e)+H	PC(36:2e)+H	PC	(18:0e_18:2)	(18:0e)	(18:2)			772.621	C44 H87 O7 N1 P1	PC(36:2e)+H	1.63346e+09	1.65523e+09	1.56157e+09	6.4455e+08	6.15612e+08	5.72268e+08
0	PC(18:1e_18:1)+H	PC(36:2e)+H	PC	(18:1e_18:1)	(18:1e)	(18:1)			772.621	C44 H87 O7 N1 P1	PC(18:1e_18:1)+H	5.26473e+08	5.39509e+08	6.02729e+08	1.72285e+08	1.85792e+08	1.77283e+08
1	PC(18:1e_18:1)+H	PC(36:2e)+H	PC	(18:1e_18:1)	(18:1e)	(18:1)			772.621	C44 H87 O7 N1 P1	PC(18:1e_18:1)+H	8.10031e+06	5.99475e+06	8.74216e+06	1.75434e+06	0	916395
1	PC(36:3)+H	PC(36:3)+H	PC	(36:3)	(36:3)				784.585	C44 H83 O8 N1 P1	PC(36:3)+H	2.26415e+06	2.65585e+06	2.63458e+06	406360	321283	78931
1	PC(36:3)+H	PC(36:3)+H	PC	(36:3)	(36:3)				784.585	C44 H83 O8 N1 P1	PC(36:3)+H	1.71596e+06	1.38823e+06	3.63925e+06	5.80642e+06	4.92064e+06	6.35773e+06
0	PC(18:0_18:3)+H	PC(36:3)+H	PC	(18:0_18:3)	(18:0)	(18:3)			784.585	C44 H83 O8 N1 P1	PC(18:0_18:3)+H	6.83143e+07	6.37277e+07	6.18244e+07	5.20167e+07	6.82221e+07	7.18516e+07
0	PC(18:1_18:2)+HCOO	PC(36:3)+HCOO	PC	(18:1_18:2)	(18:1)	(18:2)			828.576	C45 H83 O10 N1 P1	PC(18:1_18:2)+HCOO	2.85491e+08	3.0216e+08	2.76111e+08	1.97867e+08	1.6505e+08	1.76654e+08
0	PC(36:3)+H	PC(36:3)+H	PC	(18:1_18:2)	(18:1)	(18:2)			784.585	C44 H83 O8 N1 P1	PC(36:3)+H	1.1352e+09	5.32911e+09	5.03837e+09	4.69798e+09	3.48878e+09	3.65645e+09
0	PC(16:0_20:3)+HCOO	PC(36:3)+HCOO	PC	(16:0_20:3)	(16:0)	(20:3)			828.576	C45 H83 O10 N1 P1	PC(16:0_20:3)+HCOO	1.78667e+08	1.90531e+08	1.80215e+08	4.38404e+07	4.58688e+07	4.66637e+07
0	PC(16:0_20:3)+CH3COO	PC(36:3)+CH3COO	PC	(16:0_20:3)	(16:0)	(20:3)			842.592	C46 H85 O10 N1 P1	PC(16:0_20:3)+CH3COO	1.29333e+06	2.89149e+06	3.20541e+06	190735	2.19789e+06	641975
0	PC(36:3)+H	PC(36:3)+H	PC	(16:0_20:3)	(16:0)	(20:3)			784.585	C44 H83 O8 N1 P1	PC(36:3)+H	3.0587e+09	3.12898e+09	3.12433e+09	9.23566e+08	8.85407e+08	9.66072e+08
1	PC(18:1_18:2)+CH3COO	PC(36:3)+CH3COO	PC	(18:1_18:2)	(18:1)	(18:2)			842.592	C46 H85 O10 N1 P1	PC(18:1_18:2)+CH3COO	8.26099e+06	7.92345e+06	9.00817e+06	428873	1.25509e+06	940187
0	PC(18:0_18:3)+HCOO	PC(36:3)+HCOO	PC	(18:0_18:3)	(18:0)	(18:3)			828.576	C45 H83 O10 N1 P1	PC(18:0_18:3)+HCOO	978271	137648	2.30329e+06	2.48889e+06	2.3495e+06	1.30281e+06
0	PC(18:0_18:3)+H	PC(36:3)+H	PC	(18:0_18:3)	(18:0)	(18:3)			784.585	C44 H83 O8 N1 P1	PC(18:0_18:3)+H	1.15762e+08	1.24017e+08	1.20856e+08	6.5691e+06	1.49395e+08	5.79273e+07
0	PC(36:3+2O)+H	PC(36:3+2O)+H	PC	(36:3+2O)	(36:3+2O)				816.575	C44 H83 O10 N1 P1	PC(36:3+2O)+H	1.59911e+08	1.57886e+08	1.15188e+08	1.00569e+08	8.11597e+07	7.78371e+07
0	PC(36:3+3O)+H	PC(36:3+3O)+H	PC	(36:3+3O)	(36:3+3O)				832.57	C44 H83 O11 N1 P1	PC(36:3+3O)+H	2.81744e+07	3.72752e+07	3.05796e+07	3.40667e+07	3.82045e+07	3.25438e+07
1	PC(36:3+4O)+H	PC(36:3+4O)+H	PC	(36:3+4O)	(36:3+4O)				848.565	C44 H83 O12 N1 P1	PC(36:3+4O)+H	0	0	0	1.61133e+06	1.17633e+06	2.556e+06
1	PC(36:3+4O)+H	PC(36:3+4O)+H	PC	(36:3+4O)	(36:3+4O)				848.565	C44 H83 O12 N1 P1	PC(36:3+4O)+H	0	0	0	0	0	0
1	PC(18:2+O_18:1)+HCOO	PC(36:3+O)+HCOO	PC	(18:2+O_18:1)	(18:2+O)	(18:1)			844.571	C45 H83 O11 N1 P1	PC(18:2+O_18:1)+HCOO	2.16121e+06	1.41095e+06	1.81688e+06	776931	1.27515e+06	1.38922e+06
1	PC(36:3+O)+H	PC(36:3+O)+H	PC	(18:2+O_18:1)	(18:2+O)	(18:1)			800.58	C44 H83 O9 N1 P1	PC(36:3+O)+H	1.21417e+07	1.35188e+07	1.26595e+07	9.07018e+06	7.54532e+06	5.79384e+06
1	PC(18:3+O_18:0)+HCOO	PC(36:3+O)+HCOO	PC	(18:3+O_18:0)	(18:3+O)	(18:0)			844.571	C45 H83 O11 N1 P1	PC(18:3+O_18:0)+HCOO	2.76669e+06	395930	2.77201e+06	1.23825e+06	363650	2.06551e+06
1	PC(36:3+O)+H	PC(36:3+O)+H	PC	(18:3+O_18:0)	(18:3+O)	(18:0)			800.58	C44 H83 O9 N1 P1	PC(36:3+O)+H	2.47391e+07	1.05345e+07	2.28995e+07	6.56514e+06	1.91519e+07	6.37518e+06
1	PC(36:3+O)-CH3	PC(36:3+O)-CH3	PC	(36:3+O)	(36:3+O)				784.55	C43 H79 O9 N1 P1	PC(36:3+O)-CH3	4.49224e+06	4.19494e+06	2.86064e+06	3.3312e+06	4.1526e+06	3.62297e+06
0	PC(18:3+O_18:0)+CH3COO	PC(36:3+O)+CH3COO	PC	(18:3+O_18:0)	(18:3+O)	(18:0)			858.587	C46 H85 O11 N1 P1	PC(18:3+O_18:0)+CH3COO	3.06326e+06	2.28705e+06	1.47658e+06	4.13571e+06	2.46921e+06	2.91538e+06
0	PC(36:3+Ox)+H	PC(36:3+Ox)+H	PC	(36:3+Ox)	(36:3+Ox)				798.564	C44 H81 O9 N1 P1	PC(36:3+Ox)+H	4.72422e+07	4.86491e+07	4.59655e+07	2.81836e+07	2.87886e+07	2.88144e+07
1	PC(36:3+Ox)+H	PC(36:3+Ox)+H	PC	(36:3+Ox)	(36:3+Ox)				798.564	C44 H81 O9 N1 P1	PC(36:3+Ox)+H	1.93518e+06	2.3311e+06	5.02564e+06	1.63177e+06	2.41626e+06	318495
0	PC(16:0e_20:3)+HCOO	PC(36:3e)+HCOO	PC	(16:0e_20:3)	(16:0e)	(20:3)			814.597	C45 H85 O9 N1 P1	PC(16:0e_20:3)+HCOO	1.25665e+07	1.66883e+07	1.42579e+07	692603	6.28343e+06	6.51526e+06
0	PC(36:3e)+H	PC(36:3e)+H	PC	(16:0e_20:3)	(16:0e)	(20:3)			770.606	C44 H85 O7 N1 P1	PC(36:3e)+H	2.34157e+08	2.22241e+08	1.41094e+08	1.27359e+08	4.76341e+07	1.39921e+08
0	PC(16:0e_20:3)+HCOO	PC(36:3e)+HCOO	PC	(16:0e_20:3)	(16:0e)	(20:3)			814.597	C45 H85 O9 N1 P1	PC(16:0e_20:3)+HCOO	5.91936e+07	6.69261e+07	5.08883e+07	1.13083e+07	1.30192e+07	1.48113e+07
0	PC(36:3e)+H	PC(36:3e)+H	PC	(16:0e_20:3)	(16:0e)	(20:3)			770.606	C44 H85 O7 N1 P1	PC(36:3e)+H	1.08217e+09	9.35907e+08	9.30843e+08	3.10469e+08	2.71159e+08	2.65358e+08
0	PC(18:2e_18:1)+H	PC(36:3e)+H	PC	(18:2e_18:1)	(18:2e)	(18:1)			770.606	C44 H85 O7 N1 P1	PC(18:2e_18:1)+H	5.58846e+07	5.09255e+07	5.47961e+07	4.93238e+07	5.89174e+07	5.42952e+07
0	PC(18:1e_18:2)+H	PC(36:3e)+H	PC	(18:1e_18:2)	(18:1e)	(18:2)			770.606	C44 H85 O7 N1 P1	PC(18:1e_18:2)+H	1.19092e+07	1.67698e+07	1.25124e+07	2.22847e+06	293537	1.17523e+06
1	PC(18:1_18:3)+H	PC(36:4)+H	PC	(18:1_18:3)	(18:1)	(18:3)			782.569	C44 H81 O8 N1 P1	PC(18:1_18:3)+H	2.11154e+07	3.58904e+06	1.96167e+07	1.78213e+06	1.40747e+06	152132
1	PC(36:4)+H	PC(36:4)+H	PC	(36:4)	(36:4)				782.569	C44 H81 O8 N1 P1	PC(36:4)+H	243929	512085	833819	1.21155e+06	925089	156171
0	PC(18:2_18:2)+HCOO	PC(36:4)+HCOO	PC	(18:2_18:2)	(18:2)	(18:2)			826.56	C45 H81 O10 N1 P1	PC(18:2_18:2)+HCOO	1.00888e+06	65119.4	1.76658e+06	826270	2.61368e+06	2.37776e+06
0	PC(36:4)+H	PC(36:4)+H	PC	(18:2_18:2)	(18:2)	(18:2)			782.569	C44 H81 O8 N1 P1	PC(36:4)+H	1.01464e+09	2.65788e+08	1.24102e+08	4.91665e+07	6.48696e+07	6.58702e+08
0	PC(16:0_20:4)+HCOO	PC(36:4)+HCOO	PC	(16:0_20:4)	(16:0)	(20:4)			826.56	C45 H81 O10 N1 P1	PC(16:0_20:4)+HCOO	2.82727e+08	2.94057e+08	3.1132e+08	4.69213e+08	4.37908e+08	4.17962e+08
0	PC(36:4)+H	PC(36:4)+H	PC	(16:0_20:4)	(16:0)	(20:4)			782.569	C44 H81 O8 N1 P1	PC(36:4)+H	4.14428e+09	4.37254e+09	4.37929e+09	6.73358e+09	8.30142e+09	6.91569e+09
0	PC(18:4_18:0)+H	PC(36:4)+H	PC	(18:4_18:0)	(18:4)	(18:0)			782.569	C44 H81 O8 N1 P1	PC(18:4_18:0)+H	2.38491e+07	2.22992e+06	9.90263e+06	6.02178e+06	1.55194e+06	3.78683e+07
0	PC(18:4_18:0)+HCOO	PC(36:4)+HCOO	PC	(18:4_18:0)	(18:4)	(18:0)			826.56	C45 H81 O10 N1 P1	PC(18:4_18:0)+HCOO	679552	316844	884758	362366	0	603357
1	PC(18:4_18:0)+H	PC(36:4)+H	PC	(18:4_18:0)	(18:4)	(18:0)			782.569	C44 H81 O8 N1 P1	PC(18:4_18:0)+H	1.74345e+06	880608	3.50193e+06	1.60939e+06	3.10099e+07	2.537e+07
0	PC(36:4)+HCOO	PC(36:4)+HCOO	PC	(36:4)	(36:4)				826.56	C45 H81 O10 N1 P1	PC(36:4)+HCOO	667589	1.38357e+06	1.81146e+06	2.85408e+06	3.25485e+06	3.18872e+06
1	PC(36:4)+H	PC(36:4)+H	PC	(36:4)	(36:4)				782.569	C44 H81 O8 N1 P1	PC(36:4)+H	68719.2	233261	44562.5	166750	932097	0
0	PC(36:4+4O)-CH3	PC(36:4+4O)-CH3	PC	(36:4+4O)	(36:4+4O)				830.519	C43 H77 O12 N1 P1	PC(36:4+4O)-CH3	2.5428e+06	2.45916e+06	2.17633e+06	1.42383e+06	702937	2.28153e+06
1	PC(36:4+4O)+H	PC(36:4+4O)+H	PC	(36:4+4O)	(36:4+4O)				846.549	C44 H81 O12 N1 P1	PC(36:4+4O)+H	385704	0	0	3.27082e+06	3.0103e+06	7.40262e+06
1	PC(36:4+O)+H	PC(36:4+O)+H	PC	(36:4+O)	(36:4+O)				798.564	C44 H81 O9 N1 P1	PC(36:4+O)+H	2.08242e+07	2.32816e+07	2.33551e+07	1.77991e+07	1.47922e+07	1.43553e+07
1	PC(36:4+O)+H	PC(36:4+O)+H	PC	(36:4+O)	(36:4+O)				798.564	C44 H81 O9 N1 P1	PC(36:4+O)+H	4.92901e+06	3.65357e+06	3.572e+06	3.04756e+06	1.28869e+06	3.40449e+06
0	PC(20:4+O_16:0)+HCOO	PC(36:4+O)+HCOO	PC	(20:4+O_16:0)	(20:4+O)	(16:0)			842.555	C45 H81 O11 N1 P1	PC(20:4+O_16:0)+HCOO	1.28632e+06	1.73084e+06	1.97875e+06	3.61889e+06	2.61862e+06	3.2129e+06
0	PC(36:4+O)+H	PC(36:4+O)+H	PC	(20:4+O_16:0)	(20:4+O)	(16:0)			798.564	C44 H81 O9 N1 P1	PC(36:4+O)+H	2.4162e+06	4.01992e+06	1.7544e+06	1.23196e+07	9.94066e+06	2.06871e+07
1	PC(36:4+O)+H	PC(36:4+O)+H	PC	(36:4+O)	(36:4+O)				798.564	C44 H81 O9 N1 P1	PC(36:4+O)+H	4.75365e+06	4.35769e+06	3.72089e+06	4.62228e+06	4.56946e+06	6.236e+06
1	PC(36:4+OO)+H	PC(36:4+OO)+H	PC	(36:4+OO)	(36:4+OO)				814.559	C44 H81 O10 N1 P1	PC(36:4+OO)+H	709433	990511	315484	110433	330930	640834
0	PC(36:4+OO)+H	PC(36:4+OO)+H	PC	(36:4+OO)	(36:4+OO)				814.559	C44 H81 O10 N1 P1	PC(36:4+OO)+H	4.25623e+06	5.04408e+06	4.49516e+06	1.63685e+06	986298	545680
1	PC(36:4+OO)+H	PC(36:4+OO)+H	PC	(36:4+OO)	(36:4+OO)				814.559	C44 H81 O10 N1 P1	PC(36:4+OO)+H	2.6862e+08	2.57442e+08	2.26546e+08	8.52089e+07	1.8643e+08	3.33497e+08
0	PC(36:4+OO)-CH3	PC(36:4+OO)-CH3	PC	(36:4+OO)	(36:4+OO)				798.529	C43 H77 O10 N1 P1	PC(36:4+OO)-CH3	1.58126e+06	1.93221e+06	1.56816e+06	3.70386e+06	5.19133e+06	4.80016e+06
1	PC(36:4+Ox)+H	PC(36:4+Ox)+H	PC	(36:4+Ox)	(36:4+Ox)				796.549	C44 H79 O9 N1 P1	PC(36:4+Ox)+H	283115	196835	553199	823981	693492	122534
1	PC(36:4+Ox)+H	PC(36:4+Ox)+H	PC	(36:4+Ox)	(36:4+Ox)				796.549	C44 H79 O9 N1 P1	PC(36:4+Ox)+H	309306	1.53991e+06	334506	169685	69263.1	371163
1	PC(36:4+Ox)+H	PC(36:4+Ox)+H	PC	(36:4+Ox)	(36:4+Ox)				796.549	C44 H79 O9 N1 P1	PC(36:4+Ox)+H	5.84976e+06	7.16441e+06	6.5896e+06	7.11292e+06	6.2272e+06	7.49213e+06
1	PC(16:0COOCH3_20:4)+HCOO	PC(36:4COOCH3)+HCOO	PC	(16:0COOCH3_20:4)	(16:0COOCH3)	(20:4)			870.55	C46 H81 O12 N1 P1	PC(16:0COOCH3_20:4)+HCOO	762066	928792	1.00255e+06	1.52556e+06	957509	946565
0	PC(16:0e_20:4)+HCOO	PC(36:4e)+HCOO	PC	(16:0e_20:4)	(16:0e)	(20:4)			812.581	C45 H83 O9 N1 P1	PC(16:0e_20:4)+HCOO	1.38067e+08	1.50962e+08	1.57676e+08	1.54736e+08	1.47486e+08	1.60974e+08
0	PC(36:4e)+H	PC(36:4e)+H	PC	(16:0e_20:4)	(16:0e)	(20:4)			768.59	C44 H83 O7 N1 P1	PC(36:4e)+H	2.7504e+09	2.76219e+09	2.65398e+09	3.38423e+09	3.12432e+09	3.40346e+09
0	PC(36:4e)+CH3COO	PC(36:4e)+CH3COO	PC	(16:0e_20:4)	(16:0e)	(20:4)			826.597	C46 H85 O9 N1 P1	PC(36:4e)+CH3COO	3.28237e+06	3.2707e+06	2.5343e+06	2.51359e+06	1.33022e+06	24.4782
0	PC(18:3e_18:1)+H	PC(36:4e)+H	PC	(18:3e_18:1)	(18:3e)	(18:1)			768.59	C44 H83 O7 N1 P1	PC(18:3e_18:1)+H	1.40022e+08	1.16819e+08	1.30571e+08	2.44213e+07	7.64853e+07	1.63807e+07
0	PC(16:1e_20:3)+H	PC(36:4e)+H	PC	(16:1e_20:3)	(16:1e)	(20:3)			768.59	C44 H83 O7 N1 P1	PC(16:1e_20:3)+H	2.34984e+07	3.43102e+07	3.14746e+07	3.43133e+07	3.25939e+07	2.83736e+07
1	PC(14:1e_22:3)+H	PC(36:4e)+H	PC	(14:1e_22:3)	(14:1e)	(22:3)			768.59	C44 H83 O7 N1 P1	PC(14:1e_22:3)+H	1.79249e+07	5.91808e+06	1.41852e+07	5.84415e+06	8.31874e+06	8.509e+06
1	PC(16:1e_20:3)+H	PC(36:4e)+H	PC	(16:1e_20:3)	(16:1e)	(20:3)			768.59	C44 H83 O7 N1 P1	PC(16:1e_20:3)+H	4.51049e+06	7.41366e+06	7.18602e+06	1.02494e+06	0	430442
0	PC(18:3e_18:1)+CH3COO	PC(36:4e)+CH3COO	PC	(18:3e_18:1)	(18:3e)	(18:1)			826.597	C46 H85 O9 N1 P1	PC(18:3e_18:1)+CH3COO	1.34058e+06	1.61671e+06	1.77675e+06	1.35658e+06	1.17771e+06	1.15876e+06
0	PC(16:0_20:5)+HCOO	PC(36:5)+HCOO	PC	(16:0_20:5)	(16:0)	(20:5)			824.545	C45 H79 O10 N1 P1	PC(16:0_20:5)+HCOO	5.60257e+07	6.56879e+07	6.30463e+07	4.55734e+07	4.93208e+07	4.76581e+07
0	PC(36:5)+H	PC(36:5)+H	PC	(16:0_20:5)	(16:0)	(20:5)			780.554	C44 H79 O8 N1 P1	PC(36:5)+H	1.03044e+09	7.37748e+08	1.01038e+09	7.93516e+08	5.63202e+08	6.69489e+08
0	PC(36:5)+H	PC(36:5)+H	PC	(36:5)	(36:5)				780.554	C44 H79 O8 N1 P1	PC(36:5)+H	1.79348e+07	3.78181e+06	3.12564e+07	4.44942e+07	1.8574e+07	1.02833e+08
1	PC(14:0_22:5)+H	PC(36:5)+H	PC	(14:0_22:5)	(14:0)	(22:5)			780.554	C44 H79 O8 N1 P1	PC(14:0_22:5)+H	2.61728e+07	2.44458e+07	8.23932e+06	4.46798e+07	4.74403e+06	4.7052e+07
1	PC(36:5+4O)+H	PC(36:5+4O)+H	PC	(36:5+4O)	(36:5+4O)				844.533	C44 H79 O12 N1 P1	PC(36:5+4O)+H	2.09494e+06	696044	786918	2.15625e+07	2.96078e+06	1.08175e+06
0	PC(36:5+OO)+H	PC(36:5+OO)+H	PC	(36:5+OO)	(36:5+OO)				812.544	C44 H79 O10 N1 P1	PC(36:5+OO)+H	1.99605e+08	2.03768e+08	2.10713e+08	2.64837e+08	2.69e+08	2.91371e+08
1	PC(16:0e_20:5)+HCOO	PC(36:5e)+HCOO	PC	(16:0e_20:5)	(16:0e)	(20:5)			810.565	C45 H81 O9 N1 P1	PC(16:0e_20:5)+HCOO	80130.1	484452	843847	1.22852e+06	1.17069e+06	1.32568e+06
1	PC(36:5e)+H	PC(36:5e)+H	PC	(16:0e_20:5)	(16:0e)	(20:5)			766.575	C44 H81 O7 N1 P1	PC(36:5e)+H	1.14502e+07	5.60542e+06	1.41634e+07	1.22503e+07	1.18621e+07	9.06129e+06
0	PC(16:1e_20:4)+HCOO	PC(36:5e)+HCOO	PC	(16:1e_20:4)	(16:1e)	(20:4)			810.565	C45 H81 O9 N1 P1	PC(16:1e_20:4)+HCOO	4.51116e+07	4.30703e+07	4.37842e+07	4.9914e+07	5.18454e+07	4.3262e+07
0	PC(36:5e)+H	PC(36:5e)+H	PC	(16:1e_20:4)	(16:1e)	(20:4)			766.575	C44 H81 O7 N1 P1	PC(36:5e)+H	7.32927e+08	7.01268e+08	5.99015e+08	9.33497e+08	8.91838e+08	9.14722e+08
1	PC(14:1e_22:4)+H	PC(36:5e)+H	PC	(14:1e_22:4)	(14:1e)	(22:4)			766.575	C44 H81 O7 N1 P1	PC(14:1e_22:4)+H	2.51404e+07	2.96896e+07	2.38873e+07	1.18097e+07	2.4909e+07	1.08665e+07
1	PC(16:1e_20:4)+H	PC(36:5e)+H	PC	(16:1e_20:4)	(16:1e)	(20:4)			766.575	C44 H81 O7 N1 P1	PC(16:1e_20:4)+H	2.25408e+07	1.94919e+07	2.74439e+07	1.73087e+07	1.61996e+07	1.4809e+07
1	PC(14:0_22:6)+HCOO	PC(36:6)+HCOO	PC	(14:0_22:6)	(14:0)	(22:6)			822.529	C45 H77 O10 N1 P1	PC(14:0_22:6)+HCOO	2.28967e+06	2.05366e+06	3.66675e+06	2.3288e+06	2.05898e+06	2.1903e+06
1	PC(36:6)+H	PC(36:6)+H	PC	(14:0_22:6)	(14:0)	(22:6)			778.538	C44 H77 O8 N1 P1	PC(36:6)+H	5.42336e+07	584785	4.88449e+07	1.98028e+07	1.7321e+07	2.04749e+07
1	PC(16:1_20:5)+H	PC(36:6)+H	PC	(16:1_20:5)	(16:1)	(20:5)			778.538	C44 H77 O8 N1 P1	PC(16:1_20:5)+H	2.12146e+07	4.65946e+07	4.79001e+07	1.17748e+07	3.9775e+06	3.66869e+07
1	PC(14:0_22:6)+H	PC(36:6)+H	PC	(14:0_22:6)	(14:0)	(22:6)			778.538	C44 H77 O8 N1 P1	PC(14:0_22:6)+H	2.825e+07	2.87915e+07	2.55142e+07	4.8547e+07	4.46305e+07	4.95443e+07
0	PC(36:6+4O)+H	PC(36:6+4O)+H	PC	(36:6+4O)	(36:6+4O)				842.518	C44 H77 O12 N1 P1	PC(36:6+4O)+H	975330	1.03573e+06	1.58962e+06	155782	611225	701423
1	PC(36:6+OO)+H	PC(36:6+OO)+H	PC	(36:6+OO)	(36:6+OO)				810.528	C44 H77 O10 N1 P1	PC(36:6+OO)+H	2.51099e+07	1.76146e+07	1.93405e+07	1.62695e+07	1.3901e+07	1.8566e+07
0	PC(36:6COOH)+H	PC(36:6COOH)+H	PC	(36:6COOH)	(36:6COOH)				808.512	C44 H75 O10 N1 P1	PC(36:6COOH)+H	1.03721e+07	8.09657e+06	9.1487e+06	8.72268e+06	9.84595e+06	9.56408e+06
0	PC(36:6e)+H	PC(36:6e)+H	PC	(36:6e)	(36:6e)				764.559	C44 H79 O7 N1 P1	PC(36:6e)+H	1.99784e+07	2.27081e+07	1.79699e+07	1.87958e+07	2.05761e+07	2.44113e+07
0	PC(36:6e)+HCOO	PC(36:6e)+HCOO	PC	(36:6e)	(36:6e)				808.55	C45 H79 O9 N1 P1	PC(36:6e)+HCOO	1.79666e+06	1.41843e+06	1.82061e+06	1.68961e+06	1.29156e+06	3.48607e+06
0	PC(16:1e_20:5)+HCOO	PC(36:6e)+HCOO	PC	(16:1e_20:5)	(16:1e)	(20:5)			808.55	C45 H79 O9 N1 P1	PC(16:1e_20:5)+HCOO	4.59423e+06	4.57933e+06	4.65781e+06	2.19147e+06	2.75953e+06	2.79636e+06
0	PC(36:6e)+H	PC(36:6e)+H	PC	(16:1e_20:5)	(16:1e)	(20:5)			764.559	C44 H79 O7 N1 P1	PC(36:6e)+H	8.64235e+07	8.4014e+07	8.68113e+07	5.22522e+07	5.44437e+07	4.05873e+07
1	PC(14:1e_22:5)+H	PC(36:6e)+H	PC	(14:1e_22:5)	(14:1e)	(22:5)			764.559	C44 H79 O7 N1 P1	PC(14:1e_22:5)+H	9.31141e+06	2.60119e+07	5.50368e+06	4.75254e+07	5.67129e+07	1.5512e+07
0	PC(36:7)+H	PC(36:7)+H	PC	(36:7)	(36:7)				776.522	C44 H75 O8 N1 P1	PC(36:7)+H	1.01191e+07	1.35277e+07	8.48581e+06	1.9955e+07	2.06037e+07	1.72602e+07
0	PC(36:7)+H	PC(36:7)+H	PC	(36:7)	(36:7)				776.522	C44 H75 O8 N1 P1	PC(36:7)+H	1.16914e+07	7.36217e+06	8.05689e+06	1.5676e+07	1.96768e+07	1.3293e+07
0	PC(14:1e_22:6)+H	PC(36:7e)+H	PC	(14:1e_22:6)	(14:1e)	(22:6)			762.543	C44 H77 O7 N1 P1	PC(14:1e_22:6)+H	7.79633e+06	7.91519e+06	8.84425e+06	1.36207e+07	1.67319e+07	8.91933e+06
0	PC(36:7e)+H	PC(36:7e)+H	PC	(36:7e)	(36:7e)				762.543	C44 H77 O7 N1 P1	PC(36:7e)+H	4.52145e+06	8.77628e+06	4.32012e+06	3.48125e+07	3.74022e+07	3.25775e+07
0	PC(37:0)+H	PC(37:0)+H	PC	(37:0)	(37:0)				804.648	C45 H91 O8 N1 P1	PC(37:0)+H	7.15946e+06	6.65355e+06	6.29462e+06	3.71019e+06	5.07957e+06	5.37983e+06
0	PC(37:0e)+H	PC(37:0e)+H	PC	(37:0e)	(37:0e)				790.668	C45 H93 O7 N1 P1	PC(37:0e)+H	2.98583e+07	3.56748e+07	3.58806e+07	1.39892e+07	1.14866e+07	1.46414e+07
0	PC(19:1_18:0)+HCOO	PC(37:1)+HCOO	PC	(19:1_18:0)	(19:1)	(18:0)			846.623	C46 H89 O10 N1 P1	PC(19:1_18:0)+HCOO	5.75206e+07	5.97355e+07	6.21649e+07	7.05194e+07	6.36147e+07	6.42072e+07
0	PC(37:1)+H	PC(37:1)+H	PC	(19:1_18:0)	(19:1)	(18:0)			802.632	C45 H89 O8 N1 P1	PC(37:1)+H	1.10382e+09	1.12527e+09	1.10382e+09	1.06735e+09	1.04181e+09	8.68006e+08
0	PC(19:0_18:1)+H	PC(37:1)+H	PC	(19:0_18:1)	(19:0)	(18:1)			802.632	C45 H89 O8 N1 P1	PC(19:0_18:1)+H	1.79982e+08	1.74406e+08	1.77803e+08	1.00688e+08	8.84264e+07	9.16951e+07
1	PC(37:1COOCH3)+H	PC(37:1COOCH3)+H	PC	(37:1COOCH3)	(37:1COOCH3)				846.622	C46 H89 O10 N1 P1	PC(37:1COOCH3)+H	5.2878e+07	5.68268e+07	5.41287e+07	3.08245e+07	2.66003e+07	3.10168e+07
0	PC(37:1e)+H	PC(37:1e)+H	PC	(37:1e)	(37:1e)				788.653	C45 H91 O7 N1 P1	PC(37:1e)+H	1.79133e+08	1.78249e+08	1.85013e+08	4.84417e+07	7.65842e+07	7.35814e+07
0	PC(37:1e)+H	PC(37:1e)+H	PC	(37:1e)	(37:1e)				788.653	C45 H91 O7 N1 P1	PC(37:1e)+H	3.2623e+07	3.15121e+07	3.45575e+07	1.86564e+07	1.52943e+07	1.70346e+07
0	PC(19:1_18:1)+HCOO	PC(37:2)+HCOO	PC	(19:1_18:1)	(19:1)	(18:1)			844.607	C46 H87 O10 N1 P1	PC(19:1_18:1)+HCOO	1.2418e+08	1.24968e+08	1.18041e+08	8.58255e+07	7.691e+07	7.93814e+07
0	PC(37:2)+H	PC(37:2)+H	PC	(19:1_18:1)	(19:1)	(18:1)			800.616	C45 H87 O8 N1 P1	PC(37:2)+H	2.25901e+09	2.15886e+09	2.17372e+09	1.75347e+09	1.57629e+09	1.53655e+09
0	PC(37:2)+H	PC(37:2)+H	PC	(37:2)	(37:2)				800.616	C45 H87 O8 N1 P1	PC(37:2)+H	1.83237e+07	6.73344e+07	1.74032e+08	7.68248e+07	1.6854e+08	8.50455e+07
0	PC(19:1_18:1)+H	PC(37:2)+H	PC	(19:1_18:1)	(19:1)	(18:1)			800.616	C45 H87 O8 N1 P1	PC(19:1_18:1)+H	2.30348e+08	2.01619e+08	1.4595e+08	7.6015e+07	6.95109e+07	6.60876e+07
1	PC(37:2+O)-CH3	PC(37:2+O)-CH3	PC	(37:2+O)	(37:2+O)				800.581	C44 H83 O9 N1 P1	PC(37:2+O)-CH3	2.42595e+06	2.43839e+06	2.74225e+06	0	0.03915	0
0	PC(37:2CHO)+H	PC(37:2CHO)+H	PC	(37:2CHO)	(37:2CHO)				814.596	C45 H85 O9 N1 P1	PC(37:2CHO)+H	7.1587e+06	4.60415e+06	6.84291e+06	3.53967e+06	2.22853e+06	3.47586e+06
1	PC(37:2COOCH3)+H	PC(37:2COOCH3)+H	PC	(37:2COOCH3)	(37:2COOCH3)				844.606	C46 H87 O10 N1 P1	PC(37:2COOCH3)+H	517965	430971	2.15697e+06	1.18652e+06	1.05626e+06	655453
0	PC(37:2COOCH3)+H	PC(37:2COOCH3)+H	PC	(37:2COOCH3)	(37:2COOCH3)				844.606	C46 H87 O10 N1 P1	PC(37:2COOCH3)+H	7.96685e+07	7.00337e+07	7.24953e+07	1.55139e+07	2.60783e+07	2.22226e+07
1	PC(37:2e)+H	PC(37:2e)+H	PC	(37:2e)	(37:2e)				786.637	C45 H89 O7 N1 P1	PC(37:2e)+H	7.52507e+06	2.07177e+07	1.39569e+07	8.81999e+06	3.32399e+06	7.13283e+06
0	PC(37:2e)+H	PC(37:2e)+H	PC	(37:2e)	(37:2e)				786.637	C45 H89 O7 N1 P1	PC(37:2e)+H	2.18004e+07	7.2832e+06	1.70034e+06	933999	482069	3.14651e+06
0	PC(17:0_20:3)+HCOO	PC(37:3)+HCOO	PC	(17:0_20:3)	(17:0)	(20:3)			842.592	C46 H85 O10 N1 P1	PC(17:0_20:3)+HCOO	3.52769e+07	955450	3.52564e+07	2.50007e+07	2.29423e+07	2.52915e+07
0	PC(37:3)+H	PC(37:3)+H	PC	(17:0_20:3)	(17:0)	(20:3)			798.601	C45 H85 O8 N1 P1	PC(37:3)+H	6.76188e+08	1.76971e+08	6.30698e+08	5.01106e+08	4.72625e+08	6.59924e+07
0	PC(17:0_20:3)+HCOO	PC(37:3)+HCOO	PC	(17:0_20:3)	(17:0)	(20:3)			842.592	C46 H85 O10 N1 P1	PC(17:0_20:3)+HCOO	1.65325e+06	1.78026e+06	3.24979e+06	554203	1.19797e+06	820558
0	PC(37:3)+H	PC(37:3)+H	PC	(17:0_20:3)	(17:0)	(20:3)			798.601	C45 H85 O8 N1 P1	PC(37:3)+H	1.7617e+08	1.79478e+08	1.81341e+08	5.61907e+07	5.21399e+07	4.14189e+07
0	PC(15:0_22:3)+H	PC(37:3)+H	PC	(15:0_22:3)	(15:0)	(22:3)			798.601	C45 H85 O8 N1 P1	PC(15:0_22:3)+H	3.60306e+08	2.97104e+08	3.409e+08	8.74947e+07	8.66152e+07	8.92118e+07
1	PC(37:3CHO)+H	PC(37:3CHO)+H	PC	(37:3CHO)	(37:3CHO)				812.58	C45 H83 O9 N1 P1	PC(37:3CHO)+H	2.74449e+06	2.66698e+06	3.06817e+06	1.7323e+06	1.56729e+06	921471
0	PC(37:3e)+H	PC(37:3e)+H	PC	(37:3e)	(37:3e)				784.621	C45 H87 O7 N1 P1	PC(37:3e)+H	4.83331e+07	8.41305e+06	5.80303e+07	1.30547e+07	3.63251e+07	3.30578e+06
1	PC(37:3e)+H	PC(37:3e)+H	PC	(37:3e)	(37:3e)				784.621	C45 H87 O7 N1 P1	PC(37:3e)+H	7.96207e+07	8.0576e+07	8.47392e+07	3.17362e+07	2.9308e+07	2.64457e+07
1	PC(17:0_20:4)+H	PC(37:4)+H	PC	(17:0_20:4)	(17:0)	(20:4)			796.585	C45 H83 O8 N1 P1	PC(17:0_20:4)+H	3.12324e+06	3.30208e+06	3.11757e+06	1.37355e+06	1.24306e+06	1.97078e+06
0	PC(17:0_20:4)+HCOO	PC(37:4)+HCOO	PC	(17:0_20:4)	(17:0)	(20:4)			840.576	C46 H83 O10 N1 P1	PC(17:0_20:4)+HCOO	3.806e+06	811360	1.93704e+06	933749	1.47753e+06	968434
0	PC(37:4)+H	PC(37:4)+H	PC	(17:0_20:4)	(17:0)	(20:4)			796.585	C45 H83 O8 N1 P1	PC(37:4)+H	4.72057e+06	2.31004e+06	6.499e+06	1.72393e+07	1.34364e+07	2.1652e+06
0	PC(17:0_20:4)+HCOO	PC(37:4)+HCOO	PC	(17:0_20:4)	(17:0)	(20:4)			840.576	C46 H83 O10 N1 P1	PC(17:0_20:4)+HCOO	1.08898e+07	1.23421e+07	1.18341e+07	1.9531e+07	1.94801e+07	1.93487e+07
0	PC(37:4)+H	PC(37:4)+H	PC	(17:0_20:4)	(17:0)	(20:4)			796.585	C45 H83 O8 N1 P1	PC(37:4)+H	2.18164e+08	2.3338e+08	2.49424e+08	3.96495e+08	4.00343e+08	4.45842e+08
1	PC(37:4)+H	PC(37:4)+H	PC	(37:4)	(37:4)				796.585	C45 H83 O8 N1 P1	PC(37:4)+H	1.95872e+06	3.29999e+06	1.69539e+06	7.81631e+06	4.20164e+06	7.7992e+06
1	PC(15:0_22:4)+H	PC(37:4)+H	PC	(15:0_22:4)	(15:0)	(22:4)			796.585	C45 H83 O8 N1 P1	PC(15:0_22:4)+H	5.79577e+08	5.81494e+08	5.81119e+08	1.09143e+09	9.86156e+08	1.08084e+09
1	PC(37:4+OO)+H	PC(37:4+OO)+H	PC	(37:4+OO)	(37:4+OO)				828.575	C45 H83 O10 N1 P1	PC(37:4+OO)+H	1.48684e+07	2.35963e+07	3.12777e+06	8.50137e+06	4.01121e+06	3.58677e+06
0	PC(18:3e_19:1)+H	PC(37:4e)+H	PC	(18:3e_19:1)	(18:3e)	(19:1)			782.606	C45 H85 O7 N1 P1	PC(18:3e_19:1)+H	7.64863e+07	7.35019e+07	6.43319e+07	1.04795e+08	1.10997e+08	1.12348e+08
0	PC(37:4e)+H	PC(37:4e)+H	PC	(37:4e)	(37:4e)				782.606	C45 H85 O7 N1 P1	PC(37:4e)+H	1.20132e+08	1.0523e+08	9.36132e+07	3.9269e+08	3.83507e+08	3.50401e+08
0	PC(37:4e)+H	PC(37:4e)+H	PC	(37:4e)	(37:4e)				782.606	C45 H85 O7 N1 P1	PC(37:4e)+H	2.23593e+08	221894624	2.41039e+08	2.27549e+07	2.67542e+07	2.77503e+07
0	PC(17:1_20:4)+HCOO	PC(37:5)+HCOO	PC	(17:1_20:4)	(17:1)	(20:4)			838.56	C46 H81 O10 N1 P1	PC(17:1_20:4)+HCOO	1.5464e+07	1.0008e+07	1.01078e+07	1.34109e+07	1.69239e+07	1.57945e+07
0	PC(37:5)+H	PC(37:5)+H	PC	(17:1_20:4)	(17:1)	(20:4)			794.569	C45 H81 O8 N1 P1	PC(37:5)+H	3.77503e+08	3.95235e+08	3.86046e+08	3.66608e+08	4.17671e+08	3.4103e+08
1	PC(37:5)+H	PC(37:5)+H	PC	(37:5)	(37:5)				794.569	C45 H81 O8 N1 P1	PC(37:5)+H	1.78329e+06	0	0	1.50634e+06	2.97185e+06	1.62474e+06
0	PC(17:1_20:4)+H	PC(37:5)+H	PC	(17:1_20:4)	(17:1)	(20:4)			794.569	C45 H81 O8 N1 P1	PC(17:1_20:4)+H	3.67148e+07	1.61457e+07	3.56244e+07	1.7523e+08	2.49262e+08	2.71124e+08
1	PC(37:5CHO)+H	PC(37:5CHO)+H	PC	(37:5CHO)	(37:5CHO)				808.549	C45 H79 O9 N1 P1	PC(37:5CHO)+H	1.82852e+06	1.64945e+06	1.79603e+06	834687	1.06439e+06	663264
0	PC(37:5e)+H	PC(37:5e)+H	PC	(37:5e)	(37:5e)				780.59	C45 H83 O7 N1 P1	PC(37:5e)+H	5.97277e+06	2.051e+07	3.69564e+07	5.32636e+07	5.5591e+07	5.66928e+07
1	PC(37:5e)+H	PC(37:5e)+H	PC	(37:5e)	(37:5e)				780.59	C45 H83 O7 N1 P1	PC(37:5e)+H	1.29878e+07	3.09408e+07	2.9108e+07	8.70161e+06	7.4173e+07	2.0239e+07
1	PC(37:5e)+H	PC(37:5e)+H	PC	(37:5e)	(37:5e)				780.59	C45 H83 O7 N1 P1	PC(37:5e)+H	1.51477e+08	1.66593e+08	1.54875e+08	5.16228e+08	4.74972e+08	4.66919e+08
1	PC(37:5e)+H	PC(37:5e)+H	PC	(37:5e)	(37:5e)				780.59	C45 H83 O7 N1 P1	PC(37:5e)+H	4.86706e+08	4.51361e+08	5.26376e+08	2.45055e+08	2.42645e+08	2.30677e+08
1	PC(15:0_22:6)+HCOO	PC(37:6)+HCOO	PC	(15:0_22:6)	(15:0)	(22:6)			836.545	C46 H79 O10 N1 P1	PC(15:0_22:6)+HCOO	216716	133016	444179	283048	280464	223621
1	PC(37:6)+H	PC(37:6)+H	PC	(15:0_22:6)	(15:0)	(22:6)			792.554	C45 H79 O8 N1 P1	PC(37:6)+H	590578	840137	1.22948e+06	7.35434e+06	1.17131e+06	3.08078e+06
0	PC(37:6)+H	PC(37:6)+H	PC	(37:6)	(37:6)				792.554	C45 H79 O8 N1 P1	PC(37:6)+H	2.97196e+08	3.24977e+08	3.24014e+08	3.32212e+08	3.27662e+08	3.20662e+08
1	PC(37:6COOH)+H	PC(37:6COOH)+H	PC	(37:6COOH)	(37:6COOH)				822.528	C45 H77 O10 N1 P1	PC(37:6COOH)+H	5.13575e+06	4.32349e+06	5.13565e+06	6.91998e+06	7.24045e+06	8.64598e+06
1	PC(37:7COOH)+H	PC(37:7COOH)+H	PC	(37:7COOH)	(37:7COOH)				820.512	C45 H75 O10 N1 P1	PC(37:7COOH)+H	7.2584e+06	5.26123e+06	2034.76	3.35754e+06	2.83125e+06	7.73466e+06
0	PC(18:0_20:0)-CH3	PC(38:0)-CH3	PC	(18:0_20:0)	(18:0)	(20:0)			802.633	C45 H89 O8 N1 P1	PC(18:0_20:0)-CH3	2.52254e+06	2.6419e+06	2.86527e+06	6.02144e+06	5.725e+06	5.73788e+06
0	PC(14:0_24:0)+HCOO	PC(38:0)+HCOO	PC	(14:0_24:0)	(14:0)	(24:0)			862.654	C47 H93 O10 N1 P1	PC(14:0_24:0)+HCOO	9.48312e+06	1.00148e+07	1.15908e+07	1.02234e+07	9.15045e+06	9.14428e+06
0	PC(38:0)+H	PC(38:0)+H	PC	(14:0_24:0)	(14:0)	(24:0)			818.663	C46 H93 O8 N1 P1	PC(38:0)+H	9.91831e+07	1.03049e+08	1.10381e+08	1.18839e+08	1.00033e+08	1.11617e+08
0	PC(38:0e)+H	PC(38:0e)+H	PC	(38:0e)	(38:0e)				804.684	C46 H95 O7 N1 P1	PC(38:0e)+H	5.39792e+08	5.18994e+08	5.14035e+08	1.94944e+08	1.70947e+08	1.93288e+08
0	PC(16:0_22:1)+HCOO	PC(38:1)+HCOO	PC	(16:0_22:1)	(16:0)	(22:1)			860.639	C47 H91 O10 N1 P1	PC(16:0_22:1)+HCOO	1.23138e+08	1.37297e+08	1.2764e+08	1.08503e+08	1.03983e+08	9.84432e+07
0	PC(38:1)+H	PC(38:1)+H	PC	(16:0_22:1)	(16:0)	(22:1)			816.648	C46 H91 O8 N1 P1	PC(38:1)+H	1.85542e+09	1.86765e+09	1.92886e+09	1.30121e+09	1.37004e+09	1.28916e+09
1	PC(16:0_22:1)+CH3COO	PC(38:1)+CH3COO	PC	(16:0_22:1)	(16:0)	(22:1)			874.654	C48 H93 O10 N1 P1	PC(16:0_22:1)+CH3COO	572488	1.7574e+06	1.74057e+06	936090	924492	643177
0	PC(38:1+2O)+H	PC(38:1+2O)+H	PC	(38:1+2O)	(38:1+2O)				848.638	C46 H91 O10 N1 P1	PC(38:1+2O)+H	7.87322e+06	7.7262e+06	9.60176e+06	6.58535e+06	5.11907e+06	8.42172e+06
0	PC(20:0e_18:1)+HCOO	PC(38:1e)+HCOO	PC	(20:0e_18:1)	(20:0e)	(18:1)			846.659	C47 H93 O9 N1 P1	PC(20:0e_18:1)+HCOO	9.63672e+07	8.49842e+07	1.14248e+08	2.75514e+07	2.50969e+07	2.85705e+07
0	PC(20:0e_18:1)+CH3COO	PC(38:1e)+CH3COO	PC	(20:0e_18:1)	(20:0e)	(18:1)			860.675	C48 H95 O9 N1 P1	PC(20:0e_18:1)+CH3COO	1.01659e+07	1.06359e+07	1.03325e+07	2.55265e+07	2.73796e+07	1.13803e+07
0	PC(38:1e)+H	PC(38:1e)+H	PC	(20:0e_18:1)	(20:0e)	(18:1)			802.668	C46 H93 O7 N1 P1	PC(38:1e)+H	1.25394e+09	1.51564e+09	1.38219e+09	3.46219e+08	3.77684e+08	3.61147e+08
0	PC(16:0e_22:1)-CH3	PC(38:1e)-CH3	PC	(16:0e_22:1)	(16:0e)	(22:1)			786.638	C45 H89 O7 N1 P1	PC(16:0e_22:1)-CH3	1.40732e+07	1.38337e+07	1.19347e+07	7.72996e+06	8.14399e+06	7.923e+06
0	PC(20:1_18:1)+HCOO	PC(38:2)+HCOO	PC	(20:1_18:1)	(20:1)	(18:1)			858.623	C47 H89 O10 N1 P1	PC(20:1_18:1)+HCOO	2.97351e+08	2.8847e+08	3.03647e+08	1.44298e+08	1.44009e+08	1.39988e+08
0	PC(38:2)+H	PC(38:2)+H	PC	(20:1_18:1)	(20:1)	(18:1)			814.632	C46 H89 O8 N1 P1	PC(38:2)+H	3.98677e+09	3.72352e+09	4.3158e+09	2.47243e+09	2.2374e+09	2.11781e+09
0	PC(20:1_18:1)+CH3COO	PC(38:2)+CH3COO	PC	(20:1_18:1)	(20:1)	(18:1)			872.639	C48 H91 O10 N1 P1	PC(20:1_18:1)+CH3COO	1.15637e+07	1.22528e+07	1.26088e+07	9.20881e+06	7.90257e+06	8.78782e+06
1	PC(20:1_18:1)+H	PC(38:2)+H	PC	(20:1_18:1)	(20:1)	(18:1)			814.632	C46 H89 O8 N1 P1	PC(20:1_18:1)+H	394478	367031	136519	327713	0	301672
0	PC(38:2+5O)+H	PC(38:2+5O)+H	PC	(38:2+5O)	(38:2+5O)				894.607	C46 H89 O13 N1 P1	PC(38:2+5O)+H	0	0	0	0	0	0
0	PC(38:2+O)-CH3	PC(38:2+O)-CH3	PC	(38:2+O)	(38:2+O)				814.597	C45 H85 O9 N1 P1	PC(38:2+O)-CH3	5.9091e+07	5.16525e+07	5.03327e+07	1.1335e+07	1.24698e+07	1.48765e+07
0	PC(18:1e_20:1)+HCOO	PC(38:2e)+HCOO	PC	(18:1e_20:1)	(18:1e)	(20:1)			844.644	C47 H91 O9 N1 P1	PC(18:1e_20:1)+HCOO	3.37041e+06	3.66875e+06	5.56916e+06	685618	611134	532299
0	PC(18:0e_20:2)+HCOO	PC(38:2e)+HCOO	PC	(18:0e_20:2)	(18:0e)	(20:2)			844.644	C47 H91 O9 N1 P1	PC(18:0e_20:2)+HCOO	5.88083e+07	6.39448e+07	5.1089e+07	9.59296e+06	316983	691568
0	PC(38:2e)+H	PC(38:2e)+H	PC	(18:0e_20:2)	(18:0e)	(20:2)			800.653	C46 H91 O7 N1 P1	PC(38:2e)+H	7.90676e+08	1.52982e+08	6.98912e+08	1.76748e+08	1.00442e+08	2.45324e+06
0	PC(38:2e)+H	PC(38:2e)+H	PC	(38:2e)	(38:2e)				800.653	C46 H91 O7 N1 P1	PC(38:2e)+H	9.42445e+07	1.00168e+08	1.00248e+08	3.7555e+07	3.55629e+07	3.87614e+07
0	PC(16:1e_22:1)-CH3	PC(38:2e)-CH3	PC	(16:1e_22:1)	(16:1e)	(22:1)			784.623	C45 H87 O7 N1 P1	PC(16:1e_22:1)-CH3	2.89141e+07	2.82821e+07	2.50999e+07	4.96857e+06	5.12959e+06	5.07344e+06
1	PC(38:3)+H	PC(38:3)+H	PC	(38:3)	(38:3)				812.616	C46 H87 O8 N1 P1	PC(38:3)+H	2.98986e+06	2.24476e+06	3.19464e+06	2.31411e+06	1.34329e+06	1.9973e+06
1	PC(38:3)+H	PC(38:3)+H	PC	(38:3)	(38:3)				812.616	C46 H87 O8 N1 P1	PC(38:3)+H	4.68111e+06	4.82265e+06	1.45814e+06	2.01832e+06	1.43651e+06	769563
1	PC(18:0_20:3)+HCOO	PC(38:3)+HCOO	PC	(18:0_20:3)	(18:0)	(20:3)			856.607	C47 H87 O10 N1 P1	PC(18:0_20:3)+HCOO	1.07492e+06	3.16305e+07	1.57511e+07	2.19837e+07	2.07724e+06	1.11434e+07
1	PC(38:3)+H	PC(38:3)+H	PC	(18:0_20:3)	(18:0)	(20:3)			812.616	C46 H87 O8 N1 P1	PC(38:3)+H	1.33274e+08	1.34441e+08	4.80453e+08	8.15138e+08	4.62721e+07	4.71155e+08
0	PC(18:0_20:3)+HCOO	PC(38:3)+HCOO	PC	(18:0_20:3)	(18:0)	(20:3)			856.607	C47 H87 O10 N1 P1	PC(18:0_20:3)+HCOO	1.32576e+08	1.7571e+08	1.84304e+08	3.83343e+07	4.01278e+07	3.69749e+07
0	PC(18:0_20:3)+CH3COO	PC(38:3)+CH3COO	PC	(18:0_20:3)	(18:0)	(20:3)			870.623	C48 H89 O10 N1 P1	PC(18:0_20:3)+CH3COO	472703	2.0956e+06	1.04266e+06	2.07958e+06	265139	881248
0	PC(38:3)+H	PC(38:3)+H	PC	(18:0_20:3)	(18:0)	(20:3)			812.616	C46 H87 O8 N1 P1	PC(38:3)+H	3.18341e+09	3.17903e+09	2.94344e+09	8.38894e+08	6.72949e+08	6.71585e+08
1	PC(38:3+4O)+H	PC(38:3+4O)+H	PC	(38:3+4O)	(38:3+4O)				876.596	C46 H87 O12 N1 P1	PC(38:3+4O)+H	0	581543	0	2.36838e+06	5.19807e+06	2.56856e+06
1	PC(38:3+O)+H	PC(38:3+O)+H	PC	(38:3+O)	(38:3+O)				828.611	C46 H87 O9 N1 P1	PC(38:3+O)+H	337355	7.36282e+06	1.62551e+06	4.04097e+06	2.60651e+06	737959
1	PC(38:3+O)+H	PC(38:3+O)+H	PC	(38:3+O)	(38:3+O)				828.611	C46 H87 O9 N1 P1	PC(38:3+O)+H	7.7175e+06	4.75921e+06	4.20693e+06	5.66463e+06	5.84278e+06	8.81484e+06
1	PC(38:3+O)+H	PC(38:3+O)+H	PC	(38:3+O)	(38:3+O)				828.611	C46 H87 O9 N1 P1	PC(38:3+O)+H	5.73414e+06	6.04354e+06	7.23314e+06	9.30766e+06	9.61695e+06	7.10775e+06
1	PC(38:3+Ox)+H	PC(38:3+Ox)+H	PC	(38:3+Ox)	(38:3+Ox)				826.596	C46 H85 O9 N1 P1	PC(38:3+Ox)+H	3.2641e+06	4.52736e+06	5.72867e+06	4.69909e+06	3.39753e+06	8.37688e+06
0	PC(38:3+Ox)+H	PC(38:3+Ox)+H	PC	(38:3+Ox)	(38:3+Ox)				826.596	C46 H85 O9 N1 P1	PC(38:3+Ox)+H	1.83533e+07	1.89528e+07	1.44866e+07	2.94628e+07	3.22879e+07	2.77359e+07
1	PC(38:3+Ox)+H	PC(38:3+Ox)+H	PC	(38:3+Ox)	(38:3+Ox)				826.596	C46 H85 O9 N1 P1	PC(38:3+Ox)+H	7.57209e+06	5.8729e+06	6.16354e+06	5.43402e+06	6.95866e+06	7.14763e+06
0	PC(18:0e_20:3)+HCOO	PC(38:3e)+HCOO	PC	(18:0e_20:3)	(18:0e)	(20:3)			842.628	C47 H89 O9 N1 P1	PC(18:0e_20:3)+HCOO	2.42734e+07	4.84423e+07	4.91973e+07	5.75779e+06	1.81337e+07	1.63293e+07
0	PC(38:3e)+H	PC(38:3e)+H	PC	(18:0e_20:3)	(18:0e)	(20:3)			798.637	C46 H89 O7 N1 P1	PC(38:3e)+H	6.24908e+08	6.46461e+08	5.7338e+08	2.25535e+08	2.4912e+08	2.36574e+08
1	PC(38:3e)+H	PC(38:3e)+H	PC	(38:3e)	(38:3e)				798.637	C46 H89 O7 N1 P1	PC(38:3e)+H	6.79352e+06	1.24609e+07	1.13944e+07	5.28571e+06	4.47493e+06	2.96428e+06
1	PC(18:1_20:3)+H	PC(38:4)+H	PC	(18:1_20:3)	(18:1)	(20:3)			810.601	C46 H85 O8 N1 P1	PC(18:1_20:3)+H	230353	246720	339414	333828	181744	142117
1	PC(38:4)+H	PC(38:4)+H	PC	(38:4)	(38:4)				810.601	C46 H85 O8 N1 P1	PC(38:4)+H	3.14499e+06	2.76613e+06	3.14746e+06	1.48749e+06	1.65922e+06	1.31452e+06
1	PC(18:0_20:4)-CH3	PC(38:4)-CH3	PC	(18:0_20:4)	(18:0)	(20:4)			794.571	C45 H81 O8 N1 P1	PC(18:0_20:4)-CH3	169722	122600	148391	200949	89319.7	230082
1	PC(38:4)+H	PC(38:4)+H	PC	(18:0_20:4)	(18:0)	(20:4)			810.601	C46 H85 O8 N1 P1	PC(38:4)+H	1.20702e+07	1.19711e+07	1.63774e+07	9.57477e+06	7.64402e+06	5.8056e+06
0	PC(18:0_20:4)-CH3	PC(38:4)-CH3	PC	(18:0_20:4)	(18:0)	(20:4)			794.571	C45 H81 O8 N1 P1	PC(18:0_20:4)-CH3	4.31136e+06	4.16153e+06	3.55137e+06	2.77045e+06	1.80739e+06	2.68536e+06
0	PC(38:4)+H	PC(38:4)+H	PC	(38:4)	(38:4)				810.601	C46 H85 O8 N1 P1	PC(38:4)+H	2.00355e+07	1.81669e+07	1.62706e+07	1.22036e+07	1.59408e+07	1.54803e+07
0	PC(16:0_22:4)+HCOO	PC(38:4)+HCOO	PC	(16:0_22:4)	(16:0)	(22:4)			854.592	C47 H85 O10 N1 P1	PC(16:0_22:4)+HCOO	1.99211e+08	1.91923e+08	1.89008e+08	1.41474e+08	1.60587e+08	1.39954e+08
0	PC(38:4)+H	PC(38:4)+H	PC	(16:0_22:4)	(16:0)	(22:4)			810.601	C46 H85 O8 N1 P1	PC(38:4)+H	3.47223e+09	3.43829e+09	3.45045e+09	3.21591e+09	2.97938e+09	3.08501e+09
0	PC(18:0_20:4)+HCOO	PC(38:4)+HCOO	PC	(18:0_20:4)	(18:0)	(20:4)			854.592	C47 H85 O10 N1 P1	PC(18:0_20:4)+HCOO	2.80584e+08	2.82066e+08	3.02007e+08	4.17756e+08	4.23406e+08	3.8822e+08
0	PC(38:4)+H	PC(38:4)+H	PC	(18:0_20:4)	(18:0)	(20:4)			810.601	C46 H85 O8 N1 P1	PC(38:4)+H	2.55547e+09	2.58057e+09	2.51702e+09	2.71261e+09	5.18798e+09	5.11221e+09
0	PC(38:4)+H	PC(38:4)+H	PC	(38:4)	(38:4)				810.601	C46 H85 O8 N1 P1	PC(38:4)+H	4.10409e+06	3.98993e+06	5.66492e+07	6.73984e+06	1.18723e+07	1.98216e+07
1	PC(18:0_20:4)+CH3COO	PC(38:4)+CH3COO	PC	(18:0_20:4)	(18:0)	(20:4)			868.607	C48 H87 O10 N1 P1	PC(18:0_20:4)+CH3COO	8.47218e+06	726026	290594	184471	572679	375723
1	PC(38:4)+H	PC(38:4)+H	PC	(18:0_20:4)	(18:0)	(20:4)			810.601	C46 H85 O8 N1 P1	PC(38:4)+H	379885	1.38233e+06	1.64013e+06	2.39712e+06	1.08847e+06	911568
1	PC(18:1_20:3)+CH3COO	PC(38:4)+CH3COO	PC	(18:1_20:3)	(18:1)	(20:3)			868.607	C48 H87 O10 N1 P1	PC(18:1_20:3)+CH3COO	2.63671e+06	2.8437e+06	2.97166e+06	2.6896e+06	2.85746e+06	2.68949e+06
1	PC(38:4)+H	PC(38:4)+H	PC	(38:4)	(38:4)				810.601	C46 H85 O8 N1 P1	PC(38:4)+H	30966.4	298840	148656	4.96425e+06	235167	0
1	PC(38:4)+H	PC(38:4)+H	PC	(38:4)	(38:4)				810.601	C46 H85 O8 N1 P1	PC(38:4)+H	158631	300841	163030	380797	1.05744e+06	63729.4
1	PC(20:4+O_18:0)+HCOO	PC(38:4+O)+HCOO	PC	(20:4+O_18:0)	(20:4+O)	(18:0)			870.587	C47 H85 O11 N1 P1	PC(20:4+O_18:0)+HCOO	1.27924e+06	1.59401e+06	1.31476e+06	2.97375e+06	2.79118e+06	2.62254e+06
0	PC(38:4+O)-CH3	PC(38:4+O)-CH3	PC	(38:4+O)	(38:4+O)				810.565	C45 H81 O9 N1 P1	PC(38:4+O)-CH3	3.86554e+06	3.8031e+06	4.15113e+06	2.88786e+06	3.40668e+06	2.1716e+06
1	PC(38:4+OO)+H	PC(38:4+OO)+H	PC	(38:4+OO)	(38:4+OO)				842.591	C46 H85 O10 N1 P1	PC(38:4+OO)+H	444078	165148	234417	118762	186872	114157
1	PC(38:4+OO)+H	PC(38:4+OO)+H	PC	(38:4+OO)	(38:4+OO)				842.591	C46 H85 O10 N1 P1	PC(38:4+OO)+H	5.27062e+06	7.44592e+06	5.25848e+06	2.1775e+06	3.07688e+06	3.25624e+06
1	PC(38:4+OO)+H	PC(38:4+OO)+H	PC	(38:4+OO)	(38:4+OO)				842.591	C46 H85 O10 N1 P1	PC(38:4+OO)+H	7.53037e+06	6.69896e+06	5.8971e+06	3.6337e+06	5.42431e+06	4.39983e+06
1	PC(38:4+OO)+HCOO	PC(38:4+OO)+HCOO	PC	(38:4+OO)	(38:4+OO)				886.581	C47 H85 O12 N1 P1	PC(38:4+OO)+HCOO	390981	631097	1.98324e+06	404305	711892	925241
0	PC(38:4+OO)+H	PC(38:4+OO)+H	PC	(38:4+OO)	(38:4+OO)				842.591	C46 H85 O10 N1 P1	PC(38:4+OO)+H	6.67027e+06	4.74476e+07	5.27049e+07	6.21604e+06	3.1398e+07	3.63119e+06
0	PC(18:0e_20:4)+HCOO	PC(38:4e)+HCOO	PC	(18:0e_20:4)	(18:0e)	(20:4)			840.612	C47 H87 O9 N1 P1	PC(18:0e_20:4)+HCOO	6.64581e+07	1.15169e+08	3.51129e+07	2.92433e+07	3.46777e+07	5.97627e+07
0	PC(38:4e)+H	PC(38:4e)+H	PC	(18:0e_20:4)	(18:0e)	(20:4)			796.621	C46 H87 O7 N1 P1	PC(38:4e)+H	6.00911e+06	2.92776e+08	2.90828e+08	9.26274e+07	6.89054e+07	1.91535e+08
0	PC(18:1e_20:3)+HCOO	PC(38:4e)+HCOO	PC	(18:1e_20:3)	(18:1e)	(20:3)			840.612	C47 H87 O9 N1 P1	PC(18:1e_20:3)+HCOO	4.70969e+06	4.70136e+06	4.56336e+06	326390	265463	0
0	PC(38:4e)+H	PC(38:4e)+H	PC	(18:1e_20:3)	(18:1e)	(20:3)			796.621	C46 H87 O7 N1 P1	PC(38:4e)+H	8.42745e+07	1.12985e+08	1.05935e+08	1.81482e+07	1.2598e+07	3.78626e+06
0	PC(16:0e_22:4)+H	PC(38:4e)+H	PC	(16:0e_22:4)	(16:0e)	(22:4)			796.621	C46 H87 O7 N1 P1	PC(16:0e_22:4)+H	5.09684e+07	6.36696e+07	4.65226e+07	2.54181e+07	3.04977e+07	1.83678e+07
1	PC(38:5)+H	PC(38:5)+H	PC	(38:5)	(38:5)				808.585	C46 H83 O8 N1 P1	PC(38:5)+H	3.54231e+06	2.1407e+07	1.30366e+06	1.78953e+06	1.13873e+06	1.18695e+06
0	PC(20:3_18:2)+HCOO	PC(38:5)+HCOO	PC	(20:3_18:2)	(20:3)	(18:2)			852.576	C47 H83 O10 N1 P1	PC(20:3_18:2)+HCOO	2.61627e+08	2.74186e+08	2.88511e+08	3.27913e+08	3.10699e+08	3.14561e+08
0	PC(38:5)+H	PC(38:5)+H	PC	(20:3_18:2)	(20:3)	(18:2)			808.585	C46 H83 O8 N1 P1	PC(38:5)+H	5.49498e+09	4.58234e+09	4.50053e+09	5.96275e+09	6.14209e+09	5.65296e+09
0	PC(18:1_20:4)+HCOO	PC(38:5)+HCOO	PC	(18:1_20:4)	(18:1)	(20:4)			852.576	C47 H83 O10 N1 P1	PC(18:1_20:4)+HCOO	5.46379e+07	5.28335e+07	5.46365e+07	5.32662e+07	5.88521e+07	5.19618e+07
0	PC(38:5)+H	PC(38:5)+H	PC	(18:1_20:4)	(18:1)	(20:4)			808.585	C46 H83 O8 N1 P1	PC(38:5)+H	1.06855e+09	1.0174e+09	9.82897e+08	1.29164e+09	1.26037e+09	1.16366e+09
0	PC(18:0_20:5)+HCOO	PC(38:5)+HCOO	PC	(18:0_20:5)	(18:0)	(20:5)			852.576	C47 H83 O10 N1 P1	PC(18:0_20:5)+HCOO	252345	1.898	659617	411292	278644	2.4705
0	PC(38:5)+H	PC(38:5)+H	PC	(18:0_20:5)	(18:0)	(20:5)			808.585	C46 H83 O8 N1 P1	PC(38:5)+H	2.69601e+07	3.8391e+07	8.76098e+06	6.42383e+07	3.80232e+07	3.41125e+07
1	PC(38:5)+H	PC(38:5)+H	PC	(38:5)	(38:5)				808.585	C46 H83 O8 N1 P1	PC(38:5)+H	3.58782e+06	914697	1.03349e+06	183741	746547	3.91726e+06
0	PC(18:1_20:4)+CH3COO	PC(38:5)+CH3COO	PC	(18:1_20:4)	(18:1)	(20:4)			866.592	C48 H85 O10 N1 P1	PC(18:1_20:4)+CH3COO	2.67449e+06	6.30967e+06	2.10726e+06	3.02421e+06	4.66402e+06	2.93195e+06
1	PC(38:5+2O)+H	PC(38:5+2O)+H	PC	(38:5+2O)	(38:5+2O)				840.575	C46 H83 O10 N1 P1	PC(38:5+2O)+H	2.02628e+06	3.36117e+06	3.6259e+06	2.06704e+06	1.95586e+06	690131
1	PC(38:5+2O)+H	PC(38:5+2O)+H	PC	(38:5+2O)	(38:5+2O)				840.575	C46 H83 O10 N1 P1	PC(38:5+2O)+H	2.83594e+06	3.47165e+06	2.61348e+06	1.15663e+06	1.95905e+06	1.54283e+06
1	PC(38:5+2O)+H	PC(38:5+2O)+H	PC	(38:5+2O)	(38:5+2O)				840.575	C46 H83 O10 N1 P1	PC(38:5+2O)+H	1.79469e+08	6.65892e+07	1.54117e+08	1.8189e+08	3.81292e+08	1.99475e+08
1	PC(38:5+3O)+HCOO	PC(38:5+3O)+HCOO	PC	(38:5+3O)	(38:5+3O)				900.561	C47 H83 O13 N1 P1	PC(38:5+3O)+HCOO	3.25086e+06	3.69831e+06	3.94931e+06	1.20032e+06	821231	1.14815e+06
0	PC(38:5+3O)+CH3COO	PC(38:5+3O)+CH3COO	PC	(38:5+3O)	(38:5+3O)				914.576	C48 H85 O13 N1 P1	PC(38:5+3O)+CH3COO	1.44542e+06	719609	945511	1.89626e+06	1.03305e+06	2.04387e+06
1	PC(38:5+O)+H	PC(38:5+O)+H	PC	(38:5+O)	(38:5+O)				824.58	C46 H83 O9 N1 P1	PC(38:5+O)+H	1.12612e+07	1.16833e+07	1.18064e+07	8.45205e+06	7.95846e+06	1.01515e+07
1	PC(20:4+O_18:1)+HCOO	PC(38:5+O)+HCOO	PC	(20:4+O_18:1)	(20:4+O)	(18:1)			868.571	C47 H83 O11 N1 P1	PC(20:4+O_18:1)+HCOO	1.4206e+06	1.14821e+06	1.68834e+06	2.67374e+06	1.7085e+06	1.9751e+06
1	PC(38:5+O)+H	PC(38:5+O)+H	PC	(20:4+O_18:1)	(20:4+O)	(18:1)			824.58	C46 H83 O9 N1 P1	PC(38:5+O)+H	4.25883e+06	1.43854e+06	5.48414e+06	3.39284e+06	1.07697e+07	9.33054e+06
1	PC(38:5+O)+H	PC(38:5+O)+H	PC	(38:5+O)	(38:5+O)				824.58	C46 H83 O9 N1 P1	PC(38:5+O)+H	1.8024e+07	1.48898e+07	1.65015e+07	1.70352e+07	9.17645e+06	9.01573e+06
1	PC(38:5+O)+H	PC(38:5+O)+H	PC	(38:5+O)	(38:5+O)				824.58	C46 H83 O9 N1 P1	PC(38:5+O)+H	1.03954e+07	9.92853e+06	9.18507e+06	7.32406e+06	9.60725e+06	6.68301e+06
0	PC(38:5+O)-CH3	PC(38:5+O)-CH3	PC	(38:5+O)	(38:5+O)				808.55	C45 H79 O9 N1 P1	PC(38:5+O)-CH3	4.59423e+06	4.57933e+06	4.65781e+06	2.19147e+06	2.75953e+06	2.79636e+06
0	PC(38:5+OO)+H	PC(38:5+OO)+H	PC	(38:5+OO)	(38:5+OO)				840.575	C46 H83 O10 N1 P1	PC(38:5+OO)+H	436729	534547	568774	968213	1.17587e+06	650821
0	PC(38:5+OO)+H	PC(38:5+OO)+H	PC	(38:5+OO)	(38:5+OO)				840.575	C46 H83 O10 N1 P1	PC(38:5+OO)+H	1.02806e+07	9.91271e+06	8.84426e+06	7.17355e+06	9.74547e+06	8.87359e+06
1	PC(38:5+OO)+H	PC(38:5+OO)+H	PC	(38:5+OO)	(38:5+OO)				840.575	C46 H83 O10 N1 P1	PC(38:5+OO)+H	1.79531e+08	9.39069e+07	1.67274e+08	1.8189e+08	3.81344e+08	1.99475e+08
1	PC(38:5+OO)+CH3COO	PC(38:5+OO)+CH3COO	PC	(38:5+OO)	(38:5+OO)				898.581	C48 H85 O12 N1 P1	PC(38:5+OO)+CH3COO	276082	5.55783e+06	504585	4.31058e+06	1.55126e+06	442820
0	PC(18:1e_20:4)+HCOO	PC(38:5e)+HCOO	PC	(18:1e_20:4)	(18:1e)	(20:4)			838.597	C47 H85 O9 N1 P1	PC(18:1e_20:4)+HCOO	9.36482e+07	1.03873e+08	1.21962e+08	1.03933e+08	8.33093e+07	1.01706e+08
0	PC(38:5e)+H	PC(38:5e)+H	PC	(18:1e_20:4)	(18:1e)	(20:4)			794.606	C46 H85 O7 N1 P1	PC(38:5e)+H	2.19268e+09	2.24812e+09	2.16873e+09	2.40925e+09	2.37209e+09	2.38828e+09
1	PC(16:1e_22:4)+HCOO	PC(38:5e)+HCOO	PC	(16:1e_22:4)	(16:1e)	(22:4)			838.597	C47 H85 O9 N1 P1	PC(16:1e_22:4)+HCOO	596274	837641	877249	871368	1.28296e+06	1.85679e+06
1	PC(38:5e)+H	PC(38:5e)+H	PC	(16:1e_22:4)	(16:1e)	(22:4)			794.606	C46 H85 O7 N1 P1	PC(38:5e)+H	1.68221e+07	294378	2.63952e+07	1.30981e+07	2.38174e+06	1.18733e+06
0	PC(18:1e_20:4)+HCOO	PC(38:5e)+HCOO	PC	(18:1e_20:4)	(18:1e)	(20:4)			838.597	C47 H85 O9 N1 P1	PC(18:1e_20:4)+HCOO	2.14204e+07	2.22938e+07	2.11071e+07	1.38894e+07	1.32658e+07	1.42491e+07
0	PC(38:5e)+H	PC(38:5e)+H	PC	(18:1e_20:4)	(18:1e)	(20:4)			794.606	C46 H85 O7 N1 P1	PC(38:5e)+H	3.85415e+08	3.44957e+08	3.40122e+08	3.349e+08	2.79728e+08	2.84704e+08
0	PC(18:2e_20:3)+H	PC(38:5e)+H	PC	(18:2e_20:3)	(18:2e)	(20:3)			794.606	C46 H85 O7 N1 P1	PC(18:2e_20:3)+H	1.5278e+07	1.70928e+07	1.63857e+07	1.01062e+07	1.16413e+07	4.9301e+06
0	PC(18:1e_20:4)+H	PC(38:5e)+H	PC	(18:1e_20:4)	(18:1e)	(20:4)			794.606	C46 H85 O7 N1 P1	PC(18:1e_20:4)+H	8.68312e+06	8.0603e+06	8.53715e+06	6.16245e+06	6.30784e+06	5.0037e+06
0	PC(18:2_20:4)+HCOO	PC(38:6)+HCOO	PC	(18:2_20:4)	(18:2)	(20:4)			850.56	C47 H81 O10 N1 P1	PC(18:2_20:4)+HCOO	373188	4.52752e+07	4.11775e+06	3.30001e+07	3.13903e+07	5.84014e+07
0	PC(18:2_20:4)-CH3	PC(38:6)-CH3	PC	(18:2_20:4)	(18:2)	(20:4)			790.539	C45 H77 O8 N1 P1	PC(18:2_20:4)-CH3	4.73992e+06	4.59752e+06	3.32608e+06	5.51142e+06	2.95519e+06	6.37247e+06
0	PC(38:6)+H	PC(38:6)+H	PC	(18:2_20:4)	(18:2)	(20:4)			806.569	C46 H81 O8 N1 P1	PC(38:6)+H	1.40011e+07	7.90877e+08	6.81199e+08	5.43194e+08	4.93286e+08	4.89432e+08
0	PC(16:0_22:6)+HCOO	PC(38:6)+HCOO	PC	(16:0_22:6)	(16:0)	(22:6)			850.56	C47 H81 O10 N1 P1	PC(16:0_22:6)+HCOO	1.40068e+08	1.63374e+08	1.50923e+08	2.61883e+08	2.41524e+08	2.5407e+08
0	PC(38:6)+H	PC(38:6)+H	PC	(16:0_22:6)	(16:0)	(22:6)			806.569	C46 H81 O8 N1 P1	PC(38:6)+H	2.83473e+09	3.14621e+09	3.38255e+09	5.13628e+09	5.11561e+09	4.32869e+09
1	PC(16:0_22:6)+H	PC(38:6)+H	PC	(16:0_22:6)	(16:0)	(22:6)			806.569	C46 H81 O8 N1 P1	PC(16:0_22:6)+H	651924	3.4791e+06	6.97259e+06	6.80707e+06	4.50584e+06	1.11768e+06
1	PC(16:0_22:6)+H	PC(38:6)+H	PC	(16:0_22:6)	(16:0)	(22:6)			806.569	C46 H81 O8 N1 P1	PC(16:0_22:6)+H	4.63878e+06	5.14101e+06	3.12297e+06	1.62933e+07	1.21173e+07	8.82611e+06
1	PC(38:6+4O)+H	PC(38:6+4O)+H	PC	(38:6+4O)	(38:6+4O)				870.549	C46 H81 O12 N1 P1	PC(38:6+4O)+H	7.45564e+06	7.45796e+06	5.60574e+06	9.62306e+06	1.97557e+07	1.97824e+07
1	PC(38:6+O)+H	PC(38:6+O)+H	PC	(38:6+O)	(38:6+O)				822.564	C46 H81 O9 N1 P1	PC(38:6+O)+H	6.39022e+06	5.6332e+06	6.9799e+06	3.87774e+06	3.93279e+06	4.91472e+06
1	PC(38:6+O)+H	PC(38:6+O)+H	PC	(38:6+O)	(38:6+O)				822.564	C46 H81 O9 N1 P1	PC(38:6+O)+H	4.71562e+06	251592	2.14896e+06	4.27922e+06	6.40605e+06	5.74154e+06
1	PC(38:6+O)+H	PC(38:6+O)+H	PC	(38:6+O)	(38:6+O)				822.564	C46 H81 O9 N1 P1	PC(38:6+O)+H	532411	4.33546e+06	3.45564e+06	682514	1.7417e+06	1.07291e+06
1	PC(38:6+O)+H	PC(38:6+O)+H	PC	(38:6+O)	(38:6+O)				822.564	C46 H81 O9 N1 P1	PC(38:6+O)+H	7.95279e+06	1.24999e+07	8.28694e+06	8.9808e+06	8.60198e+06	9.11188e+06
1	PC(22:6+O_16:0)-CH3	PC(38:6+O)-CH3	PC	(22:6+O_16:0)	(22:6+O)	(16:0)			806.534	C45 H77 O9 N1 P1	PC(22:6+O_16:0)-CH3	3.07581e+06	1.87777e+06	3.23043e+06	1.75303e+06	1.88456e+06	1.57796e+06
1	PC(38:6+OO)+H	PC(38:6+OO)+H	PC	(38:6+OO)	(38:6+OO)				838.559	C46 H81 O10 N1 P1	PC(38:6+OO)+H	4.3484e+08	3.65717e+08	3.86278e+08	6.29732e+08	5.99717e+08	6.21724e+08
0	PC(38:6+OO)+H	PC(38:6+OO)+H	PC	(38:6+OO)	(38:6+OO)				838.559	C46 H81 O10 N1 P1	PC(38:6+OO)+H	2.68092e+07	4.67432e+07	1.07884e+07	7.76188e+07	5.44872e+07	1.04929e+08
0	PC(38:6COOH)+H	PC(38:6COOH)+H	PC	(38:6COOH)	(38:6COOH)				836.544	C46 H79 O10 N1 P1	PC(38:6COOH)+H	5.0564e+08	5.08422e+08	4.58283e+08	8.52081e+08	8.6248e+08	7.73099e+08
0	PC(18:1e_20:5)+HCOO	PC(38:6e)+HCOO	PC	(18:1e_20:5)	(18:1e)	(20:5)			836.581	C47 H83 O9 N1 P1	PC(18:1e_20:5)+HCOO	6.43639e+06	3.51708e+06	6.45008e+06	1.94428e+06	2.93193e+06	3.01636e+06
0	PC(38:6e)+H	PC(38:6e)+H	PC	(18:1e_20:5)	(18:1e)	(20:5)			792.59	C46 H83 O7 N1 P1	PC(38:6e)+H	8.31738e+07	9.58441e+07	1.06744e+08	4.17478e+07	3.68078e+07	3.75268e+07
0	PC(16:0e_22:6)+HCOO	PC(38:6e)+HCOO	PC	(16:0e_22:6)	(16:0e)	(22:6)			836.581	C47 H83 O9 N1 P1	PC(16:0e_22:6)+HCOO	7.44639e+07	7.16366e+07	6.45372e+07	8.86906e+07	9.36105e+07	8.35701e+07
0	PC(38:6e)+H	PC(38:6e)+H	PC	(16:0e_22:6)	(16:0e)	(22:6)			792.59	C46 H83 O7 N1 P1	PC(38:6e)+H	1.36449e+09	1.40533e+09	1.37592e+09	1.90589e+09	1.88504e+09	2.0115e+09
0	PC(16:0e_22:6)+CH3COO	PC(38:6e)+CH3COO	PC	(16:0e_22:6)	(16:0e)	(22:6)			850.597	C48 H85 O9 N1 P1	PC(16:0e_22:6)+CH3COO	1.84068e+06	744324	1.09124e+06	2.96626e+06	2.37999e+06	2.57439e+06
0	PC(18:3e_20:3)+CH3COO	PC(38:6e)+CH3COO	PC	(18:3e_20:3)	(18:3e)	(20:3)			850.597	C48 H85 O9 N1 P1	PC(18:3e_20:3)+CH3COO	1.26228e+06	1.01461e+06	1.43699e+06	225746	723227	529332
0	PC(16:1_22:6)+HCOO	PC(38:7)+HCOO	PC	(16:1_22:6)	(16:1)	(22:6)			848.545	C47 H79 O10 N1 P1	PC(16:1_22:6)+HCOO	1.49796e+06	7.8441e+06	8.09229e+06	5.97455e+06	1.81019e+07	5.49807e+06
0	PC(38:7)+H	PC(38:7)+H	PC	(16:1_22:6)	(16:1)	(22:6)			804.554	C46 H79 O8 N1 P1	PC(38:7)+H	3.13311e+08	3.19257e+08	3.23643e+08	2.22521e+08	2.52384e+08	2.14579e+08
0	PC(38:7)+H	PC(38:7)+H	PC	(38:7)	(38:7)				804.554	C46 H79 O8 N1 P1	PC(38:7)+H	1.77428e+06	3.14365e+06	3.72847e+06	4.33532e+07	4.51123e+07	5.5663e+07
1	PC(38:7)+CH3COO	PC(38:7)+CH3COO	PC	(38:7)	(38:7)				862.56	C48 H81 O10 N1 P1	PC(38:7)+CH3COO	5.34896e+06	1.30895e+06	1.99743e+06	1.11444e+06	4.05349e+06	2.90676e+06
1	PC(38:7+O)+H	PC(38:7+O)+H	PC	(38:7+O)	(38:7+O)				820.549	C46 H79 O9 N1 P1	PC(38:7+O)+H	1.67329e+06	211404	953623	766604	444889	367655
1	PC(38:7+OO)+H	PC(38:7+OO)+H	PC	(38:7+OO)	(38:7+OO)				836.544	C46 H79 O10 N1 P1	PC(38:7+OO)+H	6.43499e+06	2.77763e+06	1.24124e+07	8.88561e+06	1.39381e+06	8.41387e+06
0	PC(38:7+Ox)+H	PC(38:7+Ox)+H	PC	(38:7+Ox)	(38:7+Ox)				818.533	C46 H77 O9 N1 P1	PC(38:7+Ox)+H	315634	500389	1.22753e+06	236883	64978	343613
1	PC(38:7COOH)+H	PC(38:7COOH)+H	PC	(38:7COOH)	(38:7COOH)				834.528	C46 H77 O10 N1 P1	PC(38:7COOH)+H	2.38214e+07	3.15097e+07	3.18755e+07	2.31798e+07	2.87556e+07	2.08499e+07
1	PC(38:7e)+H	PC(38:7e)+H	PC	(38:7e)	(38:7e)				790.575	C46 H81 O7 N1 P1	PC(38:7e)+H	8.91052e+06	2.43148e+06	7.96298e+06	1.08389e+07	1.59271e+07	1.54838e+07
0	PC(16:1e_22:6)+HCOO	PC(38:7e)+HCOO	PC	(16:1e_22:6)	(16:1e)	(22:6)			834.565	C47 H81 O9 N1 P1	PC(16:1e_22:6)+HCOO	9.02965e+06	1.02491e+07	9.13152e+06	1.74003e+07	1.6382e+07	1.58025e+07
0	PC(38:7e)+H	PC(38:7e)+H	PC	(16:1e_22:6)	(16:1e)	(22:6)			790.575	C46 H81 O7 N1 P1	PC(38:7e)+H	1.90232e+08	2.07763e+08	1.82236e+08	3.80964e+08	3.8594e+08	3.66626e+08
0	PC(38:7e)+H	PC(38:7e)+H	PC	(38:7e)	(38:7e)				790.575	C46 H81 O7 N1 P1	PC(38:7e)+H	1.74284e+06	1.75149e+06	1.05439e+06	5.1143e+06	9.70015e+06	3.40013e+06
1	PC(18:3e_20:4)+CH3COO	PC(38:7e)+CH3COO	PC	(18:3e_20:4)	(18:3e)	(20:4)			848.581	C48 H83 O9 N1 P1	PC(18:3e_20:4)+CH3COO	1.38522e+06	1.53272e+06	1.41296e+06	2.26805e+06	2.375e+06	2.06972e+06
0	PC(38:8)+H	PC(38:8)+H	PC	(38:8)	(38:8)				802.538	C46 H77 O8 N1 P1	PC(38:8)+H	2.52288e+06	1.50681e+06	4.11977e+06	1.73646e+06	2.40142e+06	1.90039e+06
1	PC(38:8)+H	PC(38:8)+H	PC	(38:8)	(38:8)				802.538	C46 H77 O8 N1 P1	PC(38:8)+H	3.88102e+06	3.6931e+06	2.64373e+06	3.46946e+06	6.23495e+06	2.70647e+06
0	PC(38:9)+H	PC(38:9)+H	PC	(38:9)	(38:9)				800.522	C46 H75 O8 N1 P1	PC(38:9)+H	5.97918e+06	9.13233e+06	7.0686e+06	6.94994e+06	8.34625e+06	7.35825e+06
0	PC(39:0e)+H	PC(39:0e)+H	PC	(39:0e)	(39:0e)				818.7	C47 H97 O7 N1 P1	PC(39:0e)+H	2.97219e+07	3.08399e+07	2.96697e+07	1.09305e+07	8.27955e+06	6.30557e+06
1	PC(16:0_23:1)+HCOO	PC(39:1)+HCOO	PC	(16:0_23:1)	(16:0)	(23:1)			874.654	C48 H93 O10 N1 P1	PC(16:0_23:1)+HCOO	170265	287175	397380	209546	93778.6	348526
1	PC(39:1)+H	PC(39:1)+H	PC	(16:0_23:1)	(16:0)	(23:1)			830.663	C47 H93 O8 N1 P1	PC(39:1)+H	7.79195e+06	1.19666e+06	2.09993e+07	6.62431e+06	1.56361e+07	7.95881e+06
1	PC(18:1_21:0)+H	PC(39:1)+H	PC	(18:1_21:0)	(18:1)	(21:0)			830.663	C47 H93 O8 N1 P1	PC(18:1_21:0)+H	2.41946e+08	2.43303e+08	2.37197e+08	1.26626e+08	1.1679e+08	1.21219e+08
0	PC(39:1e)+H	PC(39:1e)+H	PC	(39:1e)	(39:1e)				816.684	C47 H95 O7 N1 P1	PC(39:1e)+H	3.25146e+08	3.96919e+08	3.30334e+08	2.11073e+08	1.68855e+08	1.98036e+08
0	PC(39:1e)+H	PC(39:1e)+H	PC	(39:1e)	(39:1e)				816.684	C47 H95 O7 N1 P1	PC(39:1e)+H	4.77312e+06	6.56886e+06	6.39202e+06	1.2314e+06	2.28247e+06	1.14806e+06
0	PC(18:1_21:1)+HCOO	PC(39:2)+HCOO	PC	(18:1_21:1)	(18:1)	(21:1)			872.639	C48 H91 O10 N1 P1	PC(18:1_21:1)+HCOO	1.15637e+07	1.22528e+07	1.26088e+07	9.20881e+06	7.90257e+06	8.78782e+06
0	PC(39:2)+H	PC(39:2)+H	PC	(18:1_21:1)	(18:1)	(21:1)			828.648	C47 H91 O8 N1 P1	PC(39:2)+H	2.30676e+08	2.02492e+08	2.38169e+08	1.60311e+08	1.47944e+08	1.54871e+08
0	PC(18:1_21:1)+HCOO	PC(39:2)+HCOO	PC	(18:1_21:1)	(18:1)	(21:1)			872.639	C48 H91 O10 N1 P1	PC(18:1_21:1)+HCOO	169850	164836	113692	46649.6	110634	82624.1
0	PC(18:1_21:1)+H	PC(39:2)+H	PC	(18:1_21:1)	(18:1)	(21:1)			828.648	C47 H91 O8 N1 P1	PC(18:1_21:1)+H	1.30524e+08	1.42984e+08	1.41717e+08	7.42045e+07	6.35453e+07	8.52898e+07
1	PC(39:2+O)-CH3	PC(39:2+O)-CH3	PC	(39:2+O)	(39:2+O)				828.612	C46 H87 O9 N1 P1	PC(39:2+O)-CH3	3.00677e+06	2.59814e+06	3.21677e+06	262096	738619	200374
0	PC(39:2CHO)+H	PC(39:2CHO)+H	PC	(39:2CHO)	(39:2CHO)				842.627	C47 H89 O9 N1 P1	PC(39:2CHO)+H	1.83551e+07	1.73153e+07	1.56404e+07	991238	2.09938e+06	1.19836e+06
1	PC(39:2e)+H	PC(39:2e)+H	PC	(39:2e)	(39:2e)				814.668	C47 H93 O7 N1 P1	PC(39:2e)+H	1.78068e+07	2.25122e+07	2.02221e+07	1.68644e+06	2.17437e+06	2.71463e+06
0	PC(19:1_20:2)+HCOO	PC(39:3)+HCOO	PC	(19:1_20:2)	(19:1)	(20:2)			870.623	C48 H89 O10 N1 P1	PC(19:1_20:2)+HCOO	1.34053e+07	1.10566e+07	9.51932e+06	6.69099e+06	8.76504e+06	4.06974e+06
0	PC(39:3)+H	PC(39:3)+H	PC	(19:1_20:2)	(19:1)	(20:2)			826.632	C47 H89 O8 N1 P1	PC(39:3)+H	2.5228e+08	2.57637e+08	1.79759e+08	1.33315e+08	1.88775e+08	1.15882e+08
0	PC(19:0_20:3)+HCOO	PC(39:3)+HCOO	PC	(19:0_20:3)	(19:0)	(20:3)			870.623	C48 H89 O10 N1 P1	PC(19:0_20:3)+HCOO	1.92412e+06	8.11217e+06	9.27406e+06	6.47164e+06	7.39554e+06	3.89603e+06
0	PC(39:3)+H	PC(39:3)+H	PC	(19:0_20:3)	(19:0)	(20:3)			826.632	C47 H89 O8 N1 P1	PC(39:3)+H	9.25161e+07	6.68962e+07	1.09188e+08	1.07848e+08	7.41279e+07	8.23654e+07
0	PC(39:3e)+H	PC(39:3e)+H	PC	(39:3e)	(39:3e)				812.653	C47 H91 O7 N1 P1	PC(39:3e)+H	5.12327e+07	5.29068e+07	5.24901e+07	1.28693e+07	1.28929e+07	1.36367e+07
0	PC(39:3e)+H	PC(39:3e)+H	PC	(39:3e)	(39:3e)				812.653	C47 H91 O7 N1 P1	PC(39:3e)+H	1.44238e+08	1.31885e+08	1.48183e+08	4.21791e+07	4.56282e+07	4.3106e+07
0	PC(19:1_20:3)+HCOO	PC(39:4)+HCOO	PC	(19:1_20:3)	(19:1)	(20:3)			868.607	C48 H87 O10 N1 P1	PC(19:1_20:3)+HCOO	4.75852e+06	2.14154e+06	2.46646e+06	7.1608e+06	2.98103e+06	1.2263e+06
0	PC(39:4)+H	PC(39:4)+H	PC	(19:1_20:3)	(19:1)	(20:3)			824.616	C47 H87 O8 N1 P1	PC(39:4)+H	1.8006e+08	1.9696e+08	1.90435e+08	2.06122e+08	2.09421e+08	2.20006e+08
0	PC(19:0_20:4)+HCOO	PC(39:4)+HCOO	PC	(19:0_20:4)	(19:0)	(20:4)			868.607	C48 H87 O10 N1 P1	PC(19:0_20:4)+HCOO	3.19005e+06	3.44078e+06	3.59182e+06	4.83048e+06	5.21215e+06	5.0616e+06
0	PC(39:4)+H	PC(39:4)+H	PC	(19:0_20:4)	(19:0)	(20:4)			824.616	C47 H87 O8 N1 P1	PC(39:4)+H	6.69036e+07	6.85388e+07	5.99628e+07	1.29838e+08	1.18727e+08	1.09941e+08
0	PC(39:4e)+H	PC(39:4e)+H	PC	(39:4e)	(39:4e)				810.637	C47 H89 O7 N1 P1	PC(39:4e)+H	9.09508e+07	6.05671e+07	1.2397e+07	1.79898e+07	2.38173e+07	2.50771e+07
1	PC(39:5)+H	PC(39:5)+H	PC	(39:5)	(39:5)				822.601	C47 H85 O8 N1 P1	PC(39:5)+H	1.79517e+06	810646	6.46425e+06	3.96915e+06	1.31456e+06	8.84993e+06
0	PC(19:1_20:4)+HCOO	PC(39:5)+HCOO	PC	(19:1_20:4)	(19:1)	(20:4)			866.592	C48 H85 O10 N1 P1	PC(19:1_20:4)+HCOO	911395	440767	1.39045e+07	1.09881e+06	2.57184e+06	1.29029e+07
0	PC(39:5)+H	PC(39:5)+H	PC	(19:1_20:4)	(19:1)	(20:4)			822.601	C47 H85 O8 N1 P1	PC(39:5)+H	1.17513e+07	1.84723e+07	2.37798e+07	4.22836e+08	4.08032e+08	4.30519e+08
0	PC(39:5)+H	PC(39:5)+H	PC	(39:5)	(39:5)				822.601	C47 H85 O8 N1 P1	PC(39:5)+H	4.19111e+07	4.57939e+07	3.17948e+07	4.94102e+06	2.11022e+07	2.32995e+07
0	PC(39:5+4O)+H	PC(39:5+4O)+H	PC	(39:5+4O)	(39:5+4O)				886.58	C47 H85 O12 N1 P1	PC(39:5+4O)+H	0	0	0	0	0	0
1	PC(39:5e)+H	PC(39:5e)+H	PC	(39:5e)	(39:5e)				808.621	C47 H87 O7 N1 P1	PC(39:5e)+H	2.40462e+07	7.28481e+07	1.24425e+07	2.38405e+07	2.72718e+07	2.1655e+07
0	PC(39:5e)+H	PC(39:5e)+H	PC	(39:5e)	(39:5e)				808.621	C47 H87 O7 N1 P1	PC(39:5e)+H	5.6654e+07	7.09411e+07	6.80578e+07	3.0517e+07	3.00098e+07	2.4838e+07
0	PC(17:1_22:5)+HCOO	PC(39:6)+HCOO	PC	(17:1_22:5)	(17:1)	(22:5)			864.576	C48 H83 O10 N1 P1	PC(17:1_22:5)+HCOO	1.56428e+06	3.13163e+06	2.06424e+06	2.67268e+06	847743	2.85051e+06
0	PC(39:6)+H	PC(39:6)+H	PC	(17:1_22:5)	(17:1)	(22:5)			820.585	C47 H83 O8 N1 P1	PC(39:6)+H	5.12094e+07	5.16752e+07	3.11517e+07	1.5317e+08	1.4542e+08	1.19243e+08
0	PC(17:0_22:6)+HCOO	PC(39:6)+HCOO	PC	(17:0_22:6)	(17:0)	(22:6)			864.576	C48 H83 O10 N1 P1	PC(17:0_22:6)+HCOO	2.63724e+06	2.53783e+06	794543	5.86822e+06	6.52387e+06	6.57519e+06
0	PC(39:6)+H	PC(39:6)+H	PC	(17:0_22:6)	(17:0)	(22:6)			820.585	C47 H83 O8 N1 P1	PC(39:6)+H	4.99245e+07	3.60603e+07	4.22901e+07	1.66314e+08	1.63067e+08	1.65567e+08
0	PC(17:1_22:6)+HCOO	PC(39:7)+HCOO	PC	(17:1_22:6)	(17:1)	(22:6)			862.56	C48 H81 O10 N1 P1	PC(17:1_22:6)+HCOO	2.94875e+06	3.20505e+06	3.76475e+06	4.69028e+06	4.185e+06	5.03919e+06
0	PC(39:7)+H	PC(39:7)+H	PC	(17:1_22:6)	(17:1)	(22:6)			818.569	C47 H81 O8 N1 P1	PC(39:7)+H	6.43099e+07	7.78278e+07	7.40393e+07	8.19574e+07	8.82727e+07	8.52739e+07
1	PC(17:1_22:6)+H	PC(39:7)+H	PC	(17:1_22:6)	(17:1)	(22:6)			818.569	C47 H81 O8 N1 P1	PC(17:1_22:6)+H	409571	2.63715e+07	2.02033e+06	3.28191e+07	3.93927e+07	3.04724e+07
0	PC(39:7)+H	PC(39:7)+H	PC	(39:7)	(39:7)				818.569	C47 H81 O8 N1 P1	PC(39:7)+H	3.81921e+06	1.66895e+07	3.65948e+06	1.74005e+07	1.47059e+07	1.51767e+07
1	PC(39:7CHO)+H	PC(39:7CHO)+H	PC	(39:7CHO)	(39:7CHO)				832.549	C47 H79 O9 N1 P1	PC(39:7CHO)+H	746892	915195	909271	0	0	0
0	PC(16:0_24:0)+HCOO	PC(40:0)+HCOO	PC	(16:0_24:0)	(16:0)	(24:0)			890.686	C49 H97 O10 N1 P1	PC(16:0_24:0)+HCOO	1.51859e+07	1.72744e+07	1.65463e+07	1.82689e+07	1.66678e+07	1.88574e+07
0	PC(40:0)+H	PC(40:0)+H	PC	(16:0_24:0)	(16:0)	(24:0)			846.695	C48 H97 O8 N1 P1	PC(40:0)+H	2.04544e+08	2.08659e+08	2.07188e+08	1.93653e+08	1.71357e+08	1.91846e+08
0	PC(18:0e_22:0)+HCOO	PC(40:0e)+HCOO	PC	(18:0e_22:0)	(18:0e)	(22:0)			876.706	C49 H99 O9 N1 P1	PC(18:0e_22:0)+HCOO	3.58877e+07	3.89245e+07	3.74607e+07	1.3198e+07	1.18745e+07	1.15147e+07
0	PC(40:0e)+H	PC(40:0e)+H	PC	(18:0e_22:0)	(18:0e)	(22:0)			832.715	C48 H99 O7 N1 P1	PC(40:0e)+H	4.79656e+08	5.85622e+08	5.57222e+08	1.57193e+08	1.58532e+08	1.69828e+08
0	PC(16:0_24:1)+HCOO	PC(40:1)+HCOO	PC	(16:0_24:1)	(16:0)	(24:1)			888.67	C49 H95 O10 N1 P1	PC(16:0_24:1)+HCOO	4.6286e+07	5.40936e+07	4.7644e+07	4.21399e+07	4.37933e+07	4.13808e+07
0	PC(40:1)+H	PC(40:1)+H	PC	(16:0_24:1)	(16:0)	(24:1)			844.679	C48 H95 O8 N1 P1	PC(40:1)+H	5.6955e+08	6.29092e+08	6.01609e+08	4.76915e+08	4.59105e+08	5.21758e+08
1	PC(40:10)+H	PC(40:10)+H	PC	(40:10)	(40:10)				826.538	C48 H77 O8 N1 P1	PC(40:10)+H	1.17237e+07	1.66642e+07	1.75885e+07	8.4361e+06	9.68816e+06	8.04823e+06
1	PC(40:10)+H	PC(40:10)+H	PC	(40:10)	(40:10)				826.538	C48 H77 O8 N1 P1	PC(40:10)+H	5.68371e+06	1.14377e+07	6.05309e+06	1.36528e+07	1.27646e+07	1.54885e+07
1	PC(20:6COOH_20:4)+HCOO	PC(40:10COOH)+HCOO	PC	(20:6COOH_20:4)	(20:6COOH)	(20:4)			900.503	C49 H75 O12 N1 P1	PC(20:6COOH_20:4)+HCOO	0	0	0	0	0	0
0	PC(40:1e)+H	PC(40:1e)+H	PC	(40:1e)	(40:1e)				830.7	C48 H97 O7 N1 P1	PC(40:1e)+H	1.44454e+09	1.46727e+09	1.3456e+09	5.0782e+08	5.52505e+08	5.77257e+08
0	PC(18:1_22:1)+HCOO	PC(40:2)+HCOO	PC	(18:1_22:1)	(18:1)	(22:1)			886.654	C49 H93 O10 N1 P1	PC(18:1_22:1)+HCOO	7.21495e+07	7.67663e+07	7.83772e+07	4.21222e+07	4.41862e+07	4.24475e+07
0	PC(40:2)+H	PC(40:2)+H	PC	(18:1_22:1)	(18:1)	(22:1)			842.663	C48 H93 O8 N1 P1	PC(40:2)+H	1.18948e+09	1.13518e+09	1.14094e+09	6.09832e+08	6.42568e+08	5.81052e+08
1	PC(40:2+2O)+H	PC(40:2+2O)+H	PC	(40:2+2O)	(40:2+2O)				874.653	C48 H93 O10 N1 P1	PC(40:2+2O)+H	1.03592e+06	1.02801e+06	987413	2.21984e+06	2.1595e+06	1.57912e+06
0	PC(40:2+O)-CH3	PC(40:2+O)-CH3	PC	(40:2+O)	(40:2+O)				842.628	C47 H89 O9 N1 P1	PC(40:2+O)-CH3	4.16719e+07	4.97248e+07	4.27646e+07	4.4242e+06	4.11635e+06	4.54209e+06
0	PC(20:0e_20:2)+HCOO	PC(40:2e)+HCOO	PC	(20:0e_20:2)	(20:0e)	(20:2)			872.675	C49 H95 O9 N1 P1	PC(20:0e_20:2)+HCOO	2.59884e+06	2.77144e+06	2.88245e+06	1.9992e+06	1.21974e+06	1.58052e+06
0	PC(40:2e)+H	PC(40:2e)+H	PC	(20:0e_20:2)	(20:0e)	(20:2)			828.684	C48 H95 O7 N1 P1	PC(40:2e)+H	1.34003e+07	7.91806e+06	1.22065e+07	2.23793e+06	3.80912e+06	661132
0	PC(18:0e_22:2)+HCOO	PC(40:2e)+HCOO	PC	(18:0e_22:2)	(18:0e)	(22:2)			872.675	C49 H95 O9 N1 P1	PC(18:0e_22:2)+HCOO	6.45391e+07	6.20368e+07	6.54577e+07	1.14825e+07	1.29435e+07	8.35489e+06
0	PC(40:2e)+H	PC(40:2e)+H	PC	(18:0e_22:2)	(18:0e)	(22:2)			828.684	C48 H95 O7 N1 P1	PC(40:2e)+H	5.26536e+08	1.00089e+09	1.00569e+09	2.02143e+08	2.03304e+08	1.96924e+08
0	PC(40:2e)+H	PC(40:2e)+H	PC	(40:2e)	(40:2e)				828.684	C48 H95 O7 N1 P1	PC(40:2e)+H	4.99699e+07	6.72242e+07	4.79869e+07	2.41112e+07	2.6182e+07	2.3301e+07
0	PC(20:0_20:3)+H	PC(40:3)+H	PC	(20:0_20:3)	(20:0)	(20:3)			840.648	C48 H91 O8 N1 P1	PC(20:0_20:3)+H	6.00901e+06	6.16316e+06	6.01304e+06	4.599e+06	4.3865e+06	4.23351e+06
0	PC(18:0_22:3)+HCOO	PC(40:3)+HCOO	PC	(18:0_22:3)	(18:0)	(22:3)			884.639	C49 H91 O10 N1 P1	PC(18:0_22:3)+HCOO	4.3001e+06	5.71817e+06	2.73125e+06	5.69344e+06	1.3304e+06	4.89557e+06
0	PC(18:0_22:3)+HCOO	PC(40:3)+HCOO	PC	(18:0_22:3)	(18:0)	(22:3)			884.639	C49 H91 O10 N1 P1	PC(18:0_22:3)+HCOO	2.83883e+07	2.81209e+07	2.75061e+07	1.74576e+07	2.47828e+06	1.59532e+07
0	PC(40:3)+H	PC(40:3)+H	PC	(18:0_22:3)	(18:0)	(22:3)			840.648	C48 H91 O8 N1 P1	PC(40:3)+H	5.46665e+08	2.9748e+08	8.32613e+06	1.55821e+08	1.63967e+08	1.65314e+08
0	PC(18:0_22:3)+HCOO	PC(40:3)+HCOO	PC	(18:0_22:3)	(18:0)	(22:3)			884.639	C49 H91 O10 N1 P1	PC(18:0_22:3)+HCOO	3.63694e+07	4.68617e+07	4.12403e+07	1.91344e+07	1.78598e+07	1.88749e+07
0	PC(18:0_22:3)+CH3COO	PC(40:3)+CH3COO	PC	(18:0_22:3)	(18:0)	(22:3)			898.654	C50 H93 O10 N1 P1	PC(18:0_22:3)+CH3COO	2.23766e+06	2.3849e+06	2.3458e+06	1.84173e+06	78827.9	1.49573e+06
0	PC(40:3)+H	PC(40:3)+H	PC	(18:0_22:3)	(18:0)	(22:3)			840.648	C48 H91 O8 N1 P1	PC(40:3)+H	7.36708e+08	7.28661e+08	8.598e+08	2.73806e+08	2.59385e+08	2.23363e+08
0	PC(18:2+O_22:1)+CH3COO	PC(40:3+O)+CH3COO	PC	(18:2+O_22:1)	(18:2+O)	(22:1)			914.649	C50 H93 O11 N1 P1	PC(18:2+O_22:1)+CH3COO	2.9654e+06	2.87858e+06	4.12501e+06	1.33762e+06	1.13113e+06	1.33282e+06
1	PC(40:3+OO)+H	PC(40:3+OO)+H	PC	(40:3+OO)	(40:3+OO)				872.638	C48 H91 O10 N1 P1	PC(40:3+OO)+H	3.53472e+07	2.05833e+07	2.20313e+07	1.10946e+07	8.21319e+06	1.55718e+07
0	PC(18:0e_22:3)+HCOO	PC(40:3e)+HCOO	PC	(18:0e_22:3)	(18:0e)	(22:3)			870.659	C49 H93 O9 N1 P1	PC(18:0e_22:3)+HCOO	1.4772e+07	2.00896e+07	1.47e+07	4.98961e+06	4.27025e+06	3.48427e+06
0	PC(40:3e)+H	PC(40:3e)+H	PC	(18:0e_22:3)	(18:0e)	(22:3)			826.668	C48 H93 O7 N1 P1	PC(40:3e)+H	2.52766e+08	2.18717e+08	2.53467e+08	7.53667e+07	1.11977e+08	6.80664e+07
0	PC(40:3e)+H	PC(40:3e)+H	PC	(40:3e)	(40:3e)				826.668	C48 H93 O7 N1 P1	PC(40:3e)+H	1.57201e+07	5.97521e+06	5.99412e+06	4.01686e+06	4.05134e+06	3.93817e+06
1	PC(40:4)+H	PC(40:4)+H	PC	(40:4)	(40:4)				838.632	C48 H89 O8 N1 P1	PC(40:4)+H	3.97163e+06	3.25856e+06	2.6405e+06	1.56968e+06	1.26495e+06	1.82446e+06
0	PC(18:0_22:4)+HCOO	PC(40:4)+HCOO	PC	(18:0_22:4)	(18:0)	(22:4)			882.623	C49 H89 O10 N1 P1	PC(18:0_22:4)+HCOO	5.77381e+07	5.96259e+07	5.11678e+07	4.23467e+07	3.58828e+07	4.34295e+07
0	PC(40:4)+H	PC(40:4)+H	PC	(18:0_22:4)	(18:0)	(22:4)			838.632	C48 H89 O8 N1 P1	PC(40:4)+H	1.23568e+09	1.30044e+09	1.30712e+09	1.13798e+09	1.06558e+09	9.99323e+08
0	PC(20:0_20:4)+HCOO	PC(40:4)+HCOO	PC	(20:0_20:4)	(20:0)	(20:4)			882.623	C49 H89 O10 N1 P1	PC(20:0_20:4)+HCOO	5.74231e+07	5.94544e+07	6.31286e+07	1.05599e+08	1.06028e+08	1.01983e+08
0	PC(18:0_22:4)+CH3COO	PC(40:4)+CH3COO	PC	(18:0_22:4)	(18:0)	(22:4)			896.639	C50 H91 O10 N1 P1	PC(18:0_22:4)+CH3COO	34221.9	20339.2	194830	32952.3	18.4977	0
0	PC(40:4)+H	PC(40:4)+H	PC	(18:0_22:4)	(18:0)	(22:4)			838.632	C48 H89 O8 N1 P1	PC(40:4)+H	3.31445e+07	3.15106e+07	3.32745e+07	4.6108e+07	4.99723e+07	4.74611e+07
0	PC(40:4)+CH3COO	PC(40:4)+CH3COO	PC	(40:4)	(40:4)				896.639	C50 H91 O10 N1 P1	PC(40:4)+CH3COO	4.41002e+06	4.60537e+06	4.89375e+06	3.52989e+06	3.6327e+06	3.62547e+06
1	PC(40:4+Ox)+H	PC(40:4+Ox)+H	PC	(40:4+Ox)	(40:4+Ox)				852.611	C48 H87 O9 N1 P1	PC(40:4+Ox)+H	607763	2.75458e+06	7.94918e+06	2.30641e+06	2.00276e+06	4.69841e+06
1	PC(40:4+Ox)+H	PC(40:4+Ox)+H	PC	(40:4+Ox)	(40:4+Ox)				852.611	C48 H87 O9 N1 P1	PC(40:4+Ox)+H	466932	6.15088e+06	7.2789e+06	3.45997e+06	4.9039e+06	2.69071e+06
0	PC(18:0e_22:4)+HCOO	PC(40:4e)+HCOO	PC	(18:0e_22:4)	(18:0e)	(22:4)			868.644	C49 H91 O9 N1 P1	PC(18:0e_22:4)+HCOO	1.08396e+06	1.35582e+06	624779	160751	350898	164442
0	PC(40:4e)+H	PC(40:4e)+H	PC	(18:0e_22:4)	(18:0e)	(22:4)			824.653	C48 H91 O7 N1 P1	PC(40:4e)+H	1.57442e+07	3.68177e+07	3.34203e+08	2.19064e+08	2.21641e+08	2.4224e+08
0	PC(20:0e_20:4)+HCOO	PC(40:4e)+HCOO	PC	(20:0e_20:4)	(20:0e)	(20:4)			868.644	C49 H91 O9 N1 P1	PC(20:0e_20:4)+HCOO	2.44878e+07	2.5632e+07	2.74491e+07	1.49189e+07	1.70964e+07	1.64821e+07
0	PC(40:4e)+H	PC(40:4e)+H	PC	(20:0e_20:4)	(20:0e)	(20:4)			824.653	C48 H91 O7 N1 P1	PC(40:4e)+H	6.1284e+08	4.66672e+08	4.58531e+08	2.95378e+08	3.27352e+08	2.96969e+08
0	PC(20:2_20:3)+HCOO	PC(40:5)+HCOO	PC	(20:2_20:3)	(20:2)	(20:3)			880.607	C49 H87 O10 N1 P1	PC(20:2_20:3)+HCOO	5.35551e+07	1.2305e+07	6.30773e+07	8.32551e+07	7.44835e+07	7.70428e+07
0	PC(40:5)+H	PC(40:5)+H	PC	(20:2_20:3)	(20:2)	(20:3)			836.616	C48 H87 O8 N1 P1	PC(40:5)+H	1.15524e+09	1.12054e+09	1.04833e+09	1.60841e+09	1.48437e+09	1.15655e+09
0	PC(18:0_22:5)+HCOO	PC(40:5)+HCOO	PC	(18:0_22:5)	(18:0)	(22:5)			880.607	C49 H87 O10 N1 P1	PC(18:0_22:5)+HCOO	5.6707e+07	3.86644e+07	6.07454e+07	1.02853e+08	1.03378e+08	9.84143e+07
0	PC(40:5)+H	PC(40:5)+H	PC	(18:0_22:5)	(18:0)	(22:5)			836.616	C48 H87 O8 N1 P1	PC(40:5)+H	4.81409e+06	2.56635e+08	4.73223e+08	1.09818e+09	1.10042e+09	1.11525e+09
0	PC(40:5)+H	PC(40:5)+H	PC	(40:5)	(40:5)				836.616	C48 H87 O8 N1 P1	PC(40:5)+H	2.33558e+07	2.14048e+07	2.1808e+07	2.95317e+07	2.52274e+07	2.81772e+07
0	PC(40:5)+CH3COO	PC(40:5)+CH3COO	PC	(40:5)	(40:5)				894.623	C50 H89 O10 N1 P1	PC(40:5)+CH3COO	2.96076e+06	3.05575e+06	3.34398e+06	3.03289e+06	2.84268e+06	2.28195e+06
1	PC(40:5+3O)+HCOO	PC(40:5+3O)+HCOO	PC	(40:5+3O)	(40:5+3O)				928.592	C49 H87 O13 N1 P1	PC(40:5+3O)+HCOO	0	141396	0	0	0	0
0	PC(40:5+O)-CH3	PC(40:5+O)-CH3	PC	(40:5+O)	(40:5+O)				836.581	C47 H83 O9 N1 P1	PC(40:5+O)-CH3	7.44639e+07	7.16366e+07	6.45372e+07	8.86906e+07	9.36105e+07	8.35701e+07
1	PC(40:5+Ox)+H	PC(40:5+Ox)+H	PC	(40:5+Ox)	(40:5+Ox)				850.596	C48 H85 O9 N1 P1	PC(40:5+Ox)+H	839307	289298	1.786e+06	1.18664e+06	472311	350374
1	PC(40:5+Ox)+H	PC(40:5+Ox)+H	PC	(40:5+Ox)	(40:5+Ox)				850.596	C48 H85 O9 N1 P1	PC(40:5+Ox)+H	1.46127e+07	1.33505e+07	4.52455e+06	337799	315426	5.58438e+06
0	PC(18:1e_22:4)+HCOO	PC(40:5e)+HCOO	PC	(18:1e_22:4)	(18:1e)	(22:4)			866.628	C49 H89 O9 N1 P1	PC(18:1e_22:4)+HCOO	9.53304e+06	9.15251e+06	9.49327e+06	8.73127e+06	8.75228e+06	1.0921e+07
0	PC(40:5e)+H	PC(40:5e)+H	PC	(18:1e_22:4)	(18:1e)	(22:4)			822.637	C48 H89 O7 N1 P1	PC(40:5e)+H	1.92062e+08	1.83506e+08	1.79877e+08	2.19003e+08	1.97514e+08	1.8449e+08
0	PC(18:0e_22:5)+HCOO	PC(40:5e)+HCOO	PC	(18:0e_22:5)	(18:0e)	(22:5)			866.628	C49 H89 O9 N1 P1	PC(18:0e_22:5)+HCOO	2.37794e+07	1.6549e+07	1.65216e+07	1.69824e+07	1.81508e+07	1.69714e+07
0	PC(40:5e)+H	PC(40:5e)+H	PC	(18:0e_22:5)	(18:0e)	(22:5)			822.637	C48 H89 O7 N1 P1	PC(40:5e)+H	4.44844e+08	4.51891e+08	4.50575e+08	4.11303e+08	3.95361e+08	3.54959e+08
1	PC(18:0e_22:5)+HCOO	PC(40:5e)+HCOO	PC	(18:0e_22:5)	(18:0e)	(22:5)			866.628	C49 H89 O9 N1 P1	PC(18:0e_22:5)+HCOO	5.58731e+06	5.40423e+06	5.98759e+06	3.98594e+06	2.35734e+06	2.34659e+06
1	PC(40:5e)+H	PC(40:5e)+H	PC	(18:0e_22:5)	(18:0e)	(22:5)			822.637	C48 H89 O7 N1 P1	PC(40:5e)+H	5.92377e+07	5.80317e+07	4.98833e+07	1.10539e+07	4.28722e+07	4.33656e+07
0	PC(20:1e_20:4)+HCOO	PC(40:5e)+HCOO	PC	(20:1e_20:4)	(20:1e)	(20:4)			866.628	C49 H89 O9 N1 P1	PC(20:1e_20:4)+HCOO	3.62386e+06	5.48305e+06	4.65223e+06	3.60678e+06	3.24466e+06	3.5225e+06
0	PC(40:5e)+H	PC(40:5e)+H	PC	(20:1e_20:4)	(20:1e)	(20:4)			822.637	C48 H89 O7 N1 P1	PC(40:5e)+H	1.09457e+08	1.00201e+08	1.15007e+08	6.8273e+07	6.78224e+07	6.33933e+07
1	PC(40:6)+H	PC(40:6)+H	PC	(40:6)	(40:6)				834.601	C48 H85 O8 N1 P1	PC(40:6)+H	149637	114415	126001	0	0	71842.8
0	PC(40:6)+H	PC(40:6)+H	PC	(40:6)	(40:6)				834.601	C48 H85 O8 N1 P1	PC(40:6)+H	8.89042e+06	7.38727e+06	6.78324e+06	527455	627615	891646
0	PC(18:1_22:5)+HCOO	PC(40:6)+HCOO	PC	(18:1_22:5)	(18:1)	(22:5)			878.592	C49 H85 O10 N1 P1	PC(18:1_22:5)+HCOO	4.51327e+06	3.71541e+06	2.00464e+06	7.10768e+06	1.05396e+07	7.70621e+06
0	PC(40:6)+H	PC(40:6)+H	PC	(18:1_22:5)	(18:1)	(22:5)			834.601	C48 H85 O8 N1 P1	PC(40:6)+H	7.65861e+08	8.44245e+08	1.33968e+08	4.42285e+08	1.08076e+09	3.84742e+08
0	PC(18:0_22:6)+HCOO	PC(40:6)+HCOO	PC	(18:0_22:6)	(18:0)	(22:6)			878.592	C49 H85 O10 N1 P1	PC(18:0_22:6)+HCOO	1.03934e+08	1.1972e+08	1.14781e+08	2.12366e+08	2.10131e+08	2.00293e+08
0	PC(40:6)+H	PC(40:6)+H	PC	(18:0_22:6)	(18:0)	(22:6)			834.601	C48 H85 O8 N1 P1	PC(40:6)+H	2.03755e+09	2.15378e+09	2.06723e+09	4.42035e+09	4.39967e+09	4.73978e+09
0	PC(18:0_22:6)+H	PC(40:6)+H	PC	(18:0_22:6)	(18:0)	(22:6)			834.601	C48 H85 O8 N1 P1	PC(18:0_22:6)+H	6.24311e+06	2.17419e+07	2.86287e+06	4.83536e+07	2.19739e+07	4.2797e+07
0	PC(18:0_22:6)+HCOO	PC(40:6)+HCOO	PC	(18:0_22:6)	(18:0)	(22:6)			878.592	C49 H85 O10 N1 P1	PC(18:0_22:6)+HCOO	0	0.692	0	0	0	0.79515
1	PC(18:2+O_22:4)+CH3COO	PC(40:6+O)+CH3COO	PC	(18:2+O_22:4)	(18:2+O)	(22:4)			908.602	C50 H87 O11 N1 P1	PC(18:2+O_22:4)+CH3COO	1.21462e+06	1.23375e+06	1.30788e+06	1.097e+06	1.27163e+06	1.2781e+06
1	PC(40:6+OO)+H	PC(40:6+OO)+H	PC	(40:6+OO)	(40:6+OO)				866.591	C48 H85 O10 N1 P1	PC(40:6+OO)+H	856060	1.65163e+06	1.73568e+06	0	201339	0
1	PC(40:6+OO)-CH3	PC(40:6+OO)-CH3	PC	(40:6+OO)	(40:6+OO)				850.56	C47 H81 O10 N1 P1	PC(40:6+OO)-CH3	518105	512575	607550	1.07621e+06	488212	462099
1	PC(40:6+Ox)+H	PC(40:6+Ox)+H	PC	(40:6+Ox)	(40:6+Ox)				848.58	C48 H83 O9 N1 P1	PC(40:6+Ox)+H	1.9935e+06	913663	1.13163e+06	3.98163e+06	2.15854e+06	3.89011e+06
0	PC(18:1e_22:5)+HCOO	PC(40:6e)+HCOO	PC	(18:1e_22:5)	(18:1e)	(22:5)			864.612	C49 H87 O9 N1 P1	PC(18:1e_22:5)+HCOO	1.18051e+07	1.41495e+07	1.47005e+07	1.12056e+07	1.08044e+07	1.112e+07
0	PC(40:6e)+H	PC(40:6e)+H	PC	(18:1e_22:5)	(18:1e)	(22:5)			820.621	C48 H87 O7 N1 P1	PC(40:6e)+H	3.36726e+08	3.41116e+08	3.32504e+08	3.27013e+08	2.67988e+08	3.25884e+08
0	PC(18:0e_22:6)+HCOO	PC(40:6e)+HCOO	PC	(18:0e_22:6)	(18:0e)	(22:6)			864.612	C49 H87 O9 N1 P1	PC(18:0e_22:6)+HCOO	3.60957e+07	3.55062e+07	3.4251e+07	2.60946e+07	2.50361e+07	2.12085e+07
0	PC(40:6e)+H	PC(40:6e)+H	PC	(18:0e_22:6)	(18:0e)	(22:6)			820.621	C48 H87 O7 N1 P1	PC(40:6e)+H	7.97734e+08	6.43118e+08	7.9775e+08	7.21364e+08	5.37871e+08	5.18221e+08
1	PC(40:6e)+H	PC(40:6e)+H	PC	(40:6e)	(40:6e)				820.621	C48 H87 O7 N1 P1	PC(40:6e)+H	2.53302e+07	2.27784e+07	1.34808e+07	2.48429e+07	1.97043e+07	2.08979e+07
0	PC(40:6e)+H	PC(40:6e)+H	PC	(40:6e)	(40:6e)				820.621	C48 H87 O7 N1 P1	PC(40:6e)+H	5.42051e+06	5.53436e+06	6.96509e+06	856200	766437	955629
0	PC(20:3_20:4)+HCOO	PC(40:7)+HCOO	PC	(20:3_20:4)	(20:3)	(20:4)			876.576	C49 H83 O10 N1 P1	PC(20:3_20:4)+HCOO	72687.8	8.22699e+07	6.59191e+07	249781	7.41046e+07	5.99289e+07
0	PC(40:7)+H	PC(40:7)+H	PC	(20:3_20:4)	(20:3)	(20:4)			832.585	C48 H83 O8 N1 P1	PC(40:7)+H	1.1606e+07	1.86628e+07	1.12839e+07	3.21628e+08	3.11824e+08	2.69688e+07
1	PC(40:7)+H	PC(40:7)+H	PC	(40:7)	(40:7)				832.585	C48 H83 O8 N1 P1	PC(40:7)+H	5.9005e+06	4.05437e+06	3.23828e+06	9.59439e+06	1.11951e+07	9.69917e+06
0	PC(40:7)+H	PC(40:7)+H	PC	(40:7)	(40:7)				832.585	C48 H83 O8 N1 P1	PC(40:7)+H	0	0	914690	3.23695e+06	1.13446e+06	2.31318e+06
0	PC(40:7+4O)-CH3	PC(40:7+4O)-CH3	PC	(40:7+4O)	(40:7+4O)				880.535	C47 H79 O12 N1 P1	PC(40:7+4O)-CH3	683593	1.52434e+06	779308	4.45183e+06	3.91383e+06	6.89219e+06
1	PC(40:7+O)+H	PC(40:7+O)+H	PC	(40:7+O)	(40:7+O)				848.58	C48 H83 O9 N1 P1	PC(40:7+O)+H	1.09842e+06	8.36573e+06	3.49285e+06	3.039e+06	4.80901e+06	2.16946e+06
0	PC(18:1e_22:6)+HCOO	PC(40:7e)+HCOO	PC	(18:1e_22:6)	(18:1e)	(22:6)			862.597	C49 H85 O9 N1 P1	PC(18:1e_22:6)+HCOO	2.25112e+07	2.19934e+07	2.2303e+07	1.87252e+07	2.18513e+07	2.14801e+07
0	PC(40:7e)+H	PC(40:7e)+H	PC	(18:1e_22:6)	(18:1e)	(22:6)			818.606	C48 H85 O7 N1 P1	PC(40:7e)+H	4.76497e+08	4.63194e+08	4.62126e+08	5.73287e+08	5.79136e+08	5.55409e+08
0	PC(18:1e_22:6)+HCOO	PC(40:7e)+HCOO	PC	(18:1e_22:6)	(18:1e)	(22:6)			862.597	C49 H85 O9 N1 P1	PC(18:1e_22:6)+HCOO	4.73885e+06	5.36853e+06	5.83446e+06	6.38772e+06	3.52185e+06	4.33673e+06
0	PC(40:7e)+H	PC(40:7e)+H	PC	(18:1e_22:6)	(18:1e)	(22:6)			818.606	C48 H85 O7 N1 P1	PC(40:7e)+H	8.18329e+07	1.03342e+08	9.6159e+07	8.88439e+07	7.81002e+07	8.65185e+07
1	PC(40:7e)+H	PC(40:7e)+H	PC	(40:7e)	(40:7e)				818.606	C48 H85 O7 N1 P1	PC(40:7e)+H	3.14995e+06	3.09212e+06	2.41838e+06	5.30746e+06	5.65407e+06	3.97651e+06
0	PC(18:2_22:6)+HCOO	PC(40:8)+HCOO	PC	(18:2_22:6)	(18:2)	(22:6)			874.56	C49 H81 O10 N1 P1	PC(18:2_22:6)+HCOO	1.49508e+07	1.54282e+07	1.38855e+07	1.95763e+07	2.24986e+07	1.61774e+07
0	PC(40:8)+H	PC(40:8)+H	PC	(18:2_22:6)	(18:2)	(22:6)			830.569	C48 H81 O8 N1 P1	PC(40:8)+H	2.78614e+08	2.75859e+08	2.71298e+08	3.25784e+08	3.14187e+08	2.83271e+08
1	PC(40:8)+H	PC(40:8)+H	PC	(40:8)	(40:8)				830.569	C48 H81 O8 N1 P1	PC(40:8)+H	2.61248e+06	4.83737e+06	7.06821e+06	3.60821e+06	1.59521e+07	4.61852e+06
0	PC(40:8)+CH3COO	PC(40:8)+CH3COO	PC	(40:8)	(40:8)				888.576	C50 H83 O10 N1 P1	PC(40:8)+CH3COO	2.63876e+08	2.48838e+08	2.2495e+08	4.91854e+07	4.43255e+07	4.68069e+07
1	PC(20:4+O_20:4)+CH3COO	PC(40:8+O)+CH3COO	PC	(20:4+O_20:4)	(20:4+O)	(20:4)			904.571	C50 H83 O11 N1 P1	PC(20:4+O_20:4)+CH3COO	657329	0	0	1.1358e+06	1.25364e+06	1.52738e+06
0	PC(18:2+O_22:6)+HCOO	PC(40:8+O)+HCOO	PC	(18:2+O_22:6)	(18:2+O)	(22:6)			890.555	C49 H81 O11 N1 P1	PC(18:2+O_22:6)+HCOO	752139	562769	883876	2.06057e+06	2.19517e+06	2.11591e+06
1	PC(40:8e)+H	PC(40:8e)+H	PC	(40:8e)	(40:8e)				816.59	C48 H83 O7 N1 P1	PC(40:8e)+H	1.0086e+07	1.32365e+07	5.11967e+06	1.0183e+07	1.18855e+07	3.33305e+06
0	PC(18:2e_22:6)+HCOO	PC(40:8e)+HCOO	PC	(18:2e_22:6)	(18:2e)	(22:6)			860.581	C49 H83 O9 N1 P1	PC(18:2e_22:6)+HCOO	1.8924e+06	1.88828e+06	1.80465e+06	3.54645e+06	2.50798e+06	2.37757e+06
0	PC(40:8e)+H	PC(40:8e)+H	PC	(18:2e_22:6)	(18:2e)	(22:6)			816.59	C48 H83 O7 N1 P1	PC(40:8e)+H	5.83022e+07	6.99506e+07	5.90886e+07	1.02462e+08	1.13422e+08	1.02364e+08
1	PC(40:8e)+H	PC(40:8e)+H	PC	(40:8e)	(40:8e)				816.59	C48 H83 O7 N1 P1	PC(40:8e)+H	0	788184	2.02509e+06	3.26052e+06	8.55375e+06	1.43027e+06
0	PC(18:2e_22:6)-CH3	PC(40:8e)-CH3	PC	(18:2e_22:6)	(18:2e)	(22:6)			800.56	C47 H79 O7 N1 P1	PC(18:2e_22:6)-CH3	2.05083e+07	2.14897e+07	2.14296e+07	9.09041e+06	8.85317e+06	9.00823e+06
0	PC(20:5_20:4)+HCOO	PC(40:9)+HCOO	PC	(20:5_20:4)	(20:5)	(20:4)			872.545	C49 H79 O10 N1 P1	PC(20:5_20:4)+HCOO	372366	425723	510902	617200	883012	680176
0	PC(40:9)+H	PC(40:9)+H	PC	(20:5_20:4)	(20:5)	(20:4)			828.554	C48 H79 O8 N1 P1	PC(40:9)+H	1.15726e+07	7.80168e+06	1.0412e+07	1.34301e+07	1.32232e+07	1.02606e+07
0	PC(40:9)+H	PC(40:9)+H	PC	(40:9)	(40:9)				828.554	C48 H79 O8 N1 P1	PC(40:9)+H	9.38542e+06	1.69491e+06	5.89858e+06	5.63964e+07	9.48002e+06	1.2298e+07
0	PC(40:9)+H	PC(40:9)+H	PC	(40:9)	(40:9)				828.554	C48 H79 O8 N1 P1	PC(40:9)+H	3.78877e+07	4.29293e+07	3.64989e+07	1.24588e+08	1.30201e+08	1.2249e+08
0	PC(18:3+O_22:6)-CH3	PC(40:9+O)-CH3	PC	(18:3+O_22:6)	(18:3+O)	(22:6)			828.518	C47 H75 O9 N1 P1	PC(18:3+O_22:6)-CH3	8.35377e+06	7.92913e+06	8.90129e+06	1.42237e+07	1.35304e+07	1.24613e+07
0	PC(18:3+OO_22:6)+HCOO	PC(40:9+OO)+HCOO	PC	(18:3+OO_22:6)	(18:3+OO)	(22:6)			904.535	C49 H79 O12 N1 P1	PC(18:3+OO_22:6)+HCOO	177354	0	0	719193	851262	1.36026e+06
0	PC(40:9+OO)+H	PC(40:9+OO)+H	PC	(18:3+OO_22:6)	(18:3+OO)	(22:6)			860.544	C48 H79 O10 N1 P1	PC(40:9+OO)+H	1.42945e+06	851394	0	4.68946e+06	1.82235e+06	3.28388e+06
1	PC(40:9e)+H	PC(40:9e)+H	PC	(40:9e)	(40:9e)				814.575	C48 H81 O7 N1 P1	PC(40:9e)+H	2.34498e+06	1.1089e+06	973424	4.49384e+06	5.02717e+06	4.21162e+06
1	PC(40:9e)+H	PC(40:9e)+H	PC	(40:9e)	(40:9e)				814.575	C48 H81 O7 N1 P1	PC(40:9e)+H	2.55508e+06	1.411	1.3673e+06	7.65112e+06	1.23611e+07	1.06317e+07
0	PC(18:3e_22:6)+CH3COO	PC(40:9e)+CH3COO	PC	(18:3e_22:6)	(18:3e)	(22:6)			872.581	C50 H83 O9 N1 P1	PC(18:3e_22:6)+CH3COO	2.74913e+06	3.47215e+06	2.73391e+06	3.48967e+06	3.89097e+06	3.09566e+06
0	PC(41:0)+H	PC(41:0)+H	PC	(41:0)	(41:0)				860.71	C49 H99 O8 N1 P1	PC(41:0)+H	6.31785e+06	6.83776e+06	5.658e+06	1.22291e+07	1.39193e+07	1.39494e+07
0	PC(41:0e)+H	PC(41:0e)+H	PC	(41:0e)	(41:0e)				846.731	C49 H101 O7 N1 P1	PC(41:0e)+H	1.57634e+07	7.71486e+06	1.45648e+07	1.26064e+06	3.23156e+06	2.25292e+06
0	PC(25:1_16:0)+HCOO	PC(41:1)+HCOO	PC	(25:1_16:0)	(25:1)	(16:0)			902.686	C50 H97 O10 N1 P1	PC(25:1_16:0)+HCOO	1.98653e+06	1.71548e+06	2.31282e+06	4.04798e+06	3.94339e+06	4.15775e+06
0	PC(18:1_23:0)+H	PC(41:1)+H	PC	(18:1_23:0)	(18:1)	(23:0)			858.695	C49 H97 O8 N1 P1	PC(18:1_23:0)+H	3.09679e+07	3.32457e+07	2.55132e+07	2.11962e+07	2.06723e+07	2.36039e+07
0	PC(41:1e)+H	PC(41:1e)+H	PC	(41:1e)	(41:1e)				844.715	C49 H99 O7 N1 P1	PC(41:1e)+H	8.21003e+07	7.97061e+07	7.54403e+07	3.37933e+07	3.14424e+07	3.50691e+07
0	PC(18:1_23:1)+HCOO	PC(41:2)+HCOO	PC	(18:1_23:1)	(18:1)	(23:1)			900.67	C50 H95 O10 N1 P1	PC(18:1_23:1)+HCOO	3.75421e+06	3.60691e+06	4.25559e+06	3.79848e+06	3.96439e+06	4.76612e+06
0	PC(41:2)+H	PC(41:2)+H	PC	(18:1_23:1)	(18:1)	(23:1)			856.679	C49 H95 O8 N1 P1	PC(41:2)+H	6.56311e+07	6.27188e+07	7.64328e+07	5.423e+07	4.94674e+07	5.90146e+07
0	PC(18:1_23:1)+H	PC(41:2)+H	PC	(18:1_23:1)	(18:1)	(23:1)			856.679	C49 H95 O8 N1 P1	PC(18:1_23:1)+H	5.05148e+07	5.481e+07	4.84118e+07	3.43895e+07	4.12481e+07	3.39845e+07
0	PC(20:2_21:1)+HCOO	PC(41:3)+HCOO	PC	(20:2_21:1)	(20:2)	(21:1)			898.654	C50 H93 O10 N1 P1	PC(20:2_21:1)+HCOO	2.73701e+06	2.39206e+06	2.34836e+06	384805	78827.9	1.49573e+06
0	PC(41:3)+H	PC(41:3)+H	PC	(20:2_21:1)	(20:2)	(21:1)			854.663	C49 H93 O8 N1 P1	PC(41:3)+H	6.20289e+06	2.27978e+07	2.98783e+06	3.78494e+07	2.22002e+07	719593
1	PC(18:2_23:1)+HCOO	PC(41:3)+HCOO	PC	(18:2_23:1)	(18:2)	(23:1)			898.654	C50 H93 O10 N1 P1	PC(18:2_23:1)+HCOO	208905	223700	292023	1.46824e+06	1.40463e+06	1.78169e+06
1	PC(41:3+Ox)+H	PC(41:3+Ox)+H	PC	(41:3+Ox)	(41:3+Ox)				868.643	C49 H91 O9 N1 P1	PC(41:3+Ox)+H	2.64371e+06	4.19177e+06	3.20058e+06	0	0	0
0	PC(41:3e)+H	PC(41:3e)+H	PC	(41:3e)	(41:3e)				840.684	C49 H95 O7 N1 P1	PC(41:3e)+H	1.14695e+07	1.62776e+07	1.57471e+07	2.16124e+06	5.12282e+06	3.26648e+06
0	PC(19:1_22:3)+HCOO	PC(41:4)+HCOO	PC	(19:1_22:3)	(19:1)	(22:3)			896.639	C50 H91 O10 N1 P1	PC(19:1_22:3)+HCOO	2.20371e+06	131939	1.85925e+06	1.11905e+06	1.49694e+06	566029
0	PC(41:4)+H	PC(41:4)+H	PC	(19:1_22:3)	(19:1)	(22:3)			852.648	C49 H91 O8 N1 P1	PC(41:4)+H	5.94665e+07	4.88367e+07	4.61328e+07	6.21395e+07	5.47981e+07	5.39238e+07
1	PC(41:4)+H	PC(41:4)+H	PC	(41:4)	(41:4)				852.648	C49 H91 O8 N1 P1	PC(41:4)+H	1.14631e+07	1.3706e+07	1.08276e+07	1.69143e+07	1.66907e+07	1.47238e+07
0	PC(20:4_21:0)+H	PC(41:4)+H	PC	(20:4_21:0)	(20:4)	(21:0)			852.648	C49 H91 O8 N1 P1	PC(20:4_21:0)+H	4.55053e+07	4.90126e+07	5.24494e+07	3.07662e+07	2.55209e+07	2.79062e+07
0	PC(20:4_21:0)+HCOO	PC(41:4)+HCOO	PC	(20:4_21:0)	(20:4)	(21:0)			896.639	C50 H91 O10 N1 P1	PC(20:4_21:0)+HCOO	390095	421712	353974	364472	391900	127635
1	PC(41:4e)+H	PC(41:4e)+H	PC	(41:4e)	(41:4e)				838.668	C49 H93 O7 N1 P1	PC(41:4e)+H	1.34941e+07	8.88239e+06	5.12061e+06	2.68486e+06	2.3326e+06	472105
0	PC(41:4e)+H	PC(41:4e)+H	PC	(41:4e)	(41:4e)				838.668	C49 H93 O7 N1 P1	PC(41:4e)+H	1.00575e+07	9.00685e+06	8.98963e+06	6.87993e+06	7.31645e+06	7.7764e+06
1	PC(20:4_21:1)+HCOO	PC(41:5)+HCOO	PC	(20:4_21:1)	(20:4)	(21:1)			894.623	C50 H89 O10 N1 P1	PC(20:4_21:1)+HCOO	543948	492651	0	814556	8.16075	331153
1	PC(41:5)+H	PC(41:5)+H	PC	(20:4_21:1)	(20:4)	(21:1)			850.632	C49 H89 O8 N1 P1	PC(41:5)+H	1.34714e+07	2.10055e+07	9.10486e+06	2.17431e+07	3.97894e+06	2.12623e+07
1	PC(41:5)+H	PC(41:5)+H	PC	(41:5)	(41:5)				850.632	C49 H89 O8 N1 P1	PC(41:5)+H	598448	1.61963e+06	895483	4.23277e+06	9.37274e+06	4.33486e+06
0	PC(41:5)+H	PC(41:5)+H	PC	(41:5)	(41:5)				850.632	C49 H89 O8 N1 P1	PC(41:5)+H	4.8165e+07	4.43957e+07	4.72659e+07	3.01382e+07	3.15938e+07	2.70271e+07
0	PC(41:5+O)-CH3	PC(41:5+O)-CH3	PC	(41:5+O)	(41:5+O)				850.597	C48 H85 O9 N1 P1	PC(41:5+O)-CH3	1.84076e+06	748909	1.09056e+06	2.96441e+06	2.382e+06	2.57341e+06
0	PC(41:5e)+H	PC(41:5e)+H	PC	(41:5e)	(41:5e)				836.653	C49 H91 O7 N1 P1	PC(41:5e)+H	1.30616e+07	1.92321e+07	1.71977e+07	4.21795e+07	3.15835e+07	3.23165e+07
1	PC(41:6)+H	PC(41:6)+H	PC	(41:6)	(41:6)				848.616	C49 H87 O8 N1 P1	PC(41:6)+H	2.27636e+06	1.05404e+07	6.15639e+06	4.92337e+06	1.06461e+07	7.96501e+06
1	PC(41:6)+CH3COO	PC(41:6)+CH3COO	PC	(41:6)	(41:6)				906.623	C51 H89 O10 N1 P1	PC(41:6)+CH3COO	0	133076	0	195491	0	0
1	PC(41:6)+H	PC(41:6)+H	PC	(41:6)	(41:6)				848.616	C49 H87 O8 N1 P1	PC(41:6)+H	4.81754e+06	7.02137e+06	5.74702e+06	1.21005e+07	1.00632e+07	1.0476e+07
1	PC(41:6)+H	PC(41:6)+H	PC	(41:6)	(41:6)				848.616	C49 H87 O8 N1 P1	PC(41:6)+H	2.07222e+07	2.01512e+07	1.83847e+07	3.70505e+07	3.74305e+07	3.38211e+07
0	PC(41:7)+H	PC(41:7)+H	PC	(41:7)	(41:7)				846.601	C49 H85 O8 N1 P1	PC(41:7)+H	1.90076e+07	3.20462e+07	2.3749e+07	5.15282e+07	5.46729e+07	5.84372e+07
1	PC(19:1_22:6)+H	PC(41:7)+H	PC	(19:1_22:6)	(19:1)	(22:6)			846.601	C49 H85 O8 N1 P1	PC(19:1_22:6)+H	1.0032e+07	1.14547e+07	1.10158e+07	1.06555e+07	7.68983e+06	8.06323e+06
0	PC(26:0_16:0)+HCOO	PC(42:0)+HCOO	PC	(26:0_16:0)	(26:0)	(16:0)			918.717	C51 H101 O10 N1 P1	PC(26:0_16:0)+HCOO	1.33619e+07	1.50781e+07	1.55591e+07	1.59024e+07	1.43312e+07	1.35162e+07
0	PC(42:0)+H	PC(42:0)+H	PC	(26:0_16:0)	(26:0)	(16:0)			874.726	C50 H101 O8 N1 P1	PC(42:0)+H	2.16176e+08	2.30137e+08	2.14362e+08	2.14954e+08	2.0855e+08	1.96402e+08
0	PC(42:0e)+H	PC(42:0e)+H	PC	(42:0e)	(42:0e)				860.747	C50 H103 O7 N1 P1	PC(42:0e)+H	4.27889e+07	4.48926e+07	4.9877e+07	1.29456e+07	1.30396e+07	1.64305e+07
0	PC(26:1_16:0)+HCOO	PC(42:1)+HCOO	PC	(26:1_16:0)	(26:1)	(16:0)			916.701	C51 H99 O10 N1 P1	PC(26:1_16:0)+HCOO	4.66739e+07	5.17203e+07	4.90136e+07	4.63612e+07	4.80961e+07	5.08573e+07
0	PC(42:1)+H	PC(42:1)+H	PC	(26:1_16:0)	(26:1)	(16:0)			872.71	C50 H99 O8 N1 P1	PC(42:1)+H	6.66311e+08	6.62539e+08	6.89626e+08	5.52722e+08	5.11839e+08	5.51347e+08
0	PC(26:1_16:0)+H	PC(42:1)+H	PC	(26:1_16:0)	(26:1)	(16:0)			872.71	C50 H99 O8 N1 P1	PC(26:1_16:0)+H	3.62292e+06	2.55464e+06	3.67769e+06	7.63397e+06	5.86125e+06	1.03097e+07
0	PC(42:1+O)-CH3	PC(42:1+O)-CH3	PC	(42:1+O)	(42:1+O)				872.675	C49 H95 O9 N1 P1	PC(42:1+O)-CH3	1.10044e+07	1.01533e+07	9.4835e+06	907075	1.58481e+06	2.7783e+06
0	PC(20:4_22:6)+HCOO	PC(42:10)+HCOO	PC	(20:4_22:6)	(20:4)	(22:6)			898.56	C51 H81 O10 N1 P1	PC(20:4_22:6)+HCOO	5.60493e+06	5.39653e+06	5.32837e+06	1.01026e+07	1.12061e+07	9.98554e+06
0	PC(42:10)+H	PC(42:10)+H	PC	(20:4_22:6)	(20:4)	(22:6)			854.569	C50 H81 O8 N1 P1	PC(42:10)+H	7.33663e+07	7.90626e+07	7.88058e+07	1.09572e+08	1.1746e+08	1.15209e+08
0	PC(20:4_22:6)+H	PC(42:10)+H	PC	(20:4_22:6)	(20:4)	(22:6)			854.569	C50 H81 O8 N1 P1	PC(20:4_22:6)+H	3.16382e+07	4.41684e+07	4.29162e+07	6.27642e+07	6.43555e+07	8.0735e+07
0	PC(42:11)+H	PC(42:11)+H	PC	(42:11)	(42:11)				852.554	C50 H79 O8 N1 P1	PC(42:11)+H	3.67422e+06	3.43566e+06	4.23872e+06	4.53216e+06	3.96995e+06	4.034e+06
1	PC(42:11)+H	PC(42:11)+H	PC	(42:11)	(42:11)				852.554	C50 H79 O8 N1 P1	PC(42:11)+H	2.08775e+06	3.78165e+06	1.83965e+06	6.43016e+06	1.04105e+07	8.23642e+06
0	PC(42:11)+H	PC(42:11)+H	PC	(42:11)	(42:11)				852.554	C50 H79 O8 N1 P1	PC(42:11)+H	4.9443e+07	5.29601e+07	5.85004e+07	1.93659e+07	2.15711e+07	2.04953e+07
0	PC(42:11)+CH3COO	PC(42:11)+CH3COO	PC	(42:11)	(42:11)				910.56	C52 H81 O10 N1 P1	PC(42:11)+CH3COO	1.92933e+07	1.90539e+07	1.63942e+07	1.63681e+07	2.23878e+07	2.03665e+07
1	PC(42:12CHO)+H	PC(42:12CHO)+H	PC	(42:12CHO)	(42:12CHO)				864.517	C50 H75 O9 N1 P1	PC(42:12CHO)+H	122761	813883	1.09689e+06	603891	1.12455e+06	807741
0	PC(18:0e_24:1)+HCOO	PC(42:1e)+HCOO	PC	(18:0e_24:1)	(18:0e)	(24:1)			902.722	C51 H101 O9 N1 P1	PC(18:0e_24:1)+HCOO	3.22635e+07	3.30332e+07	3.24392e+07	1.0404e+07	9.17696e+06	1.01008e+07
0	PC(42:1e)+H	PC(42:1e)+H	PC	(18:0e_24:1)	(18:0e)	(24:1)			858.731	C50 H101 O7 N1 P1	PC(42:1e)+H	3.87759e+08	3.97126e+08	4.38044e+08	1.08852e+08	1.12531e+08	1.24354e+08
0	PC(18:1_24:1)+HCOO	PC(42:2)+HCOO	PC	(18:1_24:1)	(18:1)	(24:1)			914.686	C51 H97 O10 N1 P1	PC(18:1_24:1)+HCOO	5.16299e+07	5.39806e+07	5.41941e+07	3.91527e+07	3.75898e+07	4.00362e+07
0	PC(42:2)+H	PC(42:2)+H	PC	(18:1_24:1)	(18:1)	(24:1)			870.695	C50 H97 O8 N1 P1	PC(42:2)+H	5.95311e+08	7.17892e+08	7.56571e+08	4.60522e+08	4.18747e+08	4.49286e+08
0	PC(18:0e_24:2)+HCOO	PC(42:2e)+HCOO	PC	(18:0e_24:2)	(18:0e)	(24:2)			900.706	C51 H99 O9 N1 P1	PC(18:0e_24:2)+HCOO	5.02957e+07	5.35008e+07	5.6876e+07	1.38644e+07	1.38673e+07	1.5884e+07
0	PC(42:2e)+H	PC(42:2e)+H	PC	(18:0e_24:2)	(18:0e)	(24:2)			856.715	C50 H99 O7 N1 P1	PC(42:2e)+H	7.73354e+08	7.47887e+08	7.63136e+08	2.05891e+08	2.12181e+08	2.26207e+08
0	PC(42:2e)+H	PC(42:2e)+H	PC	(42:2e)	(42:2e)				856.715	C50 H99 O7 N1 P1	PC(42:2e)+H	6.23367e+07	2.22031e+07	7.07314e+07	7.75644e+06	9.77066e+06	9.1014e+06
0	PC(18:1_24:2)+HCOO	PC(42:3)+HCOO	PC	(18:1_24:2)	(18:1)	(24:2)			912.67	C51 H95 O10 N1 P1	PC(18:1_24:2)+HCOO	2.47989e+07	2.44172e+07	2.67593e+07	1.75286e+06	652118	2.10471e+07
0	PC(42:3)+H	PC(42:3)+H	PC	(18:1_24:2)	(18:1)	(24:2)			868.679	C50 H95 O8 N1 P1	PC(42:3)+H	4.00823e+08	3.09225e+08	4.2394e+08	3.30016e+08	3.19667e+08	3.20891e+08
1	PC(24:1_18:2)+HCOO	PC(42:3)+HCOO	PC	(24:1_18:2)	(24:1)	(18:2)			912.67	C51 H95 O10 N1 P1	PC(24:1_18:2)+HCOO	326632	193309	105923	346910	165320	450571
0	PC(42:3+O)-CH3	PC(42:3+O)-CH3	PC	(42:3+O)	(42:3+O)				868.644	C49 H91 O9 N1 P1	PC(42:3+O)-CH3	1.20696e+07	1.3157e+07	1.54794e+07	1.20827e+07	1.05072e+07	3.08795e+06
0	PC(18:2+O_24:1)+CH3COO	PC(42:3+O)+CH3COO	PC	(18:2+O_24:1)	(18:2+O)	(24:1)			942.68	C52 H97 O11 N1 P1	PC(18:2+O_24:1)+CH3COO	3.91729e+06	4.52415e+06	3.8437e+06	2.76177e+06	2.39838e+06	2.74084e+06
0	PC(20:0e_22:3)+HCOO	PC(42:3e)+HCOO	PC	(20:0e_22:3)	(20:0e)	(22:3)			898.691	C51 H97 O9 N1 P1	PC(20:0e_22:3)+HCOO	1.97062e+07	1.74516e+07	2.33226e+07	7.19771e+06	7.68936e+06	7.79396e+06
0	PC(42:3e)+H	PC(42:3e)+H	PC	(20:0e_22:3)	(20:0e)	(22:3)			854.7	C50 H97 O7 N1 P1	PC(42:3e)+H	2.61417e+08	3.34503e+08	6.20622e+08	1.15143e+08	1.22669e+08	1.18086e+08
0	PC(20:3_22:1)+HCOO	PC(42:4)+HCOO	PC	(20:3_22:1)	(20:3)	(22:1)			910.654	C51 H93 O10 N1 P1	PC(20:3_22:1)+HCOO	1.40863e+06	2.18808e+06	1.35892e+06	1.68926e+07	2.24052e+06	2.15267e+07
0	PC(42:4)+H	PC(42:4)+H	PC	(20:3_22:1)	(20:3)	(22:1)			866.663	C50 H93 O8 N1 P1	PC(42:4)+H	1.49329e+07	7.26006e+06	2.71448e+08	2.91492e+08	5.06792e+07	5.48318e+07
1	PC(20:0_22:4)+HCOO	PC(42:4)+HCOO	PC	(20:0_22:4)	(20:0)	(22:4)			910.654	C51 H93 O10 N1 P1	PC(20:0_22:4)+HCOO	438352	3.26979e+06	706189	1.58701e+06	1.4276e+06	1.75865e+06
1	PC(42:4)+H	PC(42:4)+H	PC	(42:4)	(42:4)				866.663	C50 H93 O8 N1 P1	PC(42:4)+H	8.46113e+06	9.39674e+06	8.89754e+06	1.50471e+07	1.31715e+07	1.51306e+07
1	PC(42:4)+CH3COO	PC(42:4)+CH3COO	PC	(42:4)	(42:4)				924.67	C52 H95 O10 N1 P1	PC(42:4)+CH3COO	2.51992e+06	3.36626e+06	3.33143e+06	2.72776e+06	2.40726e+06	2.53246e+06
0	PC(20:0e_22:4)+HCOO	PC(42:4e)+HCOO	PC	(20:0e_22:4)	(20:0e)	(22:4)			896.675	C51 H95 O9 N1 P1	PC(20:0e_22:4)+HCOO	6.64788e+06	7.73921e+06	8.0425e+06	4.38129e+06	4.65426e+06	2.79601e+06
0	PC(42:4e)+H	PC(42:4e)+H	PC	(20:0e_22:4)	(20:0e)	(22:4)			852.684	C50 H95 O7 N1 P1	PC(42:4e)+H	1.58994e+08	1.60958e+08	5.11835e+07	3.5551e+07	7.27925e+07	4.28234e+07
0	PC(20:0e_22:4)+HCOO	PC(42:4e)+HCOO	PC	(20:0e_22:4)	(20:0e)	(22:4)			896.675	C51 H95 O9 N1 P1	PC(20:0e_22:4)+HCOO	2.20754e+07	1.85001e+07	2.48658e+07	1.33541e+07	1.25395e+07	1.4468e+07
0	PC(42:4e)+H	PC(42:4e)+H	PC	(20:0e_22:4)	(20:0e)	(22:4)			852.684	C50 H95 O7 N1 P1	PC(42:4e)+H	3.12181e+08	3.68144e+08	3.85852e+08	2.09154e+08	2.05065e+08	1.90443e+08
0	PC(42:4e)+H	PC(42:4e)+H	PC	(42:4e)	(42:4e)				852.684	C50 H95 O7 N1 P1	PC(42:4e)+H	2.22871e+07	2.06317e+07	1.90587e+07	1.1093e+07	1.09779e+07	1.41317e+07
0	PC(22:1_20:4)+HCOO	PC(42:5)+HCOO	PC	(22:1_20:4)	(22:1)	(20:4)			908.639	C51 H91 O10 N1 P1	PC(22:1_20:4)+HCOO	1.31461e+06	1.19779e+06	668285	589116	8.5182e+06	8.88135e+06
0	PC(42:5)+H	PC(42:5)+H	PC	(22:1_20:4)	(22:1)	(20:4)			864.648	C50 H91 O8 N1 P1	PC(42:5)+H	9.19617e+07	9.82907e+07	2.03636e+08	9.48652e+07	9.45169e+07	9.71687e+07
0	PC(42:5)+H	PC(42:5)+H	PC	(42:5)	(42:5)				864.648	C50 H91 O8 N1 P1	PC(42:5)+H	1.06953e+07	1.46941e+07	1.45902e+07	1.58537e+07	1.99468e+07	1.60514e+07
0	PC(20:0e_22:5)+HCOO	PC(42:5e)+HCOO	PC	(20:0e_22:5)	(20:0e)	(22:5)			894.659	C51 H93 O9 N1 P1	PC(20:0e_22:5)+HCOO	1.53035e+07	1.64492e+07	1.96354e+07	1.67828e+07	1.03714e+07	1.04048e+07
0	PC(42:5e)+H	PC(42:5e)+H	PC	(20:0e_22:5)	(20:0e)	(22:5)			850.668	C50 H93 O7 N1 P1	PC(42:5e)+H	3.59022e+08	4.50281e+08	4.22949e+08	3.27211e+08	1.61964e+08	1.91285e+08
0	PC(20:0e_22:5)+HCOO	PC(42:5e)+HCOO	PC	(20:0e_22:5)	(20:0e)	(22:5)			894.659	C51 H93 O9 N1 P1	PC(20:0e_22:5)+HCOO	1.23686e+06	1.13395e+06	1.62582e+06	1.05402e+06	1.17985e+06	1.17079e+06
0	PC(42:5e)+H	PC(42:5e)+H	PC	(20:0e_22:5)	(20:0e)	(22:5)			850.668	C50 H93 O7 N1 P1	PC(42:5e)+H	3.52884e+07	3.29796e+07	4.15007e+07	2.06338e+07	2.33371e+07	1.70511e+07
0	PC(20:1_22:5)+HCOO	PC(42:6)+HCOO	PC	(20:1_22:5)	(20:1)	(22:5)			906.623	C51 H89 O10 N1 P1	PC(20:1_22:5)+HCOO	8.77788e+06	9.10827e+06	9.1264e+06	7.78071e+06	1.10841e+07	9.65651e+06
0	PC(42:6)+H	PC(42:6)+H	PC	(20:1_22:5)	(20:1)	(22:5)			862.632	C50 H89 O8 N1 P1	PC(42:6)+H	7.11554e+07	2.42244e+07	1.01588e+08	2.72604e+08	2.8368e+08	2.66134e+08
0	PC(20:0_22:6)+HCOO	PC(42:6)+HCOO	PC	(20:0_22:6)	(20:0)	(22:6)			906.623	C51 H89 O10 N1 P1	PC(20:0_22:6)+HCOO	69806.4	74558.2	21168.3	334388	13006.8	64057.3
0	PC(42:6)+H	PC(42:6)+H	PC	(20:0_22:6)	(20:0)	(22:6)			862.632	C50 H89 O8 N1 P1	PC(42:6)+H	4.84241e+07	8.73864e+07	5.34031e+07	7.06895e+07	4.77083e+07	6.82318e+07
0	PC(42:6)+H	PC(42:6)+H	PC	(42:6)	(42:6)				862.632	C50 H89 O8 N1 P1	PC(42:6)+H	2.68109e+06	1.16916e+06	1.58114e+06	3.55481e+06	3.98566e+06	1.97567e+06
0	PC(42:6)+H	PC(42:6)+H	PC	(42:6)	(42:6)				862.632	C50 H89 O8 N1 P1	PC(42:6)+H	6.20845e+06	6.87467e+06	8.78759e+06	6.61754e+06	8.90107e+06	7.18797e+06
0	PC(42:6e)+H	PC(42:6e)+H	PC	(42:6e)	(42:6e)				848.653	C50 H91 O7 N1 P1	PC(42:6e)+H	6.38879e+07	6.39887e+07	6.57801e+07	4.73061e+07	5.15929e+07	3.92304e+07
0	PC(20:0e_22:6)+HCOO	PC(42:6e)+HCOO	PC	(20:0e_22:6)	(20:0e)	(22:6)			892.644	C51 H91 O9 N1 P1	PC(20:0e_22:6)+HCOO	7.04584e+06	7.20647e+06	7.64629e+06	7.00697e+06	6.26329e+06	6.27853e+06
0	PC(42:6e)+H	PC(42:6e)+H	PC	(20:0e_22:6)	(20:0e)	(22:6)			848.653	C50 H91 O7 N1 P1	PC(42:6e)+H	1.94904e+08	1.92847e+08	2.11797e+08	1.44951e+08	1.53195e+08	1.5023e+08
1	PC(42:6e)+H	PC(42:6e)+H	PC	(42:6e)	(42:6e)				848.653	C50 H91 O7 N1 P1	PC(42:6e)+H	6.0563e+06	7.01299e+06	8.21452e+06	3.73574e+06	6.99499e+06	4.4984e+06
0	PC(22:3_20:4)+HCOO	PC(42:7)+HCOO	PC	(22:3_20:4)	(22:3)	(20:4)			904.607	C51 H87 O10 N1 P1	PC(22:3_20:4)+HCOO	1.52548e+06	1.66342e+06	1.53167e+06	4.03591e+06	1.08532e+06	3.66942e+06
0	PC(42:7)+H	PC(42:7)+H	PC	(22:3_20:4)	(22:3)	(20:4)			860.616	C50 H87 O8 N1 P1	PC(42:7)+H	4.38751e+07	4.73596e+07	4.27558e+07	8.83972e+07	1.01659e+08	9.85106e+07
0	PC(20:1_22:6)+HCOO	PC(42:7)+HCOO	PC	(20:1_22:6)	(20:1)	(22:6)			904.607	C51 H87 O10 N1 P1	PC(20:1_22:6)+HCOO	7.76859e+06	7.73958e+06	7.3631e+06	1.12019e+07	8.97984e+06	9.18418e+06
0	PC(42:7)+H	PC(42:7)+H	PC	(20:1_22:6)	(20:1)	(22:6)			860.616	C50 H87 O8 N1 P1	PC(42:7)+H	1.86096e+08	1.67301e+08	1.66956e+08	2.33552e+08	2.06566e+08	2.32068e+08
1	PC(42:7)+H	PC(42:7)+H	PC	(42:7)	(42:7)				860.616	C50 H87 O8 N1 P1	PC(42:7)+H	1.76559e+06	2.08671e+06	1.43051e+06	5.71993e+06	6.21841e+06	8.98139e+06
1	PC(42:7)+H	PC(42:7)+H	PC	(42:7)	(42:7)				860.616	C50 H87 O8 N1 P1	PC(42:7)+H	0	0	0	853052	1.86455e+06	966763
1	PC(42:7e)+H	PC(42:7e)+H	PC	(42:7e)	(42:7e)				846.637	C50 H89 O7 N1 P1	PC(42:7e)+H	3.42274e+07	4.36685e+07	3.96505e+07	1.91492e+07	1.84671e+07	2.2114e+07
0	PC(42:7e)+H	PC(42:7e)+H	PC	(42:7e)	(42:7e)				846.637	C50 H89 O7 N1 P1	PC(42:7e)+H	2.27218e+07	2.24763e+07	2.22622e+07	2.01763e+07	2.26911e+07	1.85752e+07
0	PC(42:7e)+H	PC(42:7e)+H	PC	(42:7e)	(42:7e)				846.637	C50 H89 O7 N1 P1	PC(42:7e)+H	7.57529e+06	8.95608e+06	7.13963e+06	7.50253e+06	8.00996e+06	8.60124e+06
0	PC(22:4_20:4)+HCOO	PC(42:8)+HCOO	PC	(22:4_20:4)	(22:4)	(20:4)			902.592	C51 H85 O10 N1 P1	PC(22:4_20:4)+HCOO	261817	436725	191983	951324	725967	1.98046e+06
[truncated: 1,820 more rows]
