# Supplementary material for: Epstein-Barr virus-transformed B-cells from a hypoxia model of the germinal center requires external unsaturated fatty acids
Source: PLoS Pathog. 2025 Nov 11;21(11):e1013694. doi: 10.1371/journal.ppat.1013694 (PMC12626287; doi:10.1371/journal.ppat.1013694)
Supplement: S5 Table — Primary B-cells were isolated from whole blood from donor 4. (XLSX) [file ppat.1013694.s005.xlsx]

## Sheet: RNAseq_Figure 7
ensembl_gene_id_version	chromosome_name	start_position	end_position	external_gene_name	description	gene_biotype	Untreated_1	Untreated_2	Untreated_3	21%_EBV_1	21%_EBV_2	21%_EBV_3	21%_CD40L+IL4_1	21%_CD40L+IL4_2	21%_CD40L+IL4_3	1%_EBV_1	1%_EBV_2	1%_EBV_3	1%_CD40L+IL4_1	1%_CD40L+IL4_2	1%_CD40L+IL4_3
ENSG00000000003.15	X	100627108	100639991	TSPAN6	tetraspanin 6 [Source:HGNC Symbol;Acc:HGNC:11858]	protein_coding	4.86416	3.57151	0	12.311	7.04078	11.1145	10.0598	19.7792	23.2602	14.5023	7.33646	9.08559	2.79491	5.63205	1.04658
ENSG00000000005.6	X	100584936	100599885	TNMD	tenomodulin [Source:HGNC Symbol;Acc:HGNC:17757]	protein_coding	0	0	0	0	0	0	0	0	0	0	0	0	0	0	0
ENSG00000000419.13	20	50934867	50958555	DPM1	dolichyl-phosphate mannosyltransferase subunit 1, catalytic [Source:HGNC Symbol;Acc:HGNC:3005]	protein_coding	1086.53	1065.67	971.906	1418.25	1505.07	1561.81	1211.09	1289.71	1335.28	1243.15	1178.61	1284.29	1047.47	1119.53	1058.81
ENSG00000000457.14	1	169849631	169894267	SCYL3	SCY1 like pseudokinase 3 [Source:HGNC Symbol;Acc:HGNC:19285]	protein_coding	825.812	809.04	734.559	805.599	754.927	938.864	1512.33	1518.96	1527.32	898.159	795.998	886.678	1390.11	1379.05	1382.03
ENSG00000000460.17	1	169662007	169854080	C1orf112	chromosome 1 open reading frame 112 [Source:HGNC Symbol;Acc:HGNC:25565]	protein_coding	269.748	248.891	224.405	744.038	803.987	758.862	407.212	442.185	364.726	769.918	889.982	756.003	430.697	503.599	445.193
ENSG00000000938.13	1	27612064	27635185	FGR	FGR proto-oncogene, Src family tyrosine kinase [Source:HGNC Symbol;Acc:HGNC:3697]	protein_coding	1533.57	1679.28	1664.08	4113.02	4003.47	3875.76	5993.91	5959.29	5928.72	3945.96	4037.23	3752.92	4595.43	4537.5	4606.53
ENSG00000000971.16	1	196652043	196747504	CFH	complement factor H [Source:HGNC Symbol;Acc:HGNC:4883]	protein_coding	0	0	0	2.39512	1.47009	0.660191	0	0	0	0	3.44662	0	0	0	0
ENSG00000001036.14	6	143494812	143511720	FUCA2	alpha-L-fucosidase 2 [Source:HGNC Symbol;Acc:HGNC:4008]	protein_coding	267.496	356.915	220.455	788.69	737.727	668.025	362.653	348.044	394.991	612.277	544.782	546.295	229.584	243.475	211.273
ENSG00000001084.13	6	53497341	53616970	GCLC	glutamate-cysteine ligase catalytic subunit [Source:HGNC Symbol;Acc:HGNC:4311]	protein_coding	1151.74	1042.6	980.305	852.164	945.895	785.038	984.215	1101.56	927.541	617.898	739.067	547.085	673.719	792.794	659.378
ENSG00000001167.14	6	41072945	41099976	NFYA	nuclear transcription factor Y subunit alpha [Source:HGNC Symbol;Acc:HGNC:7804]	protein_coding	1757.12	1833.12	1863.58	1760.85	1887.08	1347.86	2026.18	2108.46	2112.76	1839.85	1833.45	1752.98	1944.87	2075.6	2219.19
ENSG00000001460.18	1	24356999	24416934	STPG1	sperm tail PG-rich repeat containing 1 [Source:HGNC Symbol;Acc:HGNC:28070]	protein_coding	205.752	174.746	161.128	148.671	190.113	188.553	230.399	183.303	202.634	291.306	189.974	221.391	231.28	240.079	319.196
ENSG00000001461.17	1	24415802	24472976	NIPAL3	NIPA like domain containing 3 [Source:HGNC Symbol;Acc:HGNC:25233]	protein_coding	953.64	939.946	983.495	1003.63	959.443	915.997	1559.28	1607.94	1458.81	1031.29	1130.25	1111.75	1882.49	1670.6	1798.42
ENSG00000001497.18	X	65438549	65534810	LAS1L	LAS1 like ribosome biogenesis factor [Source:HGNC Symbol;Acc:HGNC:25726]	protein_coding	1900.41	2002.51	1962.53	2617.94	2565.83	2978.2	1962.47	2045.28	2053.43	2196.3	2207.1	2492.52	1421.84	1595.89	1559.41
ENSG00000001561.7	6	46129989	46146688	ENPP4	ectonucleotide pyrophosphatase/phosphodiesterase 4 [Source:HGNC Symbol;Acc:HGNC:3359]	protein_coding	646.9	590.783	511.975	684.909	664.041	718.886	713.074	784.806	703.157	629.4	660.293	648.172	503.606	460.906	533.477
ENSG00000001617.12	3	50155045	50189075	SEMA3F	semaphorin 3F [Source:HGNC Symbol;Acc:HGNC:10728]	protein_coding	2.7647	3.59482	0.76733	5.28697	9.40105	20.0301	5.47724	1.4086	0	20.5617	31.9283	22.0671	18.2198	21.2084	22.92
ENSG00000001626.16	7	117287120	117715971	CFTR	CF transmembrane conductance regulator [Source:HGNC Symbol;Acc:HGNC:1884]	protein_coding	0	0	0	4.29917	4.11811	4.15858	0	0.654528	330.098	38.4404	43.3936	40.9374	19.6821	27.5352	26.0218
ENSG00000001629.10	7	92245974	92401383	ANKIB1	ankyrin repeat and IBR domain containing 1 [Source:HGNC Symbol;Acc:HGNC:22215]	protein_coding	1761	1618.49	1599.29	3117.97	3160.52	3006.54	2569.1	2991.8	2213.43	2758.88	2729.95	2864.3	1864.93	2162.38	2710.9
ENSG00000001630.17	7	92112153	92134803	CYP51A1	cytochrome P450 family 51 subfamily A member 1 [Source:HGNC Symbol;Acc:HGNC:2649]	protein_coding	1652.53	1481.03	1381.23	3674.73	3662.54	3960.84	6129.48	6244.87	6496.58	4261.68	4153.93	4261.58	4667.74	4677.87	4892.72
ENSG00000001631.16	7	92198969	92246166	KRIT1	KRIT1 ankyrin repeat containing [Source:HGNC Symbol;Acc:HGNC:1573]	protein_coding	1688.23	1726.27	1341.31	1337.43	1562.48	1217.78	1745.26	1988.77	1888.66	1188.98	1288.45	1218.79	1750.31	1616.25	1672.63
ENSG00000002016.18	12	911736	990053	RAD52	RAD52 homolog, DNA repair protein [Source:HGNC Symbol;Acc:HGNC:9824]	protein_coding	495.162	611.772	560.182	459.045	387.395	460.784	451.22	575.145	453.998	444.88	466.326	534.404	577.334	626.963	676.75
ENSG00000002079.14	7	99238829	99311130	MYH16	myosin heavy chain 16 pseudogene [Source:HGNC Symbol;Acc:HGNC:31038]	transcribed_unitary_pseudogene	0	0	0	0.61108	2.32989	0.689613	0.576161	0	0	9.16282	9.55921	25.8035	17.7322	13.1864	23.2855
ENSG00000002330.14	11	64269830	64284704	BAD	BCL2 associated agonist of cell death [Source:HGNC Symbol;Acc:HGNC:936]	protein_coding	378.038	381.557	362.4	730.166	563.767	538.233	435.257	607.608	645.392	480.232	437.045	522.664	510.334	567.158	485.397
ENSG00000002549.13	4	17577198	17607972	LAP3	leucine aminopeptidase 3 [Source:HGNC Symbol;Acc:HGNC:18449]	protein_coding	1081.56	943.993	1071.49	11177.2	10859.8	11107.7	2357.22	2239.81	2413.82	5315.89	5530.46	5302.14	1209.01	1311.37	1289.14
ENSG00000002586.20	X	2691187	2741309	CD99	CD99 molecule (Xg blood group) [Source:HGNC Symbol;Acc:HGNC:7082]	protein_coding	3280.51	3038.17	3045.69	3132.17	3043.64	3948.72	5885.22	5504.5	5831.38	3445.71	3564.39	3550.14	7858.89	8046.91	8196.37
ENSG00000002587.10	4	11393150	11429564	HS3ST1	heparan sulfate-glucosamine 3-sulfotransferase 1 [Source:HGNC Symbol;Acc:HGNC:5194]	protein_coding	271.223	233.638	210.671	416.091	440.268	570.097	1865.52	1646.44	1647.11	454.57	482.595	379.885	3492.76	3511.7	3656.98
ENSG00000002726.21	7	150824627	150861504	AOC1	amine oxidase copper containing 1 [Source:HGNC Symbol;Acc:HGNC:80]	protein_coding	0	0	0	0.760555	2.17485	0.919076	0	0	0	3.787	6.36998	5.78442	0	0	0
ENSG00000002745.13	7	121325367	121341104	WNT16	Wnt family member 16 [Source:HGNC Symbol;Acc:HGNC:16267]	protein_coding	97.575	156.042	98.3732	103.23	99.6283	87.3876	301.595	270.272	296.81	105.005	118.565	93.3073	166.53	156.985	151.098
ENSG00000002746.15	7	43112629	43566001	HECW1	HECT, C2 and WW domain containing E3 ubiquitin protein ligase 1 [Source:HGNC Symbol;Acc:HGNC:22195]	protein_coding	7.19504	10.5659	117.48	4.85608	1.73578	44.3802	1.71697	3.2345	4.46236	3.38711	3.39127	2.68787	4.13422	2.08272	23.2588
ENSG00000002822.16	7	1815793	2233243	MAD1L1	mitotic arrest deficient 1 like 1 [Source:HGNC Symbol;Acc:HGNC:6762]	protein_coding	2190.21	2233.98	2391.99	1591.96	1582.24	1673.19	2093.86	1759.86	1965.81	4323.36	4590.58	4237.17	3799.7	3722.77	3247.41
ENSG00000002834.18	17	38869859	38921770	LASP1	LIM and SH3 protein 1 [Source:HGNC Symbol;Acc:HGNC:6513]	protein_coding	7497.24	7630.31	7528.13	8775.89	8935.14	9077.71	14590.4	15170.6	14682.2	7903.27	7707.51	7710.27	11690.6	12002.2	11674.7
ENSG00000002919.15	17	48103357	48123601	SNX11	sorting nexin 11 [Source:HGNC Symbol;Acc:HGNC:14975]	protein_coding	1351.58	1203.54	1236.21	2964.67	2959.64	2840.89	3702.49	3550.15	3466.83	2278.36	2315.73	2174.3	4356.51	4492.04	4325.2
ENSG00000002933.9	7	150800403	150805118	TMEM176A	transmembrane protein 176A [Source:HGNC Symbol;Acc:HGNC:24930]	protein_coding	0	0	1.04913	0	0	0	0	0	0	0	0	0	0	0	0
ENSG00000003056.8	12	8940361	8949761	M6PR	mannose-6-phosphate receptor, cation dependent [Source:HGNC Symbol;Acc:HGNC:6752]	protein_coding	5134.62	5029.39	5278.43	6831.2	7455.87	6666.03	7986.4	7539.66	7540.79	5261.68	5881.62	5713.86	5845.63	6992.5	7793.67
ENSG00000003096.14	X	117897813	118117340	KLHL13	kelch like family member 13 [Source:HGNC Symbol;Acc:HGNC:22931]	protein_coding	2.21884	2.03648	2.17347	26.226	15.5056	15.518	1.76496	2.20654	2.62827	12.2191	10.0231	12.9882	3.13368	3.15735	83.9318
ENSG00000003137.9	2	72129238	72147862	CYP26B1	cytochrome P450 family 26 subfamily B member 1 [Source:HGNC Symbol;Acc:HGNC:20581]	protein_coding	0	0	1.04913	0	0.861272	2.03939	0	0	0	0	0	1.00027	0	0	2.30444
ENSG00000003147.19	7	8113184	8262687	ICA1	islet cell autoantigen 1 [Source:HGNC Symbol;Acc:HGNC:5343]	protein_coding	1.89288	4.27429	4.94123	48.6823	39.6111	210.145	6.41101	5.66147	11.3799	148.827	152.47	127.159	3.35013	11.181	6.52813
ENSG00000003249.15	16	90004871	90019890	DBNDD1	dysbindin domain containing 1 [Source:HGNC Symbol;Acc:HGNC:28455]	protein_coding	298.762	314.411	360.731	4086.31	4385.19	3524.56	2666.05	2564.27	2601.15	4760.75	4714.03	4499.7	5258.39	5139.91	5012.76
ENSG00000003393.16	2	201700267	201782112	ALS2	alsin Rho guanine nucleotide exchange factor ALS2 [Source:HGNC Symbol;Acc:HGNC:443]	protein_coding	804.955	843.602	876.977	934.506	847.529	836.155	991.209	965.502	1031.45	725.853	750.836	703.121	840.248	676.824	886.504
ENSG00000003400.15	2	201182898	201229406	CASP10	caspase 10 [Source:HGNC Symbol;Acc:HGNC:1500]	protein_coding	460.284	584.35	513.946	875.788	904.615	863.744	457.824	475.157	443.818	644.43	570.606	554.933	478.151	483.155	442.789
ENSG00000003402.20	2	201116154	201176687	CFLAR	CASP8 and FADD like apoptosis regulator [Source:HGNC Symbol;Acc:HGNC:1876]	protein_coding	3282.41	3362.37	3013.1	8293.04	7664.42	8519.19	8854.62	9437.14	9762.24	6161.7	6215.03	6375.73	11954.5	12957.9	13389.2
ENSG00000003436.16	2	187464230	187565760	TFPI	tissue factor pathway inhibitor [Source:HGNC Symbol;Acc:HGNC:11760]	protein_coding	44.271	48.1919	45.3829	95.5447	73.1692	65.6744	31.9392	29.6214	38.3119	59.1803	67.2102	64.4284	53.2419	52.6066	52.0574
ENSG00000003509.16	2	37231631	37253403	NDUFAF7	NADH:ubiquinone oxidoreductase complex assembly factor 7 [Source:HGNC Symbol;Acc:HGNC:28816]	protein_coding	712.263	662.925	679.384	679.708	685.956	915.622	885.936	1033.95	965.606	658.257	551.77	578.723	669.994	729.62	657.977
ENSG00000003756.17	3	50088919	50119021	RBM5	RNA binding motif protein 5 [Source:HGNC Symbol;Acc:HGNC:9902]	protein_coding	12501.6	12672.8	13291	6224.46	6850.42	6398.51	9623.74	9789.27	9269.13	6058.08	6582.26	6040.31	8161.18	9728.82	8770.51
ENSG00000003987.14	8	17296794	17413528	MTMR7	myotubularin related protein 7 [Source:HGNC Symbol;Acc:HGNC:7454]	protein_coding	5.28477	0	0.88878	0	0	0	0	0	0	0	1.71062	1.69477	0	0	0
ENSG00000003989.18	8	17497088	17570573	SLC7A2	solute carrier family 7 member 2 [Source:HGNC Symbol;Acc:HGNC:11060]	protein_coding	0	0	0	2.74966	0	0.772043	0	0	0	1.9087	3.05767	1.51466	0	0	0
ENSG00000004059.11	7	127588386	127591700	ARF5	ADP ribosylation factor 5 [Source:HGNC Symbol;Acc:HGNC:658]	protein_coding	2604.95	2604.86	2734.42	3199.4	3024.11	3116.14	3985.66	3756.59	4058.53	2480.44	2666.37	2603.67	3192.54	3113.51	3155.46
ENSG00000004139.14	17	28364356	28404049	SARM1	sterile alpha and TIR motif containing 1 [Source:HGNC Symbol;Acc:HGNC:17074]	protein_coding	973.722	930.391	965.659	959.896	913.922	850.58	974.795	1022.45	890.426	604.759	707.847	706.351	1228.94	970.911	1201.97
ENSG00000004142.12	17	28346633	28357527	POLDIP2	DNA polymerase delta interacting protein 2 [Source:HGNC Symbol;Acc:HGNC:23781]	protein_coding	1698.97	1669.77	1682.76	4367.48	4298.65	4379.19	2988.78	2906.3	2993.49	2940.67	2869.02	2884.08	2012.25	1922.84	2056.24
ENSG00000004399.13	3	129555214	129606676	PLXND1	plexin D1 [Source:HGNC Symbol;Acc:HGNC:9107]	protein_coding	2240.97	2374.67	2447.51	97.4115	160.591	254.899	97.8241	178.273	116.475	439.684	335.139	374.965	98.5256	95.722	87.8579
ENSG00000004455.17	1	33007940	33080996	AK2	adenylate kinase 2 [Source:HGNC Symbol;Acc:HGNC:362]	protein_coding	2971.82	3329.52	3884.95	8899.54	8359.29	9915.39	8373.28	8592.99	8147.83	10901.2	10060.9	9939.03	15024	14996.2	13932.9
ENSG00000004468.13	4	15778275	15853232	CD38	CD38 molecule [Source:HGNC Symbol;Acc:HGNC:1667]	protein_coding	515.047	658.911	559.181	6672.13	6194.3	6168.57	2202.41	2324.53	2211.05	4504.76	4897.9	4847.07	1704.01	1528.39	1690.85
ENSG00000004478.8	12	2794970	2805423	FKBP4	FKBP prolyl isomerase 4 [Source:HGNC Symbol;Acc:HGNC:3720]	protein_coding	4427.74	4750.75	4529.34	3442.64	4026.8	3700.41	2606.5	3105.4	2953.73	4258.83	4693.54	4252.36	2176.07	2283.55	2317.08
ENSG00000004487.17	1	23019443	23083689	KDM1A	lysine demethylase 1A [Source:HGNC Symbol;Acc:HGNC:29079]	protein_coding	2827.85	2757.24	2439.87	3563.32	3519.81	3989.24	2588.55	2444.62	2816.49	3519.69	3471.7	3515.59	3282.4	3275.35	3264.21
ENSG00000004534.15	3	49940007	50100045	RBM6	RNA binding motif protein 6 [Source:HGNC Symbol;Acc:HGNC:9903]	protein_coding	11096.9	11532.6	10855.3	6826.83	6925.31	6639.58	9766.25	10373.4	10747.2	7630.01	7058.98	7421.58	10783.3	11100.8	10663.5
ENSG00000004660.15	17	3860315	3894891	CAMKK1	calcium/calmodulin dependent protein kinase kinase 1 [Source:HGNC Symbol;Acc:HGNC:1469]	protein_coding	1687.89	1859.23	1837.24	419.925	388.404	398.047	721.216	705.929	651.224	760.159	757.415	659.094	543.504	507.223	502.35
ENSG00000004700.16	12	21468910	21501669	RECQL	RecQ like helicase [Source:HGNC Symbol;Acc:HGNC:9948]	protein_coding	2617.66	2530.7	2457.37	3519.74	3398.28	3830.54	3877.65	4055.8	4035.28	3384.26	3400.96	3372.45	2847.08	2778.23	2838.27
ENSG00000004766.17	7	93232340	93361123	VPS50	VPS50 subunit of EARP/GARPII complex [Source:HGNC Symbol;Acc:HGNC:25956]	protein_coding	1046.44	924.439	887.24	884.094	841.587	937.594	1103.93	1519.59	1166.83	725.206	773.983	821.243	791.222	775.971	786.122
ENSG00000004776.13	19	35754566	35758079	HSPB6	heat shock protein family B (small) member 6 [Source:HGNC Symbol;Acc:HGNC:26511]	protein_coding	0	0	0	7.00385	5.34077	3.95198	0	0	1.47108	5.12286	10.7115	5.42734	8.81414	2.4031	1.78623
ENSG00000004777.18	19	35774532	35788822	ARHGAP33	Rho GTPase activating protein 33 [Source:HGNC Symbol;Acc:HGNC:23085]	protein_coding	316.837	456.107	702.089	1366.07	1056.59	928.833	1303.17	1466.4	1405.68	1355.93	1127.71	1461.42	2140.78	1653.53	2129.19
ENSG00000004779.10	16	23581014	23596316	NDUFAB1	NADH:ubiquinone oxidoreductase subunit AB1 [Source:HGNC Symbol;Acc:HGNC:7694]	protein_coding	523.241	545.88	559.525	1504.51	1532.93	1693.43	1000.29	929.48	1015.52	1293.98	1311.2	1304.45	618.464	683.616	663.467
ENSG00000004799.8	7	95583499	95596516	PDK4	pyruvate dehydrogenase kinase 4 [Source:HGNC Symbol;Acc:HGNC:8812]	protein_coding	481.397	452.973	398.04	26.6775	27.9715	21.0742	20.9609	18.9538	23.3472	59.544	71.5406	53.1581	11.1036	9.15336	7.93767
ENSG00000004809.14	6	110424687	110476641	SLC22A16	solute carrier family 22 member 16 [Source:HGNC Symbol;Acc:HGNC:20302]	protein_coding	0	0	0	0	6.53988	0	2.80862	1.00261	0.445732	3.58539	0.948483	1.40954	0	0	1.19967
ENSG00000004838.14	3	50341110	50345732	ZMYND10	zinc finger MYND-type containing 10 [Source:HGNC Symbol;Acc:HGNC:19412]	protein_coding	61.4861	50.1914	35.5467	9.49042	12.1146	17.2726	24.5134	20.6914	30.8819	14.3865	38.6597	39.6424	57.8339	65.6978	36.1553
ENSG00000004846.16	7	20615207	20777038	ABCB5	ATP binding cassette subfamily B member 5 [Source:HGNC Symbol;Acc:HGNC:46]	protein_coding	32.9786	20.3606	25.4142	7.91702	7.04318	17.8079	18.7695	15.3222	12.4132	22.5065	21.952	3.27002	13.0005	11.5912	19.7557
ENSG00000004848.8	X	25003694	25016420	ARX	aristaless related homeobox [Source:HGNC Symbol;Acc:HGNC:18060]	protein_coding	0	0	0	0	0	0	0.85194	2.88886	0	1.68064	3.02887	0	0	0	0
ENSG00000004864.14	7	96120220	96322147	SLC25A13	solute carrier family 25 member 13 [Source:HGNC Symbol;Acc:HGNC:10983]	protein_coding	578.366	511	338.245	772.022	1129.07	897.167	512.196	786.426	484.325	842.737	896.469	876.644	171.159	259.157	143.337
ENSG00000004866.22	7	116953238	117230176	ST7	suppression of tumorigenicity 7 [Source:HGNC Symbol;Acc:HGNC:11351]	protein_coding	92.6216	79.6067	108.38	373.558	436.477	353.846	73.3819	102.927	76.2253	377.295	326.534	297.01	62.3185	124.109	65.1311
ENSG00000004897.12	17	47117703	47189422	CDC27	cell division cycle 27 [Source:HGNC Symbol;Acc:HGNC:1728]	protein_coding	1687.89	1326.76	1436.05	3741.52	3975.97	3252.17	3783.48	3974.9	4134.67	3458.98	3493.07	3133.09	2994.61	3090.52	3216.29
ENSG00000004939.15	17	44248390	44268141	SLC4A1	solute carrier family 4 member 1 (Diego blood group) [Source:HGNC Symbol;Acc:HGNC:11027]	protein_coding	32.3767	34.8163	44.4007	15.4783	13.1161	22.605	11.16	14.5548	14.4617	16.935	19.3296	12.095	13.4358	20.8266	15.0935
ENSG00000004948.16	7	93424486	93574730	CALCR	calcitonin receptor [Source:HGNC Symbol;Acc:HGNC:1440]	protein_coding	0	0	0	0	0	0	0	0	0	0.840321	0	0	0	0	0
ENSG00000004961.15	X	11111301	11123086	HCCS	holocytochrome c synthase [Source:HGNC Symbol;Acc:HGNC:4837]	protein_coding	587.138	486.805	544.403	981.435	1022.96	1100.6	735.165	831.024	824.553	684.032	772.047	763.142	473.531	559.141	548.271
ENSG00000004975.12	17	7225342	7234517	DVL2	dishevelled segment polarity protein 2 [Source:HGNC Symbol;Acc:HGNC:3086]	protein_coding	2167.9	2203.04	2256.73	1671.76	1762.81	1874.8	2528.77	2316.86	2040.49	2122.41	1917.77	2181.31	2656.65	2468.28	2425.53
ENSG00000005001.10	16	2852730	2858170	PRSS22	serine protease 22 [Source:HGNC Symbol;Acc:HGNC:14368]	protein_coding	0	0	0	0.65511	0	1.00515	0	0	0	0	3.38709	2.50316	0	0	0
ENSG00000005007.13	19	18831959	18868230	UPF1	UPF1 RNA helicase and ATPase [Source:HGNC Symbol;Acc:HGNC:9962]	protein_coding	5778.56	5677.41	6345.67	5772.22	5653.72	5640.91	6430.55	6161.26	6026.91	5412.07	5223.75	5146.91	5960.03	5426.96	5789.78
ENSG00000005020.13	7	26667068	26995239	SKAP2	src kinase associated phosphoprotein 2 [Source:HGNC Symbol;Acc:HGNC:15687]	protein_coding	2651.89	2203.68	2125.63	2085.15	2102.48	2135.56	5011.23	5845.72	5544.45	2581.51	2406.75	2771.18	4182.4	4158.15	4492.29
ENSG00000005022.6	X	119468422	119471396	SLC25A5	solute carrier family 25 member 5 [Source:HGNC Symbol;Acc:HGNC:10991]	protein_coding	5429.02	5405.01	5338.53	12004	12122.8	11409.9	11502.3	10726.8	11420.1	9729.36	9257.55	9553.52	5459.49	5301.36	5405.02
ENSG00000005059.16	4	109560209	109688719	MCUB	mitochondrial calcium uniporter dominant negative subunit beta [Source:HGNC Symbol;Acc:HGNC:26076]	protein_coding	1980.03	1808.33	1989.5	1883.37	1873.87	1699.05	1540.71	1559.02	1589.06	2074.71	2121.49	1869.96	1808.68	1870.46	1431.73
ENSG00000005073.6	7	27181157	27185232	HOXA11	homeobox A11 [Source:HGNC Symbol;Acc:HGNC:5101]	protein_coding	0	0	0	3.92625	0.729846	4.43083	0	0	0	2.73855	2.19353	4.23815	0	0	0
ENSG00000005075.15	7	102473118	102478907	POLR2J	RNA polymerase II subunit J [Source:HGNC Symbol;Acc:HGNC:9197]	protein_coding	650.547	708.797	902.15	1436.4	1400.12	1125.7	995.91	939.975	1058.87	1187.76	1259.52	1165.94	966.157	988.309	938.099
ENSG00000005100.13	17	5440917	5468982	DHX33	DEAH-box helicase 33 [Source:HGNC Symbol;Acc:HGNC:16718]	protein_coding	668.668	677.721	675.925	1944.56	1940.1	1761.94	1132.79	1157.49	1140.07	1345.03	1393.03	1510.37	575.624	567.366	647.497
ENSG00000005102.14	17	43640389	43661922	MEOX1	mesenchyme homeobox 1 [Source:HGNC Symbol;Acc:HGNC:7013]	protein_coding	0	0	0	2.62496	1.87656	1.9902	0	0	0	4.88242	2.93305	5.526	0	0	0
ENSG00000005108.16	7	11370365	11832198	THSD7A	thrombospondin type 1 domain containing 7A [Source:HGNC Symbol;Acc:HGNC:22207]	protein_coding	0	0	0	0	0.352911	0	0	0	12.6743	2.7546	0.827396	5.44279	0	0	0
ENSG00000005156.12	17	34980512	35009743	LIG3	DNA ligase 3 [Source:HGNC Symbol;Acc:HGNC:6600]	protein_coding	1134.2	705.45	1307.33	1346.33	1501.49	1200.33	1631.17	1522.65	1671.47	1287.29	1010.36	1316.84	538.121	970.578	573.931
ENSG00000005175.10	12	47661249	47706030	RPAP3	RNA polymerase II associated protein 3 [Source:HGNC Symbol;Acc:HGNC:26151]	protein_coding	1492.76	1533.99	1538.44	1162.19	1120.46	1206.95	2577.89	2565.29	2612.14	1118.76	1167.69	1173.97	1784.55	1785.21	1911.16
ENSG00000005187.12	16	20610243	20797581	ACSM3	acyl-CoA synthetase medium chain family member 3 [Source:HGNC Symbol;Acc:HGNC:10522]	protein_coding	2923.43	2830.58	2735.01	281.976	337.174	344.523	187.143	190.849	255.307	331.233	302.32	361.711	137.492	166.125	125.485
ENSG00000005189.20	16	20806429	20849665	REXO5	RNA exonuclease 5 [Source:HGNC Symbol;Acc:HGNC:24661]	protein_coding	13.1227	16.2222	5.6212	225.993	298.578	277.664	137.847	174.561	132.472	551.443	502.843	468.317	266.104	300.115	200.263
ENSG00000005194.15	16	57428187	57447420	CIAPIN1	cytokine induced apoptosis inhibitor 1 [Source:HGNC Symbol;Acc:HGNC:28050]	protein_coding	1067.68	889.68	1012.69	1308.41	1187.27	1297.94	1060.08	1120.07	931.964	624.257	574.385	590.417	606.103	615.586	594.761
ENSG00000005206.17	19	2328615	2355095	SPPL2B	signal peptide peptidase like 2B [Source:HGNC Symbol;Acc:HGNC:30627]	protein_coding	20338.4	20887.5	22259.5	2913.07	2896.9	3220.81	6638.12	6011.81	5826.42	2662.74	2547.94	2715.07	5071.75	4560.18	4656.27
ENSG00000005238.20	9	35104112	35116341	FAM214B	family with sequence similarity 214 member B [Source:HGNC Symbol;Acc:HGNC:25666]	protein_coding	264.852	236.474	271.392	532.901	563.451	509.952	792.602	794.254	818.091	453.237	426.014	476.055	624.419	651.585	647.892
ENSG00000005243.10	17	48026167	48038030	COPZ2	COPI coat complex subunit zeta 2 [Source:HGNC Symbol;Acc:HGNC:19356]	protein_coding	13.1829	25.1018	18.286	84.6106	84.0914	56.6376	43.6551	59.8726	44.3275	56.2609	61.0249	64.7152	130.16	110.383	95.0061
ENSG00000005249.13	7	107044705	107161811	PRKAR2B	protein kinase cAMP-dependent type II regulatory subunit beta [Source:HGNC Symbol;Acc:HGNC:9392]	protein_coding	37.0566	42.9612	42.9856	114.06	45.4831	56.6347	42.6632	35.9476	45.7922	118.292	167.638	93.8068	43.8924	26.3462	54.4019
ENSG00000005302.19	X	11758159	11775772	MSL3	MSL complex subunit 3 [Source:HGNC Symbol;Acc:HGNC:7370]	protein_coding	4504.96	4301.07	4497.86	4107.21	4100.25	4496.07	2760.76	2567.73	2864.92	5309.26	5663.92	5410.3	2305.56	2253.36	2212.37
ENSG00000005339.15	16	3725054	3880713	CREBBP	CREB binding protein [Source:HGNC Symbol;Acc:HGNC:2348]	protein_coding	9548.49	15093.9	8694.27	3857.66	4578.32	3837.47	5424.97	5986.11	6398.26	4058.3	4253.83	5725.61	6015.42	5875.11	5804
ENSG00000005379.17	17	58301228	58328795	TSPOAP1	TSPO associated protein 1 [Source:HGNC Symbol;Acc:HGNC:16831]	protein_coding	493.819	531.809	616.94	383.527	294.198	306.516	618.691	655.442	523.826	985.036	932.174	993.898	1127.07	976.58	1017.35
ENSG00000005381.8	17	58269855	58280935	MPO	myeloperoxidase [Source:HGNC Symbol;Acc:HGNC:7218]	protein_coding	0	1.966	0	0	0.861272	3.05909	0	0.962952	0	1.68064	0	2.00053	0	0	0
ENSG00000005421.9	7	95297676	95324532	PON1	paraoxonase 1 [Source:HGNC Symbol;Acc:HGNC:9204]	protein_coding	0	0	1.32074	0	0	5.01882	0	0	0.5973	3.45583	1.27101	0	0	0	0
ENSG00000005436.14	2	75652000	75710985	GCFC2	GC-rich sequence DNA-binding factor 2 [Source:HGNC Symbol;Acc:HGNC:1317]	protein_coding	558.531	493.252	548.386	845.295	832.725	1048.41	422.324	421.576	460.296	975.378	761.634	1156.76	252.595	179.075	265.526
ENSG00000005448.17	2	74421678	74425755	WDR54	WD repeat domain 54 [Source:HGNC Symbol;Acc:HGNC:25770]	protein_coding	680.677	712.015	765.471	1189.49	1153.83	1133.11	808.435	701.864	706.141	2504.56	2631.66	2376.66	3019.42	3017.48	3011.78
ENSG00000005469.12	7	87345664	87399794	CROT	carnitine O-octanoyltransferase [Source:HGNC Symbol;Acc:HGNC:2366]	protein_coding	261.64	230.332	195.521	457.91	440.367	384.081	263.447	242.506	265.597	225.094	275.557	204.638	155.241	205.368	218.167
ENSG00000005471.19	7	87401696	87480435	ABCB4	ATP binding cassette subfamily B member 4 [Source:HGNC Symbol;Acc:HGNC:45]	protein_coding	2214.93	2509.8	2187.55	404.698	595.224	462.732	1228.52	1042.12	1318.88	695.912	548.329	697.619	299.889	237.216	411.945
ENSG00000005483.21	7	105014190	105115019	KMT2E	lysine methyltransferase 2E (inactive) [Source:HGNC Symbol;Acc:HGNC:18541]	protein_coding	11194.6	10874.6	10282	5202	5164.11	4564.75	10375.9	10815.2	10258	6797.72	6714.84	7148.53	12661.6	13168.7	14345
ENSG00000005486.17	7	75842602	75888926	RHBDD2	rhomboid domain containing 2 [Source:HGNC Symbol;Acc:HGNC:23082]	protein_coding	1463.29	1124.39	1292.39	740.408	892.038	701.936	862.627	712.638	766.729	440.96	402.093	429.885	486.672	452.006	444.854
ENSG00000005513.10	16	981770	986979	SOX8	SRY-box transcription factor 8 [Source:HGNC Symbol;Acc:HGNC:11203]	protein_coding	19.535	13.1505	22.9626	6.58981	7.68133	9.70205	11.335	13.9558	12.9726	23.8358	23.5451	23.1572	5.71722	2.30416	0
ENSG00000005700.15	6	82169986	82247754	IBTK	inhibitor of Bruton tyrosine kinase [Source:HGNC Symbol;Acc:HGNC:17853]	protein_coding	1536.93	1358.75	1270.01	2097.73	1958.88	1803.57	1950.86	2086.3	1986.92	1673.46	1636.51	1586.75	1612.25	1758.81	1823.31
ENSG00000005801.18	11	3339261	3379222	ZNF195	zinc finger protein 195 [Source:HGNC Symbol;Acc:HGNC:12986]	protein_coding	1410.86	1199.37	1010.24	2033.12	1761.7	1817.52	1557.69	1542.77	1391.39	1923.38	1635.9	1828.64	1216.02	1132.44	1140.28
ENSG00000005810.18	13	77044657	77327094	MYCBP2	MYC binding protein 2 [Source:HGNC Symbol;Acc:HGNC:23386]	protein_coding	9873.51	10226.6	10322.3	13158.6	13029.3	13424.7	9977.95	9389.61	9702.76	9212.45	9475.55	9384.75	8988.9	8591.25	8905.57
ENSG00000005812.11	13	76992598	77027195	FBXL3	F-box and leucine rich repeat protein 3 [Source:HGNC Symbol;Acc:HGNC:13599]	protein_coding	3666.67	3508.18	3428.71	1672.15	1535.07	1713.32	3015.48	3250.21	3050.79	1920.98	1782.19	1740.48	3152.05	3007.89	3142.97
ENSG00000005844.19	16	30472658	30523567	ITGAL	integrin subunit alpha L [Source:HGNC Symbol;Acc:HGNC:6148]	protein_coding	4229.59	4174.99	4143.69	3323.54	3206.89	2308.11	28913.4	30596.3	29481.4	3541.41	3455.4	3456.03	28233.3	28327.2	27369.8
ENSG00000005882.12	17	50094737	50112152	PDK2	pyruvate dehydrogenase kinase 2 [Source:HGNC Symbol;Acc:HGNC:8810]	protein_coding	764.239	622.013	747.467	409.811	496.416	334.242	831.808	758.73	820.649	376.707	398.353	281.459	758.401	759.624	802.853
ENSG00000005884.18	17	50055968	50090481	ITGA3	integrin subunit alpha 3 [Source:HGNC Symbol;Acc:HGNC:6139]	protein_coding	271.299	283.914	460.217	278.497	269.482	431.039	207.222	253	232.444	501.915	305.853	644.974	224.104	193.735	388.414
ENSG00000005889.16	X	24149173	24216255	ZFX	zinc finger protein X-linked [Source:HGNC Symbol;Acc:HGNC:12869]	protein_coding	2128.67	1611.29	2323.42	919.904	1120.65	921.849	1926.98	2250.54	2321.45	1210.01	1244.38	1037.94	1531.14	1851.73	2155.22
ENSG00000005893.16	X	120426148	120469365	LAMP2	lysosomal associated membrane protein 2 [Source:HGNC Symbol;Acc:HGNC:6501]	protein_coding	1785.25	1606.12	1570.98	2521.52	2561.27	2486.41	2776.91	2761.67	2959.77	2285.3	2345.16	2271.58	2776.13	2822.14	2971.89
ENSG00000005961.19	17	44372180	44389649	ITGA2B	integrin subunit alpha 2b [Source:HGNC Symbol;Acc:HGNC:6138]	protein_coding	35.4934	30.4136	25.5772	24.2039	25.7354	18.2993	21.1132	9.28341	5.29327	111.624	60.3192	63.5019	76.9436	55.6318	28.4522
ENSG00000005981.13	7	95478444	95540233	ASB4	ankyrin repeat and SOCS box containing 4 [Source:HGNC Symbol;Acc:HGNC:16009]	protein_coding	2.057	2.83191	5.03736	0.867695	0	2.93762	0	3.69887	0.911251	4.03477	5.12896	2.88165	3.93979	0	0
ENSG00000006007.12	16	19501693	19522123	GDE1	glycerophosphodiester phosphodiesterase 1 [Source:HGNC Symbol;Acc:HGNC:29644]	protein_coding	1033.95	1121.61	1001.19	989.166	1086.04	1003.99	1136.12	1108.47	1077.32	916.31	883.535	758.288	739.777	656.573	719.469
ENSG00000006015.18	19	18588685	18592337	REX1BD	required for excision 1-B domain containing [Source:HGNC Symbol;Acc:HGNC:26098]	protein_coding	1733.5	1843.32	2154.34	1104.38	1042.72	1279.65	1367.65	1272.85	1232.64	1055.66	961.153	942.648	1502.29	1384.55	1420.45
ENSG00000006016.11	19	18572220	18607741	CRLF1	cytokine receptor like factor 1 [Source:HGNC Symbol;Acc:HGNC:2364]	protein_coding	3.82703	4.14819	0	0.807171	3.63451	0.47042	0.786058	0	0	0.750667	1.39732	0.461456	0.473178	0	0
ENSG00000006025.12	17	47807372	47821834	OSBPL7	oxysterol binding protein like 7 [Source:HGNC Symbol;Acc:HGNC:16387]	protein_coding	1344.3	1063.62	1411.15	955.179	1097.1	1026.84	1554.05	2079.98	1463.74	678.189	983.717	705.485	1923.6	2273.51	1418.71
ENSG00000006042.12	17	32927910	32945106	TMEM98	transmembrane protein 98 [Source:HGNC Symbol;Acc:HGNC:24529]	protein_coding	38.5827	46.5695	47.4014	19.7015	19.6806	17.8662	17.256	16.6614	31.8126	17.7362	22.4327	23.0475	22.5438	22.1678	10.5191
ENSG00000006047.13	17	7288263	7294639	YBX2	Y-box binding protein 2 [Source:HGNC Symbol;Acc:HGNC:17948]	protein_coding	0	1.4295	3.3039	9.61417	4.90396	4.83833	10.9144	54.0668	12.7337	21.075	9.67017	4.32777	39.7217	31.8818	35.4574
ENSG00000006059.4	17	41346092	41350828	KRT33A	keratin 33A [Source:HGNC Symbol;Acc:HGNC:6450]	protein_coding	0	0	0	0	0.861272	0	0	0	0	0	1.00962	0	1.02567	0	0
ENSG00000006062.18	17	45263119	45317029	MAP3K14	mitogen-activated protein kinase kinase kinase 14 [Source:HGNC Symbol;Acc:HGNC:6853]	protein_coding	4303.77	4222.78	4386.76	1733.22	1695.35	1727.71	7480.08	7447.05	7131.54	1557.65	1620.89	1545.39	8998.76	9002.98	9036.68
ENSG00000006071.15	11	17392498	17476879	ABCC8	ATP binding cassette subfamily C member 8 [Source:HGNC Symbol;Acc:HGNC:59]	protein_coding	25.295	17.737	7.98191	3.07326	2.53455	5.59651	3.33598	1.41689	8.95355	9.21026	1.95936	10.3228	4.12629	11.3582	1.13025
ENSG00000006116.4	16	24256335	24362412	CACNG3	calcium voltage-gated channel auxiliary subunit gamma 3 [Source:HGNC Symbol;Acc:HGNC:1407]	protein_coding	1.07103	0	0	4.51787	1.72254	0	0	0	0	5.88225	5.04812	4.00106	0	0	0
ENSG00000006118.15	11	60924460	60937159	TMEM132A	transmembrane protein 132A [Source:HGNC Symbol;Acc:HGNC:31092]	protein_coding	310.145	271.4	237.603	285.657	421.492	330.613	266.975	323.542	465.171	517.093	569.196	411.237	128.542	174.309	145.215
ENSG00000006125.18	17	35578046	35726413	AP2B1	adaptor related protein complex 2 subunit beta 1 [Source:HGNC Symbol;Acc:HGNC:563]	protein_coding	6106.4	5500.95	5783.61	7165.95	5922.37	6011.97	7950.6	8443.47	8468.22	5759.89	5295.55	5648.85	6867.16	6590.32	6490.08
ENSG00000006128.12	7	97732084	97740472	TAC1	tachykinin precursor 1 [Source:HGNC Symbol;Acc:HGNC:11517]	protein_coding	0	0.833215	0	4.10805	2.19011	4.13385	11.5344	7.38063	9.55503	5.08226	8.61279	9.31917	6.0857	1.7789	0
ENSG00000006194.10	16	3263800	3301401	ZNF263	zinc finger protein 263 [Source:HGNC Symbol;Acc:HGNC:13056]	protein_coding	2298.5	2165.53	2248.83	1712.56	1700.04	1814.09	2014.9	1867.13	2099.32	1618.51	1478.49	1351.78	1824.88	1650.96	1740.87
ENSG00000006210.7	16	57372477	57385044	CX3CL1	C-X3-C motif chemokine ligand 1 [Source:HGNC Symbol;Acc:HGNC:10647]	protein_coding	7.33414	1.49586	6.15744	9.62493	5.89779	10.086	53.6098	57.7567	90.2793	7.03306	8.50715	9.13278	97.6565	105.03	124.422
ENSG00000006282.21	17	50543058	50555852	SPATA20	spermatogenesis associated 20 [Source:HGNC Symbol;Acc:HGNC:26125]	protein_coding	2111.35	2304.75	2259.59	1403.11	1373.53	1534.8	1759.14	1768.17	1759.26	1447.71	1539.71	1385.22	1518.96	1299.68	1442.04
ENSG00000006283.18	17	50560715	50627474	CACNA1G	calcium voltage-gated channel subunit alpha1 G [Source:HGNC Symbol;Acc:HGNC:1394]	protein_coding	0.891468	1.19324	0	17.2649	4.65559	5.86337	2.27139	7.42486	4.21663	44.4954	46.2662	40.5038	7.62336	3.61783	16.996
ENSG00000006327.14	16	3018445	3022383	TNFRSF12A	TNF receptor superfamily member 12A [Source:HGNC Symbol;Acc:HGNC:18152]	protein_coding	34.3978	23.1526	45.8474	11.6502	8.35717	11.3576	22.8904	25.3659	143.449	36.8729	53.8321	32.9288	13.5654	38.497	22.394
ENSG00000006377.11	7	97005553	97011040	DLX6	distal-less homeobox 6 [Source:HGNC Symbol;Acc:HGNC:2919]	protein_coding	0	0	0	0	0	0	0	0	0	0.464412	3.65369	0	0	0	0
ENSG00000006432.16	14	70722526	70809534	MAP3K9	mitogen-activated protein kinase kinase kinase 9 [Source:HGNC Symbol;Acc:HGNC:6861]	protein_coding	1429.18	1361.22	1276.92	486.24	531.587	546.843	1443.91	1345.26	1335.17	816.853	877.06	896.81	1202.36	1203.92	1232.86
ENSG00000006451.8	7	39623565	39708120	RALA	RAS like proto-oncogene A [Source:HGNC Symbol;Acc:HGNC:9839]	protein_coding	1319.38	995.579	1433.15	2013.84	1826.07	2379.36	1482.26	1689.77	1504.47	2116.83	1640.93	2059.05	1038.69	971.695	1171.35
ENSG00000006453.14	7	98291650	98401090	BAIAP2L1	BAR/IMD domain containing adaptor protein 2 like 1 [Source:HGNC Symbol;Acc:HGNC:21649]	protein_coding	144.629	160.043	160.762	271.009	263.536	265.994	156.655	186.291	161.767	651.976	713.942	781.285	267.447	306.677	254.188
ENSG00000006459.11	7	140084746	140176983	KDM7A	lysine demethylase 7A [Source:HGNC Symbol;Acc:HGNC:22224]	protein_coding	4032.47	4377.05	3520.86	908.625	968.075	856.65	2256.63	2868.78	2098.35	2841.61	2834.71	2939.5	6639.02	6300.94	7057.09
ENSG00000006468.14	7	13891229	13991425	ETV1	ETS variant transcription factor 1 [Source:HGNC Symbol;Acc:HGNC:3490]	protein_coding	0	0	0	2.56026	22.6376	1.94283	0	0	0	0.595259	2.86075	2.69724	0	0	0
ENSG00000006530.18	7	141551278	141655244	AGK	acylglycerol kinase [Source:HGNC Symbol;Acc:HGNC:21869]	protein_coding	475.934	677.798	476.932	1434.34	1521.15	1476.87	1060.58	954.404	991.831	1460.25	1493.86	1403.31	733.803	740.837	747.101
ENSG00000006534.16	11	68008578	68029282	ALDH3B1	aldehyde dehydrogenase 3 family member B1 [Source:HGNC Symbol;Acc:HGNC:410]	protein_coding	72.442	67.8978	63.3148	146.817	130.263	152.386	61.244	66.7335	29.288	106.3	127.004	86.5268	57.9219	48.6223	66.9197
ENSG00000006555.11	1	54779712	54801323	TTC22	tetratricopeptide repeat domain 22 [Source:HGNC Symbol;Acc:HGNC:26067]	protein_coding	197.506	203.156	213.733	93.5928	87.7782	102.25	108.196	126.03	110.061	66.8714	70.0647	71.1612	117.658	117.467	140.857
ENSG00000006576.16	7	77798792	77957503	PHTF2	putative homeodomain transcription factor 2 [Source:HGNC Symbol;Acc:HGNC:13411]	protein_coding	1868.55	1812.59	1584.35	2066.79	2077.44	2131.24	3255.48	3695.75	3678.51	2323.82	2171.08	2223.75	2682.08	2755.05	2649.76
ENSG00000006606.9	7	75769533	75789896	CCL26	C-C motif chemokine ligand 26 [Source:HGNC Symbol;Acc:HGNC:10625]	protein_coding	0	0	0	0	0	0	0	0	0	0	0	0	0	0	0
ENSG00000006607.14	2	241356285	241494841	FARP2	FERM, ARH/RhoGEF and pleckstrin domain protein 2 [Source:HGNC Symbol;Acc:HGNC:16460]	protein_coding	2474.59	2715.93	2874.24	2035.9	1767.88	1744.15	2471.71	2949.79	2535.2	2071.89	1932.57	2418.13	2241.16	2393	2193.87
ENSG00000006611.17	11	17493895	17544416	USH1C	USH1 protein network component harmonin [Source:HGNC Symbol;Acc:HGNC:12597]	protein_coding	0	0	0	0	0	0	0	0	0	1.68064	0	0	0	0	0
ENSG00000006625.18	7	30496621	30504841	GGCT	gamma-glutamylcyclotransferase [Source:HGNC Symbol;Acc:HGNC:21705]	protein_coding	366.081	416.368	470.439	2217.4	2126.58	2256.58	1435.97	1392.15	1415.27	2024.43	2033.31	2125.39	917.207	970.879	944.719
ENSG00000006634.8	7	87876216	87909553	DBF4	DBF4 zinc finger [Source:HGNC Symbol;Acc:HGNC:17364]	protein_coding	849.947	734.4	750.481	1564.9	1525.46	1478.59	1158.12	1291.99	1198.02	1300.35	1409.61	1375.94	906.633	763.796	718.138
ENSG00000006638.13	19	3594507	3606875	TBXA2R	thromboxane A2 receptor [Source:HGNC Symbol;Acc:HGNC:11608]	protein_coding	439.287	435.646	454.609	119.048	111.021	133.356	170.47	152.114	182.071	190.748	177.416	210.321	192.645	204.216	172.03
ENSG00000006652.15	7	112422887	112481017	IFRD1	interferon related developmental regulator 1 [Source:HGNC Symbol;Acc:HGNC:5456]	protein_coding	2724.73	2912.32	2415.28	1042.76	1306.12	1436.35	1001.13	977.988	868.569	1186.14	1226.5	1432.27	1009.51	906.398	619.981
ENSG00000006659.13	19	39704481	39709444	LGALS14	galectin 14 [Source:HGNC Symbol;Acc:HGNC:30054]	protein_coding	0	0	0	2.52164	0	0.692212	0	0	0	1.7097	5.81664	4.86478	0	0	0
ENSG00000006695.12	17	14069490	14231736	COX10	cytochrome c oxidase assembly factor heme A:farnesyltransferase COX10 [Source:HGNC Symbol;Acc:HGNC:2260]	protein_coding	451.286	463.223	494.114	756.102	771.315	719.616	635.001	601.491	486.6	683.524	606.756	598.412	443.171	439.653	397.756
ENSG00000006704.11	7	74453790	74602605	GTF2IRD1	GTF2I repeat domain containing 1 [Source:HGNC Symbol;Acc:HGNC:4661]	protein_coding	67.0635	78.7696	73.3825	199.206	379.209	147.288	327.246	120.256	152.77	276.939	411.097	319.768	18.5763	34.6044	65.862
ENSG00000006712.15	19	39385629	39391154	PAF1	PAF1 homolog, Paf1/RNA polymerase II complex component [Source:HGNC Symbol;Acc:HGNC:25459]	protein_coding	4144.28	3868.56	4299.81	2199.84	2072.55	2051.98	2728.03	2542.9	2753.96	1656.52	1572.5	1783.64	2401.41	2353.12	2316.67
ENSG00000006715.16	7	38722974	38932394	VPS41	VPS41 subunit of HOPS complex [Source:HGNC Symbol;Acc:HGNC:12713]	protein_coding	2110.14	2158.8	2367.93	2411.71	2623.3	2511.71	3324.59	3510.13	3401.24	2635.94	2744.07	2641.95	2968.02	2820.8	2833.59
ENSG00000006740.17	17	12789498	12991643	ARHGAP44	Rho GTPase activating protein 44 [Source:HGNC Symbol;Acc:HGNC:29096]	protein_coding	62.7821	68.8248	96.9606	30.9921	28.0563	62.1589	59.8021	65.2482	49.7813	69.25	113.272	62.4881	29.3546	30.3514	27.8138
ENSG00000006744.19	17	12991612	13018065	ELAC2	elaC ribonuclease Z 2 [Source:HGNC Symbol;Acc:HGNC:14198]	protein_coding	2292.19	2250.45	2197.05	3035.99	3402.48	3062.3	2900.46	2932.69	2911.12	2057.17	1509.46	1660.33	1668.28	1454.24	1365.08
ENSG00000006747.15	7	12570577	12660182	SCIN	scinderin [Source:HGNC Symbol;Acc:HGNC:21695]	protein_coding	56.5112	66.8895	34.9957	88.2564	70.3852	108.14	15.3021	46.1692	18.4723	63.8589	136.88	69.8285	24.7389	41.2582	38.6948
ENSG00000006756.16	X	2903972	2929349	ARSD	arylsulfatase D [Source:HGNC Symbol;Acc:HGNC:717]	protein_coding	482.48	357.486	472.258	292.691	409.298	262.074	263.7	292.275	286.934	161.813	209.994	224.027	168.813	298.29	195.165
ENSG00000006757.12	X	7898247	7927739	PNPLA4	patatin like phospholipase domain containing 4 [Source:HGNC Symbol;Acc:HGNC:24887]	protein_coding	94.1511	128.566	171.975	248.828	222.54	156.102	230.32	208.632	181.41	206.208	279.721	231.702	249.469	199.781	231.159
ENSG00000006788.14	17	10300865	10373130	MYH13	myosin heavy chain 13 [Source:HGNC Symbol;Acc:HGNC:7571]	protein_coding	0	0	0	0	0	0	0	0	0	0	0	3.0008	0	0	0
ENSG00000006831.10	12	1688574	1788674	ADIPOR2	adiponectin receptor 2 [Source:HGNC Symbol;Acc:HGNC:24041]	protein_coding	1693.29	1730.36	1769.51	3762.69	4204.53	3854.87	3798.91	4605.91	4129.9	3448.07	3295.86	3485.6	3301.61	3148.12	3290.96
ENSG00000006837.12	5	134286350	134371047	CDKL3	cyclin dependent kinase like 3 [Source:HGNC Symbol;Acc:HGNC:15483]	protein_coding	49.7492	34.8935	20.3296	36.9269	42.4718	37.4664	32.1593	71.9662	56.644	61.8972	59.5605	51.2617	45.7225	79.1073	50.594
ENSG00000007001.13	2	157876702	158136154	UPP2	uridine phosphorylase 2 [Source:HGNC Symbol;Acc:HGNC:23061]	protein_coding	0	0	0	0	0	0	0	0	0	0	1.00962	0	0	0	1.15222
ENSG00000007038.11	16	2817180	2826304	PRSS21	serine protease 21 [Source:HGNC Symbol;Acc:HGNC:9485]	protein_coding	55.005	30.1702	35.8298	178.633	199.051	177.877	44.1558	37.6135	21.8843	150.066	147.405	132.909	39.7279	17.58	15.7499
ENSG00000007047.15	19	45079288	45305284	MARK4	microtubule affinity regulating kinase 4 [Source:HGNC Symbol;Acc:HGNC:13538]	protein_coding	698.639	809.791	881.552	1155.47	1374.65	971.939	1182.6	1203.35	1287.95	1505.23	1568.98	1598.15	1282.63	1295.38	1405.83
ENSG00000007062.12	4	15963076	16084378	PROM1	prominin 1 [Source:HGNC Symbol;Acc:HGNC:9454]	protein_coding	3.65404	2.57127	0	18.8644	6.45105	7.85768	0	5.32627	3.48453	17.6047	13.0755	13.9682	3.23681	6.30468	4.52084
ENSG00000007080.11	19	17933015	17943991	CCDC124	coiled-coil domain containing 124 [Source:HGNC Symbol;Acc:HGNC:25171]	protein_coding	860.637	959.66	1039.42	1745.12	1672.99	1596.17	1372.33	1458.55	1296.58	1295.43	1274.68	1375.18	983.035	963.54	913.019
ENSG00000007129.18	19	41549518	41586844	CEACAM21	CEA cell adhesion molecule 21 [Source:HGNC Symbol;Acc:HGNC:28834]	protein_coding	254.157	299.193	281.286	393.188	445.143	355.783	443.118	431.585	467.046	414.079	461.915	425.848	275.032	298.02	385.695
ENSG00000007168.14	17	2593210	2685615	PAFAH1B1	platelet activating factor acetylhydrolase 1b regulatory subunit 1 [Source:HGNC Symbol;Acc:HGNC:8574]	protein_coding	4713.13	4964.96	4295.35	6125.19	6503.63	6897.49	8094.65	8857.8	8464.76	6749.12	7005.87	6714.56	6721.92	7325.14	6908.01
ENSG00000007171.18	17	27756766	27800529	NOS2	nitric oxide synthase 2 [Source:HGNC Symbol;Acc:HGNC:7873]	protein_coding	7.51069	19.9393	18.227	3.30488	3.15016	4.66201	6.97005	9.68568	11.9156	6.4934	5.90008	9.35263	17.8195	13.9747	10.0165
ENSG00000007174.18	17	11598470	11969748	DNAH9	dynein axonemal heavy chain 9 [Source:HGNC Symbol;Acc:HGNC:2953]	protein_coding	22.537	19.6997	28.3837	12.6756	12.0821	26.5656	13.6586	19.2979	18.066	26.1025	14.1633	23.1974	17.4716	20.7102	11.5454
ENSG00000007202.15	17	28614446	28645454	KIAA0100	KIAA0100 [Source:HGNC Symbol;Acc:HGNC:28960]	protein_coding	7046.56	7539.19	7055.13	8168.9	8314.59	7838.01	9265.85	10456.5	10149.9	6131.2	5893.33	5621.16	7317.12	6898.04	7224.82
ENSG00000007216.15	17	28473293	28497781	SLC13A2	solute carrier family 13 member 2 [Source:HGNC Symbol;Acc:HGNC:10917]	protein_coding	0	0	0	0	0	0	0	0	0	0.85474	1.02695	0	1.98272	0	0
ENSG00000007237.19	17	9910606	10198606	GAS7	growth arrest specific 7 [Source:HGNC Symbol;Acc:HGNC:4169]	protein_coding	649.992	583.348	556.422	3148.73	3177.65	3398.47	10313.3	10414.6	10694.4	2428.69	2532.01	2736.19	11432.4	12140.1	11350.8
ENSG00000007255.10	19	45162928	45178237	TRAPPC6A	trafficking protein particle complex 6A [Source:HGNC Symbol;Acc:HGNC:23069]	protein_coding	786.481	798.982	867.908	1050.29	1110.29	1192.2	1044.79	986.294	928.305	1212.46	1159.74	1212.02	1158.72	1084.68	1102.31
ENSG00000007264.15	19	3777970	3802129	MATK	megakaryocyte-associated tyrosine kinase [Source:HGNC Symbol;Acc:HGNC:6906]	protein_coding	70.1001	72.8538	61.9407	755.442	769.238	748.052	342.013	299.312	291.038	720.806	775.592	590.557	167.823	158.147	194.51
ENSG00000007306.15	19	41673303	41706976	CEACAM7	CEA cell adhesion molecule 7 [Source:HGNC Symbol;Acc:HGNC:1819]	protein_coding	0	0	0	0.903573	0	0	0	0	0	0	1.00962	0	0	0	0
ENSG00000007312.13	17	63928740	63932336	CD79B	CD79b molecule [Source:HGNC Symbol;Acc:HGNC:1699]	protein_coding	28726.6	28590.8	30025.7	14660.7	14342.1	14676.7	51182.2	48029.5	50411.3	10540.7	10448	9987.49	51010.8	51534	53868.5
ENSG00000007314.12	17	63938554	63972918	SCN4A	sodium voltage-gated channel alpha subunit 4 [Source:HGNC Symbol;Acc:HGNC:10591]	protein_coding	267.048	265.524	308.977	1506.19	1341.24	1159.87	732.698	718.561	727.815	833.728	1016.5	1063.08	1850.4	1785.03	1803.9
ENSG00000007341.19	1	112523514	112620825	ST7L	suppression of tumorigenicity 7 like [Source:HGNC Symbol;Acc:HGNC:18441]	protein_coding	310.626	283.768	278.199	217.032	275.543	228.913	214.357	253.972	251.453	231.947	293.521	244.768	151.323	260.193	181.696
ENSG00000007350.17	X	154295795	154330350	TKTL1	transketolase like 1 [Source:HGNC Symbol;Acc:HGNC:11835]	protein_coding	9.16818	5.60977	8.54704	12.6241	21.6435	8.00138	11.4739	6.18228	5.41534	9.59106	48.4761	9.27599	2.19499	4.42314	12.3996
ENSG00000007372.24	11	31784779	31817961	PAX6	paired box 6 [Source:HGNC Symbol;Acc:HGNC:8620]	protein_coding	0	0	0	2.05412	3.70378	1.53424	0	4.15175	0	3.40852	11.719	12.3495	0	0	0
ENSG00000007376.8	16	784974	788397	RPUSD1	RNA pseudouridine synthase domain containing 1 [Source:HGNC Symbol;Acc:HGNC:14173]	protein_coding	1039	1123.15	1115.91	1536.82	1487.53	1680.55	1202.46	1056.27	1142.16	693.877	649.302	645.072	755.474	773.039	692.241
ENSG00000007384.15	16	58059	76355	RHBDF1	rhomboid 5 homolog 1 [Source:HGNC Symbol;Acc:HGNC:20561]	protein_coding	18.6995	35.0537	15.9218	33.1312	32.6875	43.5369	37.523	48.5742	39.0878	100.213	156.757	103.281	18.4645	21.6233	16.3399
ENSG00000007392.17	16	188969	229463	LUC7L	LUC7 like [Source:HGNC Symbol;Acc:HGNC:6723]	protein_coding	5590.64	5579.86	5403.9	1954.96	1953.55	2240.2	2304.42	2299.63	2232.13	1565.52	1615.29	1599.84	1513.82	1524.06	1439.4
ENSG00000007402.12	3	50362613	50504244	CACNA2D2	calcium voltage-gated channel auxiliary subunit alpha2delta 2 [Source:HGNC Symbol;Acc:HGNC:1400]	protein_coding	42.4821	20.731	43.5484	4.87623	4.64795	8.33979	7.69752	13.4473	14.6464	28.3633	13.618	17.6995	34.1598	41.647	27.2948
ENSG00000007516.14	16	1333638	1349441	BAIAP3	BAI1 associated protein 3 [Source:HGNC Symbol;Acc:HGNC:948]	protein_coding	3079.9	3068.41	3395.91	58.2028	46.0283	75.7454	111.778	88.6425	162.08	257.628	273.942	246.421	572.215	397.613	533.968
ENSG00000007520.4	16	1349240	1351878	TSR3	TSR3 ribosome maturation factor [Source:HGNC Symbol;Acc:HGNC:14175]	protein_coding	1363.99	1373.14	1587.49	1565.92	1483.44	1779.94	1432.04	1417.67	1349.86	1057.78	1132.82	1162.23	1297.01	1259.37	1217.84
ENSG00000007541.17	16	566995	584109	PIGQ	phosphatidylinositol glycan anchor biosynthesis class Q [Source:HGNC Symbol;Acc:HGNC:14135]	protein_coding	1404.52	1402.76	1818.67	1026.73	864.06	1422.11	985.52	712.171	1285.14	663.297	654.792	616.807	749.71	870.941	782.18
ENSG00000007545.16	16	1612337	1677908	CRAMP1	cramped chromatin regulator homolog 1 [Source:HGNC Symbol;Acc:HGNC:14122]	protein_coding	2663.21	1308.78	1604.64	1778.32	1707.18	1624.28	2679.46	2452.3	1238.62	739.57	1298.74	973.236	1097.38	1533.54	1045.72
ENSG00000007866.22	6	35473597	35497079	TEAD3	TEA domain transcription factor 3 [Source:HGNC Symbol;Acc:HGNC:11716]	protein_coding	5.59669	8.21296	6.05061	9.44331	12.0016	10.6569	6.55116	2.51597	10.7438	35.8609	28.1434	23.5212	2.67985	1.80006	0
ENSG00000007908.16	1	169722640	169764705	SELE	selectin E [Source:HGNC Symbol;Acc:HGNC:10718]	protein_coding	0	0	0	0	0	0	0	0	0	0	0	0	0	0	0
ENSG00000007923.16	1	6634168	6701924	DNAJC11	DnaJ heat shock protein family (Hsp40) member C11 [Source:HGNC Symbol;Acc:HGNC:25570]	protein_coding	1579.56	1705.78	1685.47	2449.98	2346.28	2653.99	2386.12	2022.36	1965.89	1827.32	1684.8	1924.25	1531.84	1541.22	1376.77
ENSG00000007933.13	1	171090901	171117819	FMO3	flavin containing dimethylaniline monoxygenase 3 [Source:HGNC Symbol;Acc:HGNC:3771]	protein_coding	3.21308	5.898	5.24565	7.22859	3.44509	5.09848	6.81552	4.81476	2.84679	6.72257	8.07698	5.00133	8.20539	7.23395	8.06552
ENSG00000007944.15	6	16129086	16148248	MYLIP	myosin regulatory light chain interacting protein [Source:HGNC Symbol;Acc:HGNC:21155]	protein_coding	2060.49	1900.06	2122.55	2047.14	2135.75	2132.21	2899.07	2903.56	2843.82	7117.06	7121.32	6847.93	3639.66	3702.21	3675.81
ENSG00000007952.18	X	100843324	100874359	NOX1	NADPH oxidase 1 [Source:HGNC Symbol;Acc:HGNC:7889]	protein_coding	8.84107	2.43324	0	0	0	0	1.40588	0.543862	1.56593	0	0	0	1.15857	0.852682	0.950701
ENSG00000007968.7	1	23506438	23531233	E2F2	E2F transcription factor 2 [Source:HGNC Symbol;Acc:HGNC:3114]	protein_coding	58.9376	43.4522	63.4112	1335.98	1361.5	1346.58	574.106	657.297	629.912	1191.4	1175.5	1019.75	1001.84	952.593	1132.02
ENSG00000008018.9	6	170535120	170553307	PSMB1	proteasome 20S subunit beta 1 [Source:HGNC Symbol;Acc:HGNC:9537]	protein_coding	2785.33	2719.04	2754.29	4446.07	4430.84	4959.66	3804.03	3522.99	3687.6	3680.23	3617.17	3452.52	2800.74	2985.89	2851.96
ENSG00000008056.14	X	47571901	47619857	SYN1	synapsin I [Source:HGNC Symbol;Acc:HGNC:11494]	protein_coding	0.56282	0.516563	0	22.4721	10.4097	8.57353	8.28466	0	0	130.578	113.185	196.01	108.903	127.23	97.2319
ENSG00000008083.14	6	15246069	15522042	JARID2	jumonji and AT-rich interaction domain containing 2 [Source:HGNC Symbol;Acc:HGNC:6196]	protein_coding	4499.57	4307.96	4530.7	1765.87	1792.18	1694.17	2711.64	2830.01	2602.95	2112.56	2037.3	1989.24	3005.37	2948.03	3119.1
ENSG00000008086.13	X	18425583	18653629	CDKL5	cyclin dependent kinase like 5 [Source:HGNC Symbol;Acc:HGNC:11411]	protein_coding	476.794	308.055	292.475	457.195	465.239	403.865	350.392	360.824	319.719	662.868	667.24	514.086	289.929	327.07	332.851
ENSG00000008118.10	1	209583714	209613939	CAMK1G	calcium/calmodulin dependent protein kinase IG [Source:HGNC Symbol;Acc:HGNC:14585]	protein_coding	0	0	0	6.6656	1.15519	0	0	0	0	2.25418	17.4998	22.9601	0	0	0
ENSG00000008128.23	1	1702379	1724357	CDK11A	cyclin dependent kinase 11A [Source:HGNC Symbol;Acc:HGNC:1730]	protein_coding	5102.34	5046.33	5243.29	2220.8	2253.02	2656.8	2875.43	2779.89	2734.65	1520.73	1813.64	1825.85	1970	2145.15	2114.17
ENSG00000008130.15	1	1751232	1780457	NADK	NAD kinase [Source:HGNC Symbol;Acc:HGNC:29831]	protein_coding	5390.43	6214.69	6390.18	5746.72	4860.43	5003.25	4845.13	5648.93	4985.27	4662.19	4833.86	3973.54	3075.87	3282.92	4352.34
ENSG00000008196.13	6	50818723	50847619	TFAP2B	transcription factor AP-2 beta [Source:HGNC Symbol;Acc:HGNC:11743]	protein_coding	0	0	0	0	0	0	0	0	0	0	0	1.00027	0	0	0
ENSG00000008197.5	6	50713526	50773033	TFAP2D	transcription factor AP-2 delta [Source:HGNC Symbol;Acc:HGNC:15581]	protein_coding	0	0	0	0	0	0	0	0	0	0	0	0	0	0	0
ENSG00000008226.20	3	38039205	38124025	DLEC1	DLEC1 cilia and flagella associated protein [Source:HGNC Symbol;Acc:HGNC:2899]	protein_coding	78.2785	45.4142	57.416	7.88863	54.5895	18.771	13.7343	16.3979	17.2135	9.97439	18.1901	34.6064	59.2111	36.5533	11.7239
ENSG00000008256.16	7	6161776	6272644	CYTH3	cytohesin 3 [Source:HGNC Symbol;Acc:HGNC:9504]	protein_coding	840.863	1158.37	762.073	829.867	718.378	753.876	361.376	279.015	357.447	2821.12	2709.97	2941.42	363.921	319.136	362.446
ENSG00000008277.14	7	87934143	88202889	ADAM22	ADAM metallopeptidase domain 22 [Source:HGNC Symbol;Acc:HGNC:201]	protein_coding	35.7145	37.2285	26.717	67.9644	47.6923	58.5943	44.3929	52.2776	74.2413	78.2818	90.2384	73.2903	109.684	85.5248	128.359
ENSG00000008282.9	7	106090505	106112576	SYPL1	synaptophysin like 1 [Source:HGNC Symbol;Acc:HGNC:11507]	protein_coding	3966.59	3646.58	3414.99	2102.05	2194.26	2088.4	14240.9	14571.9	14608.1	2796.79	2881.96	2840.53	15735.3	16147.3	15543.8
ENSG00000008283.16	17	63432304	63446354	CYB561	cytochrome b561 [Source:HGNC Symbol;Acc:HGNC:2571]	protein_coding	177.875	271.405	295.624	431.107	470.598	415.925	62.2805	76.5413	47.5688	172.88	258.247	165.563	24.4575	21.5787	37.051
ENSG00000008294.21	17	50962174	51120868	SPAG9	sperm associated antigen 9 [Source:HGNC Symbol;Acc:HGNC:14524]	protein_coding	2583.31	2232.79	2001.46	3019.97	3063.06	2946.86	3498.59	3574.1	3765.95	4213.77	4119.01	4450.08	2670.6	2576.53	2701.43
ENSG00000008300.17	3	48636463	48662886	CELSR3	cadherin EGF LAG seven-pass G-type receptor 3 [Source:HGNC Symbol;Acc:HGNC:3230]	protein_coding	127.803	112.03	173.481	335.135	360.128	322.092	88.0025	125.254	83.896	368.775	336.145	408.363	369.278	323.578	382.256
ENSG00000008311.16	7	122064583	122144308	AASS	aminoadipate-semialdehyde synthase [Source:HGNC Symbol;Acc:HGNC:17366]	protein_coding	1116.73	1026.08	886.618	503.144	502.545	562.97	536.317	586.796	515.585	785.071	700.928	746.096	416.485	426.53	503.196
ENSG00000008323.15	12	6310436	6328506	PLEKHG6	pleckstrin homology and RhoGEF domain containing G6 [Source:HGNC Symbol;Acc:HGNC:25562]	protein_coding	0	1.45139	0	37.7581	29.816	19.5452	0	1.16482	1.40109	23.2526	30.4167	50.5724	33.3414	4.766	6.83211
ENSG00000008324.12	3	42581840	42596934	SS18L2	SS18 like 2 [Source:HGNC Symbol;Acc:HGNC:15593]	protein_coding	1034.48	931.941	972.88	1208.06	1178.64	1221.13	1198.22	1136.57	1168.56	823.927	844.98	848.067	880.08	971.051	836.782
ENSG00000008382.16	19	4343527	4360086	MPND	MPN domain containing [Source:HGNC Symbol;Acc:HGNC:25934]	protein_coding	455.387	497.549	536.172	447.503	414.759	498.054	381.213	358.711	290.272	499.139	501.001	436.743	463.662	373.075	388.669
ENSG00000008394.13	12	16347142	16609259	MGST1	microsomal glutathione S-transferase 1 [Source:HGNC Symbol;Acc:HGNC:7061]	protein_coding	0.602148	0.606467	2.18409	132.05	16.7739	47.7614	0.6997	16.4432	3.00021	245.685	261.352	37.642	0.288325	1.36429	4.26022
ENSG00000008405.12	12	106991364	107093549	CRY1	cryptochrome circadian regulator 1 [Source:HGNC Symbol;Acc:HGNC:2384]	protein_coding	658.715	593.371	569.383	490.494	501.321	587.139	457.498	441.992	485.1	516.545	458.489	518.666	167.157	232.44	222.136
ENSG00000008438.5	19	46019153	46023053	PGLYRP1	peptidoglycan recognition protein 1 [Source:HGNC Symbol;Acc:HGNC:8904]	protein_coding	0	0	0	0	0	0	0	0	0	0	0	0	0	0	0
ENSG00000008441.18	19	12995475	13098796	NFIX	nuclear factor I X [Source:HGNC Symbol;Acc:HGNC:7788]	protein_coding	334.525	387.763	404.442	248.342	235.657	200.687	446.661	608.483	404.622	236.972	251.822	180.889	954.453	835.954	893.918
ENSG00000008513.16	8	133454848	133571940	ST3GAL1	ST3 beta-galactoside alpha-2,3-sialyltransferase 1 [Source:HGNC Symbol;Acc:HGNC:10862]	protein_coding	4335.45	4436.52	4192.74	644.8	717.716	614.701	5513.96	6137.88	5909.67	1506.47	1872.21	1347.46	8597.52	7940.57	8207.13
ENSG00000008516.18	16	3046062	3060726	MMP25	matrix metallopeptidase 25 [Source:HGNC Symbol;Acc:HGNC:14246]	protein_coding	23.6893	12.8267	19.2026	35.3709	44.7561	27.4426	20.1488	5.49723	12.5974	84.0451	73.5048	70.0326	65.8066	22.2824	21.9179
ENSG00000008517.18	16	3065297	3082192	IL32	interleukin 32 [Source:HGNC Symbol;Acc:HGNC:16830]	protein_coding	17.6024	7.48187	12.1677	396.794	390.734	474.276	18.9941	29.5628	35.6208	1563.94	1498.91	1440.45	343.763	381.197	325.477
ENSG00000008710.20	16	2088708	2135898	PKD1	polycystin 1, transient receptor potential channel interacting [Source:HGNC Symbol;Acc:HGNC:9008]	protein_coding	5329.85	5376.08	6064.9	3799.14	3897.97	4228.81	3853.85	3692.15	3482.39	5802.09	5373	5200.7	5291.77	5379.85	5098.83
ENSG00000008735.14	22	50600793	50613981	MAPK8IP2	mitogen-activated protein kinase 8 interacting protein 2 [Source:HGNC Symbol;Acc:HGNC:6883]	protein_coding	33.3246	34.7822	42.6561	19.1831	20.0264	22.2465	19.4314	18.1437	18.2273	32.4996	24.0292	39.4381	16.2741	26.6452	17.1393
ENSG00000008838.20	17	40019097	40061215	MED24	mediator complex subunit 24 [Source:HGNC Symbol;Acc:HGNC:22963]	protein_coding	2864.22	2889.68	2859.52	3056.04	3150.74	2963.49	2448.36	2804.31	2671.36	2075.97	2205.92	2273.26	2553.01	2185.7	2567.75
ENSG00000008853.17	8	22987417	23020199	RHOBTB2	Rho related BTB domain containing 2 [Source:HGNC Symbol;Acc:HGNC:18756]	protein_coding	1626.13	1435.46	1464.98	1053.78	830.902	770.821	2434.81	2322.85	2078.98	472.077	559.684	432.296	742.995	909.224	1031.28
ENSG00000008869.12	2	36968383	37084372	HEATR5B	HEAT repeat containing 5B [Source:HGNC Symbol;Acc:HGNC:29273]	protein_coding	3346.18	3390.48	3229.88	1429.3	1528.29	1577.7	5238.09	5412.56	5483.7	1412.82	1401.61	1283.71	6812.87	6606.72	6625.69
ENSG00000008952.17	3	169966635	169998373	SEC62	SEC62 homolog, preprotein translocation factor [Source:HGNC Symbol;Acc:HGNC:11846]	protein_coding	10100.1	8839.23	9145.79	5383.37	5936.61	5722.91	7156.66	7490.57	7144.77	4947.17	4627.93	4731.4	4904.32	5553.66	5438.88
ENSG00000008988.11	8	56067254	56074510	RPS20	ribosomal protein S20 [Source:HGNC Symbol;Acc:HGNC:10405]	protein_coding	41975	44064	45784	51082.9	48461.4	54956.7	39860.6	36960.1	37739.3	53436.6	53395.1	55092.6	47194.9	46017.5	44622
ENSG00000009307.16	1	114716913	114758676	CSDE1	cold shock domain containing E1 [Source:HGNC Symbol;Acc:HGNC:29905]	protein_coding	19125.1	18424.7	18319.9	19966.1	19610.2	18506.4	21213.9	20830.1	20876.2	25899.3	25814.3	26046.5	24311.3	25034.6	24994.3
ENSG00000009335.18	7	157138916	157269370	UBE3C	ubiquitin protein ligase E3C [Source:HGNC Symbol;Acc:HGNC:16803]	protein_coding	2509.23	2139.98	2298.85	3274.12	3609.22	3379.18	3026.04	3064.64	3117.1	2997.39	2880.52	2656.04	1962.36	1954.56	1992.87
ENSG00000009413.16	6	111299028	111483715	REV3L	REV3 like, DNA directed polymerase zeta catalytic subunit [Source:HGNC Symbol;Acc:HGNC:9968]	protein_coding	2447.99	2288.11	2287.16	3237.93	2973.35	3039.57	1529.69	1887.54	1979.49	2915.6	2638.82	2549.92	1880.63	1811.25	1753.83
ENSG00000009694.13	X	124375903	124963817	TENM1	teneurin transmembrane protein 1 [Source:HGNC Symbol;Acc:HGNC:8117]	protein_coding	0	0	0	0	0	0	0	0	0	0	0	0	0	0	0
ENSG00000009709.12	1	18630846	18748866	PAX7	paired box 7 [Source:HGNC Symbol;Acc:HGNC:8621]	protein_coding	0	0	0	0	0	0	0	0	0	0	0	0	0	0	0
ENSG00000009724.17	1	11026523	11047239	MASP2	mannan binding lectin serine peptidase 2 [Source:HGNC Symbol;Acc:HGNC:6902]	protein_coding	2.17938	1.00013	2.00653	0.919317	0	0	1.73357	0.979731	0.965463	0.854963	1.02721	0	0	0	1.03141
ENSG00000009765.15	6	150368892	150405969	IYD	iodotyrosine deiodinase [Source:HGNC Symbol;Acc:HGNC:21071]	protein_coding	24.1231	57.6196	52.791	38.1137	21.3084	35.9945	30.7755	11.704	16.5851	30.067	17.8992	18.3586	37.2771	19.8669	23.2477
ENSG00000009780.16	1	27725961	27763116	FAM76A	family with sequence similarity 76 member A [Source:HGNC Symbol;Acc:HGNC:28530]	protein_coding	674.713	723.98	633.824	438.002	438.113	291.834	692.108	587.926	733.471	222.859	202.861	252.037	308.577	466.423	307.531
ENSG00000009790.15	1	209756032	209782320	TRAF3IP3	TRAF3 interacting protein 3 [Source:HGNC Symbol;Acc:HGNC:30766]	protein_coding	7507.3	7387.93	7417.02	3873.63	3905.49	4010.26	6480.45	6243.94	6649.77	3985.99	4046.11	3816.5	7511	7979.41	7716.63
ENSG00000009830.12	14	77274956	77320883	POMT2	protein O-mannosyltransferase 2 [Source:HGNC Symbol;Acc:HGNC:19743]	protein_coding	861.906	743.515	565.648	339.218	534.147	554.101	450.62	573.353	514.122	444.639	311.162	281.888	369.921	295.126	327.157
ENSG00000009844.16	6	142147162	142224685	VTA1	vesicle trafficking 1 [Source:HGNC Symbol;Acc:HGNC:20954]	protein_coding	1137.36	978.993	1018.12	1834.58	1869.42	1643.7	1837.27	1743.91	1844.24	2005.58	1973.81	2036.97	1809.64	1761.18	1962.92
ENSG00000009950.16	7	73593194	73624543	MLXIPL	MLX interacting protein like [Source:HGNC Symbol;Acc:HGNC:12744]	protein_coding	63.1812	44.3197	54.4991	25.683	36.2989	53.3344	19.2053	18.8764	18.6015	41.2675	49.0694	53.5007	20.6895	27.5089	21.0614
ENSG00000009954.11	7	73440406	73522293	BAZ1B	bromodomain adjacent to zinc finger domain 1B [Source:HGNC Symbol;Acc:HGNC:961]	protein_coding	5450.31	5497.47	5367.73	7146.61	7316.41	7424.38	6145.19	6311.06	6174.77	5990.43	6328.78	6329.39	4858.54	4940.54	4970.05
ENSG00000010017.13	6	13621498	13711835	RANBP9	RAN binding protein 9 [Source:HGNC Symbol;Acc:HGNC:13727]	protein_coding	1567.02	1790.87	1823.24	2276.27	2239.31	2236.16	2030.93	1983.44	1996.61	2345.32	2363.99	2496.4	1774.34	1970.23	1903.11
ENSG00000010030.14	6	36354091	36387800	ETV7	ETS variant transcription factor 7 [Source:HGNC Symbol;Acc:HGNC:18160]	protein_coding	13.1835	15.1721	19.9036	153.078	162.114	152.425	12.1763	11.8532	13.5647	174.623	137.713	157.697	15.1001	14.1751	12.5386
ENSG00000010072.16	1	231337104	231355023	SPRTN	SprT-like N-terminal domain [Source:HGNC Symbol;Acc:HGNC:25356]	protein_coding	358.688	303.485	440.516	297.162	299.214	388.122	542.126	387.1	455.523	260.183	219.845	203.259	255.511	200.153	200.113
ENSG00000010165.20	1	171781660	171814023	EEF1AKNMT	eEF1A lysine and N-terminal methyltransferase [Source:HGNC Symbol;Acc:HGNC:24248]	protein_coding	1427.12	1317.47	1290.99	2157.52	1995.31	2297.83	1966.21	1644.62	1666	1443.48	1385.92	1543.62	1604.48	1613.87	1608.81
ENSG00000010219.13	12	4562204	4615302	DYRK4	dual specificity tyrosine phosphorylation regulated kinase 4 [Source:HGNC Symbol;Acc:HGNC:3095]	protein_coding	392.13	445.743	469.016	670.438	669.79	579.984	560.887	495.693	560.271	608.504	597.814	588.2	515.627	488.381	456.428
ENSG00000010244.19	17	32350132	32381885	ZNF207	zinc finger protein 207 [Source:HGNC Symbol;Acc:HGNC:12998]	protein_coding	6642.33	6678.2	6842.63	11622	11893.3	11079.5	9270	9151.17	8972.33	10366.3	10246.8	9833.34	7823.02	7905.19	7645.57
ENSG00000010256.11	3	48599002	48610976	UQCRC1	ubiquinol-cytochrome c reductase core protein 1 [Source:HGNC Symbol;Acc:HGNC:12585]	protein_coding	2437.33	2101.47	2300.84	3087.34	3157.45	3646.9	2493.62	2386.08	2476.54	3170.91	3196.58	2868.8	2989.75	2792.59	2563.95
ENSG00000010270.14	7	38178245	38230670	STARD3NL	STARD3 N-terminal like [Source:HGNC Symbol;Acc:HGNC:19169]	protein_coding	480.842	525.938	525.226	1397.33	1318.66	1302.71	679.166	817.465	724.66	1330.4	1230.16	1316.12	619.133	627.638	722.284
ENSG00000010278.15	12	6199715	6238271	CD9	CD9 molecule [Source:HGNC Symbol;Acc:HGNC:1709]	protein_coding	1861.77	1757.78	1815.41	320.962	270.346	367.375	197.888	206.982	221.91	427.87	421.628	397.257	232.54	233.299	228.834
ENSG00000010282.15	3	42692663	42702824	HHATL	hedgehog acyltransferase like [Source:HGNC Symbol;Acc:HGNC:13242]	protein_coding	2.35215	0	0	2.37976	1.25533	2.25954	0	0	0	1.65988	1.75709	0	2.12574	0	0
ENSG00000010292.13	12	6493356	6531955	NCAPD2	non-SMC condensin I complex subunit D2 [Source:HGNC Symbol;Acc:HGNC:24305]	protein_coding	2023.14	2712.64	1886.31	8330.02	9276.41	8688.86	7140.47	6399.29	6971.91	10198.9	11127.4	11153.4	9846.42	9287.52	8127.76
ENSG00000010295.20	12	6538961	6556073	IFFO1	intermediate filament family orphan 1 [Source:HGNC Symbol;Acc:HGNC:24970]	protein_coding	2291.76	2412.61	2425.19	1200.31	1226.86	1290.2	1891.32	1934.51	1754.93	641.735	645.548	650.327	1305.06	1258.97	1176.43
ENSG00000010310.9	19	45668221	45683722	GIPR	gastric inhibitory polypeptide receptor [Source:HGNC Symbol;Acc:HGNC:4271]	protein_coding	22.3019	20.4785	17.2468	795.088	2846.29	1718.4	126.076	130.562	105.569	2069.81	1253.5	1133.59	90.6218	95.6538	105.286
ENSG00000010318.21	3	52410660	52423641	PHF7	PHD finger protein 7 [Source:HGNC Symbol;Acc:HGNC:18458]	protein_coding	344.728	432.556	406.501	196.975	168.19	188.797	204.153	180.494	164.153	181.095	216.234	255.735	227.262	218.407	224.158
ENSG00000010319.7	3	52433035	52445103	SEMA3G	semaphorin 3G [Source:HGNC Symbol;Acc:HGNC:30400]	protein_coding	0	5.85103	1.64529	1.41703	6.0781	0.799568	0	0.755074	0	2.63566	2.37501	2.353	1.60851	1.62066	6.32437
ENSG00000010322.16	3	52455118	52493068	NISCH	nischarin [Source:HGNC Symbol;Acc:HGNC:18006]	protein_coding	6112.34	6457.88	6535.43	3211.78	2937.9	2980.42	4016.94	3881.99	3639.46	3192.66	3081.16	3212.37	4950.48	4686.57	4966.74
ENSG00000010327.10	3	52495338	52524495	STAB1	stabilin 1 [Source:HGNC Symbol;Acc:HGNC:18628]	protein_coding	1.78413	2.52632	5.16024	5.97071	5.85765	5.11748	1.53667	5.62735	1.58074	0.910846	0.273589	1.62632	8.19385	5.34178	18.1421
ENSG00000010361.14	19	49806866	49817376	FUZ	fuzzy planar cell polarity protein [Source:HGNC Symbol;Acc:HGNC:26219]	protein_coding	567.253	640.065	710.282	394.288	482.779	530.624	258.454	293.877	244.215	493.559	438.24	431.566	563.065	550.302	560.98
ENSG00000010379.16	12	220621	262873	SLC6A13	solute carrier family 6 member 13 [Source:HGNC Symbol;Acc:HGNC:11046]	protein_coding	14.258	4.15096	0	3.26447	0	4.2947	6.08095	5.50751	7.19023	4.53158	1.42261	0.469808	1.92697	10.2739	24.1449
ENSG00000010404.18	X	149476988	149521096	IDS	iduronate 2-sulfatase [Source:HGNC Symbol;Acc:HGNC:5389]	protein_coding	13151.5	12777.2	13426.9	5604.32	5761.84	5144.38	7317.29	7678.35	7647.61	8472.06	8198.9	8267.27	10679.4	10910.5	11031.8
ENSG00000010438.17	9	33750679	33799231	PRSS3	serine protease 3 [Source:HGNC Symbol;Acc:HGNC:9486]	protein_coding	1.31987	0	0	0	0	1.25661	0	0	0	0	0	0	0	0.680482	0
ENSG00000010539.12	16	3222325	3236221	ZNF200	zinc finger protein 200 [Source:HGNC Symbol;Acc:HGNC:12993]	protein_coding	671.412	631.193	658.948	561.421	457.29	561.236	658.07	707.215	669.42	445.174	443.001	548.925	523.363	572.6	591.917
ENSG00000010610.10	12	6786858	6820799	CD4	CD4 molecule [Source:HGNC Symbol;Acc:HGNC:1678]	protein_coding	0	2.50309	1.00127	10.929	23.0404	12.9827	0	0	0	12.3037	10.2835	14.81	4.57057	5.92084	11.5108
ENSG00000010626.15	12	6873569	6914241	LRRC23	leucine rich repeat containing 23 [Source:HGNC Symbol;Acc:HGNC:19138]	protein_coding	293.293	334.039	354.934	174.114	176.541	172.932	174.465	152.185	197.655	272.531	277.117	289.527	358.277	391.455	400.187
ENSG00000010671.16	X	101349447	101390796	BTK	Bruton tyrosine kinase [Source:HGNC Symbol;Acc:HGNC:1133]	protein_coding	13037	11713	11798.6	8589.55	8502.87	7544.13	14262.2	13922.7	14012.5	6558.32	6222.98	6024.99	8043.11	10099.2	9594.34
ENSG00000010704.19	6	26087281	26098343	HFE	homeostatic iron regulator [Source:HGNC Symbol;Acc:HGNC:4886]	protein_coding	205.906	168.611	260.629	211.919	223.959	372.511	76.2425	86.5779	92.8038	215.644	250.059	292.311	129.391	233.538	130.262
ENSG00000010803.16	1	41027200	41242154	SCMH1	Scm polycomb group protein homolog 1 [Source:HGNC Symbol;Acc:HGNC:19003]	protein_coding	798.479	1020.21	785.337	1516.89	1333.81	1082.88	614.791	696.444	641.507	1610.6	1564.43	1420.18	608.164	494.023	581.17
ENSG00000010810.17	6	111660332	111873452	FYN	FYN proto-oncogene, Src family tyrosine kinase [Source:HGNC Symbol;Acc:HGNC:4037]	protein_coding	1484.03	1531.04	1778.73	3182.74	3297.54	3172.57	2670.25	2391.55	2465.47	5729.77	5361.95	5260.82	2938.53	3126.11	3176.18
ENSG00000010818.10	6	142751469	142956698	HIVEP2	HIVEP zinc finger 2 [Source:HGNC Symbol;Acc:HGNC:4921]	protein_coding	3650.95	3404.67	3090.87	2067.74	2129.48	1895.82	3719.07	4389.37	2645.6	4698.92	4573.57	4458.91	2323.58	2250.56	3348.75
ENSG00000010932.17	1	171248471	171285978	FMO1	flavin containing dimethylaniline monoxygenase 1 [Source:HGNC Symbol;Acc:HGNC:3769]	protein_coding	6.98031	50.9671	18.0373	2.61731	3.74217	2.21526	19.742	18.8278	38.9562	2.43409	2.19337	5.07044	15.5977	13.7448	16.6877
ENSG00000011007.12	1	23743155	23762059	ELOA	elongin A [Source:HGNC Symbol;Acc:HGNC:11620]	protein_coding	1905.98	1895.23	1944.14	3021.01	2867.77	2890.28	2473.89	2702.03	2580.37	2122.76	2134.44	2182.98	2033.69	2074.27	2105.79
ENSG00000011009.11	1	23791145	23795539	LYPLA2	lysophospholipase 2 [Source:HGNC Symbol;Acc:HGNC:6738]	protein_coding	1756.1	1656.68	1894.59	2413.92	2463.05	2434.15	2937.27	2819.4	2813.13	1553.67	1526.54	1478.52	2127.14	2000.7	2006.86
ENSG00000011021.23	1	11806096	11848079	CLCN6	chloride voltage-gated channel 6 [Source:HGNC Symbol;Acc:HGNC:2024]	protein_coding	3416.66	3364.02	3495.75	2364.54	2522.03	2419.44	4576.31	4643.03	4398.4	1809.7	1760.4	1744.15	3137.29	3128.65	3166.05
ENSG00000011028.14	17	62627670	62693597	MRC2	mannose receptor C type 2 [Source:HGNC Symbol;Acc:HGNC:16875]	protein_coding	7.17894	12.9541	3.84204	85.6941	99.2953	83.5809	68.4206	61.7205	53.2847	279.061	303.982	274.044	242.252	278.366	252.909
ENSG00000011052.21	17	51153590	51171744	NME1-NME2	NME1-NME2 readthrough [Source:HGNC Symbol;Acc:HGNC:33531]	protein_coding	21.6977	33.8545	0	212.341	212.87	214.841	58.6815	157.041	122.073	149.81	190.22	91.1888	49.8694	0	79.3646
ENSG00000011083.9	5	150190062	150222788	SLC6A7	solute carrier family 6 member 7 [Source:HGNC Symbol;Acc:HGNC:11054]	protein_coding	0	0	0	0	0	1.0197	0	0	0	0	0	0	0	0	0
ENSG00000011105.14	12	3077355	3286564	TSPAN9	tetraspanin 9 [Source:HGNC Symbol;Acc:HGNC:21640]	protein_coding	33.8529	36.2774	70.5944	7.92799	12.2503	24.9214	5.3856	28.0061	6.81214	51.1294	76.6208	63.8733	77.2523	16.486	25.4934
ENSG00000011114.15	14	93237550	93333092	BTBD7	BTB domain containing 7 [Source:HGNC Symbol;Acc:HGNC:18269]	protein_coding	1286.39	1231.19	1251.35	1032.33	1110.15	989.338	1110.4	1906.36	1065.54	1012.6	938.347	939.963	888.911	952.405	1002.66
ENSG00000011132.12	19	3750772	3761692	APBA3	amyloid beta precursor protein binding family A member 3 [Source:HGNC Symbol;Acc:HGNC:580]	protein_coding	1226.69	1308.02	1489.35	1002.16	862.072	1037.62	1401.05	1134.24	917.051	1317.54	1219.52	1177.78	1483.97	1495.41	1565.76
ENSG00000011143.19	17	58205441	58219605	MKS1	MKS transition zone complex subunit 1 [Source:HGNC Symbol;Acc:HGNC:7121]	protein_coding	414.58	355.987	448.001	817.933	612.751	846.367	678.927	720.325	570.144	737.167	849.351	832.47	1373.56	1065.76	1314.38
ENSG00000011198.10	3	43690108	43734371	ABHD5	abhydrolase domain containing 5, lysophosphatidic acid acyltransferase [Source:HGNC Symbol;Acc:HGNC:21396]	protein_coding	166.09	202.499	141.382	379.98	425.849	392.189	254.929	273.482	299.205	308.908	291.704	257.171	219.227	185.262	207.575
ENSG00000011201.12	X	8528874	8732137	ANOS1	anosmin 1 [Source:HGNC Symbol;Acc:HGNC:6211]	protein_coding	28.9589	29.2334	33.0913	47.2308	53.5613	50.5469	39.1598	40.7909	36.7759	45.442	45.4945	35.1561	37.8981	54.0215	61.2661
ENSG00000011243.19	19	15380050	15419141	AKAP8L	A-kinase anchoring protein 8 like [Source:HGNC Symbol;Acc:HGNC:29857]	protein_coding	4996.53	5948.3	5473.4	4133.89	3730.76	4039.81	4879.6	4684.41	4726.36	3019.42	3132.4	3132.68	4420.8	4388.65	4384.59
ENSG00000011258.16	17	51177425	51260163	MBTD1	mbt domain containing 1 [Source:HGNC Symbol;Acc:HGNC:19866]	protein_coding	1691.93	1559.63	1637.44	934.663	962.303	928.14	1154.34	1200.42	1148.71	1114.02	1102.26	1206.33	1100.6	1104.52	1238.53
ENSG00000011260.14	17	51260546	51297936	UTP18	UTP18 small subunit processome component [Source:HGNC Symbol;Acc:HGNC:24274]	protein_coding	1943.62	1896.36	1874.89	2518.69	1979.1	2462.48	2161.14	2162.7	2299.58	1677.13	1840.99	1571.07	1545.94	1693.96	1578.64
ENSG00000011275.19	7	5620047	5781696	RNF216	ring finger protein 216 [Source:HGNC Symbol;Acc:HGNC:21698]	protein_coding	4556.2	4164.81	4258.49	3608.82	3542.23	3474.94	4456.07	4286.26	4300.31	3176.25	3456.74	3282.97	3697.32	3671.66	3918
ENSG00000011295.16	17	15999784	16045015	TTC19	tetratricopeptide repeat domain 19 [Source:HGNC Symbol;Acc:HGNC:26006]	protein_coding	1349.37	1216.07	1273.15	1185.37	1192.76	1233.25	1041.65	1128.96	1036.44	870.29	1003.21	944.098	846.612	795.372	767.279
ENSG00000011304.22	19	797075	812327	PTBP1	polypyrimidine tract binding protein 1 [Source:HGNC Symbol;Acc:HGNC:9583]	protein_coding	10473.4	9901.66	10571.4	12015.1	11176.9	16530.9	9890.69	11209.7	10658.1	11125.9	10648.8	10666.3	9569.12	8414.49	6565.71
ENSG00000011332.20	19	38211006	38229714	DPF1	double PHD fingers 1 [Source:HGNC Symbol;Acc:HGNC:20225]	protein_coding	2.42735	6.08761	8.62272	18.3751	23.1761	12.0593	42.9293	24.3287	34.3181	62.4171	30.6868	59.9518	91.3829	80.3151	68.4078
ENSG00000011347.10	11	61513714	61581148	SYT7	synaptotagmin 7 [Source:HGNC Symbol;Acc:HGNC:11514]	protein_coding	2.97674	1.78368	2.91588	5.10346	3.59064	0.467338	1.77587	0	10.5689	38.3885	36.7103	46.6058	1.86111	2.41133	0
ENSG00000011376.12	3	45388561	45554726	LARS2	leucyl-tRNA synthetase 2, mitochondrial [Source:HGNC Symbol;Acc:HGNC:17095]	protein_coding	824.039	688.137	823.555	1352.3	1111.92	1213.11	947.252	953.496	927.32	1072.21	1214.01	857.248	861.144	761.032	623.252
ENSG00000011405.13	11	17077730	17207983	PIK3C2A	phosphatidylinositol-4-phosphate 3-kinase catalytic subunit type 2 alpha [Source:HGNC Symbol;Acc:HGNC:8971]	protein_coding	1483.5	2481.02	1085.05	945.348	969.271	885.169	2581.41	2377.52	3387.73	1461.06	1345.69	1582.21	1954.39	2277.64	2495.64
ENSG00000011422.12	19	43646095	43670547	PLAUR	plasminogen activator, urokinase receptor [Source:HGNC Symbol;Acc:HGNC:9053]	protein_coding	6.69388	5.18744	12.6744	145.08	151.958	124.296	101.455	79.2382	67.5746	217.341	191.35	172.988	48.4135	55.2368	50.3792
ENSG00000011426.11	7	36389821	36453791	ANLN	anillin actin binding protein [Source:HGNC Symbol;Acc:HGNC:14082]	protein_coding	2.05242	9.52021	7.91301	779.885	823.638	829.302	685.362	837.255	614.577	1074.3	1175.96	1067.86	729.242	864.741	852.592
ENSG00000011451.21	19	15419978	15449956	WIZ	WIZ zinc finger [Source:HGNC Symbol;Acc:HGNC:30917]	protein_coding	1352.84	1162.08	1383.15	1830.31	1625.94	1625.43	1606.83	1841.21	1736.12	1477.01	1865.59	1566.95	1738.49	1561.58	1978.62
ENSG00000011454.18	9	122940833	123104866	RABGAP1	RAB GTPase activating protein 1 [Source:HGNC Symbol;Acc:HGNC:17155]	protein_coding	2251.05	2061.83	2154.55	1814.67	1752.35	1806.55	2334.71	2744.14	2324.89	1631.01	1425.31	2031.85	2400.51	2128.41	2239
ENSG00000011465.18	12	91140484	91183217	DCN	decorin [Source:HGNC Symbol;Acc:HGNC:2705]	protein_coding	2.27761	8.36166	1.11552	9.03639	0	3.64309	4.52927	0	4.03592	3.03874	5.36758	1.06357	1.09058	2.66006	4.58899
ENSG00000011478.13	19	45692403	45703989	QPCTL	glutaminyl-peptide cyclotransferase like [Source:HGNC Symbol;Acc:HGNC:25952]	protein_coding	1067.81	1234.5	1225.97	1000.41	1180.79	1198.1	1492.58	1559.01	1828.8	1016.19	898.378	890.267	1233.03	1226.9	1209.38
ENSG00000011485.15	19	46347087	46392981	PPP5C	protein phosphatase 5 catalytic subunit [Source:HGNC Symbol;Acc:HGNC:9322]	protein_coding	1096.84	976.022	933.172	2710.27	2743.75	2806.13	2051.92	1818.34	2161.83	2243.67	2244.55	2338.15	1989.19	1950.39	2108.04
ENSG00000011523.14	2	65056366	65087004	CEP68	centrosomal protein 68 [Source:HGNC Symbol;Acc:HGNC:29076]	protein_coding	1759.79	1513.89	1378.02	920.298	1101.28	1010.91	3962.77	3474.49	3655.61	1300.78	1506.88	1291.02	4367.32	4918.59	5190.11
ENSG00000011566.15	2	39249266	39437301	MAP4K3	mitogen-activated protein kinase kinase kinase kinase 3 [Source:HGNC Symbol;Acc:HGNC:6865]	protein_coding	256.121	215.421	208.221	963.03	246.54	899.97	285.521	327.864	411.089	323.359	252.981	230.348	93.3071	106.208	118.173
ENSG00000011590.14	19	35704558	35717038	ZBTB32	zinc finger and BTB domain containing 32 [Source:HGNC Symbol;Acc:HGNC:16763]	protein_coding	321.229	369.997	338.297	1232.79	1187.64	1291.94	364.734	324.422	331.382	710.641	640.104	713.896	179.007	150.679	137.61
ENSG00000011600.12	19	35904401	35908295	TYROBP	transmembrane immune signaling adaptor TYROBP [Source:HGNC Symbol;Acc:HGNC:12449]	protein_coding	8.2227	11.937	7.66155	21.7919	28.9629	16.0113	7.16227	7.52344	9.6429	16.4275	8.48791	13.0536	15.6413	11.584	17.3184
ENSG00000011638.11	16	21158377	21180616	TMEM159	transmembrane protein 159 [Source:HGNC Symbol;Acc:HGNC:30136]	protein_coding	377.665	282.91	308.285	466.36	505.282	599.321	950.978	888.756	945.905	1227.09	1122.25	1137.2	958.602	889.379	963.644
ENSG00000011677.13	X	152166234	152451315	GABRA3	gamma-aminobutyric acid type A receptor subunit alpha3 [Source:HGNC Symbol;Acc:HGNC:4077]	protein_coding	0	0	0	0	0	0	0	0	0	4.2016	4.03849	3.0008	0	0	0
ENSG00000012048.23	17	43044295	43170245	BRCA1	BRCA1 DNA repair associated [Source:HGNC Symbol;Acc:HGNC:1100]	protein_coding	368.835	436.09	304.909	2147.02	2079.2	2291.8	1053.56	1112.61	955.392	2417.13	2737.68	2603.34	1446.32	1656.74	1712.34
ENSG00000012061.16	19	45407334	45478828	ERCC1	ERCC excision repair 1, endonuclease non-catalytic subunit [Source:HGNC Symbol;Acc:HGNC:3433]	protein_coding	1289.09	1549.49	1378.28	1899.62	2007.95	2463.11	1886.26	1694.05	1724.05	1809.51	1630.25	1631.15	1536.68	1464.04	1526.53
ENSG00000012124.17	19	35319261	35347361	CD22	CD22 molecule [Source:HGNC Symbol;Acc:HGNC:1643]	protein_coding	26578.8	27353.7	26549.6	16197.2	16212.7	14994.7	57425.6	59989.8	56882.1	26743.9	26454.9	26822.5	35441.3	35794.2	36070.7
ENSG00000012171.20	3	50267558	50277546	SEMA3B	semaphorin 3B [Source:HGNC Symbol;Acc:HGNC:10724]	protein_coding	20.8014	22.7834	52.7978	30.1985	21.3041	31.5025	28.3263	44.5652	19.3705	108.35	132.675	68.2114	65.2539	33.9384	23.7079
ENSG00000012174.12	X	21839617	21885423	MBTPS2	membrane bound transcription factor peptidase, site 2 [Source:HGNC Symbol;Acc:HGNC:15455]	protein_coding	293.015	278.493	293.138	424.035	488.727	470.596	442.412	523.263	475.858	388.098	418.769	392.445	415.532	372.294	372.442
ENSG00000012211.13	X	49174802	49186528	PRICKLE3	prickle planar cell polarity protein 3 [Source:HGNC Symbol;Acc:HGNC:6645]	protein_coding	317.146	317.938	348.708	656.356	668.457	627.498	868.018	857.384	949.632	914.336	852.07	974.113	1579.29	1319.58	1507.05
ENSG00000012223.13	3	46435645	46485234	LTF	lactotransferrin [Source:HGNC Symbol;Acc:HGNC:6720]	protein_coding	0	0	0	0.43115	1.2329	4.89466	2.73118	0	0	9.98507	3.37227	7.75429	0	0	0
ENSG00000012232.9	8	28600469	28755599	EXTL3	exostosin like glycosyltransferase 3 [Source:HGNC Symbol;Acc:HGNC:3518]	protein_coding	1384.58	1430.3	1156.15	640.056	657.75	543.456	850.013	854.841	1002.23	620.772	469.906	636.051	627.421	761.037	666.915
ENSG00000012504.15	12	100473708	100564414	NR1H4	nuclear receptor subfamily 1 group H member 4 [Source:HGNC Symbol;Acc:HGNC:7967]	protein_coding	0	0	0	6.51799	3.15908	0	0	0	0	13.9136	8.50101	14.9686	0	0	0
ENSG00000012660.14	6	53267398	53349179	ELOVL5	ELOVL fatty acid elongase 5 [Source:HGNC Symbol;Acc:HGNC:21308]	protein_coding	8267.77	8184.59	7659.21	7259.32	6938.64	7549.93	9685.02	9445.76	9705.47	8513.78	8435.74	8619.21	7607.64	7704.92	7993.58
ENSG00000012779.11	10	45374176	45446119	ALOX5	arachidonate 5-lipoxygenase [Source:HGNC Symbol;Acc:HGNC:435]	protein_coding	9763.94	10494.4	11276.2	6424.21	6524.87	6040.05	12134.3	11220.5	11148.8	3902.77	3559.77	3758.19	10859.8	9955.72	10145.8
ENSG00000012817.16	Y	19703865	19744939	KDM5D	lysine demethylase 5D [Source:HGNC Symbol;Acc:HGNC:11115]	protein_coding	5972	6455.44	6725.73	3081.53	3083.42	3379.29	4127.63	4230.37	4017.37	2950.78	2791.35	2680.5	4207.09	4348.95	4521.55
ENSG00000012822.16	12	53708517	53727745	CALCOCO1	calcium binding and coiled-coil domain 1 [Source:HGNC Symbol;Acc:HGNC:29306]	protein_coding	5436.08	5250.36	5376.18	2186.8	2446.58	2112.06	3487.09	3202.35	3437.66	2682.77	2718.23	2755.66	4495.09	4595.39	4425.34
ENSG00000012963.15	14	93207241	93229215	UBR7	ubiquitin protein ligase E3 component n-recognin 7 [Source:HGNC Symbol;Acc:HGNC:20344]	protein_coding	1309.63	1268.31	1309.16	2310.7	2366.74	2371.15	2477.42	2620.83	2484.75	2378.24	2445.62	2358.95	2509.27	2096.09	2135.38
ENSG00000012983.11	14	50418501	50561126	MAP4K5	mitogen-activated protein kinase kinase kinase kinase 5 [Source:HGNC Symbol;Acc:HGNC:6867]	protein_coding	1225	1507.76	1337.22	1202.71	1345.65	1309.71	1438.52	1809.65	1538.77	1988.15	1706.88	1746.53	1747.71	1886.11	1594.52
ENSG00000013016.16	2	31234152	31269451	EHD3	EH domain containing 3 [Source:HGNC Symbol;Acc:HGNC:3244]	protein_coding	1836.81	1757.61	1922.01	52.4073	48.2312	55.0636	6653.65	6679.04	6376.81	33.6128	43.4138	33.0088	3445.24	3116.8	3349.5
ENSG00000013275.8	19	39971165	39981764	PSMC4	proteasome 26S subunit, ATPase 4 [Source:HGNC Symbol;Acc:HGNC:9551]	protein_coding	2023.96	2021.61	2104.84	3477	3232.08	3321.39	3401.56	3312.22	3382.05	2001.28	2092.27	2010.37	2692.35	2640.46	2473.63
ENSG00000013288.9	4	6575189	6623362	MAN2B2	mannosidase alpha class 2B member 2 [Source:HGNC Symbol;Acc:HGNC:29623]	protein_coding	2602.17	2573.83	2920.63	1379.94	1519.86	2278.63	2896.4	2868.43	2772.09	1483.5	1349.41	1292.64	3035.35	2933.45	2875.33
ENSG00000013293.6	3	170459548	170586075	SLC7A14	solute carrier family 7 member 14 [Source:HGNC Symbol;Acc:HGNC:29326]	protein_coding	47.7729	49.7419	42.4633	37.6131	23.8129	12.539	23.2613	40.5207	34.7421	31.7866	8.37244	26.6035	21.7467	1.53354	18.3794
ENSG00000013297.12	3	170418868	170454733	CLDN11	claudin 11 [Source:HGNC Symbol;Acc:HGNC:8514]	protein_coding	12.9969	24.1019	14.0993	4.67044	1.78072	13.238	4.5061	6.96831	2.50955	7.8183	13.133	5.17023	11.6634	11.7515	10.7202
ENSG00000013306.16	17	44319625	44324870	SLC25A39	solute carrier family 25 member 39 [Source:HGNC Symbol;Acc:HGNC:24279]	protein_coding	2776.23	2711.49	2850.57	4275.62	4172.13	4846.88	2865.63	2898.05	2757.07	3048.58	2704.36	2712.9	1786.22	1850.53	1718.19
ENSG00000013364.19	16	29820394	29848039	MVP	major vault protein [Source:HGNC Symbol;Acc:HGNC:7531]	protein_coding	1858.04	3319.39	2131.73	6129.98	5592.1	3997.22	7764.12	5871.36	7565.24	1455.66	2574.06	3399.03	5209.81	4882.93	7604.06
ENSG00000013374.17	7	151341772	151378449	NUB1	negative regulator of ubiquitin like proteins 1 [Source:HGNC Symbol;Acc:HGNC:17623]	protein_coding	3615.39	3619.74	3688.86	6726.76	6201.48	5146.25	3308.54	3419.96	3023.64	4025.59	4449.18	4164.19	2556.62	2043.59	2351.45
ENSG00000013375.16	6	83161150	83193936	PGM3	phosphoglucomutase 3 [Source:HGNC Symbol;Acc:HGNC:8907]	protein_coding	965.886	268.948	1040.02	1020.82	861.264	559.601	812.305	893.479	236.642	1035.17	724.44	1296.8	773.374	394.849	842.365
ENSG00000013392.8	6	83193357	83198935	RWDD2A	RWD domain containing 2A [Source:HGNC Symbol;Acc:HGNC:21385]	protein_coding	235.626	188.736	174.155	228.604	230.821	249.826	261.546	215.701	251.466	275.625	280.675	287.076	285.137	318.294	308.794
ENSG00000013441.16	2	200853009	200864744	CLK1	CDC like kinase 1 [Source:HGNC Symbol;Acc:HGNC:2068]	protein_coding	19719.7	18633.8	18577.9	4456.23	4465.61	4783.37	6075.51	6190.47	6116.51	6134.73	6208.47	5816.65	6712.54	7036	6772.14
ENSG00000013503.10	12	106357748	106510198	POLR3B	RNA polymerase III subunit B [Source:HGNC Symbol;Acc:HGNC:30348]	protein_coding	318.346	296.448	252.342	357.803	398.316	396.474	276.549	311.644	290.405	161.859	165.842	162.349	88.2506	145.403	101.392
ENSG00000013523.11	14	76786009	76826246	ANGEL1	angel homolog 1 [Source:HGNC Symbol;Acc:HGNC:19961]	protein_coding	1038.99	1013.58	1164.29	873.933	852.538	1040.85	976.374	970.096	995.795	713.943	909.806	771.759	879.992	586.171	840.946
ENSG00000013561.18	5	141958328	141990292	RNF14	ring finger protein 14 [Source:HGNC Symbol;Acc:HGNC:10058]	protein_coding	793.642	929.583	775.674	1002.17	961.932	1149.71	1701.28	1676.06	1650.5	889.105	818.221	884.766	1413.42	1205.42	1203.18
ENSG00000013563.14	X	154401236	154412112	DNASE1L1	deoxyribonuclease 1 like 1 [Source:HGNC Symbol;Acc:HGNC:2957]	protein_coding	917.376	858.696	989.219	813.9	820.96	842.775	1314.07	1373.51	1290.93	814.799	800.141	894.201	1258.28	1203.26	1214.93
ENSG00000013573.17	12	31073860	31104799	DDX11	DEAD/H-box helicase 11 [Source:HGNC Symbol;Acc:HGNC:2736]	protein_coding	1869.53	1825.52	1930.13	4165.73	4070.31	4130.3	2136.93	2077.28	2093.81	4614.53	4879.96	5010.37	2522.48	2438.27	2458.38
ENSG00000013583.10	12	12974870	13000265	HEBP1	heme binding protein 1 [Source:HGNC Symbol;Acc:HGNC:17176]	protein_coding	317.559	310.255	289.176	429.227	383.381	450.67	274.373	252.66	263.421	602.516	580.219	523.898	300.481	317.195	311.912
ENSG00000013588.9	12	12891559	12917937	GPRC5A	G protein-coupled receptor class C group 5 member A [Source:HGNC Symbol;Acc:HGNC:9836]	protein_coding	1.54428	0	3.02542	18.7318	4.34646	63.6239	14.8669	6.24804	1.36823	74.7843	87.9587	81.243	4.43667	11.9205	12.4601
ENSG00000013619.14	X	150361422	150514178	MAMLD1	mastermind like domain containing 1 [Source:HGNC Symbol;Acc:HGNC:2568]	protein_coding	114.403	76.5721	91.4295	12.9417	7.982	19.2943	58.1359	52.2262	117.224	23.0177	31.0817	31.714	12.0981	23.7494	18.5952
ENSG00000013725.14	11	60971680	61020377	CD6	CD6 molecule [Source:HGNC Symbol;Acc:HGNC:1691]	protein_coding	589.205	670.136	765.719	550.563	548.225	613.045	1006.18	1004.26	964.724	907.827	941.37	850.637	769.189	584.701	638.944
ENSG00000013810.20	4	1712891	1745171	TACC3	transforming acidic coiled-coil containing protein 3 [Source:HGNC Symbol;Acc:HGNC:11524]	protein_coding	3398.41	3263.68	3555.13	5446.19	5656.58	6344.08	4836.35	4422.88	4592.08	4943.33	5041.98	5044.69	6544.72	6618.52	6547.05
ENSG00000014123.10	6	96521595	96555276	UFL1	UFM1 specific ligase 1 [Source:HGNC Symbol;Acc:HGNC:23039]	protein_coding	2062.74	2179.3	2099.05	2366.58	2455.57	2384.1	2026.66	2077.54	2086.95	3929.04	4121.65	3950.87	1935.84	2002.34	2044.56
ENSG00000014138.9	11	65261920	65305589	POLA2	DNA polymerase alpha 2, accessory subunit [Source:HGNC Symbol;Acc:HGNC:30073]	protein_coding	659.598	693.016	661.227	2025.67	2029.33	1666.69	985.874	1071.09	1080.78	2112.15	1985.85	1826.94	1256.78	1269.85	1388.66
ENSG00000014164.7	8	143437659	143541447	ZC3H3	zinc finger CCCH-type containing 3 [Source:HGNC Symbol;Acc:HGNC:28972]	protein_coding	1441.73	1433.68	1587.42	1279.35	1315.91	1174.79	1512.98	1427.78	1462.85	1300.4	1110.3	1044.65	1495.34	1381.92	1444.15
ENSG00000014216.16	11	65180566	65212006	CAPN1	calpain 1 [Source:HGNC Symbol;Acc:HGNC:1476]	protein_coding	4385.65	5225.51	4850.45	6088.8	6185.7	6310.36	11147.7	10261.2	11053	3992.06	3077.36	4173.54	8512.23	8620.84	8012.04
ENSG00000014257.16	3	132317369	132368298	ACP3	acid phosphatase 3 [Source:HGNC Symbol;Acc:HGNC:125]	protein_coding	0	0	0	7.12007	4.38871	10.8115	1.63875	0.719935	6.6543	2.99702	4.80761	7.26837	0	0	0
ENSG00000014641.21	2	63588609	63607197	MDH1	malate dehydrogenase 1 [Source:HGNC Symbol;Acc:HGNC:6970]	protein_coding	2210.71	2058.85	2019.08	4472.62	4110.6	4643.88	3642.15	3410.95	3504.28	4084.36	4019.18	4273.43	3819.6	3471.24	3352.35
ENSG00000014824.14	4	41990502	42090461	SLC30A9	solute carrier family 30 member 9 [Source:HGNC Symbol;Acc:HGNC:1329]	protein_coding	1256.29	1273.73	1209.74	2191.58	1970.39	2224.37	1754.08	1725.65	1726.78	1942.44	1727.04	1879.53	1571.74	1514.45	1751.76
ENSG00000014914.21	1	149928651	149936879	MTMR11	myotubularin related protein 11 [Source:HGNC Symbol;Acc:HGNC:24307]	protein_coding	3.74518	1.42754	0	13.4958	13.965	15.4841	3.50703	2.79955	0	43.4058	29.5462	41.3801	14.4747	7.68302	4.19202
ENSG00000014919.13	10	99710868	99732127	COX15	cytochrome c oxidase assembly homolog COX15 [Source:HGNC Symbol;Acc:HGNC:2263]	protein_coding	1227.8	1515.1	1167.09	1873.21	1882.75	1790.21	1667.2	1618.95	1567.22	1959.46	1979.12	1842.91	1665.21	1555.74	1826.61
ENSG00000015133.19	14	91271323	91417844	CCDC88C	coiled-coil domain containing 88C [Source:HGNC Symbol;Acc:HGNC:19967]	protein_coding	4381.66	4551.83	4479.95	5441.18	5508.64	5001.19	6153.95	6854.77	6291.93	6459.88	6320.63	6105.36	6390.58	6013.6	6861.05
ENSG00000015153.15	12	42157104	42238349	YAF2	YY1 associated factor 2 [Source:HGNC Symbol;Acc:HGNC:17363]	protein_coding	840.808	551.144	502.618	760.635	667.886	933.486	912.058	894.875	843.464	695.482	801.713	893.175	622.586	424.921	643.101
ENSG00000015171.20	10	134465	254637	ZMYND11	zinc finger MYND-type containing 11 [Source:HGNC Symbol;Acc:HGNC:16966]	protein_coding	1838.65	1807.67	1560.57	1011.78	1021.53	1041.81	534.68	573.867	547.365	763.904	641.375	721.28	292.211	288.225	342.876
ENSG00000015285.11	X	48676596	48691427	WAS	WASP actin nucleation promoting factor [Source:HGNC Symbol;Acc:HGNC:12731]	protein_coding	4403.15	4430.07	4766.78	5230.92	5358.83	5613.68	6579.09	6335.69	6501.8	3899.72	3663.01	3561	6408.06	6087.67	5682.04
ENSG00000015413.9	16	89613308	89638456	DPEP1	dipeptidase 1 [Source:HGNC Symbol;Acc:HGNC:3002]	protein_coding	0	0	0	0	2.77995	2.24407	0	0	0	3.08219	5.35811	7.04305	44.109	25.6439	10.2766
ENSG00000015475.19	22	17734138	17774770	BID	BH3 interacting domain death agonist [Source:HGNC Symbol;Acc:HGNC:1050]	protein_coding	344.928	462.779	380.17	2731.41	2542.88	3231.11	4376.38	4471.33	4763.33	3039.3	2897.05	2883.92	1658.12	1129.89	1222.42
ENSG00000015479.20	5	139293674	139331677	MATR3	matrin 3 [Source:HGNC Symbol;Acc:HGNC:6912]	protein_coding	13282.1	13679.8	12631	11010.3	11203.8	11901.4	13920	14691	14211.4	11121.4	10568.4	11624.6	14378.6	13599	14958.8
ENSG00000015520.15	7	44512535	44541330	NPC1L1	NPC1 like intracellular cholesterol transporter 1 [Source:HGNC Symbol;Acc:HGNC:7898]	protein_coding	5.43552	6.75404	8.51902	1.83427	8.45381	4.14001	6.0531	4.88703	9.3142	5.11761	9.90994	8.12224	19.1282	28.4019	27.143
ENSG00000015532.10	17	50346126	50363138	XYLT2	xylosyltransferase 2 [Source:HGNC Symbol;Acc:HGNC:15517]	protein_coding	809.771	801.507	768.263	597.062	652.593	591.119	726.675	2155.33	650.868	924.936	1792.24	885.611	1440.33	2360.71	1957.06
ENSG00000015568.13	2	109792758	109857705	RGPD5	RANBP2 like and GRIP domain containing 5 [Source:HGNC Symbol;Acc:HGNC:32418]	protein_coding	1941.52	1305.91	1650.38	490.069	604.001	402.159	405.489	1022.09	2528.04	1134.24	1112.79	1139.04	362.24	171.455	272.352
ENSG00000015592.16	8	27235323	27258420	STMN4	stathmin 4 [Source:HGNC Symbol;Acc:HGNC:16078]	protein_coding	0	0	4.40989	7.49887	1.81013	3.21463	2.54036	5.91362	1.47206	20.0512	15.5531	36.9906	3.82302	1.40283	1.56409
ENSG00000015676.18	7	44379119	44490658	NUDCD3	NudC domain containing 3 [Source:HGNC Symbol;Acc:HGNC:22208]	protein_coding	2196.35	2887.13	2628.79	2823.96	2794.7	3603.71	3472.56	3019.23	3397.57	2346.51	2489.43	2547.75	3417.89	3558.91	3529.92
ENSG00000016082.15	5	51383448	51394730	ISL1	ISL LIM homeobox 1 [Source:HGNC Symbol;Acc:HGNC:6132]	protein_coding	0	0	0	0	0	0	0	0	0	0	0	0	0	0	0
ENSG00000016391.11	3	53812335	53846419	CHDH	choline dehydrogenase [Source:HGNC Symbol;Acc:HGNC:24288]	protein_coding	72.8368	69.5245	86.5685	75.3773	80.4391	74.8937	2063.08	2428.31	2697.23	98.2934	104.365	87.9785	1933.89	1287.52	1744.86
ENSG00000016402.13	6	136999971	137045180	IL20RA	interleukin 20 receptor subunit alpha [Source:HGNC Symbol;Acc:HGNC:6003]	protein_coding	0	0	0	0.4105	3.65275	0	0	0.437476	0	1.2029	3.54712	0.908856	0	0	0
ENSG00000016490.16	1	86468368	86500259	CLCA1	chloride channel accessory 1 [Source:HGNC Symbol;Acc:HGNC:2015]	protein_coding	0	0	0	0	0	0	0	0	0	0	1.00962	0	0	0	0
ENSG00000016602.9	1	86547078	86580754	CLCA4	chloride channel accessory 4 [Source:HGNC Symbol;Acc:HGNC:2018]	protein_coding	1.34818	7.89628	1.32062	2.27479	0	1.28357	6.84349	2.42428	1.19449	0	0	0	1.93664	0	1.45038
ENSG00000016864.19	3	52694486	52706032	GLT8D1	glycosyltransferase 8 domain containing 1 [Source:HGNC Symbol;Acc:HGNC:24870]	protein_coding	790.153	749.59	817.764	1086.77	1029.75	886.62	1040.67	1156.69	1145.77	751.709	845.007	776.02	1325.45	1225.27	1382.6
ENSG00000017260.20	3	130850595	131016712	ATP2C1	ATPase secretory pathway Ca2+ transporting 1 [Source:HGNC Symbol;Acc:HGNC:13211]	protein_coding	2103.78	2337.8	1729.09	2901.01	2792.33	2531.38	2705.85	2910.36	2328.12	3709.49	3195.87	3441.59	2826.57	2778.55	3291.8
ENSG00000017427.17	12	102395874	102481744	IGF1	insulin like growth factor 1 [Source:HGNC Symbol;Acc:HGNC:5464]	protein_coding	6.86376	4.49974	10.0851	335.953	298.975	279.85	121.904	42.0471	85.9544	265.268	330.668	322.734	220.226	155.069	168.103
ENSG00000017483.15	X	48458537	48470260	SLC38A5	solute carrier family 38 member 5 [Source:HGNC Symbol;Acc:HGNC:18070]	protein_coding	463.464	546.993	487.696	3034.27	3053	3365.39	1015.05	861.004	736.118	1860.34	1826.53	2018.66	513.92	524.713	843.308
ENSG00000017797.13	18	9475009	9538114	RALBP1	ralA binding protein 1 [Source:HGNC Symbol;Acc:HGNC:9841]	protein_coding	2841.71	2835.38	2851.81	3362.93	3614.52	3403.18	3463.6	3424.51	3334.98	4148.78	4122.18	4245.91	3379.54	3408.12	3390.18
ENSG00000018189.13	4	70704204	70808619	RUFY3	RUN and FYVE domain containing 3 [Source:HGNC Symbol;Acc:HGNC:30285]	protein_coding	2030.06	1762.02	1943.82	1470.12	1296.67	1236.04	1362.16	1618.6	1713.68	1201.46	1156.8	1112.86	1484.66	1467.89	1383.99
ENSG00000018236.15	12	40692439	41072415	CNTN1	contactin 1 [Source:HGNC Symbol;Acc:HGNC:2171]	protein_coding	3.70144	0	0	1.10136	2.97653	1.17468	0	0	1.09316	0	1.16308	2.30459	1.25016	0	0
ENSG00000018280.17	2	218382029	218396894	SLC11A1	solute carrier family 11 member 1 [Source:HGNC Symbol;Acc:HGNC:10907]	protein_coding	223.02	84.2467	154.741	19.51	33.5569	33.4402	30.8416	28.1629	161.357	15.5236	38.836	23.1606	46.1731	27.969	34.2898
ENSG00000018408.15	3	149517235	149736714	WWTR1	WW domain containing transcription regulator 1 [Source:HGNC Symbol;Acc:HGNC:24042]	protein_coding	21.9642	9.73131	5.46936	46.9655	46.1482	11.8544	10.9091	7.34853	13.3112	65.6957	81.0616	19.241	20.1886	7.83242	13.6052
ENSG00000018510.18	2	177392746	177567024	AGPS	alkylglycerone phosphate synthase [Source:HGNC Symbol;Acc:HGNC:327]	protein_coding	735.062	759.587	703.408	2429.85	2299.68	2324.99	1588.08	1689.18	1785.78	1539.5	1835.72	1618.04	1026.01	1112.3	1145.66
ENSG00000018607.7	2	132304806	132326855	ZNF806	zinc finger protein 806 [Source:HGNC Symbol;Acc:HGNC:33228]	transcribed_unprocessed_pseudogene	2.49987	2.29441	0.749167	0	1.23004	2.18445	0	0.687629	3.32743	1.80018	3.07746	0.714274	6.2529	0	0.822781
ENSG00000018610.15	X	119538149	119565409	CXorf56	chromosome X open reading frame 56 [Source:HGNC Symbol;Acc:HGNC:26239]	protein_coding	1199.72	1264.28	1166.2	980.737	864.153	909.984	1062.2	988.786	1151.85	648.449	604.024	617.452	980.597	872.638	935.686
ENSG00000018625.15	1	160115759	160143591	ATP1A2	ATPase Na+/K+ transporting subunit alpha 2 [Source:HGNC Symbol;Acc:HGNC:800]	protein_coding	4.35266	0	4.27909	3.67213	5.6206	5.82265	1.73115	0.978361	0	5.97637	13.5741	18.297	1.04209	0	1.17065
ENSG00000018699.13	2	32628032	32821051	TTC27	tetratricopeptide repeat domain 27 [Source:HGNC Symbol;Acc:HGNC:25986]	protein_coding	844.883	795.524	785.355	1086.45	1079.7	1145.28	930.613	734.196	788.128	966.038	1103.64	844.578	629.146	593.194	500.152
ENSG00000018869.17	19	56375846	56393545	ZNF582	zinc finger protein 582 [Source:HGNC Symbol;Acc:HGNC:26421]	protein_coding	216.931	215.167	226.434	94.1756	64.9761	91.9599	175.111	205.052	205.521	75.7745	135.452	72.2942	119.581	136.225	127.706
ENSG00000019102.12	11	124747474	124752255	VSIG2	V-set and immunoglobulin domain containing 2 [Source:HGNC Symbol;Acc:HGNC:17149]	protein_coding	1.08369	1.98925	2.12307	10.9132	8.52159	9.0095	5.05715	4.72674	2.88046	9.89951	9.06935	7.08467	5.14253	8.3132	5.82922
ENSG00000019144.19	11	118606440	118658031	PHLDB1	pleckstrin homology like domain family B member 1 [Source:HGNC Symbol;Acc:HGNC:23697]	protein_coding	196.133	177.692	149.67	106.298	98.2443	92.4494	114	147.584	111.863	161.596	146.855	152.38	89.7175	134.354	123.364
ENSG00000019169.11	2	118942194	118994660	MARCO	macrophage receptor with collagenous structure [Source:HGNC Symbol;Acc:HGNC:6895]	protein_coding	0	0	0	0	0	0	0	0	0	0	0	0	0	0	0
ENSG00000019186.10	20	54153446	54173986	CYP24A1	cytochrome P450 family 24 subfamily A member 1 [Source:HGNC Symbol;Acc:HGNC:2602]	protein_coding	0	0	0	0	1.93283	0	0.574438	0	0	2.52292	0	0	0	0	0.507247
ENSG00000019485.13	11	45095806	45235110	PRDM11	PR/SET domain 11 [Source:HGNC Symbol;Acc:HGNC:13996]	protein_coding	710.919	775.101	815.233	155.874	139.236	162.724	469.255	497.26	393.793	110.188	169.266	194.92	269.934	261.008	348.027
ENSG00000019505.8	11	45240302	45286341	SYT13	synaptotagmin 13 [Source:HGNC Symbol;Acc:HGNC:14962]	protein_coding	0	0	4.19652	0	0.861272	3.05909	0	0	0	0	0	2.00053	0	0	0
ENSG00000019549.13	8	48917598	48921740	SNAI2	snail family transcriptional repressor 2 [Source:HGNC Symbol;Acc:HGNC:11094]	protein_coding	0	0	0	0	0	0	0	0	0	0	0	1.72546	0.344691	0	1.98758
ENSG00000019582.16	5	150400041	150412969	CD74	CD74 molecule [Source:HGNC Symbol;Acc:HGNC:1697]	protein_coding	263634	262313	285824	136477	137561	120678	418728	405347	405476	91085	89606.3	87788.5	434469	432634	431964
ENSG00000019991.18	7	81699010	81770438	HGF	hepatocyte growth factor [Source:HGNC Symbol;Acc:HGNC:4893]	protein_coding	3.15753	0	0	19.6761	24.2773	16.6447	1.63372	3.2275	0.871654	22.3141	8.20792	7.83977	0.827754	1.31482	0.46494
ENSG00000019995.6	10	124942123	124988189	ZRANB1	zinc finger RANBP2-type containing 1 [Source:HGNC Symbol;Acc:HGNC:18224]	protein_coding	2347.67	2276.13	2448.87	1194.75	1056.03	1144.08	1303.69	1365.21	1331.77	1463.53	1390.4	1449.86	1463.29	1362.98	1924.51
ENSG00000020129.16	1	35557473	35567274	NCDN	neurochondrin [Source:HGNC Symbol;Acc:HGNC:17597]	protein_coding	712.73	672.397	665.263	1285.25	1344.24	1229.45	760.182	863.219	841.74	1072.61	939.804	891.688	755.1	733.407	682.518
ENSG00000020181.18	8	37784191	37844896	ADGRA2	adhesion G protein-coupled receptor A2 [Source:HGNC Symbol;Acc:HGNC:17849]	protein_coding	0	0	1.81045	2.3389	26.8299	5.53869	2.20525	4.48326	0.818769	28.0383	24.2862	21.7326	11.9382	65.4619	10.7289
ENSG00000020219.9	7	152445477	152447150	CCT8L1P	chaperonin containing TCP1 subunit 8 like 1, pseudogene [Source:HGNC Symbol;Acc:HGNC:32153]	processed_pseudogene	0	0	0	0	0	0	0	0	0	0	1.00962	0	0	1.03342	0
ENSG00000020256.20	20	52051663	52204308	ZFP64	ZFP64 zinc finger protein [Source:HGNC Symbol;Acc:HGNC:15940]	protein_coding	336.928	359.84	381.742	555.015	557.204	517.043	455.174	523.042	497.667	601.308	778.353	583.596	586.348	521.456	509.021
ENSG00000020426.11	14	60734742	60969965	MNAT1	MNAT1 component of CDK activating kinase [Source:HGNC Symbol;Acc:HGNC:7181]	protein_coding	227.398	219.667	258.05	606.508	607.338	580.957	396.746	412.77	411.149	621.784	591.502	646.915	463.351	499.399	523.125
ENSG00000020577.14	14	54566117	54793315	SAMD4A	sterile alpha motif domain containing 4A [Source:HGNC Symbol;Acc:HGNC:23023]	protein_coding	688.378	384.751	469.222	804.42	746.38	961.642	457.379	629.026	409.246	563.587	382.667	611.985	578.077	307.121	390.102
ENSG00000020633.19	1	24899511	24965121	RUNX3	RUNX family transcription factor 3 [Source:HGNC Symbol;Acc:HGNC:10473]	protein_coding	7774.2	7558.62	8099.42	13259.1	16266	13940	10932.2	11298.3	9387.75	16317.8	15550.5	15592.2	9591.9	9076.47	9606.73
ENSG00000020922.13	11	94415570	94493885	MRE11	MRE11 homolog, double strand break repair nuclease [Source:HGNC Symbol;Acc:HGNC:7230]	protein_coding	1492.39	1467.8	1529.16	1967.15	1957.69	2068.75	1623.2	1694.57	1587.48	2262.27	2144.4	2245.41	1783.24	1763.33	1829.78
ENSG00000021300.14	11	73646178	73662819	PLEKHB1	pleckstrin homology domain containing B1 [Source:HGNC Symbol;Acc:HGNC:19079]	protein_coding	285.637	244.114	305.985	253.779	375.787	230.839	219.252	193.359	242.732	486.578	308.994	436.578	352.128	350.111	276.428
ENSG00000021355.13	6	2832332	2841959	SERPINB1	serpin family B member 1 [Source:HGNC Symbol;Acc:HGNC:3311]	protein_coding	2022.92	1916.39	1999.39	3121.55	3132.36	2756.47	4854.78	5044.44	4968.95	2433.32	2445.98	2535.49	2891.19	2846.82	2764.94
ENSG00000021461.17	7	99828013	99866102	CYP3A43	cytochrome P450 family 3 subfamily A member 43 [Source:HGNC Symbol;Acc:HGNC:17450]	protein_coding	1.03768	8.57152	6.09876	2.62631	5.00672	1.97589	0.825411	2.93758	3.29872	4.07077	7.82547	5.81471	5.42197	0	2.23268
ENSG00000021488.13	19	32830509	32869767	SLC7A9	solute carrier family 7 member 9 [Source:HGNC Symbol;Acc:HGNC:11067]	protein_coding	13.5223	22.1406	16.4143	2.76912	1.7667	1.39445	8.37309	2.35914	4.36218	3.31252	0.915559	1.36788	4.65057	4.75058	2.08974
ENSG00000021574.13	2	32063556	32157637	SPAST	spastin [Source:HGNC Symbol;Acc:HGNC:11233]	protein_coding	1092.4	1008.19	976.055	817.016	883.968	921.974	1513.75	1643.18	1495.84	625.757	628.335	643.612	1079.12	1184.79	1312.03
ENSG00000021645.20	14	78170373	79868291	NRXN3	neurexin 3 [Source:HGNC Symbol;Acc:HGNC:8010]	protein_coding	7.88403	13.5676	19.3071	3.32569	27.0793	18.5642	3.91956	4.4303	1.74631	10.8692	10.399	4.50741	5.66263	11.4108	3.18063
ENSG00000021762.20	11	3087107	3166739	OSBPL5	oxysterol binding protein like 5 [Source:HGNC Symbol;Acc:HGNC:16392]	protein_coding	1.67176	1.28109	3.30853	9.07906	17.7625	11.4108	4.2369	6.29553	6.97027	46.2502	32.1849	24.734	6.97136	23.6495	14.4431
ENSG00000021776.11	15	34851782	34969742	AQR	aquarius intron-binding spliceosomal factor [Source:HGNC Symbol;Acc:HGNC:29513]	protein_coding	2872.85	2324.14	2718.95	3206.05	3271.21	2285	2835.28	2790.61	3129.27	2440.03	2242.34	2439.64	2403.26	2638.67	2503.46
ENSG00000021826.17	2	210477682	210679107	CPS1	carbamoyl-phosphate synthase 1 [Source:HGNC Symbol;Acc:HGNC:2323]	protein_coding	82.295	84.6988	94.689	185.751	141.929	106.657	119.101	79.3123	138.039	361.549	458.74	177.603	97.762	119.335	87.2037
ENSG00000021852.13	1	56929207	56966140	C8B	complement C8 beta chain [Source:HGNC Symbol;Acc:HGNC:1353]	protein_coding	0	0	0	0	0	0	0	0	0	0.840321	0	0	0	0	0
ENSG00000022267.19	X	136146702	136211359	FHL1	four and a half LIM domains 1 [Source:HGNC Symbol;Acc:HGNC:3702]	protein_coding	266.21	277.561	253.953	1268.56	1287.31	1247.8	313.13	317.219	307.036	1812.18	1865.43	1986.94	482.122	417.431	539.426
ENSG00000022277.13	20	56468585	56519449	RTF2	replication termination factor 2 [Source:HGNC Symbol;Acc:HGNC:15890]	protein_coding	2595.62	2693.48	2879.93	3591.57	3336.14	3808.28	3353.28	3286.76	3272.6	2719.44	2960.9	2673.62	2865.4	2934.03	2905.07
ENSG00000022355.18	5	161847063	161899981	GABRA1	gamma-aminobutyric acid type A receptor subunit alpha1 [Source:HGNC Symbol;Acc:HGNC:4075]	protein_coding	0	0	0	0	0	0	0	0	0	0	0	0	0	0	0
ENSG00000022556.16	19	54953130	55001142	NLRP2	NLR family pyrin domain containing 2 [Source:HGNC Symbol;Acc:HGNC:22948]	protein_coding	1063.71	957.05	1264.71	2479.63	2811.33	2553.32	2398.2	2416.19	2500.54	1250.98	1508.18	1178.69	1509.72	1529.49	1456.67
ENSG00000022567.10	8	141207166	141308305	SLC45A4	solute carrier family 45 member 4 [Source:HGNC Symbol;Acc:HGNC:29196]	protein_coding	219.656	239.825	206.893	293.966	280.522	292.578	390.625	418.929	446.813	307.432	257.193	320.07	518.567	440.129	531.474
ENSG00000022840.16	12	120533480	120577588	RNF10	ring finger protein 10 [Source:HGNC Symbol;Acc:HGNC:10055]	protein_coding	5981.34	6596.26	5472.54	5726.29	5161.11	4258.86	5458.14	5745.31	4951.74	5107.57	6084.15	6002.51	5325.57	5041.86	5536.06
ENSG00000022976.16	14	102317377	102342702	ZNF839	zinc finger protein 839 [Source:HGNC Symbol;Acc:HGNC:20345]	protein_coding	875.537	1105.32	1014.32	793.077	692.17	688.529	678.921	679.31	757.967	733.669	762.837	713.047	738.919	727.719	714.761
ENSG00000023041.11	10	112424428	112446917	ZDHHC6	zinc finger DHHC-type palmitoyltransferase 6 [Source:HGNC Symbol;Acc:HGNC:19160]	protein_coding	2263.34	2014.32	1993.9	1858.93	1799.65	1882.67	1729.51	1692.49	1682.63	1464	1497.99	1413.8	1481.94	1675.03	1487.85
ENSG00000023171.18	11	123358428	123627774	GRAMD1B	GRAM domain containing 1B [Source:HGNC Symbol;Acc:HGNC:29214]	protein_coding	64.4785	50.8146	42.1577	104.646	102.711	65.2279	1310.21	1169.25	1359.89	150.007	125.848	153.842	3014.64	3010.75	2954.19
ENSG00000023191.17	11	494512	507300	RNH1	ribonuclease/angiogenin inhibitor 1 [Source:HGNC Symbol;Acc:HGNC:10074]	protein_coding	3203.44	3258.42	3589.92	3537.37	3463.51	3687.87	3589.18	3640.13	3681.84	2744.07	2734.9	2593.19	3664.07	3391.04	3463.75
ENSG00000023228.14	2	206114817	206159509	NDUFS1	NADH:ubiquinone oxidoreductase core subunit S1 [Source:HGNC Symbol;Acc:HGNC:7707]	protein_coding	1746.26	1812.09	1658.28	3135.05	2981.07	3471.79	2457.05	2486.05	2636.09	1888.34	2063.4	1901.33	1626.32	1598.8	1375.54
ENSG00000023287.13	8	52622458	52745843	RB1CC1	RB1 inducible coiled-coil 1 [Source:HGNC Symbol;Acc:HGNC:15574]	protein_coding	3699.01	3149.51	3522.34	1945.68	1616.82	1469.53	2004.94	2311.84	1941.28	2275.99	1953.79	2491.07	1879.97	2015.51	2319.42
ENSG00000023318.8	9	99979185	100099000	ERP44	endoplasmic reticulum protein 44 [Source:HGNC Symbol;Acc:HGNC:18311]	protein_coding	1579.76	1578.7	1636.64	3443.52	3240.97	3092.74	4403.68	4467.13	4455.22	2925.16	2938	2716.72	3995	4101.65	4118.03
ENSG00000023330.15	3	52198086	52214327	ALAS1	5'-aminolevulinate synthase 1 [Source:HGNC Symbol;Acc:HGNC:396]	protein_coding	644.917	861.428	886.454	2372.34	2313.74	2270.77	1330.97	1420.59	1363.3	2194.79	2163.15	2251.45	1201.82	1060.69	1153.58
ENSG00000023445.16	11	102317450	102339403	BIRC3	baculoviral IAP repeat containing 3 [Source:HGNC Symbol;Acc:HGNC:591]	protein_coding	23556.1	22908.7	21041.6	12877.9	11869.8	13058.9	21524.2	21715.9	21734.7	12184.7	11787.4	12233.1	20566.2	21995.6	21712.9
ENSG00000023516.9	13	42272152	42323261	AKAP11	A-kinase anchoring protein 11 [Source:HGNC Symbol;Acc:HGNC:369]	protein_coding	3270.92	3025.68	2730.88	4238.66	4212.48	4418.34	5298.22	5639.05	5532.26	4271.35	4327.24	4156.1	6611.49	6715.18	7082.68
ENSG00000023572.10	1	193090866	193106114	GLRX2	glutaredoxin 2 [Source:HGNC Symbol;Acc:HGNC:16065]	protein_coding	195.934	251.849	307.018	566.424	519.964	529.017	418.565	292.498	402.41	224.517	274.985	246.242	222.081	273.099	249.667
ENSG00000023608.5	14	61762420	61796428	SNAPC1	small nuclear RNA activating complex polypeptide 1 [Source:HGNC Symbol;Acc:HGNC:11134]	protein_coding	335.231	345.033	340.967	334.322	307.474	344.657	348.444	347.626	361.542	648.728	672.409	685.182	640.021	710.994	637.176
ENSG00000023697.13	12	15911302	16037381	DERA	deoxyribose-phosphate aldolase [Source:HGNC Symbol;Acc:HGNC:24269]	protein_coding	455.863	470.309	546.639	1245.71	1133.88	1187.74	723.141	720.583	666.335	2029.06	2139.96	2044.51	739.548	810.116	952.219
ENSG00000023734.11	12	15882387	15903478	STRAP	serine/threonine kinase receptor associated protein [Source:HGNC Symbol;Acc:HGNC:30796]	protein_coding	2979.4	2717.23	2937.91	4568.77	4100.04	4595.62	4088.08	4110.25	4252.19	3630.89	3611.92	3673.68	2142.03	2137.24	2219.56
ENSG00000023839.12	10	99782640	99852594	ABCC2	ATP binding cassette subfamily C member 2 [Source:HGNC Symbol;Acc:HGNC:53]	protein_coding	325.855	347.87	279.283	84.9332	90.1995	78.7233	178.946	105.013	186.308	55.8112	68.8839	50.5235	257.612	164.043	317.493
ENSG00000023892.11	6	35297818	35321771	DEF6	DEF6 guanine nucleotide exchange factor [Source:HGNC Symbol;Acc:HGNC:2760]	protein_coding	4946.96	5356.85	5368.11	2995.07	3018.82	3274.92	4834.34	4399.37	4603.86	1914.97	2070.63	2061.23	4132.76	4075.78	3996.46
ENSG00000023902.14	1	150149183	150164720	PLEKHO1	pleckstrin homology domain containing O1 [Source:HGNC Symbol;Acc:HGNC:24310]	protein_coding	7602.42	7520	7852.25	5898.11	5807.12	6426.92	10770.5	10350.1	10587.2	4017.49	3897.02	4036.59	9574.61	9635.38	9133.96
ENSG00000023909.10	1	93885199	93909456	GCLM	glutamate-cysteine ligase modifier subunit [Source:HGNC Symbol;Acc:HGNC:4312]	protein_coding	485.361	508.359	470.199	602.037	547.234	757.536	701.826	598.575	615.425	595.509	583.898	455.694	458.571	521.287	394.491
ENSG00000024048.11	6	42564029	42693505	UBR2	ubiquitin protein ligase E3 component n-recognin 2 [Source:HGNC Symbol;Acc:HGNC:21289]	protein_coding	3495.87	3368.64	3202.74	2817.33	2724.46	2884.15	3246.45	3473.62	3430.71	2779.89	2738.97	2721.18	3048.59	3199.45	3475.67
ENSG00000024422.12	19	47713422	47743134	EHD2	EH domain containing 2 [Source:HGNC Symbol;Acc:HGNC:3243]	protein_coding	9.63924	2.949	8.39304	6.32501	12.9191	4.07878	3.40776	5.77771	6.64251	7.56289	14.1347	13.0035	2.05135	6.20053	1.15222
ENSG00000024526.17	1	68474152	68497221	DEPDC1	DEP domain containing 1 [Source:HGNC Symbol;Acc:HGNC:22949]	protein_coding	4.19268	9.84409	1.81393	515.888	495.805	594.544	203.08	423.069	261.486	696.158	770.341	699.365	224.569	316.592	243.593
ENSG00000024862.18	6	138773769	138793319	CCDC28A	coiled-coil domain containing 28A [Source:HGNC Symbol;Acc:HGNC:21098]	protein_coding	1079.6	1098.01	1114.18	821.348	810.457	817.796	1070.04	1121.84	1103.6	953.764	992.459	977.26	1337.48	1224.61	1242.09
ENSG00000025039.15	6	89364616	89412273	RRAGD	Ras related GTP binding D [Source:HGNC Symbol;Acc:HGNC:19903]	protein_coding	107.416	114.483	55.2571	1592.95	1661.47	1416.08	1272.51	1289.73	1463.42	2670.95	2688.28	2654.46	2831.26	2829.57	2584.67
ENSG00000025156.13	6	122399551	122433119	HSF2	heat shock transcription factor 2 [Source:HGNC Symbol;Acc:HGNC:5225]	protein_coding	661.373	541.059	564.831	612.834	580.592	801.37	499.143	538.449	546.332	791.499	752.988	717.075	537.001	559.177	629.194
ENSG00000025293.17	20	35771974	35950370	PHF20	PHD finger protein 20 [Source:HGNC Symbol;Acc:HGNC:16098]	protein_coding	3131.62	3160.97	3194.82	2754.72	2886.96	3240.12	3746.53	3824.73	3888.81	3535.24	3581.43	4000.47	3405.03	3445.53	3527.68
ENSG00000025423.11	12	56752161	56787790	HSD17B6	hydroxysteroid 17-beta dehydrogenase 6 [Source:HGNC Symbol;Acc:HGNC:23316]	protein_coding	20.4145	7.06198	12.9805	43.8191	49.0905	35.3334	9.33501	13.4071	32.0541	99.273	79.6185	68.5504	14.1115	38.9782	39.1793
ENSG00000025434.19	11	47248300	47269033	NR1H3	nuclear receptor subfamily 1 group H member 3 [Source:HGNC Symbol;Acc:HGNC:7966]	protein_coding	95.7633	147.434	157.389	75.719	86.5432	133.025	68.6619	42.1291	73.5343	139.507	167.659	156.828	80.3153	50.2867	66.114
ENSG00000025708.14	22	50525752	50530032	TYMP	thymidine phosphorylase [Source:HGNC Symbol;Acc:HGNC:3148]	protein_coding	1111.43	1166.47	1688.54	5458.73	5410.98	6658.06	2877.78	2806.96	2640.82	2080.56	2175.89	2023.83	1013.2	698.439	696.442
ENSG00000025770.19	22	50508224	50524780	NCAPH2	non-SMC condensin II complex subunit H2 [Source:HGNC Symbol;Acc:HGNC:25071]	protein_coding	3029.55	3231.04	3553.57	2652.46	2919.69	2864.2	2571.32	2176.3	2171.07	2864	2893.16	2600.83	2357.33	2287.48	2478.54
ENSG00000025772.8	20	44942130	44960397	TOMM34	translocase of outer mitochondrial membrane 34 [Source:HGNC Symbol;Acc:HGNC:15746]	protein_coding	1218.83	1180.58	1222.24	1813.47	1740.63	1673.32	1203.79	1203.69	1138.72	1850.39	1918.28	1896.5	884.131	893.91	821.531
ENSG00000025796.14	6	107867756	107958208	SEC63	SEC63 homolog, protein translocation regulator [Source:HGNC Symbol;Acc:HGNC:21082]	protein_coding	2320.93	2481.57	2360.72	3719.44	3842.47	3485.4	3161.57	3133.61	3385.28	3524.8	3424.72	3558.19	2136.94	2659.64	2628.2
ENSG00000025800.14	1	32108056	32176563	KPNA6	karyopherin subunit alpha 6 [Source:HGNC Symbol;Acc:HGNC:6399]	protein_coding	2735.89	2512.99	2677.79	3143.82	3485.27	2983.15	4778.38	5268.72	5272.93	2990.58	3000.39	2845.36	5086.25	5319.13	5425.58
ENSG00000026025.16	10	17228241	17237593	VIM	vimentin [Source:HGNC Symbol;Acc:HGNC:12692]	protein_coding	6958.58	6857.74	7340.18	19440.3	19939.7	18398.9	19846.6	18704.6	18967.2	28893.9	28586.1	28793.8	42019.8	40718.3	40474.8
ENSG00000026036.22	20	63659300	63698684	RTEL1-TNFRSF6B	RTEL1-TNFRSF6B readthrough (NMD candidate) [Source:HGNC Symbol;Acc:HGNC:44095]	protein_coding	452.775	366.332	359.094	398.68	428.865	409.378	405.933	370.536	432.642	317.198	329.702	248.194	378.248	315.89	363.954
ENSG00000026103.22	10	88990531	89017059	FAS	Fas cell surface death receptor [Source:HGNC Symbol;Acc:HGNC:11920]	protein_coding	270.344	246.883	247.024	1905.26	1832.94	2034.55	859.929	983.191	869.163	1925.97	1729.17	1856.4	1676.45	1725.99	1720.46
ENSG00000026297.16	6	166922113	166957191	RNASET2	ribonuclease T2 [Source:HGNC Symbol;Acc:HGNC:21686]	protein_coding	7995.6	8079.46	8145.54	5567.81	5349.27	5627.71	4946.14	4858.39	5138.79	8880.33	9069.62	8678.07	16675.9	16735.5	16691.2
ENSG00000026508.20	11	35138882	35232402	CD44	CD44 molecule (Indian blood group) [Source:HGNC Symbol;Acc:HGNC:1681]	protein_coding	13544.2	13772.7	13393.7	22195.8	23959.3	20500.7	27033.2	25970.9	24703.2	38005.9	36548.1	37161.5	29095.7	28479.7	31419.2
ENSG00000026559.14	20	51003656	51023107	KCNG1	potassium voltage-gated channel modifier subfamily G member 1 [Source:HGNC Symbol;Acc:HGNC:6248]	protein_coding	922.955	957.426	985.262	130.931	102.371	78.044	582.592	528.502	531.008	131.765	139.75	108.596	553.371	516.209	528.348
ENSG00000026652.15	6	161129967	161274061	AGPAT4	1-acylglycerol-3-phosphate O-acyltransferase 4 [Source:HGNC Symbol;Acc:HGNC:20885]	protein_coding	334.599	271.882	228.498	318.427	393.481	351.707	224.639	269.612	273.044	520.49	422.69	462.154	93.4035	138.655	113.465
ENSG00000026751.17	1	160739057	160754821	SLAMF7	SLAM family member 7 [Source:HGNC Symbol;Acc:HGNC:21394]	protein_coding	711.331	661.237	704.038	6710.1	6781.43	6445.01	3543.2	3575.15	3604.5	3466.31	3312.23	3566.99	978.537	903.411	887.062
ENSG00000026950.17	6	26402237	26415208	BTN3A1	butyrophilin subfamily 3 member A1 [Source:HGNC Symbol;Acc:HGNC:1138]	protein_coding	4482.04	4326.57	4288.05	1654.84	1662.7	1771.38	1983.83	1749.9	1807.43	1428.29	1624.96	1621.89	2615.61	2666.72	2713.32
ENSG00000027001.10	13	23730189	23889400	MIPEP	mitochondrial intermediate peptidase [Source:HGNC Symbol;Acc:HGNC:7104]	protein_coding	430.482	406.376	315.329	577.177	563.631	817.658	288.266	321.562	273.727	295.604	475.922	269.297	215.946	251.342	198.635
ENSG00000027075.15	14	61187559	61550976	PRKCH	protein kinase C eta [Source:HGNC Symbol;Acc:HGNC:9403]	protein_coding	103.764	61.9515	134.604	122.328	131.02	276.913	366.271	318.154	328.298	230.91	193.94	189.946	59.1459	42.2148	27.695
ENSG00000027644.5	1	156840063	156859117	INSRR	insulin receptor related receptor [Source:HGNC Symbol;Acc:HGNC:6093]	protein_coding	0	0	0	0	1.72254	0	0	0	0	2.52096	3.02887	1.00027	0	0	0
ENSG00000027697.15	6	137197485	137219449	IFNGR1	interferon gamma receptor 1 [Source:HGNC Symbol;Acc:HGNC:5439]	protein_coding	2284.93	2169.04	2018.21	2357.11	2436.4	2267.27	6581.39	6957.25	7116.53	4472.58	4347.93	4344.03	5207.09	5091.7	5426.04
ENSG00000027847.14	5	177600132	177610330	B4GALT7	beta-1,4-galactosyltransferase 7 [Source:HGNC Symbol;Acc:HGNC:930]	protein_coding	827.972	766.689	883.45	645.348	656.838	771.459	810.531	804.045	840.311	508.863	596.865	487.236	910.268	830.968	682.67
ENSG00000027869.12	1	156806243	156816848	SH2D2A	SH2 domain containing 2A [Source:HGNC Symbol;Acc:HGNC:10821]	protein_coding	43.1874	44.0587	40.3931	842.94	893.169	864.545	222.222	281.943	290.868	1062.29	1047.97	1111.84	51.8598	100.316	63.2809
ENSG00000028116.18	2	57907629	58159920	VRK2	VRK serine/threonine kinase 2 [Source:HGNC Symbol;Acc:HGNC:12719]	protein_coding	643.174	686.85	696.445	2833.32	2968.09	2624.19	1808.64	2047.23	1894.1	2080.04	2086.94	2179.7	1527.19	1638.83	1515.63
ENSG00000028137.19	1	12166991	12209228	TNFRSF1B	TNF receptor superfamily member 1B [Source:HGNC Symbol;Acc:HGNC:11917]	protein_coding	3064.78	3128.45	3247.65	4926.04	4934.84	5148.37	5702.65	5161.83	5074.39	4943.46	4763.35	4829.71	7439.51	6950.23	7445.15
ENSG00000028203.18	12	95217746	95302799	VEZT	vezatin, adherens junctions transmembrane protein [Source:HGNC Symbol;Acc:HGNC:18258]	protein_coding	1256.58	1129.8	1046.64	2020.76	1850.73	1857.88	1830.28	1711.08	1707.9	1912.96	1754.13	1997.76	1269.63	1353.31	1397.89
ENSG00000028277.21	19	42086110	42196585	POU2F2	POU class 2 homeobox 2 [Source:HGNC Symbol;Acc:HGNC:9213]	protein_coding	11136.9	11829.3	12715.6	12805	13948.9	10564.7	20519.9	19869.1	19411.7	9367.59	8747.81	9179.75	11187.4	9782.6	10054.9
ENSG00000028310.18	5	850291	892801	BRD9	bromodomain containing 9 [Source:HGNC Symbol;Acc:HGNC:25818]	protein_coding	2398.15	2229.36	2511.38	1953.01	2023.63	2196.28	1975.2	2014.44	2074.37	1857.03	1778.02	1706.1	1646.76	1566.84	1701.26
ENSG00000028528.15	15	64094123	64146090	SNX1	sorting nexin 1 [Source:HGNC Symbol;Acc:HGNC:11172]	protein_coding	5109.31	4576.59	4529.67	5915.13	5771.22	5834.06	7035.51	7638.65	7539.66	4347.15	4285.36	4001.43	5938.16	5682.05	6032.74
ENSG00000028839.10	6	133952170	133990432	TBPL1	TATA-box binding protein like 1 [Source:HGNC Symbol;Acc:HGNC:11589]	protein_coding	693.254	602.223	739.05	822.388	714.373	755.405	726.531	736.737	794.082	640.157	655.893	612.14	815.94	834.499	830.32
ENSG00000029153.14	12	27332854	27425289	ARNTL2	aryl hydrocarbon receptor nuclear translocator like 2 [Source:HGNC Symbol;Acc:HGNC:18984]	protein_coding	44.7735	56.9638	36.2479	1078.9	970.332	920.17	604.571	713.365	669.549	1304.47	1067	1119.57	438.97	481.076	509.291
ENSG00000029363.17	6	136256627	136289851	BCLAF1	BCL2 associated transcription factor 1 [Source:HGNC Symbol;Acc:HGNC:16863]	protein_coding	7773.29	8387.28	7346.44	6200.05	6453.75	5913.1	8030.5	8236.07	8364.5	4363.25	4831.7	5169.79	7065.97	6884.24	7153.92
ENSG00000029364.12	14	69398015	69462390	SLC39A9	solute carrier family 39 member 9 [Source:HGNC Symbol;Acc:HGNC:20182]	protein_coding	1657.13	1949.08	1951.74	4008.88	4002.24	3814.52	2661.15	2509.96	2476.15	3352.27	3106.5	3076.6	2203.15	2332.93	2266.32
ENSG00000029534.21	8	41653220	41896762	ANK1	ankyrin 1 [Source:HGNC Symbol;Acc:HGNC:492]	protein_coding	476.474	475.547	488.804	364.533	356.063	336.746	738.142	733.013	681.45	613.299	586.359	592.799	1211.14	1240.65	1287.01
ENSG00000029559.7	4	87799554	87812435	IBSP	integrin binding sialoprotein [Source:HGNC Symbol;Acc:HGNC:5341]	protein_coding	0	0	0	0	0	0	0	0	0	1.68064	1.00962	0	0	0	0
ENSG00000029639.11	6	155256134	155314493	TFB1M	transcription factor B1, mitochondrial [Source:HGNC Symbol;Acc:HGNC:17037]	protein_coding	307.668	302.824	287.562	468.889	446.182	442.023	401.632	372.055	418.898	500.361	545.652	481.886	483.443	538.866	499.167
ENSG00000029725.17	17	5282265	5386340	RABEP1	rabaptin, RAB GTPase binding effector protein 1 [Source:HGNC Symbol;Acc:HGNC:17677]	protein_coding	4587.75	4522.7	4581.27	5022.04	4869.23	4781.46	6768.96	5921.28	6480.45	4166.86	4025.69	4308.72	3627.43	4121.05	3971.05
ENSG00000029993.15	X	150980509	150990771	HMGB3	high mobility group box 3 [Source:HGNC Symbol;Acc:HGNC:5004]	protein_coding	71.7955	112.895	88.0947	1023.26	941.811	1013.09	372.393	409.609	412.65	708.369	716.092	730.483	240.44	232.995	287.625
ENSG00000030066.13	11	47778087	47848555	NUP160	nucleoporin 160 [Source:HGNC Symbol;Acc:HGNC:18017]	protein_coding	2732.6	2665.06	2469.64	3263.21	3085	3379.6	3462.33	3609.57	3508	2400.08	2409.65	2538.03	2279.89	2502.48	2728.28
ENSG00000030110.13	6	33572547	33580293	BAK1	BCL2 antagonist/killer 1 [Source:HGNC Symbol;Acc:HGNC:949]	protein_coding	955.985	1037.53	1005.32	1966.28	1977.7	1848.52	2002.21	1846.42	1913.1	1425.85	1371.64	1289.35	1208.4	1201.75	1299.32
ENSG00000030304.14	9	110668779	110806558	MUSK	muscle associated receptor tyrosine kinase [Source:HGNC Symbol;Acc:HGNC:7525]	protein_coding	0	0	0	0.903573	0	0	0.85194	0	0	0	0	0	0	0	0
ENSG00000030419.16	2	212999691	213152427	IKZF2	IKAROS family zinc finger 2 [Source:HGNC Symbol;Acc:HGNC:13177]	protein_coding	1376.26	1255.93	1217.73	6107.27	6465.51	6326.42	1704.31	1531.24	1731.44	8655.52	8766.33	8580.49	2250.26	1925.53	2064.35
ENSG00000030582.18	17	44345246	44353106	GRN	granulin precursor [Source:HGNC Symbol;Acc:HGNC:4601]	protein_coding	3804.49	3982.38	3932.51	9176.39	9455.21	9066.17	11197.5	10399.1	10181.8	5817.52	5459.65	5326.26	15241.6	15385.6	15300.9
ENSG00000031003.10	5	137937960	138051961	FAM13B	family with sequence similarity 13 member B [Source:HGNC Symbol;Acc:HGNC:1335]	protein_coding	3908.78	3755.33	3695.58	2679.09	2808.71	2584.26	3899.63	4183.52	4144.99	2175.52	2428.55	2406.01	2618.21	2891.98	2889.6
ENSG00000031081.11	3	119294383	119420714	ARHGAP31	Rho GTPase activating protein 31 [Source:HGNC Symbol;Acc:HGNC:29216]	protein_coding	306.791	296.26	270.098	1494.2	1719.59	1279.45	2093.4	2100.09	1921.65	660.835	950.534	712.789	1952.36	1721.73	1381.95
ENSG00000031691.7	6	49463370	49493107	CENPQ	centromere protein Q [Source:HGNC Symbol;Acc:HGNC:21347]	protein_coding	251.691	246.733	214.022	631.598	626.145	628.133	334.813	388.07	379.572	788.221	791.544	767.204	391.807	514.644	471.257
ENSG00000031698.13	1	109213918	109238182	SARS1	seryl-tRNA synthetase 1 [Source:HGNC Symbol;Acc:HGNC:10537]	protein_coding	3719.93	3740.59	3597	7573.27	7416.67	7977.23	5696.43	5382.75	5574.29	5061.99	5057.1	5136.25	4528.85	4604.91	4765.9
ENSG00000031823.14	19	5916139	5978142	RANBP3	RAN binding protein 3 [Source:HGNC Symbol;Acc:HGNC:9850]	protein_coding	2567.02	2502.5	2363.16	2522.22	2332.64	2959.47	2966.12	2747.1	2872.51	2193.64	2061.99	1794.74	2779.43	2702.82	2891.59
ENSG00000032219.19	14	58298504	58373887	ARID4A	AT-rich interaction domain 4A [Source:HGNC Symbol;Acc:HGNC:9885]	protein_coding	4306.2	3966.11	4103.76	1879.05	2194.06	1867.34	3415.19	3438.93	3082.94	1962	2727.65	2156.67	3002.77	3203.72	3302.42
ENSG00000032389.13	2	3188925	3377830	EIPR1	EARP complex and GARP complex interacting protein 1 [Source:HGNC Symbol;Acc:HGNC:12383]	protein_coding	659.512	657.539	702.713	1360.25	1199.24	1167.8	1075.85	1065.78	1060.49	877.87	917.22	881.885	1844.89	1835.3	1890.4
ENSG00000032444.17	19	7534004	7561764	PNPLA6	patatin like phospholipase domain containing 6 [Source:HGNC Symbol;Acc:HGNC:16268]	protein_coding	4514.8	4420.39	4598.76	3165.04	2983.37	3355.1	5314.52	4794.59	4378.18	2197.95	2088.71	2018.98	3901.12	3522.39	3227.75
ENSG00000032742.18	13	20567138	20691444	IFT88	intraflagellar transport 88 [Source:HGNC Symbol;Acc:HGNC:20606]	protein_coding	641.086	643.81	655.367	260.082	244.046	235.477	241.211	224.94	275.473	295.35	221.872	215.242	280.012	255.628	348.781
ENSG00000033011.13	16	5033923	5087379	ALG1	ALG1 chitobiosyldiphosphodolichol beta-mannosyltransferase [Source:HGNC Symbol;Acc:HGNC:18294]	protein_coding	748.68	696.329	697.836	962.264	900.596	923.845	819.985	858.885	833.884	391.302	374.724	379.996	518.661	570.386	563.614
ENSG00000033030.15	12	122471599	122501073	ZCCHC8	zinc finger CCHC-type containing 8 [Source:HGNC Symbol;Acc:HGNC:25265]	protein_coding	2071.25	1998.87	2143.24	2334.29	2296.74	2118.03	1740.33	1785.44	1878.72	1688.67	1663.72	1627.24	1618.63	1644.54	1704.25
ENSG00000033050.9	7	151211484	151227205	ABCF2	ATP binding cassette subfamily F member 2 [Source:HGNC Symbol;Acc:HGNC:71]	protein_coding	1066.85	1356.33	1173.2	2186.75	1808.78	2004.09	1643.84	1776.83	2171.92	775.556	742.606	818.849	938.084	742.135	358.501
ENSG00000033100.16	7	151232489	151238827	CHPF2	chondroitin polymerizing factor 2 [Source:HGNC Symbol;Acc:HGNC:29270]	protein_coding	2168.07	2209.79	2308.35	2620.4	2568.19	2599.76	2693.06	2641.25	2653.37	1289.72	1125.88	1255.02	1824.35	1962.58	2271.8
ENSG00000033122.21	1	69567922	70151945	LRRC7	leucine rich repeat containing 7 [Source:HGNC Symbol;Acc:HGNC:18531]	protein_coding	53.5513	54.065	61.8986	22.5893	22.3931	28.5515	29.8179	15.4072	18.0297	21.008	22.2117	34.009	29.7445	26.869	24.1966
ENSG00000033170.17	14	65410592	65744121	FUT8	fucosyltransferase 8 [Source:HGNC Symbol;Acc:HGNC:4019]	protein_coding	1489.12	1588.48	1570.19	961.527	976.743	785.908	765.004	805.853	877.881	833.965	899.088	813.086	679.151	628.156	566.537
ENSG00000033178.13	4	67612652	67701155	UBA6	ubiquitin like modifier activating enzyme 6 [Source:HGNC Symbol;Acc:HGNC:25581]	protein_coding	1713.05	1572.86	1495.56	2425.98	2081.13	2348.51	3338.09	3843.55	3665.71	2714.53	3696.47	3028.98	3749.72	3117.75	3237.25
ENSG00000033327.13	11	78215293	78418348	GAB2	GRB2 associated binding protein 2 [Source:HGNC Symbol;Acc:HGNC:14458]	protein_coding	2762.29	2612.9	2749.84	698.719	700.938	650.887	1145.28	1073.32	1117.41	863.902	920.288	892.637	652.16	651.36	712.574
ENSG00000033627.17	17	42458844	42522582	ATP6V0A1	ATPase H+ transporting V0 subunit a1 [Source:HGNC Symbol;Acc:HGNC:865]	protein_coding	2125.91	2171.07	2229.52	3360.76	3446.85	2996.38	2686.16	2716.11	2613.76	2550.94	2501.4	2513.3	1263.62	1290.52	1213.22
ENSG00000033800.14	15	68054309	68198603	PIAS1	protein inhibitor of activated STAT 1 [Source:HGNC Symbol;Acc:HGNC:2752]	protein_coding	2667.87	2283.68	2865.8	2114.02	2087.21	1613.3	2240.84	2501.66	2255.8	2351.01	2857.1	2552.66	3072.42	2939.19	2953.82
ENSG00000033867.16	3	27372721	27484420	SLC4A7	solute carrier family 4 member 7 [Source:HGNC Symbol;Acc:HGNC:11033]	protein_coding	1507.44	1414.71	1373.94	692.305	970.209	1084.51	1366.19	1193.65	1353.23	1397.07	1069.72	1459.66	1025.26	961.849	988.864
ENSG00000034053.14	15	28884483	29118315	APBA2	amyloid beta precursor protein binding family A member 2 [Source:HGNC Symbol;Acc:HGNC:579]	protein_coding	12.304	6.58745	11.042	5.83644	6.17844	9.76194	4.89357	0.681504	2.72534	17.0615	9.26315	4.05323	2.94575	2.968	4.41225
ENSG00000034152.19	17	21284672	21315232	MAP2K3	mitogen-activated protein kinase kinase 3 [Source:HGNC Symbol;Acc:HGNC:6843]	protein_coding	3488.01	3777.97	3579.23	1654.2	1611.19	1629.41	4020.17	4381.59	4003	1248.05	1435.03	1399.26	2691.42	2761.21	2521.84
ENSG00000034239.11	8	48710789	48735311	EFCAB1	EF-hand calcium binding domain 1 [Source:HGNC Symbol;Acc:HGNC:25678]	protein_coding	0	0	0	0	0	0	0.85194	0	0	0	0	1.00027	1.02567	0	0
ENSG00000034510.6	2	84905656	84906671	TMSB10	thymosin beta 10 [Source:HGNC Symbol;Acc:HGNC:11879]	protein_coding	22473.4	24004.9	24948.3	44794.6	43300.5	50684	24949.9	23574	24512.7	35091.8	34100	36453.7	38839.2	37360.3	34929.5
ENSG00000034533.12	3	131013875	131027649	ASTE1	asteroid homolog 1 [Source:HGNC Symbol;Acc:HGNC:25021]	protein_coding	598.66	601.414	560.865	319.926	274.961	308.466	414.224	448.893	437.407	278.971	226.936	224.437	441.398	382.73	352.369
ENSG00000034677.13	8	100257060	100336218	RNF19A	ring finger protein 19A, RBR E3 ubiquitin protein ligase [Source:HGNC Symbol;Acc:HGNC:13432]	protein_coding	2492.85	3314.65	2716.9	6005.34	7169.58	5057.36	15462.9	12192.4	13956.9	6253.46	8220.05	8280.89	18745.6	17949.1	19785.6
ENSG00000034693.15	6	143450805	143490616	PEX3	peroxisomal biogenesis factor 3 [Source:HGNC Symbol;Acc:HGNC:8858]	protein_coding	451.791	405.634	343.923	749.638	744.634	713.637	476.613	571.029	525.174	976.946	768.86	773.094	1102.09	1049.6	1078.76
ENSG00000034713.8	16	75566375	75577881	GABARAPL2	GABA type A receptor associated protein like 2 [Source:HGNC Symbol;Acc:HGNC:13291]	protein_coding	1878.08	1915.55	1831.35	2217.63	2188.54	2409.84	2142.52	2284.46	2069.79	2543.82	2427.45	2579.48	1874.96	1968.06	2004.93
ENSG00000034971.17	1	171635417	171652688	MYOC	myocilin [Source:HGNC Symbol;Acc:HGNC:7610]	protein_coding	0	0	0	0	0	0	0	0	0	0	0	0	0	0	0
ENSG00000035115.22	2	217730	266398	SH3YL1	SH3 and SYLF domain containing 1 [Source:HGNC Symbol;Acc:HGNC:29546]	protein_coding	980.106	1114.08	1034.77	1212.24	1006.56	1339.14	1618.84	1770.87	1466.16	1093.33	1009.83	964.641	1388.1	1401.11	1362.6
ENSG00000035141.8	2	70295975	70302090	FAM136A	family with sequence similarity 136 member A [Source:HGNC Symbol;Acc:HGNC:25911]	protein_coding	1430.92	1413.03	1400.04	1937.97	1939.78	2027.53	1243.41	1246.08	1291.93	1462.57	1459.4	1407.41	825.454	858.465	805.276
ENSG00000035403.18	10	73995193	74121363	VCL	vinculin [Source:HGNC Symbol;Acc:HGNC:12665]	protein_coding	1189.41	1222.9	1420.82	1477.78	1669.06	1751.76	6523.44	6918.4	6676.74	2811.51	2509.35	2433.75	9550.6	8433.04	9398.25
ENSG00000035499.13	5	60596912	60700190	DEPDC1B	DEP domain containing 1B [Source:HGNC Symbol;Acc:HGNC:24902]	protein_coding	2.68341	3.28382	2.62855	859.702	836.977	918.244	433.051	419.045	423.205	683.19	774.427	785.02	444.172	497.113	518.931
ENSG00000035664.11	15	63907036	64072033	DAPK2	death associated protein kinase 2 [Source:HGNC Symbol;Acc:HGNC:2675]	protein_coding	387.188	286.119	471.71	232.059	231.487	258.578	133.161	147.551	105.156	465.134	325.966	351.757	249.93	200.835	149.868
ENSG00000035681.9	8	58583508	58659853	NSMAF	neutral sphingomyelinase activation associated factor [Source:HGNC Symbol;Acc:HGNC:8017]	protein_coding	1728.51	1757.15	1719.82	2386.79	2172.37	2480.39	2556.63	2957.84	2718.36	2489.9	2494.55	2036.97	1876.48	1471.43	1873.41
ENSG00000035687.10	1	244408494	244451909	ADSS2	adenylosuccinate synthase 2 [Source:HGNC Symbol;Acc:HGNC:292]	protein_coding	1811.23	1780.73	1600.52	2488.87	2474.03	2849.19	2096.51	2185.76	1987.71	1781.81	2014.16	1944.97	1216.13	1245.04	1319.65
ENSG00000035720.8	4	67558727	67607337	STAP1	signal transducing adaptor family member 1 [Source:HGNC Symbol;Acc:HGNC:24133]	protein_coding	3003.39	2985.55	2802.37	4506.25	4455.47	4779.5	5631.31	5681.29	5786.3	3491.48	3644.41	3822.71	4105.78	4528.93	4455.9
ENSG00000035862.12	17	78852977	78925387	TIMP2	TIMP metallopeptidase inhibitor 2 [Source:HGNC Symbol;Acc:HGNC:11821]	protein_coding	599.391	658.376	618.83	397.248	437.778	462.776	243.612	224.23	227.214	616.88	602.204	607.859	489.004	507.992	518.136
ENSG00000035928.16	4	39287456	39366375	RFC1	replication factor C subunit 1 [Source:HGNC Symbol;Acc:HGNC:9969]	protein_coding	2186.8	2155.74	1761.06	5718.91	6266.02	5437.45	3002.55	3917.43	3482.66	5233.43	6165.35	5857.07	4136.33	3000.46	3570.03
ENSG00000036054.13	3	100260992	100325251	TBC1D23	TBC1 domain family member 23 [Source:HGNC Symbol;Acc:HGNC:25622]	protein_coding	1086.43	1258.1	1233.33	905.121	942.112	895.959	1035.33	1153.93	1217.41	1178.47	1010.47	1002.48	1255.54	1285.39	1052.96
ENSG00000036257.13	2	224470150	224585397	CUL3	cullin 3 [Source:HGNC Symbol;Acc:HGNC:2553]	protein_coding	4841.22	4640.01	4335.67	4004.09	3672.72	3733.71	4900.31	4733	5365.53	3455.62	3497.54	3072.46	4914.3	5563.48	5346.11
ENSG00000036448.10	8	2045046	2165552	MYOM2	myomesin 2 [Source:HGNC Symbol;Acc:HGNC:7614]	protein_coding	130.733	110.353	184.109	141.468	197.241	58.4953	248.207	60.7237	53.9755	171.148	238.172	70.7791	47.5793	69.0397	60.5806
ENSG00000036473.8	X	38352586	38421446	OTC	ornithine carbamoyltransferase [Source:HGNC Symbol;Acc:HGNC:8512]	protein_coding	0	0	0	0	0	0	0	0	0	0	0	0	0	0	1.15222
ENSG00000036530.9	14	99684298	99727301	CYP46A1	cytochrome P450 family 46 subfamily A member 1 [Source:HGNC Symbol;Acc:HGNC:2641]	protein_coding	100.502	75.7409	75.581	50.0152	31.7388	37.9548	31.5624	29.3149	34.8275	57.3119	64.8641	68.3327	49.2932	67.1858	58.8267
ENSG00000036549.13	1	77562416	77683419	ZZZ3	zinc finger ZZ-type containing 3 [Source:HGNC Symbol;Acc:HGNC:24523]	protein_coding	1437.8	1399.18	1458.48	1497.52	1740.28	1530.47	1276.35	1655.66	1459.64	1294.94	1591.85	1568.7	1714.73	1590.03	1681.19
ENSG00000036565.15	8	20144855	20183206	SLC18A1	solute carrier family 18 member A1 [Source:HGNC Symbol;Acc:HGNC:10934]	protein_coding	0	0	0	0.553924	1.95229	0	0	0	0	34.401	23.8837	22.665	0.628776	0	2.11906
ENSG00000036672.16	11	119355215	119381711	USP2	ubiquitin specific peptidase 2 [Source:HGNC Symbol;Acc:HGNC:12618]	protein_coding	0.855314	12.5492	3.35131	8.25881	40.7062	16.839	6.23937	7.69006	2.333	27.4123	13.6973	15.9849	13.3452	27.1276	15.6426
ENSG00000036828.17	3	122183668	122291629	CASR	calcium sensing receptor [Source:HGNC Symbol;Acc:HGNC:1514]	protein_coding	37.4859	38.337	33.5721	28.0108	46.5087	39.7681	37.4854	35.6292	23.7232	45.3773	32.3079	34.009	29.7445	26.869	34.5665
ENSG00000037042.9	17	42659284	42667006	TUBG2	tubulin gamma 2 [Source:HGNC Symbol;Acc:HGNC:12419]	protein_coding	148.281	171.012	185.431	461.598	455.452	427.49	131.84	130.913	117.718	505.795	560.02	560.499	243.531	248.189	265.171
ENSG00000037241.7	5	172958729	172969771	RPL26L1	ribosomal protein L26 like 1 [Source:HGNC Symbol;Acc:HGNC:17050]	protein_coding	257.36	192.946	343.165	853.587	729.056	537.795	511.371	372.136	393.596	513.32	571.207	509.735	331.122	224.868	324.327
ENSG00000037280.16	5	180601506	180649624	FLT4	fms related receptor tyrosine kinase 4 [Source:HGNC Symbol;Acc:HGNC:3767]	protein_coding	5.0829	0.777524	2.48949	8.72645	17.1648	2.93143	4.16074	17.7404	27.2178	64.0434	71.5999	109.429	22.9239	6.53925	9.74635
ENSG00000037474.15	5	6599239	6633291	NSUN2	NOP2/Sun RNA methyltransferase 2 [Source:HGNC Symbol;Acc:HGNC:25994]	protein_coding	4171.19	4201.73	4326.48	6106.55	6045.95	5953.79	4497.98	4540.34	4579.68	4914.55	5114.15	5259.37	3295.51	3420.37	3256.15
ENSG00000037637.11	1	16246840	16352480	FBXO42	F-box protein 42 [Source:HGNC Symbol;Acc:HGNC:29249]	protein_coding	1343.29	1206.21	1297.67	1134.85	1095.82	1153.59	1346.28	1164.68	1385.83	2504.09	2316.14	2194.44	3146.39	2863.06	3322.31
ENSG00000037749.13	5	154038959	154220478	MFAP3	microfibril associated protein 3 [Source:HGNC Symbol;Acc:HGNC:7034]	protein_coding	693.372	685.759	634.329	872.075	971.492	755.853	875.766	886.916	1033.73	1001.29	928.303	845.891	1113.97	966.31	1244.81
ENSG00000037757.14	19	13764522	13774282	MRI1	methylthioribose-1-phosphate isomerase 1 [Source:HGNC Symbol;Acc:HGNC:28469]	protein_coding	1540.22	1787.4	1912.84	1105.5	1057.08	1159.52	1126.8	1070.83	959.634	1019.07	1021.69	1012.62	1623.27	1470.39	1490.15
ENSG00000037897.17	12	57768471	57772119	METTL1	methyltransferase like 1 [Source:HGNC Symbol;Acc:HGNC:7030]	protein_coding	129.348	139.71	132.501	412.939	470.995	342.496	261.803	303.949	280.51	236.491	176.04	229.262	45.2591	66.2627	43.0657
ENSG00000037965.6	12	54008985	54012769	HOXC8	homeobox C8 [Source:HGNC Symbol;Acc:HGNC:5129]	protein_coding	0	0	0	0	0	0	0	0	0	0	0	0	0	0	0
ENSG00000038002.9	4	177430774	177442437	AGA	aspartylglucosaminidase [Source:HGNC Symbol;Acc:HGNC:318]	protein_coding	423.551	423.674	436.955	416.579	393.428	416.995	355.169	384.142	322.888	324.435	362.934	285.644	236.517	311.03	281.715
ENSG00000038210.14	4	25160663	25279204	PI4K2B	phosphatidylinositol 4-kinase type 2 beta [Source:HGNC Symbol;Acc:HGNC:18215]	protein_coding	762.026	727.797	663.457	4793.21	4352.6	4766.07	1991.24	2167.8	1960.65	3721.65	3702.56	3841.81	2835.2	2792.29	2783.67
ENSG00000038219.13	4	13568738	13627725	BOD1L1	biorientation of chromosomes in cell division 1 like 1 [Source:HGNC Symbol;Acc:HGNC:31792]	protein_coding	7031.25	7935.47	7985.21	8369.99	6091.25	4383.92	6835.07	7364.19	12061.9	6164.63	5783.04	5112.79	9372.82	12559.7	7718.25
ENSG00000038274.17	5	163503114	163519354	MAT2B	methionine adenosyltransferase 2B [Source:HGNC Symbol;Acc:HGNC:6905]	protein_coding	5957.59	6003.16	5942.71	3489.64	3674.89	3371.07	4732.98	4752.79	4817.92	3379.47	3485	3332.18	5392.87	5696.91	5284.69
ENSG00000038295.8	4	165873237	166104457	TLL1	tolloid like 1 [Source:HGNC Symbol;Acc:HGNC:11843]	protein_coding	0	0	0	0	0	0	0	0	0	1.68064	0	0	0	0	0
ENSG00000038358.15	16	67873052	67884499	EDC4	enhancer of mRNA decapping 4 [Source:HGNC Symbol;Acc:HGNC:17157]	protein_coding	4616.36	4026.28	4783.82	3941.81	3773.68	4125.99	4095.27	3407.96	3674.1	2989.11	2923.52	2974.08	4260.94	4360.68	3916.71
ENSG00000038382.20	5	14143342	14532128	TRIO	trio Rho guanine nucleotide exchange factor [Source:HGNC Symbol;Acc:HGNC:12303]	protein_coding	6132.25	6014.19	7291.99	3191.77	3557.45	6107.96	4812.93	4381.81	4683.57	3295.85	3736.68	3726.72	4652.77	5494.46	4095.21
ENSG00000038427.16	5	83471618	83582303	VCAN	versican [Source:HGNC Symbol;Acc:HGNC:2464]	protein_coding	4.77385	1.05734	2.33813	67.7451	20.0247	15.4607	0	4.14309	0.704939	142.257	166.329	172.228	0	1.53541	0.855957
ENSG00000038532.16	16	10944564	11182186	CLEC16A	C-type lectin domain containing 16A [Source:HGNC Symbol;Acc:HGNC:29013]	protein_coding	1444.7	1564.68	1593.04	2711.62	2469.25	2499.15	2801.98	3012.32	3028.07	2984.96	3065.32	2745.95	2988.09	2768.5	3005.26
ENSG00000038945.15	8	16107878	16567490	MSR1	macrophage scavenger receptor 1 [Source:HGNC Symbol;Acc:HGNC:7376]	protein_coding	0	0.757537	1.06327	3.93434	2.90501	0	0.863426	0	0	11.2126	10.5709	37.0628	17.3638	2.09471	1.16775
ENSG00000039068.20	16	68737292	68835537	CDH1	cadherin 1 [Source:HGNC Symbol;Acc:HGNC:1748]	protein_coding	28.2592	27.7844	47.9569	232.824	91.7149	77.4011	30.078	29.1078	69.6804	939.997	730.102	436.57	77.3841	242.994	35.1389
ENSG00000039123.16	5	55307989	55425579	MTREX	Mtr4 exosome RNA helicase [Source:HGNC Symbol;Acc:HGNC:18734]	protein_coding	2349.73	2447.5	2398.65	3351.68	3316.55	3431.74	3245.79	2783.23	2792.54	2852.35	3399.68	2917.8	3031.96	2637.09	2689.01
ENSG00000039139.10	5	13690328	14011818	DNAH5	dynein axonemal heavy chain 5 [Source:HGNC Symbol;Acc:HGNC:2950]	protein_coding	0	1.09337	0	0	0	0	0	0	0	0.755495	0	0	0	0	0
ENSG00000039319.17	5	80408013	80483379	ZFYVE16	zinc finger FYVE-type containing 16 [Source:HGNC Symbol;Acc:HGNC:20756]	protein_coding	955.762	1029.81	980.489	916.897	567.958	1163.89	974.854	1308.08	755.182	1050.09	1192.35	1229.03	749.049	716.868	862.981
ENSG00000039523.20	16	67518418	67546788	RIPOR1	RHO family interacting cell polarization regulator 1 [Source:HGNC Symbol;Acc:HGNC:25836]	protein_coding	9771.89	10463.8	10390.1	2285.21	3070.61	2482.7	12929.5	13850.6	15477	3136.93	2901.96	3186.8	16370.9	16261	14909.9
ENSG00000039537.14	5	41142116	41261438	C6	complement C6 [Source:HGNC Symbol;Acc:HGNC:1339]	protein_coding	0	0	0	0	0	0	0	0	0	0	0	0	0	0	0
ENSG00000039560.14	5	34656328	34832612	RAI14	retinoic acid induced 14 [Source:HGNC Symbol;Acc:HGNC:14873]	protein_coding	110.488	154.995	161.694	79.7626	51.5603	61.0443	27.9887	23.9026	28.2562	99.0825	108.039	124.943	13.342	12.4624	9.25312
ENSG00000039600.11	5	157625679	157671480	SOX30	SRY-box transcription factor 30 [Source:HGNC Symbol;Acc:HGNC:30635]	protein_coding	4.52606	20.8684	7.3892	3.91364	11.9296	2.15457	17.5182	8.13869	10.9289	10.6533	15.3269	12.5591	26.411	22.9632	21.6708
ENSG00000039650.12	19	49859882	49878351	PNKP	polynucleotide kinase 3'-phosphatase [Source:HGNC Symbol;Acc:HGNC:9154]	protein_coding	2995.3	3041.54	3083.83	1418.06	1774	1633.57	2400.53	2301.2	2300.04	1328.96	901.101	787.426	1854.79	1363.16	1571.7
ENSG00000039987.7	19	12751702	12758458	BEST2	bestrophin 2 [Source:HGNC Symbol;Acc:HGNC:17107]	protein_coding	0.911974	3.53124	0.893328	0	0.733369	2.6048	0	0	0	0	0	0.851721	0	0	0
ENSG00000040199.18	16	71637835	71724701	PHLPP2	PH domain and leucine rich repeat protein phosphatase 2 [Source:HGNC Symbol;Acc:HGNC:29149]	protein_coding	1126.93	1004.89	926.117	627.031	633.547	651.076	1437.93	913.031	992.043	650.729	659.45	663.852	606.978	621.437	662.54
ENSG00000040275.17	5	169583636	169604778	SPDL1	spindle apparatus coiled-coil protein 1 [Source:HGNC Symbol;Acc:HGNC:26010]	protein_coding	453.042	440.664	420.269	1417.14	1240.54	1613.07	903.338	827.248	1015.89	1471.36	1386.54	1418.59	764.349	865.136	690.808
ENSG00000040341.18	8	73420369	73747708	STAU2	staufen double-stranded RNA binding protein 2 [Source:HGNC Symbol;Acc:HGNC:11371]	protein_coding	683.958	606.548	663.853	1513.66	1043.93	965.043	1129.15	1278.66	1127.26	895.687	960.101	1003.29	1475.42	1009.8	921.113
ENSG00000040487.13	1	19312326	19329300	SLC66A1	solute carrier family 66 member 1 [Source:HGNC Symbol;Acc:HGNC:26001]	protein_coding	669.471	599.777	679.356	266.158	264.13	250.958	664.651	569.134	639.273	213.744	214.376	229.727	524.79	501.261	502.867
ENSG00000040531.16	17	3636459	3663103	CTNS	cystinosin, lysosomal cystine transporter [Source:HGNC Symbol;Acc:HGNC:2518]	protein_coding	771.564	866.105	708.382	475.679	438.547	293.75	973.345	931.183	937.066	223.968	340.306	316.004	746.209	598.115	827.715
ENSG00000040608.14	22	20241415	20283246	RTN4R	reticulon 4 receptor [Source:HGNC Symbol;Acc:HGNC:18601]	protein_coding	8.65912	19.6791	11.6629	41.98	45.4319	30.5883	93.9082	98.2498	66.5631	57.6412	74.4995	68.3116	59.531	62.8785	47.0002
ENSG00000040633.13	17	7235029	7239722	PHF23	PHD finger protein 23 [Source:HGNC Symbol;Acc:HGNC:28428]	protein_coding	1878.26	2054.81	2078.07	1601.03	1539.52	1552.09	2451.63	2386.45	2210.94	1121.58	1107.91	1142.85	2129.34	2100.11	1938.61
ENSG00000040731.10	5	24487100	24644978	CDH10	cadherin 10 [Source:HGNC Symbol;Acc:HGNC:1749]	protein_coding	0	0	0	2.29265	0	0	0	0	0	0	2.16384	1.26899	0	0	0
ENSG00000040933.16	2	98444854	98594392	INPP4A	inositol polyphosphate-4-phosphatase type I A [Source:HGNC Symbol;Acc:HGNC:6074]	protein_coding	382.023	520.9	403.843	1650.54	1383.29	2171.74	530.233	580.061	465.869	968.666	898.082	1033.42	486.384	608.523	517.127
ENSG00000041353.10	18	54717860	54895516	RAB27B	RAB27B, member RAS oncogene family [Source:HGNC Symbol;Acc:HGNC:9767]	protein_coding	2.69528	1.85532	3.30022	1.13694	2.70928	1.28305	2.67993	3.02913	7.16405	8.4588	7.62227	92.2358	4.51701	18.9781	50.6905
ENSG00000041357.16	15	78540405	78552417	PSMA4	proteasome 20S subunit alpha 4 [Source:HGNC Symbol;Acc:HGNC:9533]	protein_coding	2080.12	2357.46	2251.73	6657.55	6627.9	6387.33	3173.76	3111.74	3172.65	4297.99	4378.78	4375.79	2092.31	2291.37	2132.56
ENSG00000041515.16	13	108596152	109208005	MYO16	myosin XVI [Source:HGNC Symbol;Acc:HGNC:29822]	protein_coding	0	1.52957	0	1.82837	0.580925	6.53847	0	1.49837	0	0	3.14199	0	0.691813	0.697039	0
ENSG00000041802.11	3	194640791	194672463	LSG1	large 60S subunit nuclear export GTPase 1 [Source:HGNC Symbol;Acc:HGNC:25652]	protein_coding	3114.62	3058.76	2784.71	2224.91	2210	2178.85	2377.21	2208.92	2393.21	1377.01	1459.31	1428.82	1547.75	1761.78	1971.78
ENSG00000041880.15	3	51942345	51948867	PARP3	poly(ADP-ribose) polymerase family member 3 [Source:HGNC Symbol;Acc:HGNC:273]	protein_coding	475.331	572.273	534.577	1038.55	996.363	1014.93	714.808	646.142	807.74	832.583	653.706	753.144	677.926	701.954	671.1
ENSG00000041982.16	9	115019575	115118257	TNC	tenascin C [Source:HGNC Symbol;Acc:HGNC:5318]	protein_coding	0	0.315269	5.64105	38.9851	61.0334	47.4083	0.422304	0	0.675922	91.1223	58.6833	66.0308	29.1113	35.7531	26.2283
ENSG00000041988.15	1	6624866	6635586	THAP3	THAP domain containing 3 [Source:HGNC Symbol;Acc:HGNC:20855]	protein_coding	455.01	531.35	540.981	446.422	556.482	403.703	517.639	398.028	482.247	607.99	621.796	645.398	561.828	613.882	643.945
ENSG00000042062.13	20	50586108	50691542	RIPOR3	RIPOR family member 3 [Source:HGNC Symbol;Acc:HGNC:16168]	protein_coding	23.9759	28.611	26.1495	26.3834	20.1186	14.4819	10.7795	7.49793	13.8539	24.4507	15.0768	17.64	5.98973	12.07	10.0931
ENSG00000042088.14	14	89954939	90044764	TDP1	tyrosyl-DNA phosphodiesterase 1 [Source:HGNC Symbol;Acc:HGNC:18884]	protein_coding	1148.81	988.437	916.618	1673.34	1550.88	1629.68	1623.95	1708.87	1654.37	1764.15	1524.48	1494.4	1569.49	1430.54	1435.11
ENSG00000042286.15	10	70098223	70132934	AIFM2	apoptosis inducing factor mitochondria associated 2 [Source:HGNC Symbol;Acc:HGNC:21411]	protein_coding	322.618	295.949	337.77	833.344	770.646	790.489	373.492	353.787	387.938	623.818	666.955	651.542	237.409	242.03	243.535
ENSG00000042304.13	2	227610090	227648606	C2orf83	chromosome 2 open reading frame 83 [Source:HGNC Symbol;Acc:HGNC:25344]	transcribed_unprocessed_pseudogene	4.28411	2.949	6.29478	3.61429	3.44509	1.0197	0	2.88886	0.948929	3.36128	5.04812	3.0008	9.23107	3.10027	9.21774
ENSG00000042317.17	14	88384924	88470350	SPATA7	spermatogenesis associated 7 [Source:HGNC Symbol;Acc:HGNC:20423]	protein_coding	38.5721	44.6391	31.1944	84.4494	84.9909	81.2721	41.1374	67.0786	80.9915	158.216	160.42	176.27	139.596	181.722	98.9742
ENSG00000042429.12	11	93784227	93814963	MED17	mediator complex subunit 17 [Source:HGNC Symbol;Acc:HGNC:2375]	protein_coding	1682.55	1702.23	1638.22	1255.43	1019.63	1065.73	1235.21	1078.47	1432.45	1095.52	1077.66	1192.66	916.959	982.645	1002.15
ENSG00000042445.14	2	85341955	85354531	RETSAT	retinol saturase [Source:HGNC Symbol;Acc:HGNC:25991]	protein_coding	681.158	792.401	658.637	942.255	884.382	1021.96	1027.45	891.246	988.193	874.91	828.68	762.513	983.166	815.323	829.459
ENSG00000042493.16	2	85394753	85418432	CAPG	capping actin protein, gelsolin like [Source:HGNC Symbol;Acc:HGNC:1474]	protein_coding	2080.74	2221.73	2040.23	2696.54	2578.45	2733.26	4087.47	4267.48	3964.2	1684.64	1776.52	1713.9	3851.38	3848.67	3822.48
ENSG00000042753.12	19	46838136	46850846	AP2S1	adaptor related protein complex 2 subunit sigma 1 [Source:HGNC Symbol;Acc:HGNC:565]	protein_coding	697.519	741.787	838.548	1954.75	1916.17	2180.2	1501.38	1448.36	1433.64	1571.73	1563.16	1598.93	1315.6	1313.76	1242.22
ENSG00000042781.14	1	215622891	216423448	USH2A	usherin [Source:HGNC Symbol;Acc:HGNC:12601]	protein_coding	0	0	0	0	0	0	0	0	0	0	0	0	0	0	0
ENSG00000042813.8	7	49850421	50121329	ZPBP	zona pellucida binding protein [Source:HGNC Symbol;Acc:HGNC:15662]	protein_coding	0.783049	0	0	1.77214	0.563059	1.33326	0	0	1.24073	0	2.58814	4.38573	1.8692	0.755555	0
ENSG00000042832.12	8	132866958	133134903	TG	thyroglobulin [Source:HGNC Symbol;Acc:HGNC:11764]	protein_coding	11.0208	6.53845	2.82463	29.0418	0.448931	2.54947	23.3975	3.59211	8.44554	1.31403	7.44821	15.6879	21.3834	24.6288	36.1699
ENSG00000042980.13	8	24294069	24359014	ADAM28	ADAM metallopeptidase domain 28 [Source:HGNC Symbol;Acc:HGNC:206]	protein_coding	8118.18	7930.85	7582.48	480.449	533.479	591.184	3204.28	3460.91	3571.61	752.913	914.903	767.183	2062.99	2011.88	2446.63
ENSG00000043039.7	11	129375848	129452279	BARX2	BARX homeobox 2 [Source:HGNC Symbol;Acc:HGNC:956]	protein_coding	2.06896	6.64621	11.1466	10.4729	5.82319	3.93961	13.9466	11.8	13.2293	9.73977	5.85104	4.83067	48.4716	48.3713	48.8577
ENSG00000043093.15	3	182938074	182985953	DCUN1D1	defective in cullin neddylation 1 domain containing 1 [Source:HGNC Symbol;Acc:HGNC:18184]	protein_coding	603.811	684.103	737.749	1149.76	1160.55	1358.85	1274.21	1351.89	1369.16	1221.9	1417.7	1134.99	914.14	1065.54	975.085
ENSG00000043143.21	5	134524312	134583230	JADE2	jade family PHD finger 2 [Source:HGNC Symbol;Acc:HGNC:22984]	protein_coding	6429.99	6216.48	6632.12	4403.78	4349.76	4200.04	7653.48	7623.91	7361.97	3086.8	3086.32	3230.61	8168.58	7477.05	7575.02
ENSG00000043355.12	13	99981784	99986765	ZIC2	Zic family member 2 [Source:HGNC Symbol;Acc:HGNC:12873]	protein_coding	0	0	0	0	0.861272	0	0	0	0	0	0	6.00159	0	0	0
ENSG00000043462.13	5	170246233	170297815	LCP2	lymphocyte cytosolic protein 2 [Source:HGNC Symbol;Acc:HGNC:6529]	protein_coding	214.312	184.502	160.262	618.91	530.117	645.094	1570.55	1437.8	1526.2	1352.93	1507.59	1439.98	2181.91	2369.33	2306.7
ENSG00000043514.17	1	39838110	39883511	TRIT1	tRNA isopentenyltransferase 1 [Source:HGNC Symbol;Acc:HGNC:20286]	protein_coding	583.791	475.261	544.443	882.527	813.085	824.634	400.483	517.459	516.41	1009.65	881.344	1066.35	592.509	642.868	736.882
ENSG00000043591.6	10	114043866	114046904	ADRB1	adrenoceptor beta 1 [Source:HGNC Symbol;Acc:HGNC:285]	protein_coding	54.6224	68.8101	61.8986	188.847	166.226	177.427	225.764	224.368	217.305	141.174	125.193	131.035	1579.54	1550.13	1530.15
ENSG00000044012.4	1	42153410	42155820	GUCA2B	guanylate cyclase activator 2B [Source:HGNC Symbol;Acc:HGNC:4683]	protein_coding	0	0	0	0	0	0	0	0	0	0	0	0	0	0	0
ENSG00000044090.11	6	43037617	43053943	CUL7	cullin 7 [Source:HGNC Symbol;Acc:HGNC:21024]	protein_coding	1430.82	1435.31	1463.6	1064.31	1011.25	1016.05	1338.95	1339.6	1313.85	1412.54	1368.13	1391.31	1933.38	1834.65	1953.75
ENSG00000044115.21	5	138610967	138935034	CTNNA1	catenin alpha 1 [Source:HGNC Symbol;Acc:HGNC:2509]	protein_coding	1983.99	1990.59	1927.57	5181.3	4398.17	5714.23	4878.03	4614.81	4952.14	5172.7	4410.04	4231.59	3069.31	2485.06	2472.39
ENSG00000044446.12	X	18892298	18984114	PHKA2	phosphorylase kinase regulatory subunit alpha 2 [Source:HGNC Symbol;Acc:HGNC:8926]	protein_coding	2455.76	2637.73	2335.51	1776.52	1814.97	1125.04	1554.3	1651.57	1577.44	1929.42	1878.02	1889.6	1566.2	1621.67	1890.75
ENSG00000044459.15	9	17134982	17503923	CNTLN	centlein [Source:HGNC Symbol;Acc:HGNC:23432]	protein_coding	13.9528	15.9021	7.99249	283.427	232.612	265.646	59.4326	86.0389	77.6768	317.594	236.021	261.044	63.6907	125.887	65.3791
ENSG00000044524.11	3	89107621	89482134	EPHA3	EPH receptor A3 [Source:HGNC Symbol;Acc:HGNC:3387]	protein_coding	2.05635	0	0	8.65841	6.95117	3.17115	1.63571	0.777181	0.765863	33.9104	13.0376	25.8335	71.3549	63.3487	78.1144
ENSG00000044574.9	9	125234853	125241382	HSPA5	heat shock protein family A (Hsp70) member 5 [Source:HGNC Symbol;Acc:HGNC:5238]	protein_coding	8163.94	7864.33	7528.23	23821.3	23059.5	25547.7	12807.8	12879	12741	14363.9	14270.8	14377.5	5146.85	5283.42	5257.44
ENSG00000046604.13	18	31498177	31549008	DSG2	desmoglein 2 [Source:HGNC Symbol;Acc:HGNC:3049]	protein_coding	95.0802	86.2852	87.9039	175.751	135.737	138.328	56.9356	72.0387	64.3639	307.617	321.255	338.351	66.5001	90.711	94.2428
ENSG00000046647.14	X	14006726	14029893	GEMIN8	gem nuclear organelle associated protein 8 [Source:HGNC Symbol;Acc:HGNC:26044]	protein_coding	583.831	602.877	571.399	884.386	914.771	820.564	687.997	626.315	658.924	1091.87	1108.65	1058.82	766.358	712.349	769.991
ENSG00000046651.15	X	13734745	13769357	OFD1	OFD1 centriole and centriolar satellite protein [Source:HGNC Symbol;Acc:HGNC:2567]	protein_coding	5569.24	5322.79	5726.26	2564.27	2724.91	2142.6	3161.06	3292.57	2793.57	4626.09	4767.17	4717.07	5547.68	5467.15	5512.27
ENSG00000046653.15	X	13770939	13938638	GPM6B	glycoprotein M6B [Source:HGNC Symbol;Acc:HGNC:4461]	protein_coding	13.0373	1.90899	0	15.104	3.01942	2.55344	0	5.24493	1.26109	6.3128	8.59594	15.2401	5.65051	1.33794	0
ENSG00000046774.10	X	142202342	142205290	MAGEC2	MAGE family member C2 [Source:HGNC Symbol;Acc:HGNC:13574]	protein_coding	0	0	0	0	0	0	0	0	0	0	0	0	0	0	0
ENSG00000046889.19	8	67952046	68237032	PREX2	phosphatidylinositol-3,4,5-trisphosphate dependent Rac exchange factor 2 [Source:HGNC Symbol;Acc:HGNC:22950]	protein_coding	2.5911	1.58543	0.846041	3.64331	6.94549	1.64461	16.4886	14.7544	22.1919	2.03296	4.88509	3.22654	16.5425	13.334	29.0315
ENSG00000047056.16	10	1049538	1132384	WDR37	WD repeat domain 37 [Source:HGNC Symbol;Acc:HGNC:31406]	protein_coding	1418.2	1407.14	1552.75	861.426	1036.72	991.502	1639.63	1544.07	1656.4	1087.79	1079	974.148	1542.21	1700.36	1595.66
ENSG00000047188.16	5	113513694	113595285	YTHDC2	YTH domain containing 2 [Source:HGNC Symbol;Acc:HGNC:24721]	protein_coding	2243.32	2049.33	1818.2	2435.48	2124.19	2332.72	2567.61	2897.27	2796.47	1947.73	2067.83	2324.95	1785.94	2037.11	2082.33
ENSG00000047230.15	X	16587999	16712936	CTPS2	CTP synthase 2 [Source:HGNC Symbol;Acc:HGNC:2520]	protein_coding	463.803	246.445	456.76	774.985	771.418	656.669	448.776	365.928	451.804	505.091	495.926	635.505	375.362	405.756	382.668
ENSG00000047249.18	8	53715543	53843558	ATP6V1H	ATPase H+ transporting V1 subunit H [Source:HGNC Symbol;Acc:HGNC:18303]	protein_coding	768.455	713.913	605.111	1548.49	1621.08	1460.99	1151.84	1081.42	1157.07	1164.96	1252.84	1119.51	1191.3	1155.61	819.216
ENSG00000047315.17	4	56977722	57031158	POLR2B	RNA polymerase II subunit B [Source:HGNC Symbol;Acc:HGNC:9188]	protein_coding	5633.33	5793.47	7137.48	7250.55	6493.09	8322.48	6667.65	5682.24	6769.25	5023.06	5098.57	5559.87	5386.63	5800.94	4826.71
ENSG00000047346.12	15	52581317	52709817	FAM214A	family with sequence similarity 214 member A [Source:HGNC Symbol;Acc:HGNC:25609]	protein_coding	6457.22	5881.12	5600.44	1968.74	1930.68	2191.86	3507.94	3601.06	3496.35	1720.12	1843.5	1592.67	3869.67	3761.56	4171.72
ENSG00000047365.12	4	35948221	36244514	ARAP2	ArfGAP with RhoGAP domain, ankyrin repeat and PH domain 2 [Source:HGNC Symbol;Acc:HGNC:16924]	protein_coding	2654.12	2779.94	2926.18	1677.12	1508.42	1563.3	1473.41	1531.61	1529.58	1729.82	1616.58	1731.69	1426.58	1234.44	1454.55
ENSG00000047410.14	1	186311652	186375693	TPR	translocated promoter region, nuclear basket protein [Source:HGNC Symbol;Acc:HGNC:12017]	protein_coding	8705.02	8170.97	7989.62	10103.9	9970.26	10372	9157.47	10069.6	8306.04	9866.25	9561.24	9329.79	9168.54	9213.1	8710.85
ENSG00000047457.14	3	149162410	149221829	CP	ceruloplasmin [Source:HGNC Symbol;Acc:HGNC:2295]	protein_coding	0	0	1.49516	0	0	0	0	0	0	0.945973	0	0.684942	0	0	0
ENSG00000047578.13	16	27550133	27780369	KATNIP	katanin interacting protein [Source:HGNC Symbol;Acc:HGNC:29068]	protein_coding	1246.9	1192.92	1347.9	812.908	664.777	647.766	859.368	1094.18	874.16	422.044	559.152	613.564	989.393	883.811	955.258
ENSG00000047579.20	6	15522807	15663058	DTNBP1	dystrobrevin binding protein 1 [Source:HGNC Symbol;Acc:HGNC:17328]	protein_coding	1877.09	1850.33	1955.09	1202.92	1142.93	1402.84	2468.94	2279.94	2399.63	880.838	944.855	853.224	1733.65	1725.88	1587.44
ENSG00000047597.7	X	37685791	37732130	XK	X-linked Kx blood group [Source:HGNC Symbol;Acc:HGNC:12811]	protein_coding	18.2075	24.575	13.6387	8.13216	6.02891	6.11818	2.55582	6.74067	1.89786	9.24353	10.0962	7.00186	3.07702	1.03342	3.45665
ENSG00000047617.15	12	5531869	5946232	ANO2	anoctamin 2 [Source:HGNC Symbol;Acc:HGNC:1183]	protein_coding	0	0	0	0	0	0	0	0	0	4.97541	0.34104	0	0	0	0
ENSG00000047621.12	12	4487735	4538508	C12orf4	chromosome 12 open reading frame 4 [Source:HGNC Symbol;Acc:HGNC:1184]	protein_coding	343.027	413.375	365.202	926.564	868.477	996.764	771.005	784.473	768.739	788.588	911.696	738.463	647.987	736.162	655.196
ENSG00000047634.15	X	17737449	17754988	SCML1	Scm polycomb group protein like 1 [Source:HGNC Symbol;Acc:HGNC:10580]	protein_coding	466.311	414.544	484.957	1105.89	1079.97	1173.54	473.956	509.78	555.454	1637.49	1534.85	1677.32	358.93	322.242	363.433
ENSG00000047644.19	X	10015254	10144474	WWC3	WWC family member 3 [Source:HGNC Symbol;Acc:HGNC:29237]	protein_coding	4711.13	4475.74	4871.38	1520.46	1585.21	1531	8600.63	8465.96	8423.27	4148.19	4180.79	4308.28	11050.3	11232.5	11048.7
ENSG00000047648.23	X	11117651	11665920	ARHGAP6	Rho GTPase activating protein 6 [Source:HGNC Symbol;Acc:HGNC:676]	protein_coding	111.114	82.299	76.1163	58.7795	39.5031	26.891	9.50634	6.982	4.3002	81.3648	71.6325	100.746	13.0143	23.8869	28.1957
ENSG00000047662.5	4	17629306	17781621	FAM184B	family with sequence similarity 184 member B [Source:HGNC Symbol;Acc:HGNC:29235]	protein_coding	5.35513	1.966	3.14739	1.80715	1.72254	1.0197	3.40776	0.962952	2.84679	7.56289	1.00962	1.00027	0	3.10027	2.30444
ENSG00000047849.21	3	47850690	48089272	MAP4	microtubule associated protein 4 [Source:HGNC Symbol;Acc:HGNC:6862]	protein_coding	4279.65	5020.77	4552.88	8504.69	8249.12	7065.01	6310.52	7056.74	6347.93	7119.87	6665.22	7309.36	6104.04	6810.83	6594.85
ENSG00000047932.14	6	117560269	117602542	GOPC	golgi associated PDZ and coiled-coil motif containing [Source:HGNC Symbol;Acc:HGNC:17643]	protein_coding	1892.41	1709.68	1655.24	1976.97	1863.21	2056.23	1667.78	1798.47	1709.2	2612.88	2508.57	2562.27	1718.33	1882.21	1920.09
ENSG00000047936.11	6	117287353	117425942	ROS1	ROS proto-oncogene 1, receptor tyrosine kinase [Source:HGNC Symbol;Acc:HGNC:10261]	protein_coding	3.21308	1.966	2.09826	2.71072	0.861272	3.05909	1.70388	0.962952	4.74465	2.52096	7.06736	3.0008	4.1027	4.13369	6.91331
ENSG00000048028.11	11	113797874	113875570	USP28	ubiquitin specific peptidase 28 [Source:HGNC Symbol;Acc:HGNC:12625]	protein_coding	3339.81	3031.13	2721.87	1224.32	1390.28	1235.29	1917.22	1599.9	2043.45	2227.45	2203.27	2250.47	2404.48	2056.24	2248.25
ENSG00000048052.23	7	18086949	19002416	HDAC9	histone deacetylase 9 [Source:HGNC Symbol;Acc:HGNC:14065]	protein_coding	1235.2	1185.39	1123.52	1602.37	1352.44	1414.97	3096.59	3131.27	2762.99	942.008	880.366	900.549	1951.97	2180.28	1930.85
ENSG00000048140.18	5	176647387	176659054	TSPAN17	tetraspanin 17 [Source:HGNC Symbol;Acc:HGNC:13594]	protein_coding	970.236	929.068	1122.21	870.781	743.976	896.829	1475.8	1392.22	1357.04	630.681	475.9	655.786	1103.56	1014.37	1166.37
ENSG00000048162.21	5	176383938	176388927	NOP16	NOP16 nucleolar protein [Source:HGNC Symbol;Acc:HGNC:26934]	protein_coding	522.255	535.259	583.24	1898.93	1785.18	1949.32	944.058	862.323	873.523	1047.11	1029.53	1069.37	245.129	252.96	259.637
ENSG00000048342.18	4	15469865	15601552	CC2D2A	coiled-coil and C2 domain containing 2A [Source:HGNC Symbol;Acc:HGNC:29253]	protein_coding	172.532	160.344	131.16	57.7935	60.8375	65.9221	49.3938	62.2846	69.4809	72.5019	84.6584	95.4103	74.556	68.6116	55.0716
ENSG00000048392.12	8	102204502	102238961	RRM2B	ribonucleotide reductase regulatory TP53 inducible subunit M2B [Source:HGNC Symbol;Acc:HGNC:17296]	protein_coding	2652.1	2359.37	2628.61	6080.27	1712.04	1913.19	1993.37	1995.61	7933.65	3187.12	2816.68	3250.23	2853.21	2694.88	7371.78
ENSG00000048405.10	7	127346790	127431924	ZNF800	zinc finger protein 800 [Source:HGNC Symbol;Acc:HGNC:27267]	protein_coding	2150.3	1925.8	1906.63	1216.63	1232.23	1404.41	1520.46	1921.95	1908.05	1219.96	1343.65	1195.7	1899.29	1743.46	1645.02
ENSG00000048462.11	16	11965210	11968068	TNFRSF17	TNF receptor superfamily member 17 [Source:HGNC Symbol;Acc:HGNC:11913]	protein_coding	116.307	99.9549	74.5718	684.494	649.034	815.987	1156.1	1032.16	1134.52	269.613	248.645	246.87	686.452	699.633	630.397
ENSG00000048471.14	16	11976734	12574287	SNX29	sorting nexin 29 [Source:HGNC Symbol;Acc:HGNC:30542]	protein_coding	4146.35	4005.42	4201.62	1951.34	2002.48	1890.28	9467.6	9682.42	9605.09	2681.03	2836.93	2516.67	8561.53	8620.28	8718.27
ENSG00000048540.15	12	16548372	16610594	LMO3	LIM domain only 3 [Source:HGNC Symbol;Acc:HGNC:6643]	protein_coding	0	0	0	0	0	0	0	0	0	0	1.76059	9.17775	0	0	0
ENSG00000048544.6	6	42206807	42217861	MRPS10	mitochondrial ribosomal protein S10 [Source:HGNC Symbol;Acc:HGNC:14502]	protein_coding	1166.35	1144.21	1081.65	1511.68	1476.22	1544.84	1149.27	1194.06	1213.68	1184.01	1136.84	1137.3	778.487	851.54	824.988
ENSG00000048545.17	6	42155406	42181338	GUCA1A	guanylate cyclase activator 1A [Source:HGNC Symbol;Acc:HGNC:4678]	protein_coding	56.7644	72.7421	88.1269	49.6965	37.896	47.9257	46.0048	38.5181	38.9061	53.7805	57.5485	40.0106	48.2067	44.4371	42.6321
ENSG00000048649.13	11	77659996	77821017	RSF1	remodeling and spacing factor 1 [Source:HGNC Symbol;Acc:HGNC:18118]	protein_coding	4354.25	4563.18	3837.05	3297.67	3578.33	3817.47	3713.97	3535.94	4129.75	4350.2	4209.73	4561.71	3872.31	3899.04	3850.07
ENSG00000048707.15	1	12230030	12512047	VPS13D	vacuolar protein sorting 13 homolog D [Source:HGNC Symbol;Acc:HGNC:23595]	protein_coding	3658.5	3862.59	4206.62	1876.22	2311.9	2099.78	3973.79	5170.42	4005.65	1851.75	1638.77	1492.57	5109.08	3701.76	4152.8
ENSG00000048740.18	10	10798397	11336675	CELF2	CUGBP Elav-like family member 2 [Source:HGNC Symbol;Acc:HGNC:2550]	protein_coding	4768.75	4655.36	4749.22	6533.3	6654.96	5830.9	7228.49	7428.96	7189.09	6649.95	6263.46	6356.95	6511.99	6359.07	6852.85
ENSG00000048828.17	9	93451685	93566112	FAM120A	family with sequence similarity 120A [Source:HGNC Symbol;Acc:HGNC:13247]	protein_coding	6193.97	6371.86	6109.94	7340.82	7587.56	7579.96	7964.64	8025.42	7942.02	6819.62	6738.66	6506.5	6299.35	6073.45	6760.26
ENSG00000048991.16	2	135531455	135725270	R3HDM1	R3H domain containing 1 [Source:HGNC Symbol;Acc:HGNC:9757]	protein_coding	1033.37	983.253	1055.84	2834.92	2596.72	2743.84	3065.26	3735.31	3705	4588.59	1923.59	3159.44	1521.38	2624.99	1352.95
ENSG00000049089.15	1	40300489	40317813	COL9A2	collagen type IX alpha 2 chain [Source:HGNC Symbol;Acc:HGNC:2218]	protein_coding	745.935	947.58	833.215	2145.23	2242.11	2651.56	917.926	957.975	968.183	2104.32	1780.88	1574.14	710.417	839.078	885.346
ENSG00000049130.16	12	88492793	88580851	KITLG	KIT ligand [Source:HGNC Symbol;Acc:HGNC:6343]	protein_coding	0	0	0	7.0865	4.80939	2.84702	1.11359	0.896195	2.48074	17.5684	15.2044	18.4423	35.2024	32.0448	34.8876
ENSG00000049167.15	5	60866454	60945073	ERCC8	ERCC excision repair 8, CSA ubiquitin ligase complex subunit [Source:HGNC Symbol;Acc:HGNC:3439]	protein_coding	255.854	222.698	274.461	504.628	461.122	502.767	424.108	415.227	350.689	327.776	315.804	411.106	197.705	206.548	299.478
ENSG00000049192.15	5	65148738	65481920	ADAMTS6	ADAM metallopeptidase with thrombospondin type 1 motif 6 [Source:HGNC Symbol;Acc:HGNC:222]	protein_coding	322.476	381.787	305.837	286.467	309.812	184.95	172.682	142.867	187.812	169.76	290.106	185.575	83.3289	127.209	152.804
ENSG00000049239.13	1	9234774	9271337	H6PD	hexose-6-phosphate dehydrogenase/glucose 1-dehydrogenase [Source:HGNC Symbol;Acc:HGNC:4795]	protein_coding	2889.84	2935.17	2945.51	1555.03	1838.15	1619.45	3048.37	2959.35	2769.8	1461.65	1580.33	1561.77	4438.57	4197.36	3946.21
ENSG00000049245.13	1	7771296	7781432	VAMP3	vesicle associated membrane protein 3 [Source:HGNC Symbol;Acc:HGNC:12644]	protein_coding	1217.06	1329.8	1043.95	680.576	572.576	585.519	980.955	799.538	739.015	681.617	504.78	464.344	425.119	615.245	484.538
ENSG00000049246.14	1	7784320	7845177	PER3	period circadian regulator 3 [Source:HGNC Symbol;Acc:HGNC:8847]	protein_coding	285.462	357.376	504.078	797.006	649.088	677.029	711.44	480.582	586.116	550.871	481.785	439.893	250.527	279.534	603.794
ENSG00000049247.14	1	7843083	7853512	UTS2	urotensin 2 [Source:HGNC Symbol;Acc:HGNC:12636]	protein_coding	0	0	0	1.43726	0	0	4.04061	0	0.754702	0	0	0	0	0	0
ENSG00000049249.9	1	7915871	7943165	TNFRSF9	TNF receptor superfamily member 9 [Source:HGNC Symbol;Acc:HGNC:11924]	protein_coding	51.2129	38.1199	42.8954	453.296	594.31	598.454	374.593	465.641	509.042	497.235	544.647	453.292	22.4185	41.5065	20.31
ENSG00000049283.18	17	50532682	50543750	EPN3	epsin 3 [Source:HGNC Symbol;Acc:HGNC:18235]	protein_coding	0	0	0	1.2147	1.04522	0	1.45833	0	0	3.05937	4.07179	20.8216	2.06826	2.50827	0.774479
ENSG00000049323.16	2	32946953	33399509	LTBP1	latent transforming growth factor beta binding protein 1 [Source:HGNC Symbol;Acc:HGNC:6714]	protein_coding	4.4038	3.23349	2.59323	8.47299	1.41654	1.26024	2.10582	3.95943	40.5153	11.9433	33.0097	12.9803	78.6301	26.9556	33.858
ENSG00000049449.10	11	32091074	32105722	RCN1	reticulocalbin 1 [Source:HGNC Symbol;Acc:HGNC:9934]	protein_coding	279.106	262.773	268.327	2172.78	2005.24	1982.23	485.055	488.69	598.544	2217.78	2463.68	2313.67	234.958	262.733	248.105
ENSG00000049540.18	7	74027789	74069907	ELN	elastin [Source:HGNC Symbol;Acc:HGNC:3327]	protein_coding	0	0.983001	1.04913	0	0.861272	0	0.85194	0	0.948929	0	1.00962	0	0	1.03342	1.15222
ENSG00000049541.11	7	74231499	74254458	RFC2	replication factor C subunit 2 [Source:HGNC Symbol;Acc:HGNC:9970]	protein_coding	818.48	849.646	1068.15	1952.22	2240.92	2047.79	1185.26	969.907	1345	1987.48	2129.49	2625.16	1684.84	1321.63	1474.72
ENSG00000049618.24	6	156776020	157210779	ARID1B	AT-rich interaction domain 1B [Source:HGNC Symbol;Acc:HGNC:18040]	protein_coding	8717.84	8383.71	7963.3	5341.82	5664.83	5362.33	7018.05	7026.91	7183.67	5377.13	5407.05	5312.72	8565.46	8783.21	8619.82
ENSG00000049656.14	5	1317752	1345099	CLPTM1L	CLPTM1 like [Source:HGNC Symbol;Acc:HGNC:24308]	protein_coding	2933.24	2725.9	3119.99	2826.62	2678.36	2804.13	3817.2	3320.54	4061.01	1767.27	1845.16	2078.23	2675.6	2287.96	2467.52
ENSG00000049759.20	18	58044226	58401540	NEDD4L	NEDD4 like E3 ubiquitin protein ligase [Source:HGNC Symbol;Acc:HGNC:7728]	protein_coding	623.547	319.819	450.889	878.581	715.397	544.294	272.868	499.162	273.986	1201.44	1124.15	962.669	247.813	259.368	558.1
ENSG00000049768.16	X	49250438	49270477	FOXP3	forkhead box P3 [Source:HGNC Symbol;Acc:HGNC:6106]	protein_coding	5.44784	2.98155	4.57411	4.59608	5.00676	5.53935	9.75319	4.65787	8.63708	8.53776	8.07008	9.94614	11.939	9.01366	7.68863
ENSG00000049769.14	X	49269793	49301461	PPP1R3F	protein phosphatase 1 regulatory subunit 3F [Source:HGNC Symbol;Acc:HGNC:14944]	protein_coding	213.26	208.254	281.539	150.019	121.674	156.262	243	266.31	250.033	60.7037	72.6326	73.4566	271.01	286.5	253.564
ENSG00000049860.14	5	74640023	74722647	HEXB	hexosaminidase subunit beta [Source:HGNC Symbol;Acc:HGNC:4879]	protein_coding	1445.24	1425.39	1415.43	1412.63	1487.08	1651.05	1365.93	1253.7	1391.46	1487.91	1598.97	1357	1000.03	1161.08	1003.63
ENSG00000049883.15	5	72320367	72368395	PTCD2	pentatricopeptide repeat domain 2 [Source:HGNC Symbol;Acc:HGNC:25734]	protein_coding	349.295	309.586	340.969	815.197	852.68	905.075	611.539	612.317	467.84	588.631	505.525	571.554	413.915	390.054	479.877
ENSG00000050030.16	X	74732856	74925472	NEXMIF	neurite extension and migration factor [Source:HGNC Symbol;Acc:HGNC:29433]	protein_coding	96.6074	68.5139	91.5527	25.975	35.3222	31.2674	9.46624	12.9183	7.66831	82.938	113.537	94.4945	27.5194	22.776	32.5888
ENSG00000050130.18	14	59484443	59505410	JKAMP	JNK1/MAPK8 associated membrane protein [Source:HGNC Symbol;Acc:HGNC:20184]	protein_coding	669.934	756.085	726.517	723.398	681.368	797.86	836.701	959.996	834.725	603.196	566.265	699.751	1017.02	980.365	1033.83
ENSG00000050165.18	11	11956207	12009769	DKK3	dickkopf WNT signaling pathway inhibitor 3 [Source:HGNC Symbol;Acc:HGNC:2893]	protein_coding	0.430068	3.41126	0.842551	12.6257	5.39142	0.409456	0	0.386671	0.38104	195.609	183.135	249.576	0.823714	0	2.86636
ENSG00000050327.15	7	144355288	144380632	ARHGEF5	Rho guanine nucleotide exchange factor 5 [Source:HGNC Symbol;Acc:HGNC:13209]	protein_coding	312.742	397.41	270.661	729.408	720.522	750.077	688.92	645.797	649.793	444.88	368.321	373.77	372.466	238.016	330.072
ENSG00000050344.9	7	26152198	26187137	NFE2L3	nuclear factor, erythroid 2 like 3 [Source:HGNC Symbol;Acc:HGNC:7783]	protein_coding	95.4804	74.7848	65.7208	645.038	593.452	587.395	217.561	250.672	298.033	620.607	598.103	608.006	238.424	291.928	305.225
ENSG00000050393.11	6	13786557	13814568	MCUR1	mitochondrial calcium uniporter regulator 1 [Source:HGNC Symbol;Acc:HGNC:21097]	protein_coding	498.209	662.319	505.522	1461.56	1485.08	1300.5	908.717	939.489	931.497	927.927	1032	1247.54	591.262	721.089	591.485
ENSG00000050405.13	12	50175788	50283546	LIMA1	LIM domain and actin binding 1 [Source:HGNC Symbol;Acc:HGNC:24636]	protein_coding	56.5864	57.9915	64.6183	1378.93	1284.42	1240.68	277.241	341.354	257.572	848.312	773.483	822.652	223.128	251.223	364.487
ENSG00000050426.16	12	51047962	51060424	LETMD1	LETM1 domain containing 1 [Source:HGNC Symbol;Acc:HGNC:24241]	protein_coding	1800.37	1793.76	1873	2735.02	2526.7	2984.37	2028.47	2460.29	2310.93	2612.43	2698.71	2898.52	2564.83	2414.1	2094.68
ENSG00000050438.17	12	51391317	51515763	SLC4A8	solute carrier family 4 member 8 [Source:HGNC Symbol;Acc:HGNC:11034]	protein_coding	351.19	299.345	289.878	331.55	292.498	235.587	1038.7	1352.79	844.465	229.024	219.148	273.703	629.023	664.78	715.176
ENSG00000050555.19	9	131009174	131094473	LAMC3	laminin subunit gamma 3 [Source:HGNC Symbol;Acc:HGNC:6494]	protein_coding	19.9206	39.7248	22.865	9.67618	17.0097	10.32	1.28882	8.72973	5.84377	28.2021	11.1313	11.1595	10.1062	7.07212	6.11548
ENSG00000050628.20	1	70852353	71047808	PTGER3	prostaglandin E receptor 3 [Source:HGNC Symbol;Acc:HGNC:9595]	protein_coding	3.77822	5.29663	5.45009	0	1.43592	0	0.710183	0.802723	0.791034	0.700497	4.20814	0.833828	5.98506	0.861467	0
ENSG00000050730.16	4	121131408	121227466	TNIP3	TNFAIP3 interacting protein 3 [Source:HGNC Symbol;Acc:HGNC:19315]	protein_coding	0	0.786803	0	3.61614	0.689371	2.13708	2.0457	3.85378	3.69219	6.75977	8.60749	12.2824	0	2.48148	0
ENSG00000050748.18	5	180233143	180292099	MAPK9	mitogen-activated protein kinase 9 [Source:HGNC Symbol;Acc:HGNC:6886]	protein_coding	1494.5	1488.76	1350.68	1403.83	1392.53	1358.24	1911.8	1941.82	1918.67	1448.18	1549.57	1431.51	1794.52	2065.02	1876.57
ENSG00000050767.18	5	178237476	178590393	COL23A1	collagen type XXIII alpha 1 chain [Source:HGNC Symbol;Acc:HGNC:22990]	protein_coding	2.52591	2.31831	1.55419	8.03139	8.97748	4.53177	5.34274	5.36793	4.62854	17.174	12.1234	11.9793	33.6415	25.3375	13.2093
ENSG00000050820.17	16	75228181	75268053	BCAR1	BCAR1 scaffold protein, Cas family member [Source:HGNC Symbol;Acc:HGNC:971]	protein_coding	9.02104	0	1.83257	164.866	129.235	138.523	0.744067	0.841022	2.46087	246.451	262.477	209.713	7.10461	1.80514	1.00632
ENSG00000051009.11	11	6211345	6234711	FAM160A2	family with sequence similarity 160 member A2 [Source:HGNC Symbol;Acc:HGNC:25378]	protein_coding	1669.35	1482.19	1389.65	831.77	910.097	907.99	1185.69	1068.47	1026.27	914.026	984.056	809.72	1167.55	1078.88	969.412
ENSG00000051108.15	16	56932142	56944864	HERPUD1	homocysteine inducible ER protein with ubiquitin like domain 1 [Source:HGNC Symbol;Acc:HGNC:13744]	protein_coding	15894.1	15475.6	16324.7	7675.13	7617.67	7118.15	14246.7	14756.6	14041.8	6029.82	5770.9	5570.75	11580.3	11719.3	11571.6
ENSG00000051128.19	19	18929201	18941261	HOMER3	homer scaffold protein 3 [Source:HGNC Symbol;Acc:HGNC:17514]	protein_coding	102.969	125.544	121.605	24.1389	27.1512	32.5675	31.6023	39.5955	28.4906	50.0755	87.731	69.3437	30.3323	24.3089	27.4808
ENSG00000051180.17	15	40694774	40732340	RAD51	RAD51 recombinase [Source:HGNC Symbol;Acc:HGNC:9817]	protein_coding	74.3645	68.2742	51.1831	1207.27	1069.63	1222.85	525.896	502.894	557.829	1237.11	1280.86	1087.55	642.365	754.896	714.087
ENSG00000051341.14	3	121431427	121546641	POLQ	DNA polymerase theta [Source:HGNC Symbol;Acc:HGNC:9186]	protein_coding	76.595	38.2883	35.756	1718.44	1846.3	1938.92	718.157	936.57	920.082	1894.94	1747.02	1790.46	783.79	1017.24	1192.86
ENSG00000051382.9	3	138652698	138834928	PIK3CB	phosphatidylinositol-4,5-bisphosphate 3-kinase catalytic subunit beta [Source:HGNC Symbol;Acc:HGNC:8976]	protein_coding	678.056	635.084	685.844	711.222	748.34	673.073	663.325	415.53	481.187	702.343	723.216	807.612	457.026	494.024	425.023
ENSG00000051523.11	16	88643289	88651054	CYBA	cytochrome b-245 alpha chain [Source:HGNC Symbol;Acc:HGNC:2577]	protein_coding	12707.7	12977.2	14708.6	9153.01	9028.55	9934.26	11041.1	10220.7	9827.09	6313.51	6502.67	6103.63	11004.6	10313	9720.34
ENSG00000051596.10	5	175917873	176034680	THOC3	THO complex 3 [Source:HGNC Symbol;Acc:HGNC:19072]	protein_coding	539.059	534.574	521.138	1450.79	928.484	1226.38	634.229	624.464	551.346	1077.12	1165.08	1094.97	850.139	713.515	656.975
ENSG00000051620.11	6	138403531	138422197	HEBP2	heme binding protein 2 [Source:HGNC Symbol;Acc:HGNC:15716]	protein_coding	1440.3	1342.3	1486.24	1006.57	958.024	941.635	1582.71	1612.57	1579.66	1069.55	1053.32	1149.12	1519.74	1610.56	1447.49
ENSG00000051825.15	12	123152320	123244014	MPHOSPH9	M-phase phosphoprotein 9 [Source:HGNC Symbol;Acc:HGNC:7215]	protein_coding	771.678	651.533	822.262	1668.24	1699.34	1684.31	1092.62	1404.59	1262.37	1754.26	1801.22	1737.99	1148.85	1350.41	1294.52
ENSG00000052126.15	12	19129733	19376400	PLEKHA5	pleckstrin homology domain containing A5 [Source:HGNC Symbol;Acc:HGNC:30036]	protein_coding	31.3026	24.8184	25.3589	49.0428	53.8899	66.9867	51.4414	61.904	89.5341	108.455	195.576	62.6376	42.9303	59.4474	46.7717
ENSG00000052344.16	16	31131433	31135727	PRSS8	serine protease 8 [Source:HGNC Symbol;Acc:HGNC:9491]	protein_coding	0	1.85317	0	0.851716	2.88788	0	0.487799	0	0.894469	0.962291	0	0.572726	0	0	0
ENSG00000052723.12	1	114769479	114780685	SIKE1	suppressor of IKBKE 1 [Source:HGNC Symbol;Acc:HGNC:26119]	protein_coding	806.583	1011.45	746.422	2004.96	1772.21	2737.09	2015.44	2162.62	2218.15	2581.63	2820.51	2440.07	2720.84	2521.49	2175.24
ENSG00000052749.14	10	97356358	97426076	RRP12	ribosomal RNA processing 12 homolog [Source:HGNC Symbol;Acc:HGNC:29100]	protein_coding	1484.67	1528.3	1576.4	1862.18	1813.89	1778.72	1198.54	1151.65	1135.96	1145.55	1430.05	1297.2	595.01	486.81	465.091
ENSG00000052795.13	4	158769026	158908050	FNIP2	folliculin interacting protein 2 [Source:HGNC Symbol;Acc:HGNC:29280]	protein_coding	1.94498	0.892563	1.90522	150.141	185.971	152.771	31.716	20.9613	21.5407	393.044	452.757	394.675	6.51917	21.582	9.41591
ENSG00000052802.13	4	165327667	165343164	MSMO1	methylsterol monooxygenase 1 [Source:HGNC Symbol;Acc:HGNC:10545]	protein_coding	678.045	699.766	634.978	2290.11	2390.04	2517.33	3614.63	3563.84	3559.45	3932.49	3821.75	3720.82	4070.14	4379.54	4213.39
ENSG00000052841.15	11	43358920	43494933	TTC17	tetratricopeptide repeat domain 17 [Source:HGNC Symbol;Acc:HGNC:25596]	protein_coding	3557.05	3534.84	3523.57	2502.93	2570.25	2637.78	2516.13	2110	2046.07	3679.2	3801.46	3489.37	3228.43	3096.39	3522.43
ENSG00000052850.8	11	44260440	44310139	ALX4	ALX homeobox 4 [Source:HGNC Symbol;Acc:HGNC:450]	protein_coding	0	0	0	0	0	0	0	0	0	0	0	2.00053	0	0	0
ENSG00000053108.17	5	133196455	133612541	FSTL4	follistatin like 4 [Source:HGNC Symbol;Acc:HGNC:21389]	protein_coding	242.4	305.48	193.745	7.41424	47.3281	3.13765	109.31	62.1821	59.5523	18.1727	33.9943	32.3959	16.7929	23.4765	8.16469
ENSG00000053254.16	14	89124871	89619149	FOXN3	forkhead box N3 [Source:HGNC Symbol;Acc:HGNC:1928]	protein_coding	4820.55	4201.45	4335.85	3124.12	4559.02	3217.12	10936.2	11231.8	10523.6	5273.42	4323.49	5181.53	10278.8	10035.6	9909.54
ENSG00000053328.8	6	110245928	110358272	METTL24	methyltransferase like 24 [Source:HGNC Symbol;Acc:HGNC:21566]	protein_coding	0	0	0	0.903573	0.861272	1.0197	0	0	1.89786	3.36128	0	1.00027	0	0	0
ENSG00000053371.13	1	19303965	19312144	AKR7A2	aldo-keto reductase family 7 member A2 [Source:HGNC Symbol;Acc:HGNC:389]	protein_coding	1017.84	944.502	930.214	882.685	846.449	1051.76	1022.04	962.204	931.787	866.145	776.808	800.596	1750.28	1485.61	1608.24
ENSG00000053372.5	1	19251805	19260128	MRTO4	MRT4 homolog, ribosome maturation factor [Source:HGNC Symbol;Acc:HGNC:18477]	protein_coding	839.547	1025.16	894.812	2818.74	2499.41	3103.88	1340.52	1461.37	1326.65	1731.91	1577.92	1751.3	497.958	499.031	524.6
ENSG00000053438.11	20	37521206	37523690	NNAT	neuronatin [Source:HGNC Symbol;Acc:HGNC:7860]	protein_coding	1.43008	1.31254	6.54739	14.6536	9.92056	17.4072	8.30337	7.39732	8.90951	43.2407	20.2378	33.2903	15.4494	15.5661	13.0699
ENSG00000053501.13	19	17215346	17219829	USE1	unconventional SNARE in the ER 1 [Source:HGNC Symbol;Acc:HGNC:30882]	protein_coding	913.88	1053.98	1069.29	798.533	760.174	845.705	1034.08	879.956	979.015	915.309	883.572	948.674	1088.65	1054.84	1004.96
ENSG00000053524.12	3	183178043	183428778	MCF2L2	MCF.2 cell line derived transforming sequence-like 2 [Source:HGNC Symbol;Acc:HGNC:30319]	protein_coding	112.075	57.9357	85.3695	59.6231	45.7791	75.3699	115.879	144.726	82.0626	67.3645	66.4945	72.3187	64.4437	70.163	76.9822
ENSG00000053702.15	12	2825348	2835544	NRIP2	nuclear receptor interacting protein 2 [Source:HGNC Symbol;Acc:HGNC:23078]	protein_coding	6.42616	5.898	4.19652	1.80715	5.16763	4.07878	2.55582	6.74067	3.79572	0.840321	6.05774	3.0008	1.02567	0	2.30444
ENSG00000053747.17	18	23689453	23956222	LAMA3	laminin subunit alpha 3 [Source:HGNC Symbol;Acc:HGNC:6483]	protein_coding	1.35653	2.59403	1.3288	7.84558	10.833	27.9383	3.02891	3.97491	7.40897	51.8725	46.5498	106.938	8.86293	20.2636	13.0165
ENSG00000053770.12	14	57268924	57298742	AP5M1	adaptor related protein complex 5 subunit mu 1 [Source:HGNC Symbol;Acc:HGNC:20192]	protein_coding	1887.59	1410.88	1241.46	1870.37	1994.21	2014.92	1855.2	2040.21	2045.99	1338.09	1270.49	1219.39	1257.95	1401.5	1544.81
ENSG00000053900.11	4	25377263	25418498	ANAPC4	anaphase promoting complex subunit 4 [Source:HGNC Symbol;Acc:HGNC:19990]	protein_coding	1193	1371.52	1292.94	1034.11	941.041	1146.25	1292.24	1226	1208.93	666.227	695.263	657.696	1171.06	958.724	1061.38
ENSG00000053918.18	11	2444684	2849105	KCNQ1	potassium voltage-gated channel subfamily Q member 1 [Source:HGNC Symbol;Acc:HGNC:6294]	protein_coding	597.043	582.318	595.801	338.446	332.308	344.968	418.301	378.304	410.982	638.683	626.08	806.177	480.637	527.998	479.137
ENSG00000054116.12	1	36136570	36156053	TRAPPC3	trafficking protein particle complex 3 [Source:HGNC Symbol;Acc:HGNC:19942]	protein_coding	861.284	1518.66	1434.51	1163.58	1161.79	1249.33	1633.01	1522.49	1553.55	1161.05	846.958	1188.92	1947.97	1466.09	1380.41
ENSG00000054118.15	1	36224432	36305357	THRAP3	thyroid hormone receptor associated protein 3 [Source:HGNC Symbol;Acc:HGNC:22964]	protein_coding	10792	10364.7	10380.3	8583.02	8493.13	7494.98	11029	11758.3	11322.6	8454.19	8352.13	8552.66	11784.5	11598.6	11990.9
ENSG00000054148.18	9	136848724	136851027	PHPT1	phosphohistidine phosphatase 1 [Source:HGNC Symbol;Acc:HGNC:30033]	protein_coding	401.032	399.846	457.807	1931.95	1853	1937.68	970.551	896.457	983.003	2656.89	2553.02	2403.12	2195.45	2029.81	1955.33
ENSG00000054179.12	9	137048107	137054061	ENTPD2	ectonucleoside triphosphate diphosphohydrolase 2 [Source:HGNC Symbol;Acc:HGNC:3364]	protein_coding	0	2.22606	0	147.359	158.788	146.738	1.28757	2.28997	1.12831	2185.18	2083.2	2077.73	3.44502	2.34277	2.61208
ENSG00000054219.11	2	159803355	159904756	LY75	lymphocyte antigen 75 [Source:HGNC Symbol;Acc:HGNC:6729]	protein_coding	3852.53	3472.96	3631.49	5788.37	5529.45	5721.06	23593.7	23731.9	23918.1	5201.68	5729.75	5155.85	28374.6	27732.5	28707
ENSG00000054267.22	1	235131634	235328219	ARID4B	AT-rich interaction domain 4B [Source:HGNC Symbol;Acc:HGNC:15550]	protein_coding	6040.38	6347.99	5923.25	3715.14	3647.42	3246.54	5776.89	5842.63	5687.42	3962.76	4252.97	4548	5249.7	5287.79	5408.26
ENSG00000054277.14	1	241590102	241677376	OPN3	opsin 3 [Source:HGNC Symbol;Acc:HGNC:14007]	protein_coding	1409.7	1508.45	1400.32	978.324	848.891	845.412	940.861	1037.63	885.614	565.364	559.807	578.711	1015.29	1024.04	1031.52
ENSG00000054282.16	1	243256034	243500091	SDCCAG8	SHH signaling and ciliogenesis regulator SDCCAG8 [Source:HGNC Symbol;Acc:HGNC:10671]	protein_coding	872.396	871.706	765.145	754.632	602.62	717.507	736.092	734.561	714.539	670.288	778.538	687.64	3127.64	3134.68	2897.67
ENSG00000054356.14	2	219289623	219309648	PTPRN	protein tyrosine phosphatase receptor type N [Source:HGNC Symbol;Acc:HGNC:9676]	protein_coding	0.93126	5.09133	0.91222	5.41762	2.04683	1.69522	2.83266	3.25851	3.00686	15.131	35.5684	17.141	24.8689	21.1314	17.3289
ENSG00000054392.13	1	210328252	210676296	HHAT	hedgehog acyltransferase [Source:HGNC Symbol;Acc:HGNC:18270]	protein_coding	191.541	213.323	229.845	169.576	185.494	187.874	103.346	93.3149	149.807	242.051	248.315	209.417	152.177	177.153	165.423
ENSG00000054523.18	1	10210570	10381603	KIF1B	kinesin family member 1B [Source:HGNC Symbol;Acc:HGNC:16636]	protein_coding	718.069	659.761	708.887	582.455	602.585	716.245	523.155	575.775	494.671	635.406	592.151	621.768	560.339	546.749	529.832
ENSG00000054598.9	6	1609915	1613897	FOXC1	forkhead box C1 [Source:HGNC Symbol;Acc:HGNC:3800]	protein_coding	3.21308	2.949	2.09826	19.8786	20.6705	13.256	15.3349	11.5554	16.1318	49.5789	41.3945	36.0096	2.05135	8.26738	6.91331
ENSG00000054611.14	22	46762617	47175699	TBC1D22A	TBC1 domain family member 22A [Source:HGNC Symbol;Acc:HGNC:1309]	protein_coding	2872.41	2836.57	2980.45	2559.41	2416.38	2652.62	4826.25	4465.66	4487.09	3386.19	3312.48	3064.55	7632.5	7588.65	7322.23
ENSG00000054654.19	14	63761899	64226433	SYNE2	spectrin repeat containing nuclear envelope protein 2 [Source:HGNC Symbol;Acc:HGNC:17084]	protein_coding	4395.82	4761.87	4399.61	4562.84	5428.2	4715.69	3012.95	3380.59	3347.95	5654.13	5693.8	5817.96	4481.08	5604.19	4723.58
ENSG00000054690.14	14	67533290	67589612	PLEKHH1	pleckstrin homology, MyTH4 and FERM domain containing H1 [Source:HGNC Symbol;Acc:HGNC:17733]	protein_coding	109.725	100.987	128.668	173.94	200.758	167.688	81.0696	67.1146	75.8646	348.164	259.442	314.353	134.36	69.0893	89.0003
ENSG00000054793.14	20	51596514	51768390	ATP9A	ATPase phospholipid transporting 9A (putative) [Source:HGNC Symbol;Acc:HGNC:13540]	protein_coding	13.0513	17.3997	12.9992	7.62283	6.45863	14.3375	4.52397	1.80528	4.44748	10.24	17.871	16.8771	26.0852	2.90609	2.1601
ENSG00000054796.13	20	57329803	57343994	SPO11	SPO11 initiator of meiotic double stranded breaks [Source:HGNC Symbol;Acc:HGNC:11250]	protein_coding	0	0	0	0	0	0	0	0	0	0	0	0	0	0	0
ENSG00000054803.4	20	55997357	56005519	CBLN4	cerebellin 4 precursor [Source:HGNC Symbol;Acc:HGNC:16231]	protein_coding	0	0	0	0	0	0	0	0	0	0	0	0	0	0	0
ENSG00000054938.16	11	74696429	74731426	CHRDL2	chordin like 2 [Source:HGNC Symbol;Acc:HGNC:24168]	protein_coding	1.85126	0	0	0	0	0	0	0	0	0	0.737871	0.621017	0	0	2.93825
ENSG00000054965.11	11	73400487	73598189	FAM168A	family with sequence similarity 168 member A [Source:HGNC Symbol;Acc:HGNC:28999]	protein_coding	1243.83	1266.81	1330.45	1339.63	1492.8	1228.49	1552.67	1394.53	1531.17	1824.79	1930.21	1895.21	2698.21	2480.91	2628.86
ENSG00000054967.13	11	73376399	73397474	RELT	RELT TNF receptor [Source:HGNC Symbol;Acc:HGNC:13764]	protein_coding	4234.72	4423.46	4501.05	1806.09	1735.77	1866.78	3759.3	3720.78	3674.26	1870.4	1828.85	2157.98	4214.7	3781.87	3869.37
ENSG00000054983.17	14	87837820	87993665	GALC	galactosylceramidase [Source:HGNC Symbol;Acc:HGNC:4115]	protein_coding	343.162	500.681	461.962	356.481	296.156	295.509	490.583	376.709	411.492	277.596	267.405	335.795	426.942	397.776	394.167
ENSG00000055044.11	2	202265736	202303661	NOP58	NOP58 ribonucleoprotein [Source:HGNC Symbol;Acc:HGNC:29926]	protein_coding	4277.86	4318.07	4301.11	5151.9	5052.59	5235.14	3255.95	3215.57	3383.77	3949.83	3954.76	4052.01	2027.24	1884.62	1943.52
ENSG00000055070.17	1	16352575	16398145	SZRD1	SUZ RNA binding domain containing 1 [Source:HGNC Symbol;Acc:HGNC:30232]	protein_coding	4992.41	4735.57	5385.91	8360.85	8113.14	7831.41	10160.4	9845.97	9427.03	7932.92	7983.97	7570.01	13191.8	12869.9	13032.5
ENSG00000055118.16	7	150944961	150978321	KCNH2	potassium voltage-gated channel subfamily H member 2 [Source:HGNC Symbol;Acc:HGNC:6251]	protein_coding	61.0407	68.5084	58.4106	4.17565	9.60468	5.94718	6.28237	10.2573	11.048	22.6496	23.0745	13.98	18.547	27.1691	20.7793
ENSG00000055130.17	7	148697914	148801110	CUL1	cullin 1 [Source:HGNC Symbol;Acc:HGNC:2551]	protein_coding	2988.31	2783.69	3021.9	2788.37	2760.51	2848.5	2612.22	2688.69	2657.86	2532.91	2459.12	2497.42	2884.55	3001.14	2835.41
ENSG00000055147.19	5	153990148	154038936	FAM114A2	family with sequence similarity 114 member A2 [Source:HGNC Symbol;Acc:HGNC:1333]	protein_coding	847.141	528.855	539.754	714.942	886.306	844.284	1012.71	1024.14	964.674	799.125	756.433	849.794	850.883	854.019	1037.97
ENSG00000055163.20	5	157266079	157395595	CYFIP2	cytoplasmic FMR1 interacting protein 2 [Source:HGNC Symbol;Acc:HGNC:13760]	protein_coding	18554.1	18570.7	19745.5	13642.6	13021	17045.6	35293.3	34300.9	33927.4	13185.8	11539.2	12272.8	30569.6	30053.8	28475.7
ENSG00000055208.19	6	149218641	149411613	TAB2	TGF-beta activated kinase 1 (MAP3K7) binding protein 2 [Source:HGNC Symbol;Acc:HGNC:17075]	protein_coding	4315.9	4148.62	3923.26	3055.86	3278.4	3037.51	4586.22	5030.22	5157.55	4588.56	4405.3	4310.05	5722.06	6119.98	5771.84
ENSG00000055211.14	6	149566294	149591748	GINM1	glycoprotein integral membrane 1 [Source:HGNC Symbol;Acc:HGNC:21074]	protein_coding	946.05	982.643	972.998	1447.58	1387.99	1538.08	876.437	887.769	894.732	1793.8	1907.31	1716.33	1037.54	985.085	960.314
ENSG00000055332.19	2	37099210	37157522	EIF2AK2	eukaryotic translation initiation factor 2 alpha kinase 2 [Source:HGNC Symbol;Acc:HGNC:9437]	protein_coding	1054.76	1463	1053.03	13852.8	13592.3	13979.7	2368.83	2929.38	2669.88	9238.59	9320.53	9161.64	1911.8	2229.07	1894.36
ENSG00000055483.19	17	78787381	78841441	USP36	ubiquitin specific peptidase 36 [Source:HGNC Symbol;Acc:HGNC:20062]	protein_coding	3750.66	4395.39	4040.7	3251.01	3992.41	3615.43	3675.54	3190.88	3291.79	3222.19	2819.93	2891.41	2211.53	2152.33	2010.57
ENSG00000055609.20	7	152134922	152436641	KMT2C	lysine methyltransferase 2C [Source:HGNC Symbol;Acc:HGNC:13726]	protein_coding	6276.21	5944.22	5527.28	3814.03	3704.76	4449.64	6124.32	6195.66	5588.35	5299.32	5137.17	5204.45	7134.6	7344.85	8658.18
ENSG00000055732.13	1	85018082	85048500	MCOLN3	mucolipin 3 [Source:HGNC Symbol;Acc:HGNC:13358]	protein_coding	2.99151	0.93014	0	27.7782	29.5938	26.3864	6.35331	6.30607	2.91795	46.4418	50.3017	47.4312	0	2.56044	1.78609
ENSG00000055813.6	2	56183990	56386172	CCDC85A	coiled-coil domain containing 85A [Source:HGNC Symbol;Acc:HGNC:29400]	protein_coding	0	0	0	0	0	3.05909	0	0	0	0	2.01925	0	0	0	0
ENSG00000055917.16	2	20248691	20352234	PUM2	pumilio RNA binding family member 2 [Source:HGNC Symbol;Acc:HGNC:14958]	protein_coding	6772.28	6607.37	6328.15	5376.98	5329.95	5360.79	6913.94	7342.42	7679.85	5702.79	5268.22	5414.7	6240.29	5725.77	6541.02
ENSG00000055950.16	10	100969458	100987515	MRPL43	mitochondrial ribosomal protein L43 [Source:HGNC Symbol;Acc:HGNC:14517]	protein_coding	1153.29	1135.42	1331.95	999.424	1070.78	1015.03	998.329	974.84	1019.88	852.842	814.602	840.956	1032.6	990.597	954.789
ENSG00000055955.17	3	52812962	52830688	ITIH4	inter-alpha-trypsin inhibitor heavy chain 4 [Source:HGNC Symbol;Acc:HGNC:6169]	protein_coding	602.32	705.138	698.565	135.701	186.686	186.635	217.136	267.579	202.261	102.917	103.92	15.8247	167.991	213.285	393.337
ENSG00000055957.11	3	52777595	52792068	ITIH1	inter-alpha-trypsin inhibitor heavy chain 1 [Source:HGNC Symbol;Acc:HGNC:6166]	protein_coding	7.81713	10.4089	15.0341	22.3708	24.7082	20.6764	11.3911	7.45517	16.7373	25.3499	19.6936	48.8904	36.1936	32.5339	33.9775
ENSG00000056050.7	4	169729470	169757944	HPF1	histone PARylation factor 1 [Source:HGNC Symbol;Acc:HGNC:26051]	protein_coding	312.984	297.311	247.64	575.32	554.317	805.992	416.165	368.592	415.978	454.373	612.248	399.283	355.393	317.394	363.331
ENSG00000056097.16	5	32354350	32444740	ZFR	zinc finger RNA binding protein [Source:HGNC Symbol;Acc:HGNC:17277]	protein_coding	3971.7	3921.23	3815.51	3345.7	3121.55	3211.95	4143.5	4352.87	4187.43	3534.58	3521.98	3460.66	3204.94	3499.95	3387.35
ENSG00000056277.16	X	130202707	130268899	ZNF280C	zinc finger protein 280C [Source:HGNC Symbol;Acc:HGNC:25955]	protein_coding	213.014	201.841	182.962	222.203	237.967	193.814	183.63	237.443	168.277	428.939	449.182	430.814	147.271	129.599	191.909
ENSG00000056291.18	4	72031804	72148067	NPFFR2	neuropeptide FF receptor 2 [Source:HGNC Symbol;Acc:HGNC:4525]	protein_coding	0	1.39576	0	2.19361	0	0	0	0	0	0	1.34178	0	0.830011	0.836281	0
ENSG00000056487.16	22	44881162	45010005	PHF21B	PHD finger protein 21B [Source:HGNC Symbol;Acc:HGNC:25161]	protein_coding	4.11249	0.58114	0	0.46465	0.509175	0.602833	1.00732	0	0	4.71703	0	0.591346	0	0	17.274
ENSG00000056558.11	9	120902393	120929173	TRAF1	TNF receptor associated factor 1 [Source:HGNC Symbol;Acc:HGNC:12031]	protein_coding	958.079	891.668	944.761	6337.13	6295.43	6488.47	8471.84	8415.57	8281.74	4050.37	3974.87	3886.94	10256.9	10430.2	10351.3
ENSG00000056586.16	9	122844556	122905359	RC3H2	ring finger and CCCH-type domains 2 [Source:HGNC Symbol;Acc:HGNC:21461]	protein_coding	3008.82	2909.02	3110.37	2273.6	2074.15	2187.3	3230.8	3343.15	3391.46	2169.37	2015.72	1788.24	3290.33	3421.98	2852.95
ENSG00000056736.10	3	53846568	53865794	IL17RB	interleukin 17 receptor B [Source:HGNC Symbol;Acc:HGNC:18015]	protein_coding	8.66387	7.43033	2.47201	16.0804	11.8909	8.92949	1263.29	1380.07	1409.02	33.5092	27.9508	32.0141	1025.68	1037.49	1000.67
ENSG00000056972.20	6	111555381	111606906	TRAF3IP2	TRAF3 interacting protein 2 [Source:HGNC Symbol;Acc:HGNC:1343]	protein_coding	622.879	752.797	543.119	1628.76	1627.43	1448.12	1362.12	1431.72	1565	1669.57	1629.27	1640.98	1193.57	1249.23	1105.31
ENSG00000056998.20	X	2828822	2882820	GYG2	glycogenin 2 [Source:HGNC Symbol;Acc:HGNC:4700]	protein_coding	0	0	0	1.18496	0	3.61695	0	0	0	0	1.32403	0	0	0.677621	0
ENSG00000057019.16	3	98795941	98901695	DCBLD2	discoidin, CUB and LCCL domain containing 2 [Source:HGNC Symbol;Acc:HGNC:24627]	protein_coding	245.827	211.808	114.711	58.0338	104.083	55.1378	54.3596	40.9455	44.181	73.1916	145.81	97.9247	65.8802	98.3084	63.4394
ENSG00000057149.16	18	63655197	63661893	SERPINB3	serpin family B member 3 [Source:HGNC Symbol;Acc:HGNC:10569]	protein_coding	0	0	0	0	0	0	0	0	0	0.840321	0	0	0	0	0
ENSG00000057252.13	1	179293714	179358680	SOAT1	sterol O-acyltransferase 1 [Source:HGNC Symbol;Acc:HGNC:11177]	protein_coding	1028.69	918.226	966.276	1920.19	1930.5	2258.9	2355.1	2382.29	2283.35	1581.76	1463.97	1280.71	2057.48	1925.78	2112.9
ENSG00000057294.15	12	32790755	32896777	PKP2	plakophilin 2 [Source:HGNC Symbol;Acc:HGNC:9024]	protein_coding	18.2765	12.7487	8.28065	4.55423	12.4717	7.46357	4.90742	5.54688	8.98676	7.90693	12.4941	7.90553	5.94745	8.76019	3.31855
ENSG00000057468.7	1	75796882	75913242	MSH4	mutS homolog 4 [Source:HGNC Symbol;Acc:HGNC:7327]	protein_coding	18.2075	7.86401	14.6878	7.22859	3.44509	7.13787	4.2597	4.81476	4.74465	5.04192	9.08661	15.004	12.3081	11.3676	11.5222
ENSG00000057593.14	13	113105788	113120685	F7	coagulation factor VII [Source:HGNC Symbol;Acc:HGNC:3544]	protein_coding	0	0	0	0.707567	0	0	0	0.754065	0.743084	1.31607	0	7.98032	0	0	0
ENSG00000057608.17	10	5765223	5842132	GDI2	GDP dissociation inhibitor 2 [Source:HGNC Symbol;Acc:HGNC:4227]	protein_coding	9575.37	9459.49	9418.83	14955.5	14221	15047.5	31983.7	33540.2	32350.7	14189.6	14053.9	13833.6	21325	21491.7	22360.3
ENSG00000057657.17	6	105993463	106109939	PRDM1	PR/SET domain 1 [Source:HGNC Symbol;Acc:HGNC:9346]	protein_coding	92.199	108.149	96.8882	1561	1352.48	1229.41	116.919	81.9256	102.837	1322.49	1273.28	1297.52	108.875	129.738	80.2329
ENSG00000057663.16	6	106045423	106325791	ATG5	autophagy related 5 [Source:HGNC Symbol;Acc:HGNC:589]	protein_coding	825.122	874.27	924.579	1547.54	1458.13	1668.45	1300.72	1462.39	1421.99	943.348	1111.43	1109.71	978.717	1022.99	947.293
ENSG00000057704.13	12	94567122	94650557	TMCC3	transmembrane and coiled-coil domain family 3 [Source:HGNC Symbol;Acc:HGNC:29199]	protein_coding	256.782	228.455	213.745	554.386	558.831	485.153	865.278	905.982	1276.01	663.43	691.123	638.513	1472.8	2015.95	1723.9
ENSG00000057757.10	1	23778418	23788232	PITHD1	PITH domain containing 1 [Source:HGNC Symbol;Acc:HGNC:25022]	protein_coding	2298.42	2350.08	2211.87	1949.87	1783.5	2159.97	1708.52	1651.96	1875.25	1765.95	1872.8	1733.94	1914.7	1931.14	1982.01
ENSG00000057935.14	2	42494569	42756947	MTA3	metastasis associated 1 family member 3 [Source:HGNC Symbol;Acc:HGNC:23784]	protein_coding	578.752	430.378	419.316	1213.91	1196.5	1171.82	754.31	735.993	913.719	1649.89	1453.34	1535.3	1742.61	1559.55	1752.25
ENSG00000058056.10	3	179653032	179804366	USP13	ubiquitin specific peptidase 13 [Source:HGNC Symbol;Acc:HGNC:12611]	protein_coding	207.54	298.763	509.815	624.742	950.851	1071.34	1510.66	1505.33	524.915	1319.98	1313.27	131.067	368.21	342.398	517.999
ENSG00000058063.16	3	182793503	182921629	ATP11B	ATPase phospholipid transporting 11B (putative) [Source:HGNC Symbol;Acc:HGNC:13553]	protein_coding	3158.39	2374.36	2395.37	4263.01	4187.73	4270.43	6789.63	7727.26	7073.05	4511.62	4646.39	5151.22	5970.96	6171.76	6048.23
ENSG00000058085.15	1	183186238	183245127	LAMC2	laminin subunit gamma 2 [Source:HGNC Symbol;Acc:HGNC:6493]	protein_coding	2.2462	5.97086	4.40056	5.48056	0	3.20783	0.893363	3.82681	0	7.34435	7.90827	4.12286	0	3.25101	2.41648
ENSG00000058091.17	7	90466424	91210590	CDK14	cyclin dependent kinase 14 [Source:HGNC Symbol;Acc:HGNC:8883]	protein_coding	1757.68	2000.71	1456.38	1322.39	1591.13	1297.09	2422.98	2408.78	2306.82	1051.19	1135.42	1270.46	2722.53	2487.24	2374.3
ENSG00000058262.10	3	128051641	128071683	SEC61A1	SEC61 translocon subunit alpha 1 [Source:HGNC Symbol;Acc:HGNC:18276]	protein_coding	4071.33	3947.5	4431.78	8844.24	9309.09	8715.81	6729.66	6238.65	6175.44	6517.53	6709.72	7075.01	5943.78	5752.21	5734.42
ENSG00000058272.19	12	79773563	79935460	PPP1R12A	protein phosphatase 1 regulatory subunit 12A [Source:HGNC Symbol;Acc:HGNC:7618]	protein_coding	4029.78	3858.03	4178.53	4503.75	4158.8	3253.27	5161.07	4985.1	5354.51	4284.78	4076.06	3820.55	4931.97	5195.58	5450.14
ENSG00000058335.16	15	78959906	79090780	RASGRF1	Ras protein specific guanine nucleotide releasing factor 1 [Source:HGNC Symbol;Acc:HGNC:9875]	protein_coding	166.71	174.368	169.358	127.063	173.545	191.743	306.484	263.825	438.451	240.076	114.653	206.787	227.536	273.598	241.766
ENSG00000058404.20	7	44217150	44334577	CAMK2B	calcium/calmodulin dependent protein kinase II beta [Source:HGNC Symbol;Acc:HGNC:1461]	protein_coding	8.36694	1.87871	0	13.8546	20.1573	8.06233	18.5275	18.5687	21.5954	43.1746	36.2528	30.743	13.919	14.1159	4.74485
ENSG00000058453.17	1	16740273	16972964	CROCC	ciliary rootlet coiled-coil, rootletin [Source:HGNC Symbol;Acc:HGNC:21299]	protein_coding	2724.8	2814.35	2723.55	1031.78	1209.85	1070.64	1535.31	1529.9	1365.5	1123.04	1207.88	1173.72	1273.93	1307.91	1489.57
ENSG00000058600.16	16	22297375	22335101	POLR3E	RNA polymerase III subunit E [Source:HGNC Symbol;Acc:HGNC:30347]	protein_coding	2278.74	2321.79	2377.61	2192.05	1833.05	2331.47	1744.15	1958.4	1739.55	1738.73	1686.62	1626.53	984.924	901.392	806.381
ENSG00000058668.15	1	203626787	203744081	ATP2B4	ATPase plasma membrane Ca2+ transporting 4 [Source:HGNC Symbol;Acc:HGNC:817]	protein_coding	523.127	506.005	476.514	1133.42	1081.89	1070.87	294.545	300.344	303.205	1587.37	1659.34	1807.65	347.107	467.925	445.064
ENSG00000058673.17	1	203795623	203854999	ZC3H11A	zinc finger CCCH-type containing 11A [Source:HGNC Symbol;Acc:HGNC:29093]	protein_coding	10770.3	10402.3	10077.5	9346.23	8934.24	9305.55	10802.2	11147.6	11294.7	9928.91	10003.6	10018.6	11129.7	11571.5	11866.3
ENSG00000058729.11	5	97160867	97183247	RIOK2	RIO kinase 2 [Source:HGNC Symbol;Acc:HGNC:18999]	protein_coding	624.442	571.1	595.94	1377.16	1387.37	1398.9	1129.43	994.7	1213.77	857.027	1006.4	1071.23	669.819	846.339	834.721
ENSG00000058799.15	1	53851719	53889798	YIPF1	Yip1 domain family member 1 [Source:HGNC Symbol;Acc:HGNC:25231]	protein_coding	512.238	477.724	496.115	574.446	626.753	610.665	651.58	689.816	651.789	427.311	376.58	423.893	516.001	570.832	492.745
ENSG00000058804.12	1	53765478	53838463	NDC1	NDC1 transmembrane nucleoporin [Source:HGNC Symbol;Acc:HGNC:25525]	protein_coding	786.595	740.643	731.531	1793.34	1790.79	1828.84	1216.98	1225.33	1122.7	2054.02	2095.9	1910.38	1436.01	1426.64	1589.84
ENSG00000058866.15	3	186105668	186362234	DGKG	diacylglycerol kinase gamma [Source:HGNC Symbol;Acc:HGNC:2853]	protein_coding	46.3486	41.0634	156.217	117.718	77.3497	134.789	252.055	250.49	219.343	38.4654	53.0389	91.309	65.8925	66.5445	66.3025
ENSG00000059122.17	16	2911931	2951208	FLYWCH1	FLYWCH-type zinc finger 1 [Source:HGNC Symbol;Acc:HGNC:25404]	protein_coding	2349.47	3169.04	2775.68	1647.23	1533.39	1444.93	2315.36	2492.64	2236.14	1776.14	1416.95	1912.56	3331.29	2935.11	3020.56
ENSG00000059145.19	16	1363205	1414751	UNKL	unk like zinc finger [Source:HGNC Symbol;Acc:HGNC:14184]	protein_coding	3928.23	4212.28	5781.62	1128.34	800.714	1082.69	1233.75	1322.24	1282.85	1012.78	631.085	835.465	1065.59	1270.09	1171.97
ENSG00000059377.18	7	139777051	140020325	TBXAS1	thromboxane A synthase 1 [Source:HGNC Symbol;Acc:HGNC:11609]	protein_coding	199.995	349.921	123.119	217.707	208.652	286.335	292.008	283.217	252.092	269.043	196.045	273.301	793.095	767.138	820.199
ENSG00000059378.13	7	140023749	140062951	PARP12	poly(ADP-ribose) polymerase family member 12 [Source:HGNC Symbol;Acc:HGNC:21919]	protein_coding	3833.73	3993.62	3689.12	4533.86	4503.16	4606.11	2351.5	2365.76	2325.09	2948.02	2980.26	3136.8	1785.83	1691.29	1768.43
ENSG00000059573.9	10	95605941	95656711	ALDH18A1	aldehyde dehydrogenase 18 family member A1 [Source:HGNC Symbol;Acc:HGNC:9722]	protein_coding	1046.8	1110.74	1024.9	2780.89	3055.1	3351.76	2298.36	2159.92	2317.12	2714.05	2480.63	2795.02	2330.42	2280.22	2490.89
ENSG00000059588.10	1	234391313	234479179	TARBP1	TAR (HIV-1) RNA binding protein 1 [Source:HGNC Symbol;Acc:HGNC:11568]	protein_coding	1637.62	1317.34	1466.53	2559.02	2551.44	2429.79	1508.65	1647.77	1533.13	2003.94	2500.71	2118.52	868.982	992.896	1024.58
ENSG00000059691.12	4	151670504	151761007	GATB	glutamyl-tRNA amidotransferase subunit B [Source:HGNC Symbol;Acc:HGNC:8849]	protein_coding	390	391.863	314.459	950.794	979.875	954.908	558.885	624.037	508.195	769.569	797.225	560.028	394.357	484.133	537.529
ENSG00000059728.11	2	69897688	69942945	MXD1	MAX dimerization protein 1 [Source:HGNC Symbol;Acc:HGNC:6761]	protein_coding	804.573	892.928	751.016	650.385	642.821	664.288	775.392	824.087	832.014	1084.89	1117.05	1106.75	906.857	859.317	972.897
ENSG00000059758.8	12	96278261	96400480	CDK17	cyclin dependent kinase 17 [Source:HGNC Symbol;Acc:HGNC:8750]	protein_coding	2073.62	1980.66	2021.51	2068.34	2330.62	1969.41	1849.7	1691.86	1699.8	2624.67	2851.7	2733.35	1614.48	1401.39	1548.39
ENSG00000059769.20	9	111631334	111654351	DNAJC25	DnaJ heat shock protein family (Hsp40) member C25 [Source:HGNC Symbol;Acc:HGNC:34187]	protein_coding	217.762	279.157	233.405	293.82	320.875	302.701	228.385	234.392	237.326	373.548	379.127	413.448	307.02	302.868	297.428
ENSG00000059804.16	12	7919230	7936187	SLC2A3	solute carrier family 2 member 3 [Source:HGNC Symbol;Acc:HGNC:11007]	protein_coding	7637.71	7334.1	7626.32	3680.4	3541.24	3471.33	11894	12746.7	11522.5	6764.52	6987.39	7365.46	18358.8	16423.6	16141.6
ENSG00000059915.17	10	102402617	102421539	PSD	pleckstrin and Sec7 domain containing [Source:HGNC Symbol;Acc:HGNC:9507]	protein_coding	17.3659	29.4127	24.4616	37.8204	33.151	51.4992	35.214	20.3899	25.4184	72.2708	142.653	52.3102	48.878	28.966	19.0958
ENSG00000060069.17	18	79679803	79754510	CTDP1	CTD phosphatase subunit 1 [Source:HGNC Symbol;Acc:HGNC:2498]	protein_coding	1305.35	1370.86	1403.28	1436.71	1462.38	1635.02	1686.17	1579.61	1641.4	1672.63	1744.24	1731.07	1566.55	1607.98	1644.63
ENSG00000060138.13	12	10699089	10723323	YBX3	Y-box binding protein 3 [Source:HGNC Symbol;Acc:HGNC:2428]	protein_coding	7669.52	7996.95	8043.96	9355.43	9465.12	9794.88	3989.99	3790.33	3582.95	13374.3	12919.6	12609.5	3241.71	3208.46	3530.21
ENSG00000060140.9	12	10618923	10674318	STYK1	serine/threonine/tyrosine kinase 1 [Source:HGNC Symbol;Acc:HGNC:18889]	protein_coding	0.75922	5.29122	0	15.3724	18.0742	10.1197	10.8705	25.1284	8.07202	34.4583	50.0959	42.8886	7.99778	13.1861	28.3597
ENSG00000060237.19	12	752579	911452	WNK1	WNK lysine deficient protein kinase 1 [Source:HGNC Symbol;Acc:HGNC:14540]	protein_coding	5000.51	5226.04	5027.95	8679.68	12127.2	6893.27	10899.9	12248.6	9778.96	10388.5	9321.38	13476.4	7990.34	11568.8	9694.68
ENSG00000060303.5	6	50857255	50857662	RPS17P5	ribosomal protein S17 pseudogene 5 [Source:HGNC Symbol;Acc:HGNC:21352]	processed_pseudogene	0	0	0	0	0	1.0197	0	0	0	0	0	0	0	0	0
ENSG00000060339.14	10	68721012	68792377	CCAR1	cell division cycle and apoptosis regulator 1 [Source:HGNC Symbol;Acc:HGNC:24236]	protein_coding	4505.73	4442.59	3897.05	4656.85	5148.38	5104.99	4050.26	3826.73	3792.06	3958.48	4199.45	3647.8	3000.62	3114.25	2477.62
ENSG00000060491.17	20	62804835	62814000	OGFR	opioid growth factor receptor [Source:HGNC Symbol;Acc:HGNC:15768]	protein_coding	5228.52	5436.39	6066.41	4274.84	3860.7	4067.33	4634.85	4380.23	4292.72	3253.41	3155.26	3546.22	4427.11	4311.09	4524.54
ENSG00000060558.4	19	3136033	3163749	GNA15	G protein subunit alpha 15 [Source:HGNC Symbol;Acc:HGNC:4383]	protein_coding	18.1811	10.7973	8.38088	610.833	590.837	605.84	213.527	250.966	229.308	1476.82	1482.09	1561.2	779.407	815.22	816.365
ENSG00000060566.14	19	4153631	4173054	CREB3L3	cAMP responsive element binding protein 3 like 3 [Source:HGNC Symbol;Acc:HGNC:18855]	protein_coding	0	0	0	4.63804	2.45259	1.40591	1.21301	0.663836	1.30834	1.73789	0	1.37912	1.3321	2.84966	2.38293
ENSG00000060642.11	1	26787054	26800659	PIGV	phosphatidylinositol glycan anchor biosynthesis class V [Source:HGNC Symbol;Acc:HGNC:26031]	protein_coding	358.689	325.488	340.11	521.007	592.04	581.867	559.79	506.579	579.82	700.966	697.378	659.731	650.926	707.784	696.307
ENSG00000060656.20	1	29236516	29326813	PTPRU	protein tyrosine phosphatase receptor type U [Source:HGNC Symbol;Acc:HGNC:9683]	protein_coding	3.41381	4.69986	9.26124	41.023	38.3559	64.2523	23.2647	9.71956	11.8191	343.11	175.598	132.488	67.5335	69.0815	112.53
ENSG00000060688.13	1	31259568	31296788	SNRNP40	small nuclear ribonucleoprotein U5 subunit 40 [Source:HGNC Symbol;Acc:HGNC:30857]	protein_coding	1330.79	1417.65	1342.19	2065.34	2231.58	1820.66	1851.21	1715.4	1728.43	1635.75	1696.15	1619.35	1107.02	1224.96	1136.31
ENSG00000060709.15	12	130396137	130716281	RIMBP2	RIMS binding protein 2 [Source:HGNC Symbol;Acc:HGNC:30339]	protein_coding	12.4254	10.361	9.0406	1.05817	1.67243	2.10233	0	0	0	23.8521	3.82412	38.7842	0	2.3883	0.674681
ENSG00000060718.22	1	102876467	103108872	COL11A1	collagen type XI alpha 1 chain [Source:HGNC Symbol;Acc:HGNC:2186]	protein_coding	0	0	0	0	0	0	0	0	0	0	0	0	0	0	0
ENSG00000060749.16	11	32892811	32993316	QSER1	glutamine and serine rich 1 [Source:HGNC Symbol;Acc:HGNC:26154]	protein_coding	826.116	835.951	797.888	1684.97	1423.51	1284.69	1035.79	1073.26	923.799	1390.33	1392.17	1382.21	943.428	1088.6	947.83
ENSG00000060762.19	6	166364919	166383013	MPC1	mitochondrial pyruvate carrier 1 [Source:HGNC Symbol;Acc:HGNC:21606]	protein_coding	587.218	490.561	548.144	684.132	716.739	692.215	580.391	534.565	514.294	668.29	717.727	709.697	320.293	378.535	349.411
ENSG00000060971.19	3	38103129	38137242	ACAA1	acetyl-CoA acyltransferase 1 [Source:HGNC Symbol;Acc:HGNC:82]	protein_coding	2086.34	2168.31	2340.08	2711.61	2749.64	2872.58	2109.44	2050.76	2283.96	1903.45	1958.41	1949.91	2124.41	2155.99	2092.45
ENSG00000060982.15	12	24810024	24949101	BCAT1	branched chain amino acid transaminase 1 [Source:HGNC Symbol;Acc:HGNC:976]	protein_coding	337.884	245.52	185.475	1360.1	1247.04	1417.14	1778.27	1593.12	1461.62	2072.58	2288.56	2277.49	2787.24	2410.67	3043.98
ENSG00000061273.18	12	47782722	47833132	HDAC7	histone deacetylase 7 [Source:HGNC Symbol;Acc:HGNC:14067]	protein_coding	7188.11	7568.3	8259.61	1778.72	1666.35	1421.54	7969.7	8535.53	8251.12	4157.07	3971.18	4005.36	10297.4	10266.8	9834.26
ENSG00000061337.15	8	20246165	20303963	LZTS1	leucine zipper tumor suppressor 1 [Source:HGNC Symbol;Acc:HGNC:13861]	protein_coding	4.28411	1.966	0	1.80715	2.58382	0	3.40776	1.9259	1.89786	3.36128	7.06736	6.00159	2.05135	0	0
ENSG00000061455.11	5	123089241	123194266	PRDM6	PR/SET domain 6 [Source:HGNC Symbol;Acc:HGNC:9350]	protein_coding	0	1.26657	0	1.16423	0.554863	1.31385	0	0	0	2.70682	3.25218	0.644407	0	0	0
ENSG00000061492.12	5	138083990	138092365	WNT8A	Wnt family member 8A [Source:HGNC Symbol;Acc:HGNC:12788]	protein_coding	1.2165	3.3746	0	0	0	0	0	0	0	0	0	1.59075	1.16499	0	0
ENSG00000061656.11	20	35615829	35621094	SPAG4	sperm associated antigen 4 [Source:HGNC Symbol;Acc:HGNC:11214]	protein_coding	103.403	102.066	73.2149	208.203	151.416	181.855	110.037	119.858	109.601	496.759	488.777	452.605	136.561	145.937	176.846
ENSG00000061676.15	2	182909115	183038858	NCKAP1	NCK associated protein 1 [Source:HGNC Symbol;Acc:HGNC:7666]	protein_coding	48.2671	47.6647	46.0833	531.671	616.618	573.969	33.5337	36.2554	34.6448	886.533	441.758	387.886	31.0105	31.8343	43.3813
ENSG00000061794.13	12	27710822	27756295	MRPS35	mitochondrial ribosomal protein S35 [Source:HGNC Symbol;Acc:HGNC:16635]	protein_coding	874.406	983.285	958.713	2133.92	1866.17	2172.84	1353.93	1846.08	1836.67	1700.1	1456.05	1666.26	1402.94	1149.55	1111.24
ENSG00000061918.14	4	155758992	155807811	GUCY1B1	guanylate cyclase 1 soluble subunit beta 1 [Source:HGNC Symbol;Acc:HGNC:4687]	protein_coding	48.8071	27.4886	30.1246	637.345	634.534	585.075	47.0865	60.2445	42.5645	4369.59	4364.73	4265.46	24.7644	24.2784	29.232
ENSG00000061936.10	12	131711081	131799738	SFSWAP	splicing factor SWAP [Source:HGNC Symbol;Acc:HGNC:10790]	protein_coding	4362.47	4315.06	4746.73	2662.27	2546.72	2483.18	3425.37	2931.76	3411.63	2084.95	2134.03	2181.01	2373.29	2475.73	2409.78
ENSG00000061938.20	3	195863364	195911945	TNK2	tyrosine kinase non receptor 2 [Source:HGNC Symbol;Acc:HGNC:19297]	protein_coding	7920.54	8313.88	9042.86	5540.14	5892.38	5920.45	6124.96	6073.73	5659.64	3398.26	2864.63	3282.57	6248.45	5408.03	5464.31
ENSG00000061987.16	12	62466817	62600476	MON2	MON2 homolog, regulator of endosome-to-Golgi trafficking [Source:HGNC Symbol;Acc:HGNC:29177]	protein_coding	2334.91	2303.21	2176.62	1945.75	1803.71	1718.98	2125.57	1863.94	2092.15	1872.44	1667.76	2140.84	2111.23	2195.65	2219.54
ENSG00000062038.15	16	68636189	68727468	CDH3	cadherin 3 [Source:HGNC Symbol;Acc:HGNC:1762]	protein_coding	49.3282	31.5527	71.6761	44.0749	26.9863	31.0886	27.5504	34.2077	36.0176	32.6794	30.7407	49.3645	40.8303	33.6571	44.0047
ENSG00000062096.15	X	3041471	3112727	ARSF	arylsulfatase F [Source:HGNC Symbol;Acc:HGNC:721]	protein_coding	0	0	0	0	0.861272	0	0	0.962952	0	0	0	0	0	0	0
ENSG00000062194.16	5	57173948	57264679	GPBP1	GC-rich promoter binding protein 1 [Source:HGNC Symbol;Acc:HGNC:29520]	protein_coding	5523.62	5233.3	5180.62	4717.64	4559.17	4742.11	4715.88	4861.27	5187.49	5317.35	5309.39	5496.9	5082	5698.54	5866.31
ENSG00000062282.15	11	75759512	75801535	DGAT2	diacylglycerol O-acyltransferase 2 [Source:HGNC Symbol;Acc:HGNC:16940]	protein_coding	161.411	126.136	128.009	382.441	390.619	486.443	217.428	286.451	257.336	412.783	409.994	381.822	190.903	310.696	229.256
ENSG00000062370.17	19	44326555	44367217	ZNF112	zinc finger protein 112 [Source:HGNC Symbol;Acc:HGNC:12892]	protein_coding	146.165	149.094	133.51	156.407	121.168	167.703	107.1	118.205	90.9807	142.086	121.178	114.128	91.0595	156.15	105.376
ENSG00000062485.19	12	56271699	56300391	CS	citrate synthase [Source:HGNC Symbol;Acc:HGNC:2422]	protein_coding	4927.99	4821.86	4777.53	7876.55	8226.01	7395.27	8242.63	8547.85	7886.28	6086.09	5901.12	5909.04	5161.45	5294.31	5057.19
ENSG00000062524.16	15	41503637	41513887	LTK	leukocyte receptor tyrosine kinase [Source:HGNC Symbol;Acc:HGNC:6721]	protein_coding	124.013	139.562	129.032	37.0588	40.0994	52.5864	21.8504	11.8598	11.3182	45.9509	52.3209	70.3152	22.3647	13.4521	18.0922
ENSG00000062582.14	7	43866558	43869893	MRPS24	mitochondrial ribosomal protein S24 [Source:HGNC Symbol;Acc:HGNC:14510]	protein_coding	773.671	806.518	909.083	1351.02	1358.11	1344.63	906.315	784.456	705.649	1193.95	1071.5	958.284	591.018	863.208	791.387
ENSG00000062598.18	20	46366050	46432985	ELMO2	engulfment and cell motility 2 [Source:HGNC Symbol;Acc:HGNC:17233]	protein_coding	1761.84	1431.98	1415.07	1618.89	1424.5	1318.3	1819.29	1401.23	1855.15	1213.89	1447.19	1181.19	991.087	1102.01	1206.18
ENSG00000062650.20	10	86435256	86521792	WAPL	WAPL cohesin release factor [Source:HGNC Symbol;Acc:HGNC:23293]	protein_coding	3041.65	2724.91	2984.12	3782.79	3550.73	3641.97	4116.34	4266.63	4044.85	3296.59	3146.56	3345.55	3532.63	3744.24	3648.86
ENSG00000062716.13	17	59707192	59842255	VMP1	vacuole membrane protein 1 [Source:HGNC Symbol;Acc:HGNC:29559]	protein_coding	1796.64	2022.57	2154.4	3643.38	3631.46	3450.86	3521.06	3669.28	2715.64	3026.24	2957.76	3171.27	3784.74	3852.36	3418.89
ENSG00000062725.10	17	60443158	60526242	APPBP2	amyloid beta precursor protein binding protein 2 [Source:HGNC Symbol;Acc:HGNC:622]	protein_coding	1252.73	1169.86	1097.78	1173	1145.88	1110.73	1943.14	1631.89	1646.61	1236.2	1322.36	1259.49	1638.93	1519.57	1614.76
ENSG00000062822.15	19	50384204	50418018	POLD1	DNA polymerase delta 1, catalytic subunit [Source:HGNC Symbol;Acc:HGNC:9175]	protein_coding	2022.75	2049.62	2178.94	3817.1	3970.57	3770.92	1879.58	1839.15	1877.42	4131.45	4011.88	4207.29	2824.89	3099	2868.08
ENSG00000063015.20	17	28954901	29006440	SEZ6	seizure related 6 homolog [Source:HGNC Symbol;Acc:HGNC:15955]	protein_coding	0	0	5.87815	0	0	0	16.7109	1.09832	2.16466	0.867444	0.575778	0	0	0	0
ENSG00000063046.18	12	53006282	53042215	EIF4B	eukaryotic translation initiation factor 4B [Source:HGNC Symbol;Acc:HGNC:3285]	protein_coding	27497.6	28822.8	28096.9	25679.7	26644.1	28065	40837.4	41162.4	39711.2	32672.2	32320.1	33912.1	56309.4	55537.4	55348.6
ENSG00000063127.16	19	49289638	49325215	SLC6A16	solute carrier family 6 member 16 [Source:HGNC Symbol;Acc:HGNC:13622]	protein_coding	1144.17	1183.02	1128.32	104.288	102.094	145.994	166.957	156.089	150.687	150.35	213.383	186.613	269.298	236.243	254.862
ENSG00000063169.11	19	47608196	47703277	BICRA	BRD4 interacting chromatin remodeling complex associated protein [Source:HGNC Symbol;Acc:HGNC:4332]	protein_coding	1494.13	1338.03	1603.36	1126.69	1043.48	974.496	1224.06	1209.75	1050.53	691.475	701.74	758.806	1096.29	1004.73	974.938
ENSG00000063176.16	19	48619291	48630717	SPHK2	sphingosine kinase 2 [Source:HGNC Symbol;Acc:HGNC:18859]	protein_coding	885.131	977.478	1003.46	894.889	954.329	838.021	1213.23	1149.58	1048.27	678.176	634.146	623.94	881.754	951.61	825.415
ENSG00000063177.13	19	48615328	48619184	RPL18	ribosomal protein L18 [Source:HGNC Symbol;Acc:HGNC:10310]	protein_coding	36031.9	35964.7	38611.9	42024.3	40358.9	47270.8	37408.1	35033.4	35997	48337.9	47265.3	47118.3	48257.5	47223	45687.9
ENSG00000063180.9	19	48637946	48646187	CA11	carbonic anhydrase 11 [Source:HGNC Symbol;Acc:HGNC:1370]	protein_coding	1005.72	874.656	953.336	547.725	689.797	434.816	399.946	457.192	529.921	838.473	649.835	761.196	527.277	589.938	456.239
ENSG00000063241.8	19	55452985	55462343	ISOC2	isochorismatase domain containing 2 [Source:HGNC Symbol;Acc:HGNC:26278]	protein_coding	279.218	305.136	349.986	980.246	933.381	970.287	509.274	468.488	526.885	470.209	402.197	393.454	237.736	222.684	250.005
ENSG00000063244.13	19	55654146	55674716	U2AF2	U2 small nuclear RNA auxiliary factor 2 [Source:HGNC Symbol;Acc:HGNC:23156]	protein_coding	9751.82	9799.51	10282.4	10602.4	10386.9	10438.2	9748.57	9922.55	9612.1	9696.78	9965.04	9999.21	9133.46	8890.88	9211.79
ENSG00000063245.15	19	55675226	55709858	EPN1	epsin 1 [Source:HGNC Symbol;Acc:HGNC:21604]	protein_coding	2857.24	2641.36	2911.09	3487.01	3686.93	3902.79	4317.94	4149.16	4200.01	2546.47	2451.03	2756.83	3194.57	2923.09	3094.88
ENSG00000063322.15	19	39391303	39400641	MED29	mediator complex subunit 29 [Source:HGNC Symbol;Acc:HGNC:23074]	protein_coding	2084.98	1955.95	2269.36	1452.38	1690.07	1310.62	2167.99	2045.24	1909.24	1058.1	1331.26	997.626	1984.94	2020.17	2348.43
ENSG00000063438.19	5	321759	438291	AHRR	aryl-hydrocarbon receptor repressor [Source:HGNC Symbol;Acc:HGNC:346]	protein_coding	51.5812	6.03416	54.705	933.871	1233.26	848.686	2504.74	2487.37	2532.55	1370.51	1166.46	1116.27	5469.57	5167.27	4694.18
ENSG00000063515.3	22	19146993	19150292	GSC2	goosecoid homeobox 2 [Source:HGNC Symbol;Acc:HGNC:4613]	protein_coding	0	0	0	0	1.72254	0	0.85194	0	0.948929	0	0	0	1.02567	1.03342	0
ENSG00000063587.15	X	153334147	153360110	ZNF275	zinc finger protein 275 [Source:HGNC Symbol;Acc:HGNC:13069]	protein_coding	1432.06	1367.22	1284.48	1475.09	1518.78	1395.71	1464.6	1595.79	1512.17	1741.24	1703.77	1674.29	2332.66	2392.51	2416.17
ENSG00000063601.17	X	150692971	150765108	MTMR1	myotubularin related protein 1 [Source:HGNC Symbol;Acc:HGNC:7449]	protein_coding	3379.96	2924.95	2819.27	1838.93	2002.62	2334.8	4117.98	4643.93	4690.21	1844.12	1907.34	1651.91	3917.34	3432.91	3532.12
ENSG00000063660.9	2	240435663	240468076	GPC1	glypican 1 [Source:HGNC Symbol;Acc:HGNC:4449]	protein_coding	90.649	142.014	118.502	25.1898	41.6811	30.2038	78.0731	69.3891	63.13	111.42	133.724	155.215	95.7515	75.698	72.4571
ENSG00000063761.16	14	77800109	77935014	ADCK1	aarF domain containing kinase 1 [Source:HGNC Symbol;Acc:HGNC:19038]	protein_coding	320.732	336.36	371.52	217.441	264.043	212.23	188.753	197.192	221.564	193.795	185.22	192.299	71.7607	72.8129	76.611
ENSG00000063854.13	16	1795620	1827157	HAGH	hydroxyacylglutathione hydrolase [Source:HGNC Symbol;Acc:HGNC:4805]	protein_coding	924.823	1037.36	1080.43	399.653	400.66	376.201	790.374	788.816	716.774	364.659	421.737	364.719	647.306	635.356	603.774
ENSG00000063978.16	4	2462220	2625320	RNF4	ring finger protein 4 [Source:HGNC Symbol;Acc:HGNC:10067]	protein_coding	3465.13	3683.79	3250.98	4226.43	3687.21	4418.01	4843.26	5310.54	5298.83	4062.63	4333	4444.93	6224.64	5620.26	6264.77
ENSG00000064012.22	2	201233443	201287711	CASP8	caspase 8 [Source:HGNC Symbol;Acc:HGNC:1509]	protein_coding	3076.37	3105.28	2843.98	541.555	720.565	578.721	2805.65	2491.55	2537.78	665.877	566.12	574.644	2420.62	3474.39	2829.77
ENSG00000064042.18	4	41359607	41700044	LIMCH1	LIM and calponin homology domains 1 [Source:HGNC Symbol;Acc:HGNC:29191]	protein_coding	0	0	0	1.29536	1.20232	0	0	0	0	84.2638	150.475	101.715	0	0	0
ENSG00000064102.15	12	26905181	26938326	INTS13	integrator complex subunit 13 [Source:HGNC Symbol;Acc:HGNC:20174]	protein_coding	635.177	643.613	623.419	2341.9	2495.56	2759.79	1234.4	1413.41	1221.09	3202.38	3353.12	3302.1	1789.78	1718.79	1926.84
ENSG00000064115.11	12	26971579	27014434	TM7SF3	transmembrane 7 superfamily member 3 [Source:HGNC Symbol;Acc:HGNC:23049]	protein_coding	1346.45	873.565	650.141	2715.68	2390.46	3343.32	1514.12	1696.42	1711.48	3266.23	1819.88	2593.7	2284.9	2201.36	2266.39
ENSG00000064195.7	17	49990005	49995224	DLX3	distal-less homeobox 3 [Source:HGNC Symbol;Acc:HGNC:2916]	protein_coding	3.04487	0	0	0.637833	0.607973	0	2.42202	0.679749	0.66985	0.593183	0.712694	0	0	0	0
ENSG00000064199.7	11	124673844	124697518	SPA17	sperm autoantigenic protein 17 [Source:HGNC Symbol;Acc:HGNC:11210]	protein_coding	42.5597	45.5549	72.7662	229.876	142.494	151.143	77.132	68.662	80.8612	106.911	137.431	213.775	41.8955	23.3507	36.4754
ENSG00000064201.16	11	2301997	2318204	TSPAN32	tetraspanin 32 [Source:HGNC Symbol;Acc:HGNC:13410]	protein_coding	349.475	334.457	476.644	86.2038	70.3292	70.0703	527.296	459.013	431.557	36.1184	24.0236	41.3313	410.87	408.576	290.526
ENSG00000064205.11	20	44714844	44728509	CCN5	cellular communication network factor 5 [Source:HGNC Symbol;Acc:HGNC:12770]	protein_coding	0	0	0	0	0	0	0	0	0	0	1.89964	0	0	0	0
ENSG00000064218.5	9	976655	991732	DMRT3	doublesex and mab-3 related transcription factor 3 [Source:HGNC Symbol;Acc:HGNC:13909]	protein_coding	0	0	0	0	0	0	0	0	0	0	0	0	0	0	0
ENSG00000064225.12	3	98732236	98821201	ST3GAL6	ST3 beta-galactoside alpha-2,3-sialyltransferase 6 [Source:HGNC Symbol;Acc:HGNC:18080]	protein_coding	5.97484	11.804	3.82803	16.2712	11.6257	29.8724	14.4728	3.51358	9.77341	21.0787	19.9091	22.8096	7.74242	4.50916	1.40139
ENSG00000064270.13	16	84368527	84464187	ATP2C2	ATPase secretory pathway Ca2+ transporting 2 [Source:HGNC Symbol;Acc:HGNC:29103]	protein_coding	0	0	20.6948	3.39625	0.32878	0.778512	0	2.86385	0	4.2399	12.4183	5.16448	0	0	0
ENSG00000064300.9	17	49495293	49515008	NGFR	nerve growth factor receptor [Source:HGNC Symbol;Acc:HGNC:7809]	protein_coding	55.4038	52.806	53.2273	49.4381	44.5532	51.734	7.62759	5.74766	5.66397	177.887	158.691	153.554	18.3661	14.3927	10.316
ENSG00000064309.15	11	125955796	126063335	CDON	cell adhesion associated, oncogene regulated [Source:HGNC Symbol;Acc:HGNC:17104]	protein_coding	2.68177	2.46135	3.50258	6.79251	3.98432	7.07579	33.8711	4.4547	7.87386	8.26071	21.754	25.5181	8.69972	31.5475	9.15107
ENSG00000064313.12	8	119730774	119832841	TAF2	TATA-box binding protein associated factor 2 [Source:HGNC Symbol;Acc:HGNC:11536]	protein_coding	1457.3	1349.34	1125.9	2169.79	1524.4	2126.43	2088.86	2117.64	2146.45	1584.06	1359.68	1430.23	1594.7	1428.93	1333.08
ENSG00000064393.16	7	139561570	139777998	HIPK2	homeodomain interacting protein kinase 2 [Source:HGNC Symbol;Acc:HGNC:14402]	protein_coding	1901.48	1859.3	1861.42	2607.73	2604.87	2528.44	5412.77	5839.61	5222.79	4443.73	4398.64	4633.36	18885.2	18469.7	19265.9
ENSG00000064419.13	7	128954180	129055173	TNPO3	transportin 3 [Source:HGNC Symbol;Acc:HGNC:17103]	protein_coding	2710.75	2668.41	2844.82	4002.66	4097.99	3911.7	4657.67	4857.16	4708.36	3517.5	3598.87	3462.15	4040.8	4152.99	4015.11
ENSG00000064489.23	19	19145569	19192158	BORCS8-MEF2B	BORCS8-MEF2B readthrough [Source:HGNC Symbol;Acc:HGNC:39979]	protein_coding	177.411	211.946	201.494	493.007	579.502	636.151	358.806	309.275	368.276	205.831	159.45	210.936	199.652	263.634	312.501
ENSG00000064490.14	19	19192229	19201869	RFXANK	regulatory factor X associated ankyrin containing protein [Source:HGNC Symbol;Acc:HGNC:9987]	protein_coding	1183.21	1069.07	1222.57	1804.07	1567.53	1748.99	1757.57	1752.39	1654.43	1055.42	955.62	1055.16	1515.63	1332.29	1575.51
ENSG00000064545.15	19	19119169	19138513	TMEM161A	transmembrane protein 161A [Source:HGNC Symbol;Acc:HGNC:26020]	protein_coding	621.943	512.706	774.19	961.203	878.149	828.74	596.676	654.023	681.785	724.804	732.177	830.864	776.389	735.744	892.531
ENSG00000064547.14	19	19623655	19628930	LPAR2	lysophosphatidic acid receptor 2 [Source:HGNC Symbol;Acc:HGNC:3168]	protein_coding	794.96	724.044	783.9	373.163	405.624	419.147	460.691	441.172	469.676	564.019	550.833	525.126	582.04	618.215	548.09
ENSG00000064601.20	20	45890144	45898824	CTSA	cathepsin A [Source:HGNC Symbol;Acc:HGNC:9251]	protein_coding	2252.61	2370.09	2485.01	2530.16	2630.05	2762.67	2923.95	2933.77	2692.66	1464.2	1308.61	1389.83	2304.75	2087.69	1859.12
ENSG00000064607.17	19	18990888	19034023	SUGP2	SURP and G-patch domain containing 2 [Source:HGNC Symbol;Acc:HGNC:18641]	protein_coding	8022.3	8325.1	8440.74	7982.11	7766.16	7499.26	8536.67	8947.12	8307.43	6637.91	6515.82	6506.42	6125.95	6615.95	6725.54
ENSG00000064651.14	5	128083766	128189677	SLC12A2	solute carrier family 12 member 2 [Source:HGNC Symbol;Acc:HGNC:10911]	protein_coding	1072.58	993.838	790.92	859.349	646.943	987.055	1293.21	1652.18	1736.24	619.57	787.707	787.649	884.304	972.313	970.479
ENSG00000064652.11	5	122843439	123029354	SNX24	sorting nexin 24 [Source:HGNC Symbol;Acc:HGNC:21533]	protein_coding	64.123	50.9704	41.3049	270.111	315.257	272.287	219.744	182.753	198.004	170.16	173.946	165.986	114.235	137.182	149.064
ENSG00000064655.19	20	46894624	47188844	EYA2	EYA transcriptional coactivator and phosphatase 2 [Source:HGNC Symbol;Acc:HGNC:3520]	protein_coding	31.3671	26.003	34.8064	20.7587	13.8325	17.3403	12.0729	13.7609	11.2654	12.759	18.1228	8.50492	5.06974	0	4.55618
ENSG00000064666.15	19	1026586	1039068	CNN2	calponin 2 [Source:HGNC Symbol;Acc:HGNC:2156]	protein_coding	6904.38	6612.8	6647.71	10709.2	10697.9	10063.2	19607.8	19217.5	18876.3	6432.83	6129.28	6638.12	13265.8	13035.2	12746.1
ENSG00000064687.13	19	1039997	1065572	ABCA7	ATP binding cassette subfamily A member 7 [Source:HGNC Symbol;Acc:HGNC:37]	protein_coding	6698.95	6878.01	8417.3	2578.68	2101.11	2275.31	5038.48	4672.11	4376.75	1647.9	1857.9	1944.29	3444.69	3453.88	3657.42
ENSG00000064692.20	5	122311354	122464219	SNCAIP	synuclein alpha interacting protein [Source:HGNC Symbol;Acc:HGNC:11139]	protein_coding	0	4.4058	0	0	1.28674	0	2.54559	0.248487	0	1.65751	3.01675	1.4944	1.53235	0.327212	0
ENSG00000064703.13	1	111754832	111775602	DDX20	DEAD-box helicase 20 [Source:HGNC Symbol;Acc:HGNC:2743]	protein_coding	1305.19	1257.82	1316.66	1168.34	1156.02	1200.05	1150.14	1215.26	1099.44	943.742	934.576	961.036	751.495	814.576	831.673
ENSG00000064726.10	15	83016423	83067252	BTBD1	BTB domain containing 1 [Source:HGNC Symbol;Acc:HGNC:1120]	protein_coding	2309.26	2162.11	2082.5	3021.72	2871.48	3117.53	3394.02	3405.09	3407.88	2737.65	2747.41	2477.35	2238.33	2505.24	2507.14
ENSG00000064763.11	12	29149103	29340980	FAR2	fatty acyl-CoA reductase 2 [Source:HGNC Symbol;Acc:HGNC:25531]	protein_coding	0	1.60444	0.800464	253.829	224.842	210.559	5.2001	11.2266	8.53952	150.229	209.1	152.483	11.9806	15.3804	26.0391
ENSG00000064787.13	20	53936777	54070594	BCAS1	brain enriched myelin associated protein 1 [Source:HGNC Symbol;Acc:HGNC:974]	protein_coding	35.1869	40.0099	49.7979	153.92	133.237	161.57	26.7757	25.8894	33.2572	515.524	506.946	558.396	70.4127	56.0303	99.9237
ENSG00000064835.11	3	87259404	87276584	POU1F1	POU class 1 homeobox 1 [Source:HGNC Symbol;Acc:HGNC:9210]	protein_coding	0	0	0	0	0	0	0	0	0	0	0	0	0	0	0
ENSG00000064886.14	1	111200771	111243440	CHI3L2	chitinase 3 like 2 [Source:HGNC Symbol;Acc:HGNC:1933]	protein_coding	443.935	246.26	226.779	20503.4	19149.4	25911.5	3789.6	3902.48	3283.31	14601.2	14299.8	14412	1829.9	1737.56	2212.37
ENSG00000064932.16	19	1107637	1174268	SBNO2	strawberry notch homolog 2 [Source:HGNC Symbol;Acc:HGNC:29158]	protein_coding	3243.3	3380.88	4193.19	2755.13	3080.31	2586.61	3981.33	3918.38	3429.36	2096.55	2050.68	1942.59	3793.96	3929.28	3110.24
ENSG00000064933.18	2	189784085	189877629	PMS1	PMS1 homolog 1, mismatch repair system component [Source:HGNC Symbol;Acc:HGNC:9121]	protein_coding	1190.37	816.864	1060.68	789.501	746.893	809.871	732.144	555.773	829.49	766.972	698.894	947.083	634.554	659.178	1128.37
ENSG00000064961.19	19	3572777	3579088	HMG20B	high mobility group 20B [Source:HGNC Symbol;Acc:HGNC:5002]	protein_coding	2230.4	2454.71	2546.57	3201.87	3054.74	3338.43	3171.5	3324.15	3305.99	1964.56	2061.61	1893.9	2561.56	2590.14	2549.86
ENSG00000064989.13	2	187341964	187448460	CALCRL	calcitonin receptor like receptor [Source:HGNC Symbol;Acc:HGNC:16709]	protein_coding	14.2242	34.5022	14.9761	130.674	125.108	143.854	49.4777	55.8508	38.1437	109.67	83.2191	84.6143	65.9066	41.0457	25.2673
ENSG00000064995.18	6	34877462	34888071	TAF11	TATA-box binding protein associated factor 11 [Source:HGNC Symbol;Acc:HGNC:11544]	protein_coding	1233.77	1201.26	1201.4	1391.01	1217.61	1476.46	1041.42	1087.92	1074.81	1219.67	1252.17	1181.88	1032.37	1110.44	1119.06
ENSG00000064999.15	6	34889255	35091406	ANKS1A	ankyrin repeat and sterile alpha motif domain containing 1A [Source:HGNC Symbol;Acc:HGNC:20961]	protein_coding	798.008	830.008	831.953	799.607	698.588	704.894	708.957	597.834	646.096	649.501	617.768	587.067	624.107	608.821	634.044
ENSG00000065000.19	19	2100988	2164468	AP3D1	adaptor related protein complex 3 subunit delta 1 [Source:HGNC Symbol;Acc:HGNC:568]	protein_coding	5450.16	5238.6	5392.38	6701.88	6880.23	7494.84	7391.02	7703.27	7311.71	6680.09	6444.23	6040.27	6245.58	6365.52	5927.67
ENSG00000065029.15	6	35258909	35295985	ZNF76	zinc finger protein 76 [Source:HGNC Symbol;Acc:HGNC:13149]	protein_coding	3218.82	3073.03	3056.09	2072.97	1721.47	1598.69	2444.64	2337.49	2632.71	2111.25	1870.22	1958.55	2749.58	2747.36	2778.47
ENSG00000065054.14	16	2025356	2039026	SLC9A3R2	SLC9A3 regulator 2 [Source:HGNC Symbol;Acc:HGNC:11076]	protein_coding	32.0063	22.9921	30.4636	45.3046	53.1662	82.3104	26.1751	27.5733	27.2401	136.252	178.388	119.251	39.7573	35.0084	51.2637
ENSG00000065057.9	16	2039815	2047866	NTHL1	nth like DNA glycosylase 1 [Source:HGNC Symbol;Acc:HGNC:8028]	protein_coding	226.662	239.611	266.793	380.16	347.133	475.919	314.888	311.963	290.148	301.142	245.614	254.756	278.714	237.045	248.75
ENSG00000065060.17	6	34792015	34883138	UHRF1BP1	UHRF1 binding protein 1 [Source:HGNC Symbol;Acc:HGNC:21216]	protein_coding	823.64	732.085	738.697	1715.43	1787.85	1668.36	1258.64	1390.58	1326.25	1258.8	1399.56	1380.99	1137.73	1186.68	1243.92
ENSG00000065135.12	1	109548615	109600195	GNAI3	G protein subunit alpha i3 [Source:HGNC Symbol;Acc:HGNC:4387]	protein_coding	2208.46	2185.21	2122.39	3511.29	3520.02	3708.63	3309.79	3484.92	3583.16	3287.34	3360.03	3078.82	2600.08	2803.67	2780.3
ENSG00000065150.21	13	97953658	98024296	IPO5	importin 5 [Source:HGNC Symbol;Acc:HGNC:6402]	protein_coding	3768.07	3756.33	3795.43	8017.6	7949.25	8585.22	5992.06	6169.92	6112.76	8059.39	7901.42	8170.5	4238.67	4236	4257.84
ENSG00000065154.12	10	124397303	124418976	OAT	ornithine aminotransferase [Source:HGNC Symbol;Acc:HGNC:8091]	protein_coding	944.853	901.456	783.383	646.671	654.999	651.919	617.046	624.89	557.603	1040.05	1093.39	986.435	512.781	464.751	548.27
ENSG00000065183.16	1	117929720	117966543	WDR3	WD repeat domain 3 [Source:HGNC Symbol;Acc:HGNC:12755]	protein_coding	937.976	958.967	990.133	2266.6	2356.16	2255.02	2127.65	2252.51	1732.81	1951.43	1865.7	1767.97	915.885	911.632	736.488
ENSG00000065243.20	1	88684222	88836255	PKN2	protein kinase N2 [Source:HGNC Symbol;Acc:HGNC:9406]	protein_coding	1897.34	2105.61	1768.39	1423.49	1644.69	1604.97	1614.13	1743.01	1649.92	1801.19	1648.06	1735.79	2251.61	2089.1	2048.26
ENSG00000065268.11	19	984332	998438	WDR18	WD repeat domain 18 [Source:HGNC Symbol;Acc:HGNC:17956]	protein_coding	1137.42	1098.26	1134.4	1609.61	1675.78	1656.85	1122.33	1045.95	1163.89	1421.55	1299.64	1351.2	1106.96	994.03	906.796
ENSG00000065308.5	6	52497408	52577060	TRAM2	translocation associated membrane protein 2 [Source:HGNC Symbol;Acc:HGNC:16855]	protein_coding	736.866	711.693	719.703	867.43	825.96	830.032	658.55	644.215	709.799	503.352	541.158	510.135	843.104	887.709	845.728
ENSG00000065320.9	17	9021510	9244000	NTN1	netrin 1 [Source:HGNC Symbol;Acc:HGNC:8029]	protein_coding	25.2967	24.185	39.2342	110.265	118.634	107.376	51.9821	58.7556	39.2225	293.436	270.341	259.934	123.146	149.502	124.733
ENSG00000065325.13	17	9822206	9892099	GLP2R	glucagon like peptide 2 receptor [Source:HGNC Symbol;Acc:HGNC:4325]	protein_coding	0	0	0	0	0	0	0	0	0	0	0	0	0	0	0
ENSG00000065328.17	10	13161558	13211110	MCM10	minichromosome maintenance 10 replication initiation factor [Source:HGNC Symbol;Acc:HGNC:18043]	protein_coding	5.88447	7.95411	5.76417	1280.96	1255.84	1177.92	561.831	442.35	484.774	1349.08	1358.95	1202.63	690.823	730.05	613.253
ENSG00000065357.20	12	55927319	55954027	DGKA	diacylglycerol kinase alpha [Source:HGNC Symbol;Acc:HGNC:2849]	protein_coding	6080.35	6530.65	6219.05	4299.46	3730.38	3549.45	4456.05	4255.72	4361.94	3939.03	3777.77	3296.32	3141.64	3334.74	3310.38
ENSG00000065361.16	12	56076799	56103505	ERBB3	erb-b2 receptor tyrosine kinase 3 [Source:HGNC Symbol;Acc:HGNC:3431]	protein_coding	9.19777	8.29945	9.77484	78.9706	6.39855	4.48935	1.49159	0	1.24605	6.79859	1.32575	7.3368	6.41002	8.25855	0.504332
ENSG00000065371.17	3	123968521	123992178	ROPN1	rhophilin associated tail protein 1 [Source:HGNC Symbol;Acc:HGNC:17692]	protein_coding	0	0	0	0	0	0	0	0	0	0	0	0	0	0	0
ENSG00000065413.20	2	196967017	197311173	ANKRD44	ankyrin repeat domain 44 [Source:HGNC Symbol;Acc:HGNC:25259]	protein_coding	9371.29	7520.77	6644.12	3419.15	3064.98	3044	9934.52	11872.2	10040.7	1984.97	1680.87	1250.72	9018.24	12539.5	9033.49
ENSG00000065427.15	16	75627474	75648643	KARS1	lysyl-tRNA synthetase 1 [Source:HGNC Symbol;Acc:HGNC:6215]	protein_coding	4273.63	4096.76	4339.67	8519.8	8210.86	7824.02	5210.89	5388.58	5153.11	7440.67	7433.04	7337.91	4049.35	4055.29	4047.57
ENSG00000065457.11	16	75596868	75623300	ADAT1	adenosine deaminase tRNA specific 1 [Source:HGNC Symbol;Acc:HGNC:228]	protein_coding	843.897	762.023	872.029	1020.36	1114.82	895.626	1215.35	1210.37	1107.44	607.854	660.933	568.796	623.555	583.582	776.714
ENSG00000065485.20	3	123067025	123225227	PDIA5	protein disulfide isomerase family A member 5 [Source:HGNC Symbol;Acc:HGNC:24811]	protein_coding	185.478	74.1785	66.5388	620.267	581.942	622.58	289.279	291.962	194.197	574.816	527.625	653.582	239.22	183.596	295.784
ENSG00000065491.8	6	37257772	37332970	TBC1D22B	TBC1 domain family member 22B [Source:HGNC Symbol;Acc:HGNC:21602]	protein_coding	601.917	637.967	672.492	936.102	958.596	890.195	1024.88	1009.17	1009.66	899.143	925.824	877.233	1079.01	1096.46	1122.26
ENSG00000065518.8	3	120596328	120602507	NDUFB4	NADH:ubiquinone oxidoreductase subunit B4 [Source:HGNC Symbol;Acc:HGNC:7699]	protein_coding	1246.04	1321.02	1315.79	2922.71	2773.75	2472.8	1978.67	1913.8	1914.5	2625.21	2734.07	2948.3	1911.38	2155.9	2037.03
ENSG00000065526.12	1	15836095	15940456	SPEN	spen family transcriptional repressor [Source:HGNC Symbol;Acc:HGNC:17575]	protein_coding	8243.29	7939.53	7657.1	6932.99	6496.83	5401.53	7440.13	8029.37	7845.68	6814.48	7531.94	7067.04	9484.74	8928.66	7963.42
ENSG00000065534.19	3	123610049	123884332	MYLK	myosin light chain kinase [Source:HGNC Symbol;Acc:HGNC:7590]	protein_coding	34.7132	35.001	35.4146	25.012	23.3568	27.6038	9.87729	221.796	21.084	40.5921	9.29964	39.6551	13.8716	11.1674	10.1435
ENSG00000065548.18	2	186486253	186509361	ZC3H15	zinc finger CCCH-type containing 15 [Source:HGNC Symbol;Acc:HGNC:29528]	protein_coding	3025.24	3035.41	2707.13	4257.67	4146.51	4868.82	3103.74	3119.84	3371.33	3766.48	3970.69	3899.31	2283.57	2419.36	2385.95
ENSG00000065559.15	17	12020829	12143830	MAP2K4	mitogen-activated protein kinase kinase 4 [Source:HGNC Symbol;Acc:HGNC:6844]	protein_coding	1243.01	1147.23	1248.94	1304.16	1329.85	1303.34	1351.66	1445.62	1374.24	1201.37	1354.8	1370.35	1191.44	1029.91	1337.03
ENSG00000065600.13	1	212363928	212414901	PACC1	proton activated chloride channel 1 [Source:HGNC Symbol;Acc:HGNC:25593]	protein_coding	377.197	309.082	349.67	648.898	697.02	684.768	874.016	748.457	648.868	427.948	372.488	330.956	435.855	576.374	470.986
ENSG00000065609.14	6	83552880	83709691	SNAP91	synaptosome associated protein 91 [Source:HGNC Symbol;Acc:HGNC:14986]	protein_coding	0	0	0	0.903573	0	0	0	0	0	0	0	0	0	0	0
ENSG00000065613.15	10	103967140	104029233	SLK	STE20 like kinase [Source:HGNC Symbol;Acc:HGNC:11088]	protein_coding	1965.56	1892.7	1817.74	1780.59	1479.08	1510.07	1821.39	1852.58	1854.85	1576.94	1682.19	1722.09	1690.86	1711.86	2073.54
ENSG00000065615.14	6	83859656	83967423	CYB5R4	cytochrome b5 reductase 4 [Source:HGNC Symbol;Acc:HGNC:20147]	protein_coding	1506.14	1544.21	1318	1870.43	2015.18	1838.2	2609.94	2663.79	2703.5	1774.8	1872.42	1965.69	2371.93	2458.13	2440.2
ENSG00000065618.21	10	104031286	104085880	COL17A1	collagen type XVII alpha 1 chain [Source:HGNC Symbol;Acc:HGNC:2194]	protein_coding	0	0	0	1.10071	0.294797	0.349022	0	0	0	2.09248	0	3.75007	4.61898	0	0
ENSG00000065621.15	10	104268873	104304950	GSTO2	glutathione S-transferase omega 2 [Source:HGNC Symbol;Acc:HGNC:23064]	protein_coding	18.0715	28.0164	42.6626	27.3417	18.0322	27.3522	24.1105	19.5657	8.98444	19.3617	50.6312	52.8003	15.3691	8.47424	17.9051
ENSG00000065665.21	10	12129637	12169961	SEC61A2	SEC61 translocon subunit alpha 2 [Source:HGNC Symbol;Acc:HGNC:17702]	protein_coding	386.408	328.53	390.522	496.955	467.253	382.712	333.998	417.652	472.666	478.18	575.154	457.098	423.796	416.113	383.895
ENSG00000065675.15	10	6427143	6580301	PRKCQ	protein kinase C theta [Source:HGNC Symbol;Acc:HGNC:9410]	protein_coding	1.1049	0	0	17.615	20.1484	17.8831	17.5444	17.8339	8.81051	63.9454	63.9678	52.6499	24.3367	25.0745	29.2009
ENSG00000065717.15	19	2997639	3047635	TLE2	TLE family member 2, transcriptional corepressor [Source:HGNC Symbol;Acc:HGNC:11838]	protein_coding	542.482	522.599	632.482	113.448	70.5935	81.4891	219.392	242.751	216.613	168.882	297.069	180.56	141.151	192.08	140.009
ENSG00000065802.12	2	238426742	238452250	ASB1	ankyrin repeat and SOCS box containing 1 [Source:HGNC Symbol;Acc:HGNC:16011]	protein_coding	1573.06	1716.65	1608.01	1605.28	1297.25	1662.04	2217.14	2146.33	2136.89	1106.66	1061.6	1106.94	1731.84	1545.08	1663.87
ENSG00000065809.14	10	14518557	14774897	FAM107B	family with sequence similarity 107 member B [Source:HGNC Symbol;Acc:HGNC:23726]	protein_coding	17015.1	15820.6	16684	11112.4	11448.7	10259.8	17378.7	18090.9	17938.1	7938.25	7782.06	8671.45	6699.65	7253.22	7309.61
ENSG00000065833.9	6	83210402	83431051	ME1	malic enzyme 1 [Source:HGNC Symbol;Acc:HGNC:6983]	protein_coding	0	0.983001	2.09826	3.61429	6.89018	6.11818	1.70388	0	0	16.8064	14.1347	14.0037	0	0	0
ENSG00000065882.16	4	37891084	38139175	TBC1D1	TBC1 domain family member 1 [Source:HGNC Symbol;Acc:HGNC:11578]	protein_coding	8699.57	8429.48	8890.93	6003.1	5917.64	5777	11337.5	11851.8	11286.6	5713.16	6127.19	5173.56	11863.7	12910	13219
ENSG00000065883.16	7	39950121	40099580	CDK13	cyclin dependent kinase 13 [Source:HGNC Symbol;Acc:HGNC:1733]	protein_coding	5236.67	4540.79	4643.86	2378.74	2601.28	2517.12	3478.36	3632.26	3518.4	2055.35	2023.42	2218.86	3931.84	3926.08	4302.86
ENSG00000065911.13	2	74186172	74217565	MTHFD2	methylenetetrahydrofolate dehydrogenase (NADP+ dependent) 2, methenyltetrahydrofolate cyclohydrolase [Source:HGNC Symbol;Acc:HGNC:7434]	protein_coding	750.833	733.078	758.086	10335.9	10218.9	10880.9	4807.69	5081.52	5192.03	6805.02	7084.01	7000.59	2985.46	3093.03	3059.77
ENSG00000065923.10	X	46599251	46759118	SLC9A7	solute carrier family 9 member A7 [Source:HGNC Symbol;Acc:HGNC:17123]	protein_coding	5084.22	4561.1	4758.1	4339.83	4991.21	4190.18	5614.96	6151.82	5989.74	3934.11	4364.54	3824.31	6963.68	6876.58	7751.27
ENSG00000065970.9	12	8032716	8055517	FOXJ2	forkhead box J2 [Source:HGNC Symbol;Acc:HGNC:24818]	protein_coding	1619.58	1764.28	1605.39	998.074	1050.63	958.868	1788.51	2008.43	1935.48	1071.15	1054.59	1048.96	2024.77	1997.9	2139.36
ENSG00000065978.19	1	42682418	42703805	YBX1	Y-box binding protein 1 [Source:HGNC Symbol;Acc:HGNC:8014]	protein_coding	20540.3	20679.2	21628	34730.3	34002.4	33659.3	25979.5	25428.2	25209.9	41033.3	40017	41018.7	20004.6	20147.8	20659.8
ENSG00000065989.16	19	10416773	10469630	PDE4A	phosphodiesterase 4A [Source:HGNC Symbol;Acc:HGNC:8780]	protein_coding	161.759	227.948	257.283	761.985	689.921	637.796	880.913	902.822	865.514	981.359	788.283	871.382	312.728	291.134	304.317
ENSG00000066027.12	1	212285410	212361853	PPP2R5A	protein phosphatase 2 regulatory subunit B'alpha [Source:HGNC Symbol;Acc:HGNC:9309]	protein_coding	2710.15	2559.79	2506.99	2416.08	2420.32	2386.8	2921.44	3066.89	2916.2	2220.75	2184.14	2226.92	2971.16	3183.78	3149.14
ENSG00000066032.19	2	79185231	80648861	CTNNA2	catenin alpha 2 [Source:HGNC Symbol;Acc:HGNC:2510]	protein_coding	0	0	0	0	0	0	0	0	0	0	0	0	0	0	0
ENSG00000066044.15	19	7958573	8005659	ELAVL1	ELAV like RNA binding protein 1 [Source:HGNC Symbol;Acc:HGNC:3312]	protein_coding	2339.07	2508.58	2701.89	4109.25	4289.36	4031.95	3312.09	3298.98	3230.41	3700.51	3723.52	3906.67	3148.89	3192.48	3131.94
ENSG00000066056.14	1	43300982	43323108	TIE1	tyrosine kinase with immunoglobulin like and EGF like domains 1 [Source:HGNC Symbol;Acc:HGNC:11809]	protein_coding	38.6974	56.2016	47.1609	28.8789	19.0406	22.2097	22.7031	15.9566	30.7933	21.7884	26.6526	34.8686	22.502	17.7912	27.5505
ENSG00000066084.13	12	50504985	50748657	DIP2B	disco interacting protein 2 homolog B [Source:HGNC Symbol;Acc:HGNC:29284]	protein_coding	2418.89	2354.3	2387.99	2817.92	2876.49	2856.83	3636.81	3797.78	3679.94	2386.22	2384.37	2429.58	3487.91	3600.36	3751.84
ENSG00000066117.15	12	50085200	50100707	SMARCD1	SWI/SNF related, matrix associated, actin dependent regulator of chromatin, subfamily d, member 1 [Source:HGNC Symbol;Acc:HGNC:11106]	protein_coding	4250.43	3397.21	3832.3	3353.39	4270.17	3877.67	5031.89	5161.48	5338.66	2631.72	2753.03	2026.95	3644.01	3633.18	3335.06
ENSG00000066135.13	1	43650149	43705518	KDM4A	lysine demethylase 4A [Source:HGNC Symbol;Acc:HGNC:22978]	protein_coding	1537	1410.56	1434.26	2319.92	2366.55	2484.71	2385	2972.24	2648.89	1496.8	1335.69	1560.48	2013.63	1981.05	1893.13
ENSG00000066136.20	1	40691648	40771603	NFYC	nuclear transcription factor Y subunit gamma [Source:HGNC Symbol;Acc:HGNC:7806]	protein_coding	1707.06	1767.81	1629.92	1992.03	2292.71	2208.54	1983.54	2002.24	1864.85	1989	2049.39	1982.57	1804.94	2156.32	1888.15
ENSG00000066185.13	1	42430329	42456253	ZMYND12	zinc finger MYND-type containing 12 [Source:HGNC Symbol;Acc:HGNC:21192]	protein_coding	5.99445	8.77964	11.0777	27.0353	20.1647	19.1677	12.2612	24.1163	7.6345	68.059	65.0084	59.6676	30.1835	21.6712	44.1783
ENSG00000066230.12	5	470456	524449	SLC9A3	solute carrier family 9 member A3 [Source:HGNC Symbol;Acc:HGNC:11073]	protein_coding	135.666	141.183	121.382	108.146	92.7748	128.147	124.504	122.49	123.44	176.845	171.138	186.562	922.061	893.203	870.168
ENSG00000066248.15	2	232878701	233013256	NGEF	neuronal guanine nucleotide exchange factor [Source:HGNC Symbol;Acc:HGNC:7807]	protein_coding	5.72225	1.2038	6.56555	4.82759	10.0049	5.02827	5.17772	0.943395	3.32915	8.384	15.7301	3.67482	63.0684	58.455	57.8309
ENSG00000066279.19	1	197084121	197146694	ASPM	assembly factor for spindle microtubules [Source:HGNC Symbol;Acc:HGNC:19048]	protein_coding	14.122	16.4176	19.3665	3905.04	3755.53	3953.48	2262.07	2484.02	2439.04	3375.93	3477.11	3372.39	1833.11	1910.28	1970.78
ENSG00000066294.15	1	160541095	160579516	CD84	CD84 molecule [Source:HGNC Symbol;Acc:HGNC:1704]	protein_coding	1651.75	1509.96	1237.37	2284.95	2362.46	2115.43	13309.8	14764	13059.3	2484.35	2582.74	2581.79	12916.9	12399.3	12307.6
ENSG00000066322.15	1	43363398	43368074	ELOVL1	ELOVL fatty acid elongase 1 [Source:HGNC Symbol;Acc:HGNC:14418]	protein_coding	1749.1	1585.48	1825.59	2230.85	2085.57	1883.52	2983.92	2754.43	2955.01	1570.09	1640.12	1542.98	2242.6	2102.57	2342.4
ENSG00000066336.12	11	47354860	47378547	SPI1	Spi-1 proto-oncogene [Source:HGNC Symbol;Acc:HGNC:11241]	protein_coding	3661.77	3909.49	4082.22	2645.45	2569.3	2684.48	4740.88	4347.55	4359.1	1781.75	1803.08	1834.2	2429.76	2328.52	2151.88
ENSG00000066379.15	6	30058899	30064909	POLR1H	RNA polymerase I subunit H [Source:HGNC Symbol;Acc:HGNC:13182]	protein_coding	782.321	743.683	894.131	1049.74	978.865	1109.24	958.448	931.198	848.2	880.019	858.214	845.172	796.338	807.361	807.6
ENSG00000066382.17	11	30384493	30586872	MPPED2	metallophosphoesterase domain containing 2 [Source:HGNC Symbol;Acc:HGNC:1180]	protein_coding	47.6358	16.5683	38.2792	43.196	36.401	20.9281	30.8207	23.0104	25.6784	92.4567	118.329	69.7044	54.947	42.7711	37.4971
ENSG00000066405.13	3	137998735	138033655	CLDN18	claudin 18 [Source:HGNC Symbol;Acc:HGNC:2039]	protein_coding	1.07103	0	0	0	0	0	0.85194	0	0	0	0	2.00053	0	1.03342	2.30444
ENSG00000066422.5	3	101648889	101677132	ZBTB11	zinc finger and BTB domain containing 11 [Source:HGNC Symbol;Acc:HGNC:16740]	protein_coding	2356.81	2242.16	1997.23	1926.2	1844.61	1972.79	2245.21	2535.92	2515.42	2064.14	1982.55	1984.11	2443.85	2594.15	2646.37
ENSG00000066427.24	14	92044496	92106621	ATXN3	ataxin 3 [Source:HGNC Symbol;Acc:HGNC:7106]	protein_coding	962.713	952.729	988.608	1098.53	1168.46	1146.63	1163.3	1257.03	1092.5	1391.01	1423.76	1349.72	1057.89	1174.21	1175.45
ENSG00000066455.13	14	92794305	92839947	GOLGA5	golgin A5 [Source:HGNC Symbol;Acc:HGNC:4428]	protein_coding	885.49	942.324	974.649	1315.1	1275.02	1242.01	1203.58	1169.12	1210.87	1349	1325.43	1379.93	1284.59	1351.82	1323.26
ENSG00000066468.23	10	121478332	121598458	FGFR2	fibroblast growth factor receptor 2 [Source:HGNC Symbol;Acc:HGNC:3689]	protein_coding	21.5456	11.8649	8.44204	13.3548	6.06411	15.3847	2.57074	9.68575	7.63576	16.9045	7.10863	15.0916	11.9576	15.5918	10.4305
ENSG00000066557.6	1	70144805	70205579	LRRC40	leucine rich repeat containing 40 [Source:HGNC Symbol;Acc:HGNC:26004]	protein_coding	640.474	605.528	539.253	1123.14	1101.57	1073.74	896.241	930.212	956.521	1021.83	1006.59	932.248	861.566	886.676	904.491
ENSG00000066583.12	5	129094749	129114028	ISOC1	isochorismatase domain containing 1 [Source:HGNC Symbol;Acc:HGNC:24254]	protein_coding	407.42	421.9	400.135	664.555	643.25	685.414	335.108	341.376	328.845	688.689	657.529	579.718	249.718	302.554	273.08
ENSG00000066629.18	14	99737693	99942060	EML1	EMAP like 1 [Source:HGNC Symbol;Acc:HGNC:3330]	protein_coding	13.3214	19.8584	16.6733	11.5928	18.5368	7.17425	6.81447	11.1074	8.12338	8.38609	7.45744	6.73668	16.522	9.16416	6.37161
ENSG00000066651.20	6	125986479	126203817	TRMT11	tRNA methyltransferase 11 homolog [Source:HGNC Symbol;Acc:HGNC:21080]	protein_coding	502.522	393.891	420.964	1231.34	1059.88	889.65	390.144	399.898	810.642	832.522	908.152	898.623	363.005	272.828	343.709
ENSG00000066654.14	16	20702816	20742084	THUMPD1	THUMP domain containing 1 [Source:HGNC Symbol;Acc:HGNC:23807]	protein_coding	2121.72	2073.69	1921.71	2049.16	2036.3	2013.22	2568.1	2579.36	2640.04	2167.62	2109.81	2150.01	2582.25	2894.39	2804.63
ENSG00000066697.15	9	100427143	100451734	MSANTD3	Myb/SANT DNA binding domain containing 3 [Source:HGNC Symbol;Acc:HGNC:23370]	protein_coding	321.446	328.668	281.842	395.785	389.872	286.373	297.135	302.22	284.761	425.004	428.028	475.977	227.309	269.892	278.101
ENSG00000066735.14	14	104138723	104180894	KIF26A	kinesin family member 26A [Source:HGNC Symbol;Acc:HGNC:20226]	protein_coding	0	0	1.93721	9.17644	8.74684	5.63569	2.82512	2.12883	1.04891	118.555	103.467	113.523	1.8939	1.14231	3.19135
ENSG00000066739.12	14	96279195	96363341	ATG2B	autophagy related 2B [Source:HGNC Symbol;Acc:HGNC:20187]	protein_coding	2115.72	1924.28	1757.23	1447.79	1341.22	1517.55	2263.01	1924.21	2104.78	1357.99	1111.42	1319.06	1589.52	1580.72	1195.02
ENSG00000066777.9	8	67173511	67343781	ARFGEF1	ADP ribosylation factor guanine nucleotide exchange factor 1 [Source:HGNC Symbol;Acc:HGNC:15772]	protein_coding	2294.12	2567.46	2586.33	2488.54	2738.13	3018.1	3197.72	3326.77	3136.21	2332.76	2471.09	2451.78	2690.9	2748.64	2673.93
ENSG00000066813.14	16	20536226	20576427	ACSM2B	acyl-CoA synthetase medium chain family member 2B [Source:HGNC Symbol;Acc:HGNC:30931]	protein_coding	3.139	0.287321	16.0156	0	0	6.56192	5.24267	9.26559	5.5623	7.48124	0.315611	3.19451	0	0.906175	0.336781
ENSG00000066827.16	8	134477788	134713049	ZFAT	zinc finger and AT-hook domain containing [Source:HGNC Symbol;Acc:HGNC:19899]	protein_coding	358.8	374.153	489.729	1229.97	1346.5	1077.45	451.897	581.942	636.549	1651.81	1639.88	1519.17	626.743	539.207	780.377
ENSG00000066855.16	8	65644734	65771261	MTFR1	mitochondrial fission regulator 1 [Source:HGNC Symbol;Acc:HGNC:29510]	protein_coding	242.796	192.25	195.519	511.648	446.225	416.663	313.12	397.034	422.43	415.704	405.325	381.417	361.252	342.348	374.212
ENSG00000066923.18	7	100177563	100221488	STAG3	stromal antigen 3 [Source:HGNC Symbol;Acc:HGNC:11356]	protein_coding	1145.39	1043.27	1058.45	3516.46	3611.22	3759.89	3777.8	3604.09	3875.14	2681.73	2812.41	2739.11	6713.55	6480.56	6037.61
ENSG00000066926.12	18	57544377	57586702	FECH	ferrochelatase [Source:HGNC Symbol;Acc:HGNC:3647]	protein_coding	354.43	407.482	401.563	948.225	718.263	685.111	504.377	387.588	405.52	522.918	513.634	496.875	280.013	213.146	299.777
ENSG00000066933.16	15	71822291	72118577	MYO9A	myosin IXA [Source:HGNC Symbol;Acc:HGNC:7608]	protein_coding	1923.13	1669.58	1512.96	1384.63	1572.12	1373.13	2036.62	1629.73	2019.43	1676.53	1313.13	1533.69	1524.58	1689.09	2724.24
ENSG00000067048.17	Y	12904108	12920478	DDX3Y	DEAD-box helicase 3 Y-linked [Source:HGNC Symbol;Acc:HGNC:2699]	protein_coding	5953.53	5735.73	5607.97	3816.18	3718.79	4279.17	4558.14	4853.75	4922.35	7538.17	7909.68	7744.89	8594.17	8629.17	9200.3
ENSG00000067057.18	10	3066333	3137718	PFKP	phosphofructokinase, platelet [Source:HGNC Symbol;Acc:HGNC:8878]	protein_coding	1083.02	1141.69	1129.98	5755.34	6521.67	5019.44	4279.44	4607.97	4378.49	13589.9	13580.4	13558.4	28949.7	26721.8	29722.2
ENSG00000067064.12	10	1039152	1049119	IDI1	isopentenyl-diphosphate delta isomerase 1 [Source:HGNC Symbol;Acc:HGNC:5387]	protein_coding	4779.03	4525.66	4831.36	4948.38	4817.7	4817.81	7317.1	7259.08	7543.33	5833.02	5850.33	5810.73	6347.3	6823.21	6636.65
ENSG00000067066.17	2	230415942	230545606	SP100	SP100 nuclear antigen [Source:HGNC Symbol;Acc:HGNC:11206]	protein_coding	12584.5	12465.5	12190.6	11752.5	11407.7	10954.5	10539.7	11078.6	11105.1	12314.5	13029.2	12721.2	9330.94	10161.7	10467.6
ENSG00000067082.15	10	3775996	3785281	KLF6	Kruppel like factor 6 [Source:HGNC Symbol;Acc:HGNC:2235]	protein_coding	17829.5	17211.8	18227.8	5905.1	6210.12	6917.9	7298.43	7093.01	6745.29	7165.46	6820.58	7064.73	5207.39	4822.53	5064.98
ENSG00000067113.17	5	55424854	55534969	PLPP1	phospholipid phosphatase 1 [Source:HGNC Symbol;Acc:HGNC:9228]	protein_coding	170.94	130.467	179.957	168.593	161.273	186.952	178.868	132.395	153.037	172.332	186.515	200.667	83.2128	80.8857	96.6371
ENSG00000067141.17	15	73051710	73305205	NEO1	neogenin 1 [Source:HGNC Symbol;Acc:HGNC:7754]	protein_coding	110.598	135.411	120.836	122.902	123.428	108.567	60.7723	27.24	32.2956	185.109	178.752	196.49	90.8489	116.109	45.5425
ENSG00000067167.8	8	70573218	70608416	TRAM1	translocation associated membrane protein 1 [Source:HGNC Symbol;Acc:HGNC:20568]	protein_coding	4091.7	4263.86	4183.68	5427.08	5413.61	4190.75	4688.5	4249.96	4972.7	5145.83	5471.88	4766.09	4398.46	4876.84	4693.81
ENSG00000067177.15	X	72578814	72714319	PHKA1	phosphorylase kinase regulatory subunit alpha 1 [Source:HGNC Symbol;Acc:HGNC:8925]	protein_coding	1.84512	9.31411	3.6148	127.04	105.929	110.024	26.4305	33.2679	32.4228	211.218	177.203	175.093	55.2227	39.1684	45.6312
ENSG00000067182.8	12	6328757	6342114	TNFRSF1A	TNF receptor superfamily member 1A [Source:HGNC Symbol;Acc:HGNC:11916]	protein_coding	12.9501	29.0419	36.3487	664.542	763.196	640.093	35.8484	16.8205	26.1803	314.173	416.368	274.411	70.8185	74.8863	50.2592
ENSG00000067191.16	17	39173453	39197703	CACNB1	calcium voltage-gated channel auxiliary subunit beta 1 [Source:HGNC Symbol;Acc:HGNC:1401]	protein_coding	161.464	110.023	178.634	519.428	454.428	369.885	498.884	362.357	408.453	304.765	494.873	328.858	205.231	168.979	206.885
ENSG00000067208.14	1	92508696	92792404	EVI5	ecotropic viral integration site 5 [Source:HGNC Symbol;Acc:HGNC:3501]	protein_coding	569.45	713.324	358.346	207.05	135.806	164.197	582.759	715.979	533.614	159.385	185.236	93.5336	314.13	257.955	210.297
ENSG00000067221.14	15	73978926	73994622	STOML1	stomatin like 1 [Source:HGNC Symbol;Acc:HGNC:14560]	protein_coding	163.735	124.649	101.501	218.998	186.959	359.749	368.458	345.989	379.439	308.448	287.442	222.69	302.235	261.057	287.345
ENSG00000067225.19	15	72199029	72231822	PKM	pyruvate kinase M1/2 [Source:HGNC Symbol;Acc:HGNC:9021]	protein_coding	13039.9	13499.5	12307.1	55032	52818.5	56361.5	49859.5	51834.9	52708.9	85459.6	85329.6	84305.4	137954	140133	142635
ENSG00000067248.10	5	55256055	55307694	DHX29	DExH-box helicase 29 [Source:HGNC Symbol;Acc:HGNC:15815]	protein_coding	1041.28	940.675	884.308	1188.97	1271.71	1131.55	1241.8	1297.8	1294.97	948.042	964.962	921.898	907.617	950.92	977.411
ENSG00000067334.14	1	93866284	93879918	DNTTIP2	deoxynucleotidyltransferase terminal interacting protein 2 [Source:HGNC Symbol;Acc:HGNC:24013]	protein_coding	3137.42	2870.63	2622.39	2954.66	3035.55	2665.36	3015.31	3281.92	2890.49	2122.01	1949.89	2082.82	2158.71	2272.9	2394.26
ENSG00000067365.15	16	8621683	8649654	METTL22	methyltransferase like 22 [Source:HGNC Symbol;Acc:HGNC:28368]	protein_coding	542.557	469.572	525.036	487.454	528.718	609.96	457.583	377.384	379.602	741.937	783.13	793.161	487.749	423.034	326.821
ENSG00000067369.14	15	43403061	43510728	TP53BP1	tumor protein p53 binding protein 1 [Source:HGNC Symbol;Acc:HGNC:11999]	protein_coding	2566.31	3243.6	2822.66	2011.02	2023.69	2756.99	2436.27	1834.15	1967	2111.36	2884.12	2354.61	1422.37	1504.8	1852.81
ENSG00000067445.21	X	54920462	54931431	TRO	trophinin [Source:HGNC Symbol;Acc:HGNC:12326]	protein_coding	58.1158	102.701	68.451	341.742	320.681	168.949	85.9795	143.992	174.17	240.776	250.38	267.257	213.122	127.246	143.281
ENSG00000067533.6	1	218285293	218337983	RRP15	ribosomal RNA processing 15 homolog [Source:HGNC Symbol;Acc:HGNC:24255]	protein_coding	908.678	837.956	608.537	1080.08	1301.66	1260.75	964.655	859.619	1201.95	575.988	668.854	638.411	323.894	280.129	235.271
ENSG00000067560.14	3	49359139	49412998	RHOA	ras homolog family member A [Source:HGNC Symbol;Acc:HGNC:667]	protein_coding	13201.3	13065.7	13728.4	17678.4	17594.4	18440.6	24680.3	24531.1	24676.1	17890.2	18256.7	18211.2	23657.9	22549.8	22587.1
ENSG00000067596.12	17	43483865	43610338	DHX8	DEAH-box helicase 8 [Source:HGNC Symbol;Acc:HGNC:2749]	protein_coding	2762.91	2800.44	2540.77	1982.8	2229.6	2377.64	2501.81	2717.6	2520.51	1679.05	1849.34	1546.51	2000.5	1860.54	2191.53
ENSG00000067601.8	7	67287541	67302419	PMS2P4	PMS1 homolog 2, mismatch repair system component pseudogene 4 [Source:HGNC Symbol;Acc:HGNC:9129]	transcribed_unprocessed_pseudogene	74.9233	81.8838	62.3378	75.6594	92.1817	81.9574	95.47	66.4361	74.8557	105.524	77.0622	107.019	99.6171	97.6972	92.9933
ENSG00000067606.17	1	2050411	2185395	PRKCZ	protein kinase C zeta [Source:HGNC Symbol;Acc:HGNC:9412]	protein_coding	739.299	982.316	811.8	421.718	404.54	397.863	603.966	616.097	677.967	464.963	442.473	475.556	578.622	605.26	610.685
ENSG00000067646.12	Y	2935281	2982506	ZFY	zinc finger protein Y-linked [Source:HGNC Symbol;Acc:HGNC:12870]	protein_coding	847.23	947.797	779.584	575.098	550.717	482.96	670.633	772.95	756.901	575.319	541.146	696.023	767.725	576.845	719.878
ENSG00000067704.10	1	220094132	220148041	IARS2	isoleucyl-tRNA synthetase 2, mitochondrial [Source:HGNC Symbol;Acc:HGNC:29685]	protein_coding	2690.09	2446.71	2366.99	2990.09	2956.3	3489.94	3364.94	3431.32	3460.27	3076.74	3143.19	3085.97	2612.13	2785.08	2751.55
ENSG00000067715.14	12	78863993	79452008	SYT1	synaptotagmin 1 [Source:HGNC Symbol;Acc:HGNC:11509]	protein_coding	7.74033	16.0304	23.219	0	0.851523	0.504077	33.4637	29.8014	31.7195	13.4718	0.878071	6.72835	11.8601	20.9125	23.5781
ENSG00000067798.16	12	77324641	78213010	NAV3	neuron navigator 3 [Source:HGNC Symbol;Acc:HGNC:15998]	protein_coding	75.1889	54.0403	58.5907	12.8363	15.7416	11.3894	33.7373	23.4667	28.9063	18.8117	24.8544	24.4199	35.4099	35.6774	30.6099
ENSG00000067829.19	X	153785766	153794523	IDH3G	isocitrate dehydrogenase (NAD(+)) 3 non-catalytic subunit gamma [Source:HGNC Symbol;Acc:HGNC:5386]	protein_coding	1447.99	1193.63	1319.04	1835.8	1959.99	1808.7	1876.58	1858.72	1750.23	1437.23	1512.3	1374.28	1735.41	1641.94	1722.35
ENSG00000067836.13	16	4796968	4802880	ROGDI	rogdi atypical leucine zipper [Source:HGNC Symbol;Acc:HGNC:29478]	protein_coding	366.12	399.827	440.068	600.66	499.518	500.766	569.756	588.992	588.454	242.473	454.92	272.597	495.155	475.328	571.796
ENSG00000067840.12	X	153802166	153830565	PDZD4	PDZ domain containing 4 [Source:HGNC Symbol;Acc:HGNC:21167]	protein_coding	0.792887	13.2937	5.92894	9.24312	5.28624	11.1264	8.82974	5.25362	4.21498	151.506	198.474	133.263	42.8882	16.1951	40.2386
ENSG00000067842.17	X	153517676	153582939	ATP2B3	ATPase plasma membrane Ca2+ transporting 3 [Source:HGNC Symbol;Acc:HGNC:816]	protein_coding	0	0	0	0.61495	0	0	0	0	0	0	2.22316	1.10128	1.12925	0	1.26857
ENSG00000067900.8	18	20946906	21111813	ROCK1	Rho associated coiled-coil containing protein kinase 1 [Source:HGNC Symbol;Acc:HGNC:10251]	protein_coding	7565.86	7299.16	7005.25	6503.61	6308.41	6208.18	8659.22	9140.9	8919.78	6307.35	6205.73	6000.94	7696.69	7994.71	8103.49
ENSG00000067955.15	16	67028984	67101058	CBFB	core-binding factor subunit beta [Source:HGNC Symbol;Acc:HGNC:1539]	protein_coding	2425.64	2333.7	2354.82	2596.22	2710.5	2301.82	2898.15	2678.86	2721.08	2503.36	2023.29	2227.19	1742.04	1826.25	1887.48
ENSG00000067992.16	X	24465270	24550466	PDK3	pyruvate dehydrogenase kinase 3 [Source:HGNC Symbol;Acc:HGNC:8811]	protein_coding	822.955	801.499	803.071	1910.83	1823.67	2008.07	1699.72	1756.15	1734.05	3895.08	3935.06	3980.51	3072.44	2756.25	2683.24
ENSG00000068001.14	3	50317790	50322782	HYAL2	hyaluronidase 2 [Source:HGNC Symbol;Acc:HGNC:5321]	protein_coding	86.792	99.4227	126.576	169.713	283.406	138.336	183.869	153.47	163.656	124.618	121.18	92.3371	136.54	102.272	97.3048
ENSG00000068024.17	2	239048168	239401654	HDAC4	histone deacetylase 4 [Source:HGNC Symbol;Acc:HGNC:14063]	protein_coding	495.632	373.071	478.411	248.078	262.176	305.089	306.208	560.214	353.779	449.333	413.02	315.771	413.352	313.934	427.73
ENSG00000068028.17	3	50329782	50340980	RASSF1	Ras association domain family member 1 [Source:HGNC Symbol;Acc:HGNC:9882]	protein_coding	4208.19	4347.12	4461.5	1789.11	1720.31	2009.27	2403.71	2316.17	2296.07	2247.1	2204.55	2136.77	3276.9	3171.66	3274.83
ENSG00000068078.20	4	1793293	1808872	FGFR3	fibroblast growth factor receptor 3 [Source:HGNC Symbol;Acc:HGNC:3690]	protein_coding	3.73969	4.27197	1.46566	5.6804	3.11913	16.4272	2.46827	0.697474	6.07888	47.1457	10.2379	17.9391	0	2.99406	2.50368
ENSG00000068079.8	17	43006740	43014456	IFI35	interferon induced protein 35 [Source:HGNC Symbol;Acc:HGNC:5399]	protein_coding	799.716	827.534	855.506	4504.92	4246.23	4529.74	1051.87	1067.11	983.717	1447.29	1465.76	1363.14	918.068	883.523	900.497
ENSG00000068097.15	17	60041008	60078922	HEATR6	HEAT repeat containing 6 [Source:HGNC Symbol;Acc:HGNC:24076]	protein_coding	1077.86	1099.06	1021.23	719.698	649.721	634.86	823.643	817.815	793.168	654.715	638.838	530.854	649.115	764.192	803.659
ENSG00000068120.15	17	42561467	42566277	COASY	Coenzyme A synthase [Source:HGNC Symbol;Acc:HGNC:29932]	protein_coding	2534.39	2574.94	2793.69	3414.15	3221.74	3312.69	3271.17	3513.25	3281.04	2313.11	2218.12	2121.16	3201.11	2982.38	3062.26
ENSG00000068137.15	17	42667914	42676994	PLEKHH3	pleckstrin homology, MyTH4 and FERM domain containing H3 [Source:HGNC Symbol;Acc:HGNC:26105]	protein_coding	16.864	14.3601	23.771	566.289	610.423	774.484	39.5299	50.7026	46.3299	614.277	612.779	606.063	61.889	146.051	94.507
ENSG00000068305.17	15	99565417	99716466	MEF2A	myocyte enhancer factor 2A [Source:HGNC Symbol;Acc:HGNC:6993]	protein_coding	3651.11	3541.08	3643.98	4582.36	4622.11	4539.96	9141.83	9877.09	9591.49	5364.03	4852.29	5759.37	11850.7	12272.1	12710.9
ENSG00000068308.14	X	48922024	48958386	OTUD5	OTU deubiquitinase 5 [Source:HGNC Symbol;Acc:HGNC:25402]	protein_coding	5646.35	6063.25	6155.15	4065.39	4061.73	3837.4	4567.12	4552.28	4419.58	4468.48	4293.96	4356.48	4221.75	3916.64	3902.14
ENSG00000068323.17	X	49028726	49043410	TFE3	transcription factor binding to IGHM enhancer 3 [Source:HGNC Symbol;Acc:HGNC:11752]	protein_coding	2678.43	2792.23	3047.35	2193.27	2095.97	2113	2588.12	2497.85	2703.83	2693.78	2768.27	2826.07	2696.89	2644.76	2685.58
ENSG00000068354.16	X	48539714	48562609	TBC1D25	TBC1 domain family member 25 [Source:HGNC Symbol;Acc:HGNC:8092]	protein_coding	1587.27	1605.55	1479.46	729.296	805.455	912.585	1234.74	1273.33	1217.69	849.599	693.131	865.935	1525.89	1346.09	1520.58
ENSG00000068366.20	X	109624244	109733403	ACSL4	acyl-CoA synthetase long chain family member 4 [Source:HGNC Symbol;Acc:HGNC:3571]	protein_coding	985.424	1071.3	871.946	3041.83	3164.04	3669.72	4488.95	4366.9	4771.79	2193.18	2268.91	2494.76	2843.87	2920.69	2970.23
ENSG00000068383.19	10	132537787	132783480	INPP5A	inositol polyphosphate-5-phosphatase A [Source:HGNC Symbol;Acc:HGNC:6076]	protein_coding	1698.25	2043.66	1595.09	1350.18	973.815	1778.67	1244.17	1405.03	1184.46	1480.08	1514.82	1417.25	1417.45	1437.92	1614.09
ENSG00000068394.11	X	49113407	49123735	GPKOW	G-patch domain and KOW motifs [Source:HGNC Symbol;Acc:HGNC:30677]	protein_coding	601.917	593.732	672.492	907.188	814.764	912.628	896.241	807.917	832.211	724.357	794.573	754.2	707.715	620.053	631.415
ENSG00000068400.13	X	48973720	49002264	GRIPAP1	GRIP1 associated protein 1 [Source:HGNC Symbol;Acc:HGNC:18706]	protein_coding	4327.9	4587.73	4241.58	4411.13	4490.57	4068.48	5709.51	5352.95	5177.01	3611.12	4012.53	3601.22	4405.31	4487.94	4282.04
ENSG00000068438.15	X	48476021	48486364	FTSJ1	FtsJ RNA 2'-O-methyltransferase 1 [Source:HGNC Symbol;Acc:HGNC:13254]	protein_coding	1250.72	1220.6	1319.13	1558.1	1720.86	1758.45	1249.45	1226.97	1293.75	1166.25	1179.28	1113.45	1081.15	1100.8	962.993
ENSG00000068489.13	17	59155732	59206709	PRR11	proline rich 11 [Source:HGNC Symbol;Acc:HGNC:25619]	protein_coding	121.376	128.316	131.285	4516.16	3206.12	2989.21	2303.86	2798	3512.57	3779.24	3591.76	4569.41	3498.79	2745.68	3491.04
ENSG00000068615.19	2	86213993	86338083	REEP1	receptor accessory protein 1 [Source:HGNC Symbol;Acc:HGNC:25786]	protein_coding	1.54449	1.79427	3.02582	11.8807	8.04911	3.9707	4.93525	4.49969	3.46416	20.3496	18.4333	17.2119	5.59157	8.0483	8.89932
ENSG00000068650.18	13	112690329	112887168	ATP11A	ATPase phospholipid transporting 11A [Source:HGNC Symbol;Acc:HGNC:13552]	protein_coding	1886.86	1753.91	1856.06	1146.97	1251.59	1247.54	2823.25	2778.14	2845.62	1011.47	865.886	1045.04	2359.19	1944.62	2113.73
ENSG00000068654.16	2	86020216	86106155	POLR1A	RNA polymerase I subunit A [Source:HGNC Symbol;Acc:HGNC:17264]	protein_coding	970.951	993.822	1299.94	4020.22	4572.15	2201.97	2738.55	3201.42	2793.87	3328.21	2578.17	4059.88	1900.13	2148.48	1411.88
ENSG00000068697.7	2	20032650	20051628	LAPTM4A	lysosomal protein transmembrane 4 alpha [Source:HGNC Symbol;Acc:HGNC:6924]	protein_coding	3495.96	2928.63	3039.57	1362.02	1416.94	1549.75	2142.1	2162.48	2017.4	1394.94	1325.77	1439.13	2019.83	2180.7	1835.57
ENSG00000068724.17	2	46916157	47076137	TTC7A	tetratricopeptide repeat domain 7A [Source:HGNC Symbol;Acc:HGNC:19750]	protein_coding	5063.42	4465.34	5359.74	3261.69	3522.75	3435.26	7865.04	7039.82	7314.73	3278.48	3208.9	2941.52	5348.73	5182.64	4607.77
ENSG00000068745.15	3	48688003	48740353	IP6K2	inositol hexakisphosphate kinase 2 [Source:HGNC Symbol;Acc:HGNC:17313]	protein_coding	2559.06	2833.4	2757.85	1649.11	1656.42	1658.86	2273.77	2102.56	2198.72	1762.06	1660.44	1834.08	2891.05	2918.77	3009.72
ENSG00000068781.21	2	48529925	48776517	STON1-GTF2A1L	STON1-GTF2A1L readthrough [Source:HGNC Symbol;Acc:HGNC:30651]	protein_coding	0	0	0	0	0	2.07802	0	0	1.93381	1.58864	2.0575	0	0	0	0
ENSG00000068784.13	2	45388680	45612165	SRBD1	S1 RNA binding domain 1 [Source:HGNC Symbol;Acc:HGNC:25521]	protein_coding	446.491	596.625	580.987	957.413	866.39	1130.02	719.039	848.065	814.769	1019.19	898.982	1063.41	642.096	661.012	628.831
ENSG00000068796.19	5	62306162	62391025	KIF2A	kinesin family member 2A [Source:HGNC Symbol;Acc:HGNC:6318]	protein_coding	3221.13	2193.49	1789.93	3735.98	3305.52	3739.49	3044.99	4662.2	6109.55	3944.6	3695.96	3332.43	4419.85	4706.63	4310.71
ENSG00000068831.19	11	64726911	64745456	RASGRP2	RAS guanyl releasing protein 2 [Source:HGNC Symbol;Acc:HGNC:9879]	protein_coding	25192.4	27607.2	28143.7	2349.41	2405.61	2717.88	7988.63	7585.74	7741.09	2255.8	2099.55	2190.44	5771.69	5436.58	5257.29
ENSG00000068878.15	2	53864069	53970993	PSME4	proteasome activator subunit 4 [Source:HGNC Symbol;Acc:HGNC:20635]	protein_coding	4387.98	4509.2	4081.61	4810.81	4872.09	4829.61	3881.6	4118.18	4123.06	4696.88	4807.77	5016.82	2521.22	2452.68	2445.76
ENSG00000068885.15	3	160256986	160399880	IFT80	intraflagellar transport 80 [Source:HGNC Symbol;Acc:HGNC:29262]	protein_coding	1667.88	1402.45	1627.8	1020.16	868.235	942.224	897.447	1148.17	1127.82	918.267	684.362	734.616	1831.6	1529.42	1339.74
ENSG00000068903.20	19	38878555	38899862	SIRT2	sirtuin 2 [Source:HGNC Symbol;Acc:HGNC:10886]	protein_coding	1583.08	1684.82	1708.91	1284.09	1286.16	1218.47	2498.26	2247.77	2201.4	1131.4	1118.36	1154.28	2312.7	2283.5	2469.51
ENSG00000068912.14	2	53787044	53818819	ERLEC1	endoplasmic reticulum lectin 1 [Source:HGNC Symbol;Acc:HGNC:25222]	protein_coding	1111.36	1055.93	1136.59	1248.6	1263.98	1314.94	1186.39	1229	1124.19	945.45	853.135	917.101	810.282	806.125	809.124
ENSG00000068971.14	11	64917553	64934475	PPP2R5B	protein phosphatase 2 regulatory subunit B'beta [Source:HGNC Symbol;Acc:HGNC:9310]	protein_coding	882.082	664.035	979.961	393.155	648.067	485.992	1316.78	1127.58	1391.31	1256.24	1076.66	1300.03	1993.19	1957.29	2209.76
ENSG00000068976.14	11	64746389	64759974	PYGM	glycogen phosphorylase, muscle associated [Source:HGNC Symbol;Acc:HGNC:9726]	protein_coding	498.21	439.029	458.067	50.7195	125.685	67.5429	86.5222	82.7832	134.093	52.4006	58.6465	35.1352	118.849	92.1696	88.2431
ENSG00000068985.5	X	49687447	49695984	PAGE1	PAGE family member 1 [Source:HGNC Symbol;Acc:HGNC:4107]	protein_coding	0	0	0	0	0	0	0	0	0	0	0	0	0	0	0
ENSG00000069011.16	5	135027734	135034813	PITX1	paired like homeodomain 1 [Source:HGNC Symbol;Acc:HGNC:9004]	protein_coding	0	0	0	8.17405	5.40676	10.5763	6.43344	3.63514	13.2646	13.1881	16.7023	9.41896	0	0	1.45993
ENSG00000069018.19	5	136212745	136365545	TRPC7	transient receptor potential cation channel subfamily C member 7 [Source:HGNC Symbol;Acc:HGNC:20754]	protein_coding	0	0	0	0	0	0	0	0	0	0	0	0	0	0	0
ENSG00000069020.18	5	66596361	67169595	MAST4	microtubule associated serine/threonine kinase family member 4 [Source:HGNC Symbol;Acc:HGNC:19037]	protein_coding	836.606	1094.93	747.622	140.541	124.105	168.789	379.403	238.24	368.329	439.418	272.887	214.877	430.804	347.968	414.765
ENSG00000069122.19	6	46852522	46954943	ADGRF5	adhesion G protein-coupled receptor F5 [Source:HGNC Symbol;Acc:HGNC:19030]	protein_coding	0	0	0	0	0	0	0	0	0	0	0	0	0	0	0
ENSG00000069188.17	17	73334384	73644445	SDK2	sidekick cell adhesion molecule 2 [Source:HGNC Symbol;Acc:HGNC:19308]	protein_coding	896.991	571.156	534.204	215.54	55.1466	29.778	461.82	419.724	393.218	581.214	634.133	1158.24	2239.01	2168.91	1997.92
ENSG00000069206.15	8	24440930	24526970	ADAM7	ADAM metallopeptidase domain 7 [Source:HGNC Symbol;Acc:HGNC:214]	protein_coding	0	0	0	0	0	0	0	0	0	0	0	0	0	0	0
ENSG00000069248.12	1	229440259	229508341	NUP133	nucleoporin 133 [Source:HGNC Symbol;Acc:HGNC:18016]	protein_coding	2269.12	2484.33	2322.47	2058.2	2068.35	2587.11	2400.92	2515.99	2390.24	1810.33	1985.36	1920.12	1757.83	2428.62	1848.9
ENSG00000069275.13	1	205712822	205750182	NUCKS1	nuclear casein kinase and cyclin dependent kinase substrate 1 [Source:HGNC Symbol;Acc:HGNC:29923]	protein_coding	5003.31	5142.3	6440.43	7097.23	8836.13	10000.7	8154.3	8840.95	10698.2	9247.7	11774.1	10043.6	8886.52	9521.45	8488.24
ENSG00000069329.18	16	46656132	46689518	VPS35	VPS35 retromer complex component [Source:HGNC Symbol;Acc:HGNC:13487]	protein_coding	3244.78	3418.62	3897.46	3633.62	3734.45	4952.5	6557.38	7041.56	6172.35	4260.21	4411.29	3738.74	5172.44	5112.78	5109.78
ENSG00000069345.12	16	46955362	46973674	DNAJA2	DnaJ heat shock protein family (Hsp40) member A2 [Source:HGNC Symbol;Acc:HGNC:14884]	protein_coding	2284.67	2382.23	2305.18	3873.89	3807.68	4037.96	2940.03	2940.91	2898.9	3719.14	3846.87	3784.27	2153.64	2375.12	2361.07
ENSG00000069399.15	19	44747705	44760044	BCL3	BCL3 transcription coactivator [Source:HGNC Symbol;Acc:HGNC:998]	protein_coding	4353.09	4258.76	4455.89	2394.46	2248.75	2205.6	2780.03	2662.52	2862.85	1473.61	1362.95	1326.98	2447.39	2483.89	2232.6
ENSG00000069424.15	1	5990927	6101193	KCNAB2	potassium voltage-gated channel subfamily A regulatory beta subunit 2 [Source:HGNC Symbol;Acc:HGNC:6229]	protein_coding	5362.22	5612.29	5791.37	7520.86	7715.53	7001.18	17681.7	17067	16774.5	7077.81	7128.45	6619.34	22361.9	23115.8	22695.9
ENSG00000069431.12	12	21797389	21942529	ABCC9	ATP binding cassette subfamily C member 9 [Source:HGNC Symbol;Acc:HGNC:60]	protein_coding	262.402	261.478	268.577	206.015	226.515	138.679	122.679	118.443	141.39	163.022	186.78	154.041	144.62	128.144	144.027
ENSG00000069482.7	11	68683779	68691175	GAL	galanin and GMAP prepropeptide [Source:HGNC Symbol;Acc:HGNC:4114]	protein_coding	0	0	0	0.903573	2.58382	4.07878	6.81552	8.66657	4.74465	1.68064	8.07698	5.00133	0	0	0
ENSG00000069493.15	12	9664969	9699553	CLEC2D	C-type lectin domain family 2 member D [Source:HGNC Symbol;Acc:HGNC:14351]	protein_coding	10422.8	9938.97	9259.99	11843.9	10869.9	10642.9	8207.23	8315.09	8846.53	5602.65	6026.97	5990.11	3792.15	3734.08	3365.21
ENSG00000069509.6	X	44523639	44542859	FUNDC1	FUN14 domain containing 1 [Source:HGNC Symbol;Acc:HGNC:28746]	protein_coding	203.313	187.827	203.844	382.445	379.4	359.51	279.046	265.074	281.726	340.209	315.351	295.214	234.899	248.338	266.473
ENSG00000069535.14	X	43766610	43882450	MAOB	monoamine oxidase B [Source:HGNC Symbol;Acc:HGNC:6834]	protein_coding	0	0	0	0	0	0	0	0	0	0	0	1.00027	0	0	0
ENSG00000069667.16	15	60488284	61229302	RORA	RAR related orphan receptor A [Source:HGNC Symbol;Acc:HGNC:10258]	protein_coding	305.894	301.953	351.05	323.347	304.511	359.822	268.339	246.58	276.082	1100.06	1232.6	1118.89	1406.17	1269.67	1423.11
ENSG00000069696.7	11	637269	640706	DRD4	dopamine receptor D4 [Source:HGNC Symbol;Acc:HGNC:3025]	protein_coding	21.7646	13.9622	26.0022	5.61489	5.35203	5.43127	7.56291	6.83871	1.68478	24.1379	13.4441	15.9833	7.28415	4.58699	3.06857
ENSG00000069702.11	1	91680343	91906335	TGFBR3	transforming growth factor beta receptor 3 [Source:HGNC Symbol;Acc:HGNC:11774]	protein_coding	6.48727	3.142	4.53902	52.5072	58.2686	137.764	13.2571	5.83265	17.0662	123.504	59.0326	78.073	7.10007	8.15913	7.112
ENSG00000069764.10	16	14672548	14694308	PLA2G10	phospholipase A2 group X [Source:HGNC Symbol;Acc:HGNC:9029]	protein_coding	12.4531	7.58272	5.09236	2.82047	0	1.06098	10.6372	5.0097	11.4698	2.29005	0.917146	0	6.08011	6.06022	2.39774
ENSG00000069812.11	1	6412418	6424670	HES2	hes family bHLH transcription factor 2 [Source:HGNC Symbol;Acc:HGNC:16005]	protein_coding	62.7778	91.8234	76.5147	67.3917	52.9274	59.0388	55.3994	56.8956	51.3997	100.001	80.055	81.1954	68.1178	68.1356	76.8067
ENSG00000069849.11	3	141876124	141926549	ATP1B3	ATPase Na+/K+ transporting subunit beta 3 [Source:HGNC Symbol;Acc:HGNC:806]	protein_coding	1562.16	926.682	1032.95	2892.04	3473.43	2965.03	2881.9	2230.71	2877.84	2082.69	2092.06	1776.41	895.87	644.511	940.126
ENSG00000069869.17	15	55826922	55993660	NEDD4	NEDD4 E3 ubiquitin protein ligase [Source:HGNC Symbol;Acc:HGNC:7727]	protein_coding	607.095	563.921	700.573	706.825	650.398	508.453	427.76	594.618	503.506	628.406	581.848	550.486	938.011	1057.61	981.129
ENSG00000069943.10	15	55318960	55355648	PIGB	phosphatidylinositol glycan anchor biosynthesis class B [Source:HGNC Symbol;Acc:HGNC:8959]	protein_coding	682.507	585.326	743.09	557.398	484.495	562.463	619.421	687.386	594.035	403.665	399.502	328.341	417.061	434.569	461.243
ENSG00000069956.13	15	51952106	52067375	MAPK6	mitogen-activated protein kinase 6 [Source:HGNC Symbol;Acc:HGNC:6879]	protein_coding	1033	934.736	911.983	2023.2	2072.96	2028.71	1283.83	1330.81	1320.03	2816.8	2479.16	2500.21	961.684	970.208	982.842
ENSG00000069966.19	15	52115100	52191392	GNB5	G protein subunit beta 5 [Source:HGNC Symbol;Acc:HGNC:4401]	protein_coding	4406.96	4181.78	4324.72	1341.57	1031.97	1202.87	2365.94	2360.2	2235.18	1334.49	1370.63	1168.79	2086.15	1936.79	1900.51
ENSG00000069974.16	15	55202966	55319113	RAB27A	RAB27A, member RAS oncogene family [Source:HGNC Symbol;Acc:HGNC:9766]	protein_coding	577.021	596.421	668.491	2886.35	2708.39	2690.69	3831.34	3901.31	3818.12	2520.1	2473.24	2367.72	1433.92	1433.11	1409.24
ENSG00000069998.12	22	17137511	17165287	HDHD5	haloacid dehalogenase like hydrolase domain containing 5 [Source:HGNC Symbol;Acc:HGNC:1843]	protein_coding	718.521	765.251	790.874	1254.54	1314.2	1373.24	775.219	672.758	749.246	2077.81	2062.91	2014.19	2486.46	2406.84	2462.24
ENSG00000070010.19	22	19449911	19479202	UFD1	ubiquitin recognition factor in ER associated degradation 1 [Source:HGNC Symbol;Acc:HGNC:12520]	protein_coding	1138.87	1382.75	1383.02	2332.7	2240.31	1999.19	1922.54	1577.03	1912.72	2091.6	1826.97	1799.93	1355.19	1533.55	1203.51
ENSG00000070018.9	12	12116025	12267044	LRP6	LDL receptor related protein 6 [Source:HGNC Symbol;Acc:HGNC:6698]	protein_coding	71.5362	89.8912	81.3879	169.845	159.154	203.059	134.997	431.363	151.141	357.675	445.943	290.019	66.8798	85.8986	89.6645
ENSG00000070019.5	12	14612632	14696599	GUCY2C	guanylate cyclase 2C [Source:HGNC Symbol;Acc:HGNC:4688]	protein_coding	32.1308	35.388	44.0634	4.51787	0.861272	3.05909	10.2233	2.88886	1.89786	3.36128	9.08661	6.00159	15.3851	4.13369	5.76109
ENSG00000070031.4	11	626309	627181	SCT	secretin [Source:HGNC Symbol;Acc:HGNC:10607]	protein_coding	0	0	0	0	0.861272	3.05909	0	0	0	1.68064	0	2.00053	0	0	1.15222
ENSG00000070047.13	11	576470	612222	PHRF1	PHD and ring finger domains 1 [Source:HGNC Symbol;Acc:HGNC:24351]	protein_coding	3793.38	3831.81	3908.32	2683.53	2713.26	2856.92	3120.93	3090.86	3075.7	2967.2	2783.99	2912.37	3387.94	3558.41	3397.91
ENSG00000070061.16	9	108866898	108934328	ELP1	elongator complex protein 1 [Source:HGNC Symbol;Acc:HGNC:5959]	protein_coding	2287.65	2564.07	2649.4	2055.28	2288.25	1677.5	2184.07	2053.74	2003.03	1449.08	2007.68	1121.46	1366.56	1716.24	1623.51
ENSG00000070081.17	11	17208153	17349980	NUCB2	nucleobindin 2 [Source:HGNC Symbol;Acc:HGNC:8044]	protein_coding	311.955	383.728	292.29	1494.18	1427.15	1411.9	420.086	460.988	373.187	1410.25	1629.69	1648.33	386.016	338.746	370.544
ENSG00000070087.14	3	149964904	150050788	PFN2	profilin 2 [Source:HGNC Symbol;Acc:HGNC:8882]	protein_coding	222.043	219.783	208.651	129.016	95.9752	129.022	93.0433	70.0629	173.721	409.712	442.436	372.549	133.1	182.523	158.325
ENSG00000070159.14	9	109375466	109498313	PTPN3	protein tyrosine phosphatase non-receptor type 3 [Source:HGNC Symbol;Acc:HGNC:9655]	protein_coding	15.1249	16.5312	7.38433	5.00836	7.1382	10.378	5.85168	7.08627	0.893757	11.0228	14.2714	4.61733	18.71	4.11837	8.01207
ENSG00000070182.21	14	64746283	64879907	SPTB	spectrin beta, erythrocytic [Source:HGNC Symbol;Acc:HGNC:11274]	protein_coding	130.51	98.2944	149.795	104.865	108.806	101.588	79.6593	93.8151	84.7636	199.422	166.108	191.24	130.141	105.617	122.537
ENSG00000070190.13	4	99816827	99870190	DAPP1	dual adaptor of phosphotyrosine and 3-phosphoinositides 1 [Source:HGNC Symbol;Acc:HGNC:16500]	protein_coding	4166.42	3926.92	4043.46	3004.07	3069.67	3081.75	5721.34	5911.07	5805.33	2525.81	2600.37	2555.69	4827.09	4995.58	5198.36
ENSG00000070193.5	5	44300247	44389706	FGF10	fibroblast growth factor 10 [Source:HGNC Symbol;Acc:HGNC:3666]	protein_coding	0	0	0	0	0	0	0	0	0	0	0	0	0	0	0
ENSG00000070214.16	9	105244622	105439171	SLC44A1	solute carrier family 44 member 1 [Source:HGNC Symbol;Acc:HGNC:18798]	protein_coding	780.69	772.5	815.239	1847.45	1676.31	1592.56	1203.99	1318.32	1148.98	1638.54	1604.76	1687.21	1406.26	1746.28	1581.2
ENSG00000070269.14	14	56488354	56650606	TMEM260	transmembrane protein 260 [Source:HGNC Symbol;Acc:HGNC:20185]	protein_coding	916.822	819.218	915.698	677.618	836.37	647.745	800.756	799.39	872.012	902.285	841.572	899.399	892.156	916.394	965.017
ENSG00000070366.14	17	2059839	2303785	SMG6	SMG6 nonsense mediated mRNA decay factor [Source:HGNC Symbol;Acc:HGNC:17809]	protein_coding	1146.83	1374.16	1142.33	1822.16	1987.22	2640.66	1721.43	1189.38	2058.01	3412.7	3129.66	3546.13	1937.89	2299.92	2564.13
ENSG00000070367.16	14	57200507	57268905	EXOC5	exocyst complex component 5 [Source:HGNC Symbol;Acc:HGNC:10696]	protein_coding	1360.61	1544.7	1408.63	2806.81	2864.84	2718.18	3847.5	4524.84	4088.24	3355.67	3460.46	3455.69	3517.67	3458.72	3565.21
ENSG00000070371.16	22	19179473	19291719	CLTCL1	clathrin heavy chain like 1 [Source:HGNC Symbol;Acc:HGNC:2093]	protein_coding	250.387	182.513	178.202	22.0492	34.4627	24.4585	39.8881	33.5021	40.2481	59.8444	71.1746	64.5932	31.8533	83.9459	46.2366
ENSG00000070388.11	19	639879	644371	FGF22	fibroblast growth factor 22 [Source:HGNC Symbol;Acc:HGNC:3679]	protein_coding	47.0353	45.902	41.6582	2.41106	3.06425	1.26347	6.67744	8.68188	6.22287	7.008	6.98247	5.99972	12.7721	6.74766	5.88688
ENSG00000070404.10	19	676392	683392	FSTL3	follistatin like 3 [Source:HGNC Symbol;Acc:HGNC:3973]	protein_coding	139.694	117.74	161.231	149.721	143.537	146.817	203.237	179.79	174.614	193.89	168.591	189.283	331.619	236.857	235.835
ENSG00000070413.20	22	19036282	19122454	DGCR2	DiGeorge syndrome critical region gene 2 [Source:HGNC Symbol;Acc:HGNC:2845]	protein_coding	2725.63	2730.38	2944.26	1642.17	1586.71	1741.58	2366.26	2275.31	2282.61	1399.82	1286.44	1223.21	2665.83	2498.6	2510.15
ENSG00000070423.18	19	647526	663233	RNF126	ring finger protein 126 [Source:HGNC Symbol;Acc:HGNC:21151]	protein_coding	2323.07	2256.69	2496.88	2272.9	2439.83	2447.05	1780.89	1617.15	1580.43	1912.27	1860.67	1955.66	1547.37	1485.16	1387.95
ENSG00000070444.15	17	2384073	2401104	MNT	MAX network transcriptional repressor [Source:HGNC Symbol;Acc:HGNC:7188]	protein_coding	2090.61	1831.71	1702.83	1381.41	1297.7	1744.82	1733.01	1677.9	1482.55	1402.49	1497.93	1450.44	1561.09	1662.02	1462.13
ENSG00000070476.15	3	126437601	126475891	ZXDC	ZXD family zinc finger C [Source:HGNC Symbol;Acc:HGNC:28160]	protein_coding	1837.3	1842.18	1874.9	794.404	814.13	771.761	1075.69	1055.66	1060.26	837.833	867.015	786.883	1184.18	1274.67	1275.31
ENSG00000070495.15	17	76712832	76726799	JMJD6	jumonji domain containing 6, arginine demethylase and lysine hydroxylase [Source:HGNC Symbol;Acc:HGNC:19355]	protein_coding	2048.31	2062.95	2265.81	1323.17	1492.05	1601.85	1713.41	1571.3	1485.08	2053.62	2045.51	2104.65	2339.5	2344.89	2566.8
ENSG00000070501.12	8	42338454	42371808	POLB	DNA polymerase beta [Source:HGNC Symbol;Acc:HGNC:9174]	protein_coding	542.183	546.128	510.81	965.515	988.36	1091.65	802.362	819.717	794.077	1142.96	1044.68	1045.68	616.069	660.452	605.254
ENSG00000070526.15	17	76624761	76643786	ST6GALNAC1	ST6 N-acetylgalactosaminide alpha-2,6-sialyltransferase 1 [Source:HGNC Symbol;Acc:HGNC:23614]	protein_coding	0	0	0	0	0	0	0	0.962952	0	0	0	0	0	0	0
ENSG00000070540.13	17	68420948	68457513	WIPI1	WD repeat domain, phosphoinositide interacting 1 [Source:HGNC Symbol;Acc:HGNC:25471]	protein_coding	236.327	225.476	233.968	643.586	696.354	523.984	269.845	334.96	235.329	268.555	363.014	369.356	100.686	119.138	200.498
ENSG00000070601.10	9	37650954	37746904	FRMPD1	FERM and PDZ domain containing 1 [Source:HGNC Symbol;Acc:HGNC:29159]	protein_coding	56.8754	78.7463	73.8222	29.8895	33.8569	40.0958	36.1167	42.7928	41.0902	31.09	36.4093	31.5792	37.9584	48.4153	31.4253
ENSG00000070610.14	9	35736866	35749228	GBA2	glucosylceramidase beta 2 [Source:HGNC Symbol;Acc:HGNC:18986]	protein_coding	4291.31	4076.2	4321.43	1920.03	1920.94	2012.31	3482.81	3414.05	3229.21	1366.7	1456.55	1365.77	1786.89	2062.41	2196.49
ENSG00000070614.15	5	150485818	150558211	NDST1	N-deacetylase and N-sulfotransferase 1 [Source:HGNC Symbol;Acc:HGNC:7680]	protein_coding	120.891	238.591	204.008	1121.09	1128.23	900.472	529.704	386.808	379.246	851.48	730.299	975.776	387.896	306.622	212.051
ENSG00000070669.17	7	97851677	97872542	ASNS	asparagine synthetase (glutamine-hydrolyzing) [Source:HGNC Symbol;Acc:HGNC:753]	protein_coding	801.865	541.92	736.915	3516.97	3401.42	3869.04	1308.28	1216.69	1214.78	2297.2	2092.25	2153.72	520.767	472.313	488.189
ENSG00000070718.12	8	42152946	42171673	AP3M2	adaptor related protein complex 3 subunit mu 2 [Source:HGNC Symbol;Acc:HGNC:570]	protein_coding	715.814	684.937	830.416	1346.31	1283.78	1114.37	490.249	659.866	679.165	1907.18	1863.35	1592	1300.63	1014.9	1143.38
ENSG00000070729.14	16	57882340	57971128	CNGB1	cyclic nucleotide gated channel subunit beta 1 [Source:HGNC Symbol;Acc:HGNC:2151]	protein_coding	1.75282	0.80438	1.71698	0.739385	2.12352	0	0	0	0	0.687626	4.13082	1.63702	0	0	2.84087
ENSG00000070731.11	17	76565377	76586956	ST6GALNAC2	ST6 N-acetylgalactosaminide alpha-2,6-sialyltransferase 2 [Source:HGNC Symbol;Acc:HGNC:10867]	protein_coding	25.6868	22.0403	30.977	4.46679	3.59295	3.03846	5.07717	16.5942	22.6311	33.6421	20.5366	17.4314	14.2554	15.7762	8.9267
ENSG00000070748.19	10	49609095	49667942	CHAT	choline O-acetyltransferase [Source:HGNC Symbol;Acc:HGNC:1912]	protein_coding	0	0	0	0	0	0	0	0	0	0	0	4.00106	0	0	0
ENSG00000070756.17	8	100685816	100722809	PABPC1	poly(A) binding protein cytoplasmic 1 [Source:HGNC Symbol;Acc:HGNC:8554]	protein_coding	87026.5	84830	86455.2	98981.3	97653.2	99336.5	83157.8	82494.9	88651.3	129181	122929	127014	78823	75493	71704.3
ENSG00000070759.17	1	45343883	45491163	TESK2	testis associated actin remodelling kinase 2 [Source:HGNC Symbol;Acc:HGNC:11732]	protein_coding	1225.34	1150.83	1226.46	716.615	697.193	682.495	801.901	787.16	817.856	1271.22	1358.05	1234.17	756.442	808.715	835.462
ENSG00000070761.8	16	58113592	58129381	CFAP20	cilia and flagella associated protein 20 [Source:HGNC Symbol;Acc:HGNC:29523]	protein_coding	847.364	829.728	913.764	808.034	853.293	791.079	621.149	503.522	637.361	1274.35	1165.67	931.158	720.489	670.74	791.506
ENSG00000070770.10	16	58157907	58198106	CSNK2A2	casein kinase 2 alpha 2 [Source:HGNC Symbol;Acc:HGNC:2459]	protein_coding	2113.71	1925.71	1872.52	4173.14	4180.23	4107.36	4324.75	4056.93	4259.32	4459.28	4366.93	4477.92	4361.17	4215.32	4577.79
ENSG00000070778.13	14	88465778	88555007	PTPN21	protein tyrosine phosphatase non-receptor type 21 [Source:HGNC Symbol;Acc:HGNC:9651]	protein_coding	0.341483	3.9869	0	1.15237	2.96711	6.06905	4.15196	0	7.78244	1.33963	4.0949	2.23245	0	12.7131	0
ENSG00000070785.17	1	44850522	44986722	EIF2B3	eukaryotic translation initiation factor 2B subunit gamma [Source:HGNC Symbol;Acc:HGNC:3259]	protein_coding	252.814	259.855	358.787	690.687	711.528	832.359	490.233	508.318	553.612	567.929	543.699	522.732	315.291	332.522	310.351
ENSG00000070808.16	5	150219491	150290291	CAMK2A	calcium/calmodulin dependent protein kinase II alpha [Source:HGNC Symbol;Acc:HGNC:1460]	protein_coding	4.77423	4.99355	0.654312	3.90428	5.17952	6.27571	4.36527	3.4746	6.24919	4.46944	10.9962	20.5509	4.93456	3.72888	5.55121
ENSG00000070814.22	5	150357629	150400308	TCOF1	treacle ribosome biogenesis factor 1 [Source:HGNC Symbol;Acc:HGNC:11654]	protein_coding	3008.7	3488.34	2993.29	4763.39	4561.73	4504.38	4066.85	4557.3	3907.31	4780.4	5124.05	4998.86	2993.93	3209.99	2910.61
ENSG00000070831.17	1	22025511	22101360	CDC42	cell division cycle 42 [Source:HGNC Symbol;Acc:HGNC:1736]	protein_coding	7498.75	7674.39	7765.54	10440.2	9856.51	10768.3	12314.5	12461.8	12414.2	10482.6	10307.8	10531.5	9209.69	9713.1	9548.79
ENSG00000070882.13	7	24796540	24981634	OSBPL3	oxysterol binding protein like 3 [Source:HGNC Symbol;Acc:HGNC:16370]	protein_coding	1300.26	1423.53	1450.18	2274.99	1983.48	1947.22	1709.15	1707.28	1639.43	1754.97	1396.86	1398.11	946.842	1235.17	1096.88
ENSG00000070886.12	1	22563489	22603595	EPHA8	EPH receptor A8 [Source:HGNC Symbol;Acc:HGNC:3391]	protein_coding	0	0	3.27784	0	0	0	3.99263	0.489551	0	0	0	3.12517	1.60228	5.28256	0.585771
ENSG00000070915.10	16	56865207	56915850	SLC12A3	solute carrier family 12 member 3 [Source:HGNC Symbol;Acc:HGNC:10912]	protein_coding	62.7601	47.1189	76.7209	50.7476	17.0975	27.2698	118.896	144.314	155.97	76.4688	36.9866	55.9136	302.151	288.947	334.101
ENSG00000070950.10	3	8775402	8963773	RAD18	RAD18 E3 ubiquitin protein ligase [Source:HGNC Symbol;Acc:HGNC:18278]	protein_coding	486.916	374.521	413.227	1161.14	1354.86	1032.4	709.129	608.793	575.525	1471.65	1532.72	1740.54	655.523	659.958	698.52
ENSG00000070961.16	12	89588049	89709300	ATP2B1	ATPase plasma membrane Ca2+ transporting 1 [Source:HGNC Symbol;Acc:HGNC:814]	protein_coding	9586.8	9176.2	9065.88	3835.99	3688.64	3826.36	7769.04	7782	8898.84	2459.83	2925.4	2683.86	5455.23	5152.32	5525.86
ENSG00000070985.13	11	2404515	2423045	TRPM5	transient receptor potential cation channel subfamily M member 5 [Source:HGNC Symbol;Acc:HGNC:14323]	protein_coding	3.34856	1.02445	0	0	0.897588	0	0.798639	1.80541	1.77912	2.62726	0	2.08488	3.84601	1.077	1.2008
ENSG00000071051.14	2	105744912	105894274	NCK2	NCK adaptor protein 2 [Source:HGNC Symbol;Acc:HGNC:7665]	protein_coding	2776.41	2583.85	2955.25	2160.6	2192.37	2089.42	3584.75	3798.11	3474.62	2277.9	2148.11	2105.19	4540.44	4407.04	4077.99
ENSG00000071054.16	2	101696850	101894689	MAP4K4	mitogen-activated protein kinase kinase kinase kinase 4 [Source:HGNC Symbol;Acc:HGNC:6866]	protein_coding	11486.4	12203.5	11404.4	6964.64	6904.11	6733.28	18977	19101.4	19060.9	8653.19	8557.76	8610.24	12200.6	12728.4	13111.2
ENSG00000071073.13	2	98619106	98731132	MGAT4A	alpha-1,3-mannosyl-glycoprotein 4-beta-N-acetylglucosaminyltransferase A [Source:HGNC Symbol;Acc:HGNC:7047]	protein_coding	945.714	1110.55	795.645	170.153	234.756	371.774	298.274	536.713	417.299	272.294	280.803	353.127	314.517	345.665	363.978
ENSG00000071082.11	2	101002229	101024032	RPL31	ribosomal protein L31 [Source:HGNC Symbol;Acc:HGNC:10334]	protein_coding	27708.8	28425.5	29741.1	39640.4	38818.8	40216.5	34191	32554.4	33787.4	53588.1	53813.4	51681.2	39495.3	40670.7	40777.6
ENSG00000071127.17	4	10074339	10116949	WDR1	WD repeat domain 1 [Source:HGNC Symbol;Acc:HGNC:12754]	protein_coding	7559.74	6156.9	6589.61	14718	13399.8	15766.3	21046.9	22935.4	22691.7	10711.1	9457.94	9652.02	18155.2	15227.3	17826.2
ENSG00000071189.21	7	17790761	17940501	SNX13	sorting nexin 13 [Source:HGNC Symbol;Acc:HGNC:21335]	protein_coding	1094.96	1207.32	959.716	1496.95	1573.36	1376.02	2034.81	2010.5	1958.2	1273.86	1282.52	1179.19	1861.52	1846.65	1948.1
ENSG00000071203.9	11	60492778	60507430	MS4A12	membrane spanning 4-domains A12 [Source:HGNC Symbol;Acc:HGNC:13370]	protein_coding	2.03481	0	0	37.4522	40.7525	48.8678	7.85335	1.82948	6.30995	26.3634	28.2655	27.0604	28.6375	29.0717	28.2515
ENSG00000071205.12	4	147732063	148072776	ARHGAP10	Rho GTPase activating protein 10 [Source:HGNC Symbol;Acc:HGNC:26099]	protein_coding	6.72936	3.52931	7.53346	108.662	109.363	108.001	20.0447	40.7777	23.8489	116.91	156.915	162.108	17.492	12.9862	20.6178
ENSG00000071242.12	6	166409364	166906451	RPS6KA2	ribosomal protein S6 kinase A2 [Source:HGNC Symbol;Acc:HGNC:10431]	protein_coding	1004.34	1004.28	1001.11	311.149	419.173	391.724	2163.12	1970.94	2282.39	412.814	438.1	414.833	3545.22	3421.42	3727.2
ENSG00000071243.16	7	120950763	120977216	ING3	inhibitor of growth family member 3 [Source:HGNC Symbol;Acc:HGNC:14587]	protein_coding	1188.02	1256.89	1102.94	867.542	866.236	769.439	835.163	921.858	956.954	915.725	965.004	1031.55	769.579	815.875	678.532
ENSG00000071246.11	14	76761468	76783015	VASH1	vasohibin 1 [Source:HGNC Symbol;Acc:HGNC:19964]	protein_coding	106.574	118.796	121.643	22.6733	30.5546	62.6778	88.5971	69.9901	81.5577	61.804	88.352	103.287	128.982	93.8901	111.662
ENSG00000071282.12	3	8501807	8574668	LMCD1	LIM and cysteine rich domains 1 [Source:HGNC Symbol;Acc:HGNC:6633]	protein_coding	42.4908	29.334	61.2904	30.3735	18.7547	31.9997	15.1641	19.7971	18.1294	32.2176	28.7819	40.6114	29.6603	31.0836	19.8868
ENSG00000071462.12	7	73683025	73705161	BUD23	BUD23 rRNA methyltransferase and ribosome maturation factor [Source:HGNC Symbol;Acc:HGNC:16405]	protein_coding	2022.47	2174.56	2206.08	2386.4	2303.13	2614.86	1873.9	1753.75	1881.99	1811.77	1970.97	1962.61	1380.24	1306.9	1294.76
ENSG00000071537.14	14	81471547	81533853	SEL1L	SEL1L adaptor subunit of ERAD E3 ubiquitin ligase [Source:HGNC Symbol;Acc:HGNC:10717]	protein_coding	2240.42	2003.54	1767.14	4226.46	3883.77	4087.48	4097.76	5308.3	4149.71	2897.37	2924.28	2981.78	3883.81	3538.02	3624.12
ENSG00000071539.14	5	892884	919357	TRIP13	thyroid hormone receptor interactor 13 [Source:HGNC Symbol;Acc:HGNC:12307]	protein_coding	55.0516	83.0707	90.1381	798.156	852.203	717.045	209.09	389.393	186.769	789.09	725.071	604.604	258.501	165.014	193.37
ENSG00000071553.18	X	154428633	154436516	ATP6AP1	ATPase H+ transporting accessory protein 1 [Source:HGNC Symbol;Acc:HGNC:868]	protein_coding	2805.45	2714.18	2872.55	2344.14	2283.97	1977.86	2795.64	2601.99	2571.69	1661.52	1597.78	1535.27	2776.36	2701.43	2636.09
ENSG00000071564.17	19	1609290	1652615	TCF3	transcription factor 3 [Source:HGNC Symbol;Acc:HGNC:11633]	protein_coding	10063.1	9962.01	11687.7	13530.6	12379.9	12387.3	17276.1	16954	17414.4	11406.2	11266.9	11573.1	20272.6	20491.1	19642
ENSG00000071575.11	2	12716889	12742734	TRIB2	tribbles pseudokinase 2 [Source:HGNC Symbol;Acc:HGNC:30809]	protein_coding	2183.66	1801.2	1781.56	1454.25	1313.58	1569.2	4084.48	3833.8	3939.69	1968.27	1857.24	2014.24	3183.58	3142.66	3519.19
ENSG00000071626.17	19	1407569	1435687	DAZAP1	DAZ associated protein 1 [Source:HGNC Symbol;Acc:HGNC:2683]	protein_coding	4374.45	4362.47	4473.73	8959.45	9015.8	8339.19	6810.55	6632.03	6721.35	8607.1	8452.57	8721.43	5429.97	5333.14	5155.74
ENSG00000071655.18	19	1573596	1592865	MBD3	methyl-CpG binding domain protein 3 [Source:HGNC Symbol;Acc:HGNC:6918]	protein_coding	2719.1	3116.57	3246.61	3207.13	3066.11	3614.16	3235.86	3133.55	2919.6	2764.94	2832.98	2924.89	2900.26	2465.96	2575.8
ENSG00000071677.1	2	237566574	237567175	PRLH	prolactin releasing hormone [Source:HGNC Symbol;Acc:HGNC:17945]	protein_coding	0	0	0	0	0	0	0	0	0	0	0	0	0	0	0
ENSG00000071794.16	3	149030127	149086554	HLTF	helicase like transcription factor [Source:HGNC Symbol;Acc:HGNC:11099]	protein_coding	965.978	903.244	884.181	1784.26	1593.77	1690.87	660.653	729.499	623.117	2370.94	2188.93	2202.48	709.872	774.042	833.352
ENSG00000071859.15	X	154444141	154450654	FAM50A	family with sequence similarity 50 member A [Source:HGNC Symbol;Acc:HGNC:18786]	protein_coding	2730.09	2784.23	2818.2	1836.78	1725.9	1692.71	2241.18	2314.17	2092.73	1777.08	1832.32	2262.97	2170.87	2094.74	2018.51
ENSG00000071889.17	X	154506159	154516242	FAM3A	FAM3 metabolism regulating signaling molecule A [Source:HGNC Symbol;Acc:HGNC:13749]	protein_coding	1506.09	1408.12	1618.98	893.17	888.399	985.344	1414.78	1309.51	1276.6	827.8	831.251	809.938	1447.59	1250.05	1365.42
ENSG00000071894.17	8	144393229	144409335	CPSF1	cleavage and polyadenylation specific factor 1 [Source:HGNC Symbol;Acc:HGNC:2324]	protein_coding	7213.1	7611.75	8301.11	4081.28	3756.27	4414.3	4907.2	4552.73	4579.75	2640.13	2571.35	2593.43	4107.49	3435.44	3895.95
ENSG00000071909.19	2	170178145	170655171	MYO3B	myosin IIIB [Source:HGNC Symbol;Acc:HGNC:15576]	protein_coding	7.94137	7.27749	6.56841	7.57171	14.5794	10.5806	1.86312	6.07065	4.92727	16.8446	21.1174	14.4206	12.4524	9.25002	8.3221
ENSG00000071967.12	2	171522247	171558129	CYBRD1	cytochrome b reductase 1 [Source:HGNC Symbol;Acc:HGNC:20797]	protein_coding	8.68768	15.0765	4.89014	86.4622	132.299	103.064	29.2624	55.0876	42.9001	113.821	158.937	161.272	22.2697	17.65	20.2856
ENSG00000071991.9	18	66501083	66604138	CDH19	cadherin 19 [Source:HGNC Symbol;Acc:HGNC:1758]	protein_coding	0	0	0	0	0	0	0	0	0	0	0	0	0	0	0
ENSG00000071994.11	6	170575295	170584692	PDCD2	programmed cell death 2 [Source:HGNC Symbol;Acc:HGNC:8762]	protein_coding	1892.43	1851.19	1981.84	3100.74	2847.73	3215.36	2812.83	2882.99	2701.8	2706.59	2737.19	2691.08	2121.28	1920.06	1976.72
ENSG00000072041.18	12	84859491	84913629	SLC6A15	solute carrier family 6 member 15 [Source:HGNC Symbol;Acc:HGNC:13621]	protein_coding	9.86623	7.85452	14.3011	14.6827	8.9667	6.20442	9.60915	4.29906	20.9923	14.4304	30.6908	14.1543	1.76287	8.33185	245.927
ENSG00000072042.13	14	67676800	67695793	RDH11	retinol dehydrogenase 11 [Source:HGNC Symbol;Acc:HGNC:17964]	protein_coding	1404.73	1290.99	1311.54	2723.56	2721.95	3265.6	3681.65	3632.15	3540.13	2390.98	2212.21	2288.22	3490.73	3242.5	3578.35
ENSG00000072062.15	19	14091688	14118084	PRKACA	protein kinase cAMP-activated catalytic subunit alpha [Source:HGNC Symbol;Acc:HGNC:9380]	protein_coding	1424.25	1556.56	1726.19	1793.54	1805.91	1630.82	2284.42	2320.98	2276.12	1756	1650.06	1682.51	2168.8	2222.97	2130.95
ENSG00000072071.16	19	14147743	14206187	ADGRL1	adhesion G protein-coupled receptor L1 [Source:HGNC Symbol;Acc:HGNC:20973]	protein_coding	38.8449	32.1722	16.5333	178.852	177.203	117.167	221.719	147.399	222.353	303.079	268.104	315.76	93.6146	124.589	198.105
ENSG00000072080.11	2	234050679	234077134	SPP2	secreted phosphoprotein 2 [Source:HGNC Symbol;Acc:HGNC:11256]	protein_coding	26.7757	39.32	38.8178	9.93931	14.6416	10.197	12.7791	4.81476	13.285	9.24353	21.2021	12.0032	22.5648	9.3008	14.9788
ENSG00000072110.15	14	68874128	68979440	ACTN1	actinin alpha 1 [Source:HGNC Symbol;Acc:HGNC:163]	protein_coding	63.5792	72.9273	47.119	876.995	759.147	755.606	147.113	114.615	134.334	1296.68	1203.28	1295	118.294	77.5827	109.086
ENSG00000072121.17	14	67727374	67816590	ZFYVE26	zinc finger FYVE-type containing 26 [Source:HGNC Symbol;Acc:HGNC:20761]	protein_coding	1295.66	1575.44	2052.75	3286.43	3951.84	2513.89	2432.08	2437.79	2427.21	1812.68	3016.05	1738.11	2217.42	3080.53	1691.59
ENSG00000072133.11	X	84058346	84188199	RPS6KA6	ribosomal protein S6 kinase A6 [Source:HGNC Symbol;Acc:HGNC:10435]	protein_coding	30.5029	26.9872	44.7303	11.4492	10.0632	40.6385	37.8464	9.84486	74.7285	20.8642	16.9576	20.4527	5.99206	15.2769	16.8283
ENSG00000072134.15	17	19215615	19336715	EPN2	epsin 2 [Source:HGNC Symbol;Acc:HGNC:18639]	protein_coding	428.344	391.647	481.506	203.249	174.1	179.604	405.654	203.278	274.378	562.32	494.637	513.784	375.158	486.438	452.267
ENSG00000072135.13	2	130356045	130375405	PTPN18	protein tyrosine phosphatase non-receptor type 18 [Source:HGNC Symbol;Acc:HGNC:9649]	protein_coding	2931.92	3003.89	3111.81	4776.62	4932.89	3906.93	4584.81	4739.1	4564.01	3396.07	3379.81	3286.47	4193.75	4065.47	3977.76
ENSG00000072163.20	2	127638381	127681786	LIMS2	LIM zinc finger domain containing 2 [Source:HGNC Symbol;Acc:HGNC:16084]	protein_coding	197.512	137.997	197.848	148.663	168.405	195.622	706.086	646.067	692.86	399.273	430.986	421.381	1123.39	1134.36	999.48
ENSG00000072182.13	2	219514170	219538772	ASIC4	acid sensing ion channel subunit family member 4 [Source:HGNC Symbol;Acc:HGNC:21263]	protein_coding	0.876311	0.804288	0	4.38489	0.664855	0	1.3153	0.743346	0	1.3751	0	2.85358	0.839204	3.3357	0
ENSG00000072195.15	2	219434843	219493629	SPEG	striated muscle enriched protein kinase [Source:HGNC Symbol;Acc:HGNC:16901]	protein_coding	28.3634	64.6814	31.9644	22.1401	9.63876	23.6616	8.52401	7.63293	8.81485	70.4518	91.5263	74.6475	19.3907	14.7919	10.058
ENSG00000072201.14	4	53459301	53701405	LNX1	ligand of numb-protein X 1 [Source:HGNC Symbol;Acc:HGNC:6657]	protein_coding	3.78315	0.496032	0.529401	21.7783	20.2391	19.1373	1.61765	10.6725	6.07767	45.6351	29.6507	50.9892	5.54176	15.9306	23.5007
ENSG00000072210.19	17	19648136	19685760	ALDH3A2	aldehyde dehydrogenase 3 family member A2 [Source:HGNC Symbol;Acc:HGNC:403]	protein_coding	886.02	1083.64	984.73	1153.5	1043.34	1058.74	573.587	661.695	607.635	719.467	683.665	649.528	604.535	566.307	831.136
ENSG00000072274.13	3	196027183	196082096	TFRC	transferrin receptor [Source:HGNC Symbol;Acc:HGNC:11763]	protein_coding	3070.96	2793.41	2669.85	6605	7369.92	7451.94	8453.55	8718.34	8309.23	11729.5	11996.1	12232.6	7282.28	8188.51	7781.07
ENSG00000072310.17	17	17810399	17837011	SREBF1	sterol regulatory element binding transcription factor 1 [Source:HGNC Symbol;Acc:HGNC:11289]	protein_coding	2026.73	1766.62	1897.39	5860.11	6398.84	6295.42	5792.05	5844.75	5575.28	3196.66	3669.65	3044.24	2874.43	2947.16	2886.57
ENSG00000072315.4	X	111768011	112082776	TRPC5	transient receptor potential cation channel subfamily C member 5 [Source:HGNC Symbol;Acc:HGNC:12337]	protein_coding	0	0.983001	0	0	0	0	0.85194	0	0	0	1.00962	0	0	0	0
ENSG00000072364.13	5	132875395	132963634	AFF4	AF4/FMR2 family member 4 [Source:HGNC Symbol;Acc:HGNC:17869]	protein_coding	4435.09	4281.67	4221.65	2006.91	2336.4	2125.73	4319.36	4054.8	3896.9	2725.94	2633.68	2928.6	3528.47	3795.44	3493.9
ENSG00000072401.15	10	58334979	58370751	UBE2D1	ubiquitin conjugating enzyme E2 D1 [Source:HGNC Symbol;Acc:HGNC:12474]	protein_coding	578.945	570.284	636.349	751.405	787.199	794.245	631.159	702.006	657.688	675.233	683.66	701.123	443.917	434.972	485.183
ENSG00000072415.10	14	67240713	67336061	MPP5	membrane palmitoylated protein 5 [Source:HGNC Symbol;Acc:HGNC:18669]	protein_coding	494.344	507.923	488.841	470.264	476.665	467.59	342.971	376.808	343.475	582.594	563.444	568.969	611.55	483.865	537.097
ENSG00000072422.17	10	60869438	61001440	RHOBTB1	Rho related BTB domain containing 1 [Source:HGNC Symbol;Acc:HGNC:18738]	protein_coding	103.538	67.8973	115.913	259.862	192.783	137.167	18.5705	37.2447	19.6456	405.315	521.158	470.798	4.55024	3.82051	4.25969
ENSG00000072501.19	X	53374149	53422728	SMC1A	structural maintenance of chromosomes 1A [Source:HGNC Symbol;Acc:HGNC:11111]	protein_coding	3223.8	3346.35	3451.55	6082.58	6026.92	6035.37	7047.63	7484.87	6903.5	6151.94	5895.59	6095.52	6994.45	6754.56	7231.18
ENSG00000072506.13	X	53431258	53434370	HSD17B10	hydroxysteroid 17-beta dehydrogenase 10 [Source:HGNC Symbol;Acc:HGNC:4800]	protein_coding	1038	1035.88	1143.07	1760.87	1747.59	2076.3	1847.16	1719.26	1788.01	791.065	832.675	749.63	954.84	894.569	871.229
ENSG00000072518.22	11	63838928	63911020	MARK2	microtubule affinity regulating kinase 2 [Source:HGNC Symbol;Acc:HGNC:3332]	protein_coding	2444.99	2557.18	2731.34	2620.46	2691.34	2370.25	3560.47	3346.99	3527.39	2291.53	2300.26	2245.38	3008.03	2849.23	3237.19
ENSG00000072571.20	5	163460203	163491941	HMMR	hyaluronan mediated motility receptor [Source:HGNC Symbol;Acc:HGNC:5012]	protein_coding	36.7414	53.7025	23.1068	2308.07	2274.85	2474.42	1609.6	1631.4	1668.42	2919.34	2946.22	3032.94	1621.27	1507.22	1805.44
ENSG00000072609.18	12	132822187	132956304	CHFR	checkpoint with forkhead and ring finger domains [Source:HGNC Symbol;Acc:HGNC:20455]	protein_coding	1762.26	1835.06	1894.43	2718.77	2879.32	3016.43	4239.29	4259.72	4425.09	1912.83	1618.06	1843.31	2644.01	2112.02	2451.01
ENSG00000072657.9	12	72087266	72670758	TRHDE	thyrotropin releasing hormone degrading enzyme [Source:HGNC Symbol;Acc:HGNC:30748]	protein_coding	0	1.966	0	0	0	0	0	0	0	0	0	2.00053	0	0	0
ENSG00000072682.20	5	132190147	132295315	P4HA2	prolyl 4-hydroxylase subunit alpha 2 [Source:HGNC Symbol;Acc:HGNC:8547]	protein_coding	7.90075	13.1269	9.1089	87.0857	101.526	130.139	214.773	193.578	163.188	1269.72	1288.18	1044.42	2358.5	2339.85	2593.31
ENSG00000072694.21	1	161663147	161678654	FCGR2B	Fc fragment of IgG receptor IIb [Source:HGNC Symbol;Acc:HGNC:3618]	protein_coding	4919.69	4782.6	4928.49	5508.56	5631.44	5341.84	2238.68	2030.82	2081.37	3551.62	3578.17	3334.54	1612.02	1526.84	1616.29
ENSG00000072736.19	16	68084751	68229259	NFATC3	nuclear factor of activated T cells 3 [Source:HGNC Symbol;Acc:HGNC:7777]	protein_coding	5430.95	5061.22	5105.2	3161.78	3215.44	2978.35	9631.86	10092	9890.45	2685.33	2712.43	2701.79	8562.01	8765.61	8773.17
ENSG00000072756.17	3	3126933	3150879	TRNT1	tRNA nucleotidyl transferase 1 [Source:HGNC Symbol;Acc:HGNC:17341]	protein_coding	510.849	456.829	546.974	1341.39	1152.82	1321.78	937.166	1117.52	998.198	912.157	750.974	832.303	700.855	513.949	693.09
ENSG00000072778.20	17	7217125	7225266	ACADVL	acyl-CoA dehydrogenase very long chain [Source:HGNC Symbol;Acc:HGNC:92]	protein_coding	11302.1	11366.8	12285.5	8871.96	8449.28	9811.26	7898.93	7624.48	7596.58	10161.7	9874.31	9765.44	10380.3	9740.13	9599.27
ENSG00000072786.13	5	172042079	172188224	STK10	serine/threonine kinase 10 [Source:HGNC Symbol;Acc:HGNC:11388]	protein_coding	9290.66	9461.46	9552.11	9042.61	9011.91	9497.08	12359.9	12319.7	12836	7502.71	6969.98	7237.58	13355.3	12138.9	12084.3
ENSG00000072803.18	5	171861549	172006873	FBXW11	F-box and WD repeat domain containing 11 [Source:HGNC Symbol;Acc:HGNC:13607]	protein_coding	2500.02	2129.76	2379.78	3031.7	3029.59	3270.28	3605.4	3643.15	3638.32	3052.47	3208.44	3244.28	3601.49	3451.13	3217.09
ENSG00000072818.12	17	7336529	7351477	ACAP1	ArfGAP with coiled-coil, ankyrin repeat and PH domains 1 [Source:HGNC Symbol;Acc:HGNC:16467]	protein_coding	7738.2	7657.16	8638.51	9586.19	9213.37	10514.3	14262.2	13646.7	13932.8	7694.18	8018.36	7900.26	10952.7	10179	9819.84
ENSG00000072832.15	4	5748084	5893086	CRMP1	collapsin response mediator protein 1 [Source:HGNC Symbol;Acc:HGNC:2365]	protein_coding	6.25263	7.65164	3.06239	6.15421	5.02808	12.0775	41.4019	27.4525	26.7758	30.2522	26.1592	37.3177	16.9656	16.0882	3.36331
ENSG00000072840.13	4	5711201	5814305	EVC	EvC ciliary complex subunit 1 [Source:HGNC Symbol;Acc:HGNC:3497]	protein_coding	10.2915	5.39754	9.10574	16.7448	29.7442	34.8265	1.16948	1.9828	3.25654	139.051	49.9637	93.0675	4.22389	5.6744	40.7039
ENSG00000072849.11	17	5471254	5486811	DERL2	derlin 2 [Source:HGNC Symbol;Acc:HGNC:17943]	protein_coding	1282.2	1200.83	1321.83	1430.81	1331.28	1399.03	1322.6	1369.93	1313.61	887.289	951.563	879.399	1049.68	1140.98	1157.92
ENSG00000072858.11	3	113532555	113629575	SIDT1	SID1 transmembrane family member 1 [Source:HGNC Symbol;Acc:HGNC:25967]	protein_coding	2504.56	2628.24	2771.33	2170.31	2396.22	1917.5	1900.91	1833.83	2010.7	1889.78	2202.14	1932.66	1706.49	1709.3	1473.73
ENSG00000072864.16	16	15643267	15734691	NDE1	nudE neurodevelopment protein 1 [Source:HGNC Symbol;Acc:HGNC:17619]	protein_coding	1427.57	1626.31	1563.4	3789.4	3679.52	3593.55	2929	2973.22	2935.39	3997.8	4013.94	3610.4	2681.71	2604.36	2909.09
ENSG00000072952.19	11	10573091	10693988	IRAG1	inositol 1,4,5-triphosphate receptor associated 1 [Source:HGNC Symbol;Acc:HGNC:7237]	protein_coding	23.29	37.1754	43.0936	11.1058	12.2144	6.74855	9.66567	11.4772	13.4576	11.9173	18.1365	27.7653	2.90919	1.95411	3.26812
ENSG00000072954.7	19	16661139	16690023	TMEM38A	transmembrane protein 38A [Source:HGNC Symbol;Acc:HGNC:28462]	protein_coding	456.206	400.34	445.861	825.588	885.629	855.717	1055.21	1162.71	1078.88	655.283	684.639	667.796	950.02	867.972	920.12
ENSG00000072958.9	19	16197854	16245906	AP1M1	adaptor related protein complex 1 subunit mu 1 [Source:HGNC Symbol;Acc:HGNC:13667]	protein_coding	2385.09	2433.72	2694.02	3041.07	3017.47	2837.34	3997.79	4031.69	3740.57	2989.17	2616.05	2863.68	4336.02	3991.42	4576.76
ENSG00000073008.15	19	44643798	44666162	PVR	PVR cell adhesion molecule [Source:HGNC Symbol;Acc:HGNC:9705]	protein_coding	22.8602	19.0883	1.53039	60.0806	55.136	67.9538	9.19703	7.77149	10.2669	106.905	103.809	97.1557	39.621	6.78365	1.28651
ENSG00000073050.12	19	43543311	43580473	XRCC1	X-ray repair cross complementing 1 [Source:HGNC Symbol;Acc:HGNC:12828]	protein_coding	1559.73	1528.86	1550.87	1577.49	1532.08	1658.59	1865.47	1558.16	1786.28	1422.57	1370.73	1586.22	1508.22	1491.27	1573.14
ENSG00000073060.17	12	124776856	124882668	SCARB1	scavenger receptor class B member 1 [Source:HGNC Symbol;Acc:HGNC:1664]	protein_coding	648.005	601.97	700.748	5877.12	5429.76	4942.13	3854.68	4105.62	3893.61	6975.69	6580.46	6695.75	3864.75	3748.2	3325.64
ENSG00000073067.14	7	983181	989640	CYP2W1	cytochrome P450 family 2 subfamily W member 1 [Source:HGNC Symbol;Acc:HGNC:20243]	protein_coding	4.47421	2.46389	0.876547	0	5.03715	2.55587	2.30444	2.41364	3.17132	0.702088	3.37416	3.34289	9.42645	6.90739	6.31224
ENSG00000073111.14	3	127598410	127622436	MCM2	minichromosome maintenance complex component 2 [Source:HGNC Symbol;Acc:HGNC:6944]	protein_coding	1464.74	1576.5	1801.41	7629.68	7913.79	8365.04	3494.75	3999.96	3862.66	7414.41	6837.8	7104.69	5239.33	4430.86	4743.61
ENSG00000073146.16	22	50089879	50161690	MOV10L1	Mov10 like RISC complex RNA helicase 1 [Source:HGNC Symbol;Acc:HGNC:7201]	protein_coding	13.5434	6.22057	10.205	10.5321	9.3848	8.43686	2.48608	1.87335	3.69215	25.3792	16.6474	27.6587	9.46357	7.78143	12.5465
ENSG00000073150.14	22	50170731	50180295	PANX2	pannexin 2 [Source:HGNC Symbol;Acc:HGNC:8600]	protein_coding	86.065	79.6373	98.4342	32.0349	31.1706	46.8805	202.29	173.509	181.586	95.2691	85.3748	93.5221	169.511	176.703	187.516
ENSG00000073169.14	22	50200979	50217616	SELENOO	selenoprotein O [Source:HGNC Symbol;Acc:HGNC:30395]	protein_coding	2824.78	2798.46	3129.86	940.27	950.854	1009.43	1873.48	1898.83	1739.02	781.745	772.742	725.382	1279.23	1153.47	1145.92
ENSG00000073282.14	3	189631389	189897276	TP63	tumor protein p63 [Source:HGNC Symbol;Acc:HGNC:15979]	protein_coding	14.2966	11.2423	5.80567	5.23975	9.48946	5.01581	3.30509	7.98881	6.89259	9.25861	6.82862	7.99539	2.52261	4.19491	10.8514
ENSG00000073331.18	4	112285509	112442621	ALPK1	alpha kinase 1 [Source:HGNC Symbol;Acc:HGNC:20917]	protein_coding	748.942	642.005	520.946	1368.77	1489.57	1449.86	818.471	697.68	762.254	1393.62	1631.1	1501.04	603.381	530.755	583.637
ENSG00000073350.14	17	75525080	75575209	LLGL2	LLGL scribble cell polarity complex component 2 [Source:HGNC Symbol;Acc:HGNC:6629]	protein_coding	625.107	673.372	674.327	237.834	273.394	309.231	470.568	449.614	499.469	345.633	282.967	349.274	475.678	478.761	385.706
ENSG00000073417.15	15	84980440	85139145	PDE8A	phosphodiesterase 8A [Source:HGNC Symbol;Acc:HGNC:8793]	protein_coding	1704.87	1817.11	1700.65	1490.61	1449.83	2807.61	1166.52	1733.43	1496.85	1929.01	1704.61	1619.29	846.106	960.149	888.464
ENSG00000073464.13	X	10156975	10237660	CLCN4	chloride voltage-gated channel 4 [Source:HGNC Symbol;Acc:HGNC:2022]	protein_coding	657.405	651.541	639.144	440.654	358.505	373.852	1554.99	1535.81	1528.66	519.674	455.319	452.366	1884.49	1835.62	1698.69
ENSG00000073536.18	17	35128730	35142304	NLE1	notchless homolog 1 [Source:HGNC Symbol;Acc:HGNC:19889]	protein_coding	432.423	420.785	474.697	1242.66	1220.44	1075.39	786.96	879.873	689.156	1387.28	1425.75	1245.51	683.561	536.123	676.682
ENSG00000073578.17	5	218241	257082	SDHA	succinate dehydrogenase complex flavoprotein subunit A [Source:HGNC Symbol;Acc:HGNC:10680]	protein_coding	4071.52	3815.77	3698.01	4505.43	4580.83	5675.96	3553.05	2916.69	3082.24	3929.74	3966.72	4515.89	5090.44	4483.84	4546.11
ENSG00000073584.20	17	40624962	40648654	SMARCE1	SWI/SNF related, matrix associated, actin dependent regulator of chromatin, subfamily e, member 1 [Source:HGNC Symbol;Acc:HGNC:11109]	protein_coding	4496.92	4098.71	4045.39	4796.78	4547.07	4513.73	5862.93	5983.77	5321.9	4308.15	3935.38	4173.97	4882.34	5101.57	4878.25
ENSG00000073598.6	17	35121615	35130732	FNDC8	fibronectin type III domain containing 8 [Source:HGNC Symbol;Acc:HGNC:25286]	protein_coding	0	0	0	0	2.58382	0	0	0	0.948929	0	1.00962	0	0	0	0
ENSG00000073605.18	17	39904595	39919854	GSDMB	gasdermin B [Source:HGNC Symbol;Acc:HGNC:23690]	protein_coding	1735.66	1844.32	1725.2	1905.23	1866.5	1946.09	1273.83	1461.17	1346.71	2273.95	2236.54	2427.55	1721.55	1474.23	1602.32
ENSG00000073614.13	12	280057	389320	KDM5A	lysine demethylase 5A [Source:HGNC Symbol;Acc:HGNC:9886]	protein_coding	5699.35	5121.89	4861.32	4268.51	4084.11	3379.24	5569.07	6107.01	5462.82	4067.81	4292.38	4233.08	4990.25	5539.07	5625.84
ENSG00000073670.14	17	44758988	44781846	ADAM11	ADAM metallopeptidase domain 11 [Source:HGNC Symbol;Acc:HGNC:189]	protein_coding	51.9596	74.4283	39.4115	26.2891	31.696	23.4374	29.9458	15.7421	12.9923	22.4109	76.6277	18.6881	66.5547	29.7658	36.8191
ENSG00000073711.11	3	135965728	136147894	PPP2R3A	protein phosphatase 2 regulatory subunit B''alpha [Source:HGNC Symbol;Acc:HGNC:9307]	protein_coding	8.46585	29.0018	15.2813	25.4805	12.3781	12.1062	2.66173	4.81371	4.15066	76.0381	60.7236	93.0734	14.7823	8.82573	5.03985
ENSG00000073712.15	14	52857268	52952435	FERMT2	fermitin family member 2 [Source:HGNC Symbol;Acc:HGNC:15767]	protein_coding	72.2961	47.7471	56.0063	90.6594	128.516	148.902	66.3065	48.3947	57.0698	179.454	171.209	232.088	16.6123	21.1065	54.9805
ENSG00000073734.10	2	168915498	169031324	ABCB11	ATP binding cassette subfamily B member 11 [Source:HGNC Symbol;Acc:HGNC:42]	protein_coding	235.185	188.77	170.812	102.204	56.313	126.432	138.734	36.3487	145.583	124.869	72.8181	41.1284	103.512	53.637	131.891
ENSG00000073737.17	2	169064789	169096167	DHRS9	dehydrogenase/reductase 9 [Source:HGNC Symbol;Acc:HGNC:16888]	protein_coding	4.08273	2.81039	1.99963	42.5809	51.7097	41.7859	182.217	189.797	234.22	2.40247	6.73516	1.9065	15.877	17.7272	18.667
ENSG00000073754.6	1	157830911	157898256	CD5L	CD5 molecule like [Source:HGNC Symbol;Acc:HGNC:1690]	protein_coding	0	0	0	0	1.72254	1.0197	1.70388	0	0	31.0919	17.1636	26.0069	1.02567	0	0
ENSG00000073756.13	1	186671791	186680922	PTGS2	prostaglandin-endoperoxide synthase 2 [Source:HGNC Symbol;Acc:HGNC:9605]	protein_coding	0	0	4.41017	4.55511	6.90973	2.57026	3.22111	14.2957	4.43889	31.8657	9.71604	19.5216	2.58532	3.79218	8.16022
ENSG00000073792.16	3	185643130	185825042	IGF2BP2	insulin like growth factor 2 mRNA binding protein 2 [Source:HGNC Symbol;Acc:HGNC:28867]	protein_coding	0	1.60436	1.77499	34.1827	42.6731	70.8951	36.3808	26.6188	25.4668	253.431	301.301	420.095	42.6412	36.2327	72.9242
ENSG00000073803.14	3	185282941	185489094	MAP3K13	mitogen-activated protein kinase kinase kinase 13 [Source:HGNC Symbol;Acc:HGNC:6852]	protein_coding	462.252	582.833	401.517	820.459	774.409	641.74	504.75	512.184	389.548	749.702	882.517	720.288	452.148	448.275	418.653
ENSG00000073849.16	3	186930325	187078553	ST6GAL1	ST6 beta-galactoside alpha-2,6-sialyltransferase 1 [Source:HGNC Symbol;Acc:HGNC:10860]	protein_coding	24621.3	24202.2	24783.2	16320.3	16363.3	14724.1	20888.9	21489	21079.2	17960.7	17391.7	17669.7	17743.6	17424.9	17863.1
ENSG00000073861.3	17	47733236	47746122	TBX21	T-box transcription factor 21 [Source:HGNC Symbol;Acc:HGNC:11599]	protein_coding	189.151	218.456	208.302	348.634	360.297	374.13	89.0983	65.5554	73.0269	337.557	257	296.068	46.5502	61.1763	67.072
ENSG00000073905.8	X	80929500	80930347	VDAC1P1	voltage dependent anion channel 1 pseudogene 1 [Source:HGNC Symbol;Acc:HGNC:12671]	processed_pseudogene	0	0	0	0	0	0	0	1.9259	6.64251	2.52096	1.00962	1.00027	2.05135	0	1.15222
ENSG00000073910.23	13	31846713	32299125	FRY	FRY microtubule binding protein [Source:HGNC Symbol;Acc:HGNC:20367]	protein_coding	111.114	113.604	125.65	194.709	89.008	200.673	105.756	54.3953	256.296	587.689	615.815	571.901	26.2703	61.7816	72.239
ENSG00000073921.18	11	85957175	86069882	PICALM	phosphatidylinositol binding clathrin assembly protein [Source:HGNC Symbol;Acc:HGNC:15514]	protein_coding	2929.99	2738.61	3237.19	2571.58	2486.06	2434.49	3651.57	4278.88	3793.57	2478.44	2673.61	2573.25	3812.79	3705.99	4195.23
ENSG00000073969.18	17	46590669	46757464	NSF	N-ethylmaleimide sensitive factor, vesicle fusing ATPase [Source:HGNC Symbol;Acc:HGNC:8016]	protein_coding	1587.85	1563.76	1623.1	1687.65	1810.79	1897.21	5443.29	6197.56	5391	1958.27	2063.75	1975.45	3827.32	3658.63	3694.65
ENSG00000074047.22	2	120735623	120992653	GLI2	GLI family zinc finger 2 [Source:HGNC Symbol;Acc:HGNC:4318]	protein_coding	0	0	0	0	0	0	0	0	0	0	0	0	0	0	0
ENSG00000074054.20	2	121337776	121649476	CLASP1	cytoplasmic linker associated protein 1 [Source:HGNC Symbol;Acc:HGNC:17088]	protein_coding	2249.46	2408.85	2057.94	2713.15	2826.39	3012.34	2870.64	3142.26	3222.16	3016.78	3519.86	3426.04	4325.94	4310.19	4276.8
ENSG00000074071.15	16	1771890	1773150	MRPS34	mitochondrial ribosomal protein S34 [Source:HGNC Symbol;Acc:HGNC:16618]	protein_coding	1174.24	1131.36	1261.39	2128.27	1986.96	1976.08	1453.32	1502.14	1458.93	1369.04	1402.14	1444.73	1224.17	1310.42	1303.9
ENSG00000074181.9	19	15159038	15200995	NOTCH3	notch receptor 3 [Source:HGNC Symbol;Acc:HGNC:7883]	protein_coding	22.2349	33.9135	33.592	8.65779	12.6587	10.3993	16.7664	3.23397	12.2385	23.1474	14.7755	22.3771	8.82728	25.3368	1.3044
ENSG00000074201.9	11	77514936	77637794	CLNS1A	chloride nucleotide-sensitive channel 1A [Source:HGNC Symbol;Acc:HGNC:2080]	protein_coding	1754.92	1673.35	1672.89	3923.25	3761.48	3987.8	2795.84	2884.89	2823.9	4137.86	4202.99	4195.93	2741.84	2909.79	3139.77
ENSG00000074211.14	4	6320578	6563600	PPP2R2C	protein phosphatase 2 regulatory subunit Bgamma [Source:HGNC Symbol;Acc:HGNC:9306]	protein_coding	4.79859	11.7828	4.79143	1.34945	0	1.52287	0.636167	0	1.41718	2.02816	0.841432	11.3174	0	0.771685	0
ENSG00000074219.14	19	49340595	49362457	TEAD2	TEA domain transcription factor 2 [Source:HGNC Symbol;Acc:HGNC:11715]	protein_coding	482.88	641.372	531.336	113.134	146.263	103.599	200.284	267.91	170.045	144.321	187.265	167.875	415.461	512.82	417.733
ENSG00000074266.22	11	86244753	86278813	EED	embryonic ectoderm development [Source:HGNC Symbol;Acc:HGNC:3188]	protein_coding	1255.67	1287.91	1176.82	1918.11	1939.6	2020.49	2050.48	2032.14	2311.38	1708.52	1705.12	1709.79	1930.51	2244.97	2173.68
ENSG00000074276.10	5	176542511	176595974	CDHR2	cadherin related family member 2 [Source:HGNC Symbol;Acc:HGNC:18231]	protein_coding	1.39474	4.48039	19.27	1.76502	0	1.99185	12.8167	3.13501	9.95074	1.09431	1.31478	2.21615	4.67489	30.6242	4.50142
ENSG00000074317.11	5	176620082	176630556	SNCB	synuclein beta [Source:HGNC Symbol;Acc:HGNC:11140]	protein_coding	3.46359	3.04471	2.59848	29.4497	39.5438	50.6825	13.1892	25.7639	34.2073	277.595	238.185	243.565	72.4536	54.2191	70.694
ENSG00000074319.13	11	18468336	18526951	TSG101	tumor susceptibility 101 [Source:HGNC Symbol;Acc:HGNC:15971]	protein_coding	1494.47	1325.84	1344.98	1455.36	1471.96	1321.97	1730.42	1975.6	1743.15	1353.45	1223.9	1398.64	1431.23	1495.87	1525.14
ENSG00000074356.17	17	3802158	3846246	NCBP3	nuclear cap binding subunit 3 [Source:HGNC Symbol;Acc:HGNC:24612]	protein_coding	3963.11	2920.41	3782.99	2617.36	2219.8	3362.2	3317.42	2580.61	2205.4	1647.17	1467.96	2780.78	2101.89	1550.65	1502.52
ENSG00000074370.18	17	3923870	3964464	ATP2A3	ATPase sarcoplasmic/endoplasmic reticulum Ca2+ transporting 3 [Source:HGNC Symbol;Acc:HGNC:813]	protein_coding	42219.3	43816.3	44876.3	10642.9	11090.9	10851.1	35669.5	35455.6	34898.8	7060.29	6932.79	6992.1	28121.1	25991	26163.9
ENSG00000074410.14	15	63321378	63381846	CA12	carbonic anhydrase 12 [Source:HGNC Symbol;Acc:HGNC:1371]	protein_coding	1.02024	0.369238	0	0.860724	0	0.971339	17.0128	2.75186	1.80786	5.19684	0.961744	0.952831	5.51589	1.55271	8.2928
ENSG00000074416.14	3	127689062	128052190	MGLL	monoglyceride lipase [Source:HGNC Symbol;Acc:HGNC:17038]	protein_coding	69.1347	73.116	79.9195	508.67	461.37	623.235	1720.24	5243.09	2259.76	188.646	157.66	1104.71	2419.52	527.391	980.88
ENSG00000074527.13	12	95657807	95791189	NTN4	netrin 4 [Source:HGNC Symbol;Acc:HGNC:13658]	protein_coding	10.8985	0	0	2.4254	2.65361	3.64946	1.52453	1.59461	1.69809	28.6299	15.9604	18.7946	11.0605	10.1711	5.32503
ENSG00000074582.15	2	218658764	218663443	BCS1L	BCS1 homolog, ubiquinol-cytochrome c reductase complex chaperone [Source:HGNC Symbol;Acc:HGNC:1020]	protein_coding	1204.03	1053.68	1002.72	1272.2	1377.82	1468.65	995.395	1055.59	1121.66	1055.42	808.137	880.816	642.205	636.325	590.492
ENSG00000074590.14	12	106063345	106138954	NUAK1	NUAK family kinase 1 [Source:HGNC Symbol;Acc:HGNC:14311]	protein_coding	0	0	0	0.903573	1.72254	0	0	0	0	0.840321	0	2.00053	0	0	0
ENSG00000074603.19	15	65442463	65517704	DPP8	dipeptidyl peptidase 8 [Source:HGNC Symbol;Acc:HGNC:16490]	protein_coding	1839.49	1979.03	1752.14	1880.64	1875.18	2048.46	2293.9	2677.63	2691.29	1864.66	1838.32	1940.19	1797.53	1812.22	1979.9
ENSG00000074621.14	15	65611366	65660995	SLC24A1	solute carrier family 24 member 1 [Source:HGNC Symbol;Acc:HGNC:10975]	protein_coding	137.494	168.498	193.714	527.317	369.422	447.315	541.561	301.62	325.66	324.463	300.96	675.667	342.022	497.365	546.722
ENSG00000074657.14	18	58862600	58986480	ZNF532	zinc finger protein 532 [Source:HGNC Symbol;Acc:HGNC:30940]	protein_coding	2705.8	2364.05	2502.32	649.972	598.948	586.182	1177.21	1565.51	1270.59	1002.63	972.488	866.624	1587.45	1531.34	1644.99
ENSG00000074660.16	17	1633858	1645744	SCARF1	scavenger receptor class F member 1 [Source:HGNC Symbol;Acc:HGNC:16820]	protein_coding	96.837	139.584	97.2604	1068.57	1053.92	1150.93	1168.53	1125.16	1037.93	905.699	848.666	981.896	1209.48	1286.06	1174.76
ENSG00000074695.6	18	59327823	59359265	LMAN1	lectin, mannose binding 1 [Source:HGNC Symbol;Acc:HGNC:6631]	protein_coding	1678.79	1728.63	1855.63	5196.73	5262.84	6219.75	2414	2454.51	2156.51	5297.99	5244.29	6002.03	3128.71	3075.58	3016.62
ENSG00000074696.13	15	65530418	65578349	HACD3	3-hydroxyacyl-CoA dehydratase 3 [Source:HGNC Symbol;Acc:HGNC:24175]	protein_coding	1002.14	942.429	941.989	1401.69	1435.69	1349.43	1027.54	1125.24	1131.89	1363.12	1333.05	1380.4	840.086	786.464	754.62
ENSG00000074706.13	6	154154496	154356792	IPCEF1	interaction protein for cytohesin exchange factors 1 [Source:HGNC Symbol;Acc:HGNC:21204]	protein_coding	20.0251	20.2805	14.8808	676.228	813.685	719.239	116.683	126.747	117.405	1088.12	1125.91	1228.6	431.033	200.616	153.225
ENSG00000074755.15	17	4004445	4143030	ZZEF1	zinc finger ZZ-type and EF-hand domain containing 1 [Source:HGNC Symbol;Acc:HGNC:29027]	protein_coding	4391.41	5078.61	4676.98	3289.06	3387.91	3340.76	5233.57	5194.86	4775.02	2595.44	2773.65	3588.52	4092.85	4775.71	4928.47
ENSG00000074771.4	6	155395368	155455839	NOX3	NADPH oxidase 3 [Source:HGNC Symbol;Acc:HGNC:7890]	protein_coding	0	0	0	0	0	0	0	0	0	0	0	1.00027	0	0	0
ENSG00000074800.16	1	8861000	8879190	ENO1	enolase 1 [Source:HGNC Symbol;Acc:HGNC:3350]	protein_coding	11227.9	11141.7	11627	63979.5	62253.6	64601.9	42139.2	40828.3	42587.2	138041	136765	133132	187873	189243	190765
ENSG00000074803.20	15	48178438	48304078	SLC12A1	solute carrier family 12 member 1 [Source:HGNC Symbol;Acc:HGNC:10910]	protein_coding	0	0	0	0	0	0	0	0	0	0	1.38261	0	0	0	0
ENSG00000074842.8	19	4641374	4670362	MYDGF	myeloid derived growth factor [Source:HGNC Symbol;Acc:HGNC:16948]	protein_coding	619.425	685.212	670.983	1758.08	1821.63	1907.39	1116.8	1080.68	1043.47	1499.57	1526.1	1624.24	956.542	907.43	827.56
ENSG00000074855.11	19	17323223	17334855	ANO8	anoctamin 8 [Source:HGNC Symbol;Acc:HGNC:29329]	protein_coding	214.345	175.894	180.577	176.433	210.87	185.799	315.082	338.698	365.756	133.24	145.744	101.009	472.479	432.754	453.15
ENSG00000074935.14	6	112070663	112087529	TUBE1	tubulin epsilon 1 [Source:HGNC Symbol;Acc:HGNC:20775]	protein_coding	451.307	536.633	495.975	607.505	698.522	755.245	342.002	354.651	258.481	486.522	480.36	541.31	289.637	277.849	311.648
ENSG00000074964.17	1	17539698	17697874	ARHGEF10L	Rho guanine nucleotide exchange factor 10 like [Source:HGNC Symbol;Acc:HGNC:25540]	protein_coding	110.084	163.584	121.398	22.9792	7.86435	7.44874	5.49696	5.52288	14.5888	43.676	24.845	33.7418	43.8943	42.1818	34.0047
ENSG00000074966.11	4	48066393	48134250	TXK	TXK tyrosine kinase [Source:HGNC Symbol;Acc:HGNC:12434]	protein_coding	36.3692	32.4296	54.5915	78.6128	73.8752	44.8237	69.1518	53.3155	58.9199	45.9658	26.9698	26.4776	96.6602	91.1064	35.1094
ENSG00000075035.10	12	108129288	108250537	WSCD2	WSC domain containing 2 [Source:HGNC Symbol;Acc:HGNC:29117]	protein_coding	30.5677	23.0244	29.4951	1.60822	0	8.45814	6.06486	6.34225	15.9678	0	0.59899	0	3.30568	40.3984	4.41673
ENSG00000075043.19	20	63400208	63472677	KCNQ2	potassium voltage-gated channel subfamily Q member 2 [Source:HGNC Symbol;Acc:HGNC:6296]	protein_coding	0	0	1.29755	5.74916	12.3965	8.82617	0	0	0	12.5015	12.0134	3.6001	0	0	0
ENSG00000075073.15	10	69403903	69416918	TACR2	tachykinin receptor 2 [Source:HGNC Symbol;Acc:HGNC:11527]	protein_coding	1.12866	0	3.31676	2.85659	0.90762	0	0	0	0	4.20461	3.19186	5.17496	1.08087	1.0693	0
ENSG00000075089.10	12	100199122	100241865	ACTR6	actin related protein 6 [Source:HGNC Symbol;Acc:HGNC:24025]	protein_coding	678.143	691.39	635.719	719.212	642.649	726.603	665.867	722.175	806.25	690.516	720.101	692.68	659.728	707.812	725.174
ENSG00000075131.10	15	66336191	66386746	TIPIN	TIMELESS interacting protein [Source:HGNC Symbol;Acc:HGNC:30750]	protein_coding	184.753	176.174	144.657	774.428	692.393	732.776	355.14	365.697	330.086	542.486	503.948	588.335	335.178	282	294.527
ENSG00000075142.14	7	88205115	88226993	SRI	sorcin [Source:HGNC Symbol;Acc:HGNC:11292]	protein_coding	924.721	1020.58	988.063	1485.58	1414.51	1425.02	2352.94	2333.94	2469.71	1352.2	1397.82	1332.51	1779.86	1810.25	1628.01
ENSG00000075151.22	1	20806292	21176888	EIF4G3	eukaryotic translation initiation factor 4 gamma 3 [Source:HGNC Symbol;Acc:HGNC:3298]	protein_coding	3205.92	3146.83	3469.02	4390.77	4690.83	4428.71	3752.81	4029.52	3989.86	4128.94	4167.72	4011.01	2812.14	2663.96	2772.16
ENSG00000075188.9	12	102073103	102120120	NUP37	nucleoporin 37 [Source:HGNC Symbol;Acc:HGNC:29929]	protein_coding	421.205	403.549	396.042	1299.97	1357.16	1252.46	862.875	757.547	761.681	945.499	995.449	884.303	571.826	632.318	574.752
ENSG00000075213.11	7	83955777	84492724	SEMA3A	semaphorin 3A [Source:HGNC Symbol;Acc:HGNC:10723]	protein_coding	0	0	0	1.55433	4.55922	5.14219	0	0	0	4.2283	2.03207	6.88266	0	0	0
ENSG00000075218.19	22	46296870	46330810	GTSE1	G2 and S-phase expressed 1 [Source:HGNC Symbol;Acc:HGNC:13698]	protein_coding	7.29748	8.065	7.14828	1869.35	1989.12	1796.03	1247.5	1158.86	1191.33	1541.06	1427.06	1487.44	1160.64	1111.8	1133.48
ENSG00000075223.14	7	80742538	80922359	SEMA3C	semaphorin 3C [Source:HGNC Symbol;Acc:HGNC:10725]	protein_coding	66.6875	61.4731	59.1028	8.17426	16.2992	6.00319	4.97125	7.85517	14.5377	5.56385	10.8553	3.22259	22.5142	18.0564	8.76001
ENSG00000075234.17	22	46267961	46294008	TTC38	tetratricopeptide repeat domain 38 [Source:HGNC Symbol;Acc:HGNC:26082]	protein_coding	249.811	668.034	329.434	310.834	281.797	382.053	120.629	153.028	143.83	765.796	363.393	383.504	96.3667	85.0169	98.7289
ENSG00000075239.14	11	108116695	108147603	ACAT1	acetyl-CoA acetyltransferase 1 [Source:HGNC Symbol;Acc:HGNC:93]	protein_coding	513.345	655.195	667.029	1564.18	1494.65	1532.72	1034.46	816.782	751.194	1343.58	1037.39	1367.25	327.066	297.23	262.824
ENSG00000075240.17	22	46576012	46679790	GRAMD4	GRAM domain containing 4 [Source:HGNC Symbol;Acc:HGNC:29113]	protein_coding	2906.91	2217.44	2070.09	1049	997.447	1160.68	3614.75	3520.66	2933.35	687.978	668.735	411.945	2407.9	1492.04	1879.6
ENSG00000075275.18	22	46360834	46537620	CELSR1	cadherin EGF LAG seven-pass G-type receptor 1 [Source:HGNC Symbol;Acc:HGNC:1850]	protein_coding	2469.97	2528.26	2779.08	283.545	492.441	347.666	1035.83	1174.56	1029.5	443.373	329.247	347.759	1100.18	1100.3	828.849
ENSG00000075290.8	10	100463009	100483744	WNT8B	Wnt family member 8B [Source:HGNC Symbol;Acc:HGNC:12789]	protein_coding	0	0.983001	0	0	0	1.0197	4.2597	1.9259	1.89786	0	1.00962	2.00053	2.05135	1.03342	2.30444
ENSG00000075292.19	2	71276561	71435069	ZNF638	zinc finger protein 638 [Source:HGNC Symbol;Acc:HGNC:17894]	protein_coding	6206.57	6012.79	5419.39	4675.68	4151.38	5229.64	3773.4	3486.42	4020.28	4205.55	4952.37	5121.54	4253.02	4596.47	4627.44
ENSG00000075303.13	7	87833568	87876360	SLC25A40	solute carrier family 25 member 40 [Source:HGNC Symbol;Acc:HGNC:29680]	protein_coding	664.709	630.444	484.526	1060.2	1107.54	1174.49	1061.13	989.159	1143.85	1438.9	1214.91	1567.24	1235.56	1209.35	1407.05
ENSG00000075336.12	18	74148523	74160531	TIMM21	translocase of inner mitochondrial membrane 21 [Source:HGNC Symbol;Acc:HGNC:25010]	protein_coding	449.937	471.227	384.545	717.204	855.692	860.773	488.727	545.41	548.102	855.21	763.368	784.047	605.749	627.638	641.42
ENSG00000075340.23	2	70607618	70768225	ADD2	adducin 2 [Source:HGNC Symbol;Acc:HGNC:244]	protein_coding	545.671	626.428	610.563	1361.96	1758.27	1496.88	814.185	896.235	817.251	3435.43	3273.07	3236.45	894.747	895.018	939.513
ENSG00000075388.4	11	69771022	69775341	FGF4	fibroblast growth factor 4 [Source:HGNC Symbol;Acc:HGNC:3682]	protein_coding	0	0	0	0	0	0	0	0	0	0.840321	0	0	0	0	0
ENSG00000075391.17	1	178094104	178484147	RASAL2	RAS protein activator like 2 [Source:HGNC Symbol;Acc:HGNC:9874]	protein_coding	39.2491	37.9192	43.5054	47.9261	41.44	54.9897	32.042	44.3448	26.951	91.1236	63.2876	77.42	16.8153	34.4129	40.6549
ENSG00000075399.14	16	89707134	89720898	VPS9D1	VPS9 domain containing 1 [Source:HGNC Symbol;Acc:HGNC:13526]	protein_coding	522.725	603.335	626.644	165.43	186.633	175.92	474.963	381.951	327.385	131.429	85.1846	215.879	328.593	321.928	372.556
ENSG00000075407.18	10	38094334	38150293	ZNF37A	zinc finger protein 37A [Source:HGNC Symbol;Acc:HGNC:13102]	protein_coding	1329.24	1242.35	1233.43	1939.48	1860.35	1769.54	1641.63	1730.04	1732	2311.87	2315.49	2359.83	2143.99	2312.74	2315.13
ENSG00000075413.19	14	103385377	103503831	MARK3	microtubule affinity regulating kinase 3 [Source:HGNC Symbol;Acc:HGNC:6897]	protein_coding	3906.95	3595.89	3738.87	3104.8	3340.19	3156.14	3107.49	3061	3303.53	2913.42	2941.27	2860.6	3140.29	3154.22	3100.36
ENSG00000075415.14	12	98593591	98606379	SLC25A3	solute carrier family 25 member 3 [Source:HGNC Symbol;Acc:HGNC:10989]	protein_coding	10068	9765.35	9391.77	16130.9	16116.3	18082.5	12470.4	11747.5	12299.9	12518	12525.5	12258.9	7052.25	7149.52	6861.08
ENSG00000075420.13	3	172039578	172401669	FNDC3B	fibronectin type III domain containing 3B [Source:HGNC Symbol;Acc:HGNC:24670]	protein_coding	212.638	181.174	151.822	495.779	553.281	441.274	185.648	176.434	236.768	824.181	875.881	811.27	157.915	158.379	175.823
ENSG00000075426.12	2	28392448	28417317	FOSL2	FOS like 2, AP-1 transcription factor subunit [Source:HGNC Symbol;Acc:HGNC:3798]	protein_coding	961.666	1108.13	993.455	543.647	546.262	384.383	2824.6	2231.75	2613.52	978.021	957.898	970.056	361.125	482.902	357.584
ENSG00000075429.9	17	66835117	66894751	CACNG5	calcium voltage-gated channel auxiliary subunit gamma 5 [Source:HGNC Symbol;Acc:HGNC:1409]	protein_coding	89.9663	110.096	91.2743	39.7572	37.896	60.1621	42.597	32.7404	32.2636	32.7725	48.4619	33.0088	47.181	43.4037	44.9365
ENSG00000075461.6	17	66964707	67033398	CACNG4	calcium voltage-gated channel auxiliary subunit gamma 4 [Source:HGNC Symbol;Acc:HGNC:1408]	protein_coding	0	0	0	0	0	0	0.85194	0	0	1.68064	2.01925	2.00053	0	0	0
ENSG00000075539.15	4	48497357	48780322	FRYL	FRY like transcription coactivator [Source:HGNC Symbol;Acc:HGNC:29127]	protein_coding	3505.59	3287.21	3313.25	2874.03	2591.61	2953.84	4131.04	5020.91	4364.13	2924.44	2744.87	2905.33	4651.99	4447.57	5104.32
ENSG00000075568.17	2	97756333	97995948	TMEM131	transmembrane protein 131 [Source:HGNC Symbol;Acc:HGNC:30366]	protein_coding	5276.49	5918.82	5028.7	6705.37	4821.15	4243.95	8687.88	10116.4	8651.82	4007.59	3244.67	4032.28	6859.74	8407.8	8144.42
ENSG00000075618.18	7	5592816	5606655	FSCN1	fascin actin-bundling protein 1 [Source:HGNC Symbol;Acc:HGNC:11148]	protein_coding	96.8907	81.5096	97.9285	3828.33	3675.57	3578.42	493.01	482.47	397.223	4145.22	3760.31	3958.17	2709.03	3023.7	2634.36
ENSG00000075624.17	7	5526409	5563902	ACTB	actin beta [Source:HGNC Symbol;Acc:HGNC:132]	protein_coding	83806.5	81446.5	82768	324217	326020	364152	387299	371181	379332	272434	276888	275409	336319	330299	324417
ENSG00000075643.6	18	36187497	36272157	MOCOS	molybdenum cofactor sulfurase [Source:HGNC Symbol;Acc:HGNC:18234]	protein_coding	42.8411	50.133	44.0634	39.7572	69.7631	55.0636	19.5946	17.3331	26.57	55.4612	49.4715	44.0117	32.8216	19.635	14.9788
ENSG00000075651.16	3	171600404	171810950	PLD1	phospholipase D1 [Source:HGNC Symbol;Acc:HGNC:9067]	protein_coding	5.4772	0.455319	4.90933	48.1886	42.6491	12.4482	17.0284	15.086	2.63722	257.433	191.402	225.377	1.74842	0	4.46357
ENSG00000075673.12	13	24680408	24712472	ATP12A	ATPase H+/K+ transporting non-gastric alpha2 subunit [Source:HGNC Symbol;Acc:HGNC:13816]	protein_coding	0	0	0	0	0	0.975571	0	0	0	4.82375	4.61163	2.87095	0	0	0
ENSG00000075702.19	19	36054649	36105108	WDR62	WD repeat domain 62 [Source:HGNC Symbol;Acc:HGNC:24502]	protein_coding	222.531	272.639	288.72	1095.72	1120.37	1292.82	726.371	872.991	696.45	829.27	651.967	856.726	636.09	590.388	721.689
ENSG00000075711.21	3	197042560	197299330	DLG1	discs large MAGUK scaffold protein 1 [Source:HGNC Symbol;Acc:HGNC:2900]	protein_coding	2142.73	2130.15	1715.2	2078.51	2483.36	2175.41	2252.04	2495.79	2482.4	2441.12	1684.53	1657.85	2570.3	1925.18	2164.51
ENSG00000075785.14	3	128693669	128825942	RAB7A	RAB7A, member RAS oncogene family [Source:HGNC Symbol;Acc:HGNC:9788]	protein_coding	4438.03	4640.2	4794.16	7642.14	7212.16	7132.97	8330.01	8253.74	7491.58	6507.65	6433.81	6614.18	8156.97	9065.11	8139.13
ENSG00000075790.12	7	107580246	107629170	BCAP29	B cell receptor associated protein 29 [Source:HGNC Symbol;Acc:HGNC:24131]	protein_coding	707.001	481.04	530.893	948.207	724.036	717.265	685.388	671.358	668.881	516.369	490.34	559.313	352.029	458.873	392.115
ENSG00000075826.17	10	100486646	100519864	SEC31B	SEC31 homolog B, COPII coat complex component [Source:HGNC Symbol;Acc:HGNC:23197]	protein_coding	1950.35	1875.61	1835.25	1756.31	1635.25	1465.28	1708.22	1685.4	1762.29	1759.46	2166.21	1732.48	2653.2	2482.75	2824.45
ENSG00000075856.12	12	108522214	108561400	SART3	spliceosome associated factor 3, U4/U6 recycling protein [Source:HGNC Symbol;Acc:HGNC:16860]	protein_coding	3582.11	3910.59	3529.21	3545.4	4060.49	4115.65	3738.38	3630.07	3514.43	3235.57	3326.23	3297.44	3665.12	3662.33	3448.12
ENSG00000075884.14	2	143091362	143768352	ARHGAP15	Rho GTPase activating protein 15 [Source:HGNC Symbol;Acc:HGNC:21030]	protein_coding	2663.1	2364.94	2483.26	2302.89	2238.81	2418.62	2933.25	2867.63	2961.88	2205.23	2362.85	2274.32	2499.26	2603.64	2651.93
ENSG00000075886.11	2	131476119	131482934	TUBA3D	tubulin alpha 3d [Source:HGNC Symbol;Acc:HGNC:24071]	protein_coding	0	0	0	1.27383	0.607097	0.718767	0	0	0	0	1.42333	4.05177	0	0	0
ENSG00000075891.23	10	100735396	100829944	PAX2	paired box 2 [Source:HGNC Symbol;Acc:HGNC:8616]	protein_coding	4.28411	2.949	1.04913	0	0	0	4.2597	2.88886	5.69358	0	1.00962	1.00027	0	0	1.15222
ENSG00000075914.13	3	44975241	45036066	EXOSC7	exosome component 7 [Source:HGNC Symbol;Acc:HGNC:28112]	protein_coding	715.37	650.654	623.696	1364.29	1297.05	1567.37	903.543	853.695	892.492	1146.85	1077.38	1073.42	652.247	633.911	656.1
ENSG00000075945.13	1	169921326	170085208	KIFAP3	kinesin associated protein 3 [Source:HGNC Symbol;Acc:HGNC:17060]	protein_coding	548.79	561.442	532.214	1431.44	1355.24	1428.98	647.115	712.076	785.693	1928.53	1811.4	1797.72	517.94	639.717	716.875
ENSG00000075975.17	3	12557057	12586208	MKRN2	makorin ring finger protein 2 [Source:HGNC Symbol;Acc:HGNC:7113]	protein_coding	1532.56	1635.26	1499.7	1854.95	1804.15	1864.4	1876.54	1875.03	1818.94	2355.78	2184.07	2098.75	1636.8	1618.99	1682.89
ENSG00000076003.5	2	135839626	135876443	MCM6	minichromosome maintenance complex component 6 [Source:HGNC Symbol;Acc:HGNC:6949]	protein_coding	1036.31	1242.59	1012.57	5910.48	5817.84	6157.63	2776.25	2748.4	2727.22	4891.04	4719.76	4624.33	1765.22	1691.94	1776.12
ENSG00000076043.11	11	114439435	114450279	REXO2	RNA exonuclease 2 [Source:HGNC Symbol;Acc:HGNC:17851]	protein_coding	618.712	632.967	593.504	398.166	313.789	390.594	590.415	589.885	653.282	420.71	394.357	414.821	507.942	492.977	559.75
ENSG00000076053.12	11	114400030	114414203	RBM7	RNA binding motif protein 7 [Source:HGNC Symbol;Acc:HGNC:9904]	protein_coding	1039.61	1068.46	1037.67	1210.48	1192.53	834.076	1237.43	1269.42	1214.04	1248.95	1243.96	1126.46	1083.31	1036.5	1144.91
ENSG00000076067.13	12	56521820	56596193	RBMS2	RNA binding motif single stranded interacting protein 2 [Source:HGNC Symbol;Acc:HGNC:9909]	protein_coding	279.211	257.118	266.621	1182.83	780.561	818.942	705.206	765.652	752.913	1570.77	1629.98	1371.29	694.44	953.262	913.847
ENSG00000076108.12	12	56595596	56636816	BAZ2A	bromodomain adjacent to zinc finger domain 2A [Source:HGNC Symbol;Acc:HGNC:962]	protein_coding	12333.5	12569.6	10928.2	7897.32	8675.4	7804.03	15523.4	17074.6	16027.4	8446.48	7748.53	7980.83	15461.7	15867.3	15436.5
ENSG00000076201.15	3	47381011	47413435	PTPN23	protein tyrosine phosphatase non-receptor type 23 [Source:HGNC Symbol;Acc:HGNC:14406]	protein_coding	2983.61	3181.77	3399.89	2193.36	2536.23	2066.84	3388.22	3576.6	3350.38	2324.7	2258.66	2234.05	3171.63	3039.23	2785.57
ENSG00000076242.16	3	36993350	37050846	MLH1	mutL homolog 1 [Source:HGNC Symbol;Acc:HGNC:7127]	protein_coding	1520.36	1595.19	1443.62	2309.18	2152.11	2364.77	2095.49	2099.14	2123.3	2510.12	2158.3	2414.45	1917.87	1794.42	2088.16
ENSG00000076248.11	12	109097597	109110992	UNG	uracil DNA glycosylase [Source:HGNC Symbol;Acc:HGNC:12572]	protein_coding	539.495	504.069	533.536	1694.6	1665.84	1656.18	859.433	759.127	748.217	1280.72	1285.72	1212.61	616.779	588.682	670.677
ENSG00000076258.10	1	171314183	171342084	FMO4	flavin containing dimethylaniline monoxygenase 4 [Source:HGNC Symbol;Acc:HGNC:3772]	protein_coding	126.856	133.724	138.921	160.668	141.518	160.057	150.523	184.887	200.047	217.58	174.182	165.269	220.504	236.046	228.409
ENSG00000076321.11	1	173714941	173786692	KLHL20	kelch like family member 20 [Source:HGNC Symbol;Acc:HGNC:25056]	protein_coding	679.313	739.957	791.141	580.319	484.474	446.174	744.15	797.054	751.405	562.305	529.677	403.591	836.999	656.717	669.331
ENSG00000076344.16	16	268301	275980	RGS11	regulator of G protein signaling 11 [Source:HGNC Symbol;Acc:HGNC:9993]	protein_coding	3.83159	4.38324	5.79935	6.00326	38.2353	7.22431	0.949709	1.47641	5.44385	28.4011	18.3979	15.1354	7.73443	1.0563	5.13779
ENSG00000076351.13	17	28394642	28407197	SLC46A1	solute carrier family 46 member 1 [Source:HGNC Symbol;Acc:HGNC:30521]	protein_coding	89.2741	172.87	145.152	121.665	119.083	116.296	54.2927	67.2967	45.4992	155.769	202.351	129.84	117.836	139.502	113.139
ENSG00000076356.7	1	208022242	208244384	PLXNA2	plexin A2 [Source:HGNC Symbol;Acc:HGNC:9100]	protein_coding	59.8773	94.2164	84.3612	80.5517	18.782	9.01082	23.1635	44.1287	136.509	99.8146	189.406	96.3534	34.9359	39.9962	22.1742
ENSG00000076382.17	17	28577565	28599025	SPAG5	sperm associated antigen 5 [Source:HGNC Symbol;Acc:HGNC:13452]	protein_coding	320.714	266.523	294.361	3006.57	3314.97	3764.82	1607.12	1626.6	1727.55	3712.14	3804.91	4118.96	2149.12	2251.86	2490.02
ENSG00000076513.17	12	109999186	110039763	ANKRD13A	ankyrin repeat domain 13A [Source:HGNC Symbol;Acc:HGNC:21268]	protein_coding	6457.74	6438.28	6458.69	5823.1	5704.34	4993.55	10684.8	11086.7	11153.4	6535.39	6683.3	6934.77	9474.3	9904.91	10608.8
ENSG00000076554.15	8	80034745	80231232	TPD52	tumor protein D52 [Source:HGNC Symbol;Acc:HGNC:12005]	protein_coding	3271.61	2949.69	3167.77	2838.17	2908.77	2399.74	4397.98	4815.2	4720.07	4413.99	3959.67	5027.25	6762.75	6765.84	6586.75
ENSG00000076555.15	12	109116595	109268226	ACACB	acetyl-CoA carboxylase beta [Source:HGNC Symbol;Acc:HGNC:85]	protein_coding	943.987	1065.5	982.241	174.75	187.161	162.976	449.045	381.788	615.258	270.518	241.214	368.804	877.906	1069.49	919.247
ENSG00000076604.15	17	28744005	28750956	TRAF4	TNF receptor associated factor 4 [Source:HGNC Symbol;Acc:HGNC:12034]	protein_coding	8654.04	8379.5	9022.78	7200.27	7113.07	6919.47	8249.21	7598.29	7779.31	6269.69	6329.1	5899.12	5992.02	5657.92	5501.54
ENSG00000076641.4	8	80967810	81112068	PAG1	phosphoprotein membrane anchor with glycosphingolipid microdomains 1 [Source:HGNC Symbol;Acc:HGNC:30043]	protein_coding	1043.03	435.125	630.518	1574.51	1905.76	2126.99	5945.89	7491.07	3709.12	966.776	1938.96	2072.77	3131.57	2702.46	3027.14
ENSG00000076650.7	19	33080899	33130542	GPATCH1	G-patch domain containing 1 [Source:HGNC Symbol;Acc:HGNC:24658]	protein_coding	686.071	516.559	557.92	549.134	413.845	509.184	529.468	490.097	619.337	330.054	485.535	369.101	491.295	472.947	423.754
ENSG00000076662.10	19	10333776	10339661	ICAM3	intercellular adhesion molecule 3 [Source:HGNC Symbol;Acc:HGNC:5346]	protein_coding	3876.37	4198.08	4230.92	6517.31	6765.67	7025.4	13504.5	13061	13241.8	4579.94	4109.34	4128.65	13825.9	13376	13378.2
ENSG00000076685.19	10	103087185	103277605	NT5C2	5'-nucleotidase, cytosolic II [Source:HGNC Symbol;Acc:HGNC:8022]	protein_coding	2885.86	2702.06	2847.48	2979.37	3018.37	2849.84	2937.21	3161.61	3240.98	2728.07	2891.66	3201.26	1973.78	2046.62	2194.48
ENSG00000076706.17	11	119308529	119321521	MCAM	melanoma cell adhesion molecule [Source:HGNC Symbol;Acc:HGNC:6934]	protein_coding	21.319	33.0919	12.3404	47.6244	36.3987	32.4038	11.6263	21.8243	15.6595	324.756	86.2265	106.74	6.83901	4.22497	9.62229
ENSG00000076716.9	X	133300103	133415489	GPC4	glypican 4 [Source:HGNC Symbol;Acc:HGNC:4452]	protein_coding	111.387	87.4871	79.7338	89.4538	92.1561	119.304	97.9731	84.7398	106.28	142.855	162.549	125.033	24.6162	19.635	35.7188
ENSG00000076770.14	X	132369317	132489968	MBNL3	muscleblind like splicing regulator 3 [Source:HGNC Symbol;Acc:HGNC:20564]	protein_coding	2424.25	2473.75	2459.11	2200.68	1973.78	1873.52	2610.28	2744.82	2733.35	1887.92	1907.26	1595.24	1752.58	1640.08	1661.01
ENSG00000076826.10	19	7595863	7618304	CAMSAP3	calmodulin regulated spectrin associated protein family member 3 [Source:HGNC Symbol;Acc:HGNC:29307]	protein_coding	11.9095	21.3765	11.666	71.4653	50.843	54.426	46.2528	45.6865	37.2832	419.566	346.015	363.267	94.0876	86.1763	192.739
ENSG00000076864.19	1	21596215	21669363	RAP1GAP	RAP1 GTPase activating protein [Source:HGNC Symbol;Acc:HGNC:9858]	protein_coding	3.62544	1.66373	2.66349	18.9075	10.0925	12.0809	10.0934	4.836	4.28668	152.861	83.1638	110.04	65.8199	21.8634	39.1652
ENSG00000076924.12	19	7619525	7629545	XAB2	XPA binding protein 2 [Source:HGNC Symbol;Acc:HGNC:14089]	protein_coding	4510.83	4446.72	4879.14	2441.18	2439.23	2341.55	2709.99	2633.9	2581.95	2670.11	2741.93	2748.64	3491.48	3392.07	3376.12
ENSG00000076928.18	19	41883173	41930150	ARHGEF1	Rho guanine nucleotide exchange factor 1 [Source:HGNC Symbol;Acc:HGNC:681]	protein_coding	27656.4	29229.8	30305	11698.8	10820.8	12270.9	20924.1	18613.8	20262.1	10940	10711.2	11063.8	15674.4	15825.8	15458.6
ENSG00000076944.16	19	7636881	7647873	STXBP2	syntaxin binding protein 2 [Source:HGNC Symbol;Acc:HGNC:11445]	protein_coding	4432.58	4404.68	4634.52	2856.74	2980.41	2857.96	4276.86	4145.24	4119.12	2990.61	2646.79	2703.66	4195.35	4353.1	3920.69
ENSG00000076984.18	19	7903843	7914478	MAP2K7	mitogen-activated protein kinase kinase 7 [Source:HGNC Symbol;Acc:HGNC:6847]	protein_coding	4261.54	5087.37	3940.15	2079.91	1771.62	1590.45	3115.11	2606.27	2957.78	2095.29	2093.26	1987.96	2499.07	2468.8	2437.43
ENSG00000077009.13	19	3933103	3942416	NMRK2	nicotinamide riboside kinase 2 [Source:HGNC Symbol;Acc:HGNC:17871]	protein_coding	0	0	0	3.34126	3.18484	4.44072	82.3654	64.5149	68.3936	13.1744	8.7937	23.7853	7.1468	9.83076	8.02855
ENSG00000077044.11	2	233354494	233472104	DGKD	diacylglycerol kinase delta [Source:HGNC Symbol;Acc:HGNC:2851]	protein_coding	17177	20493.1	20389.4	6776.51	7034.52	5564.02	16118.7	18069.2	16216.4	4271.75	4686.61	5826.78	16367.5	13098.7	14090.2
ENSG00000077063.11	7	117710651	117874139	CTTNBP2	cortactin binding protein 2 [Source:HGNC Symbol;Acc:HGNC:15679]	protein_coding	0.739821	0	0	0	0.594931	0	0	0	0	0	0	1.38188	0	1.42769	0
ENSG00000077080.10	7	100643097	100656448	ACTL6B	actin like 6B [Source:HGNC Symbol;Acc:HGNC:160]	protein_coding	0	0	0.847248	0	0	1.26267	0	0	0	0	0	0	0	0	0
ENSG00000077092.19	3	25174332	25597932	RARB	retinoic acid receptor beta [Source:HGNC Symbol;Acc:HGNC:9865]	protein_coding	0	0	0	0	0	0	0	0	0	0	0	0	0	1.03342	0
ENSG00000077097.15	3	25597905	25664907	TOP2B	DNA topoisomerase II beta [Source:HGNC Symbol;Acc:HGNC:11990]	protein_coding	11228.3	10414	10034.8	8363.73	7922.64	9014.72	9907.67	10283.8	10850.7	8430.7	8244.82	8799.39	9772.36	9891.63	9898.93
ENSG00000077147.16	10	96518110	96587452	TM9SF3	transmembrane 9 superfamily member 3 [Source:HGNC Symbol;Acc:HGNC:21529]	protein_coding	3091.56	2922.1	2163.56	4503.26	4858.21	4868.98	5358.29	6411.29	5790.4	4682.77	4410.15	5174.72	5437.39	4870.49	5208.27
ENSG00000077150.20	10	102394110	102402524	NFKB2	nuclear factor kappa B subunit 2 [Source:HGNC Symbol;Acc:HGNC:7795]	protein_coding	14157.5	14595.6	17018.4	9786.08	9675.53	10160	9994.62	9297.53	9379.05	13509.9	14016.2	14730.1	14326.2	12698.3	11984.3
ENSG00000077152.11	1	202331657	202341980	UBE2T	ubiquitin conjugating enzyme E2 T [Source:HGNC Symbol;Acc:HGNC:25009]	protein_coding	65.055	51.9691	57.8651	998.465	962.242	1029.41	424.323	405.675	394.306	1124.7	1294.96	1247.34	496.518	516.649	557.14
ENSG00000077157.22	1	202348699	202592706	PPP1R12B	protein phosphatase 1 regulatory subunit 12B [Source:HGNC Symbol;Acc:HGNC:7619]	protein_coding	600.461	643.262	617.548	258.33	483.389	566.291	600.6	752.657	701.791	800.163	622.466	534.07	1585.3	1291.66	1319.43
ENSG00000077232.19	2	182716255	182794464	DNAJC10	DnaJ heat shock protein family (Hsp40) member C10 [Source:HGNC Symbol;Acc:HGNC:24637]	protein_coding	5681.05	5199.87	4883.09	3204.52	3176.98	3743	9202.32	10412.3	9360.25	2371.51	2333.23	2667.71	5160.56	5014.3	5415.74
ENSG00000077235.18	16	27459555	27549913	GTF3C1	general transcription factor IIIC subunit 1 [Source:HGNC Symbol;Acc:HGNC:4664]	protein_coding	2948.04	3324.03	3293.03	3181.21	3104.45	2499.48	3418.97	3125.03	2589.74	3036.81	2954.71	3435.15	2156.98	2412.39	3320.07
ENSG00000077238.14	16	27313668	27364778	IL4R	interleukin 4 receptor [Source:HGNC Symbol;Acc:HGNC:6015]	protein_coding	18933.1	19285.4	19803.6	5812.34	5876.59	5367.17	76149.9	76646.4	73124	6142.32	5393.5	5714.67	106837	103881	105087
ENSG00000077254.14	1	77695987	77759852	USP33	ubiquitin specific peptidase 33 [Source:HGNC Symbol;Acc:HGNC:20059]	protein_coding	2472.01	2322.22	2537.27	2041.37	2003.15	2505.01	2053.66	2152.34	2140.66	1924.19	1908.89	1641.11	1875.46	2096.89	1723.31
ENSG00000077264.16	X	110944285	111227361	PAK3	p21 (RAC1) activated kinase 3 [Source:HGNC Symbol;Acc:HGNC:8592]	protein_coding	9.11513	9.00951	13.7366	7.09846	8.45768	14.6863	225.707	218.905	332.166	12.653	19.8521	26.4098	518.321	683.631	646.289
ENSG00000077274.9	X	111245099	111270483	CAPN6	calpain 6 [Source:HGNC Symbol;Acc:HGNC:1483]	protein_coding	0	0	0	0	0	0	0	0	0	0	1.00962	0	0	0	0
ENSG00000077279.20	X	111293779	111412429	DCX	doublecortin [Source:HGNC Symbol;Acc:HGNC:2714]	protein_coding	1.07103	1.966	1.04913	1.80715	3.44509	1.0197	2.55582	4.81476	1.89786	0.840321	3.02887	0	1.02567	0	1.15222
ENSG00000077312.9	19	40750637	40765389	SNRPA	small nuclear ribonucleoprotein polypeptide A [Source:HGNC Symbol;Acc:HGNC:11151]	protein_coding	2531.62	2456.45	2412.28	4075.47	4563.74	4140.03	3287.13	2885.01	3387.76	5132.38	4583.13	5293.87	3672.99	3590.39	3535
ENSG00000077327.16	10	22345445	22454224	SPAG6	sperm associated antigen 6 [Source:HGNC Symbol;Acc:HGNC:11215]	protein_coding	4.09552	0.580943	1.21434	54.0272	59.0337	88.4152	0	1.13819	3.9091	35.2839	22.5163	18.6597	2.86378	1.22148	0.680948
ENSG00000077348.9	19	41386374	41397359	EXOSC5	exosome component 5 [Source:HGNC Symbol;Acc:HGNC:24662]	protein_coding	316.239	368.012	352.417	921.757	963.67	1061.04	432.736	360.543	323.974	943.11	1005.59	1018.3	430.109	412.208	369.856
ENSG00000077380.16	2	171687409	171750158	DYNC1I2	dynein cytoplasmic 1 intermediate chain 2 [Source:HGNC Symbol;Acc:HGNC:2964]	protein_coding	2257.53	2119.01	2104.94	2366.78	2472.36	2779.66	2520.15	2619.41	2714.64	2645.38	2436	2796.33	2288.08	2274.48	2115.31
ENSG00000077420.16	10	26438341	26567803	APBB1IP	amyloid beta precursor protein binding family B member 1 interacting protein [Source:HGNC Symbol;Acc:HGNC:17379]	protein_coding	3787.4	3781.02	3771.95	4059.87	4005.62	3933.64	7171.05	7198.32	7214.12	3293.8	3152.86	3248.81	9136.13	9402.56	9122.22
ENSG00000077454.16	7	100574011	100586129	LRCH4	leucine rich repeats and calponin homology domain containing 4 [Source:HGNC Symbol;Acc:HGNC:6691]	protein_coding	6269.42	6380.7	6404.49	3019.58	2784.07	3314.67	5136.11	5024.05	4702.89	1699.83	1591.09	1679.5	3394.42	3100.96	3379.56
ENSG00000077458.13	11	95768953	95790409	FAM76B	family with sequence similarity 76 member B [Source:HGNC Symbol;Acc:HGNC:28492]	protein_coding	2480	2580.93	2414.73	1439.29	1423.08	1520.15	2205.34	2511.68	2092.13	1557.67	1529.48	1868.86	1791.47	1781.53	1887.76
ENSG00000077463.15	19	4174109	4182566	SIRT6	sirtuin 6 [Source:HGNC Symbol;Acc:HGNC:14934]	protein_coding	856.339	739.141	859.056	1088	927.785	1091.92	1175.2	1169.94	1126.79	864.377	820.809	851.644	1156.18	1099.67	1029.14
ENSG00000077498.9	11	89177875	89295759	TYR	tyrosinase [Source:HGNC Symbol;Acc:HGNC:12442]	protein_coding	0	0	0	0	0	0	0	0	0	0	0	0	0	0	0
ENSG00000077514.9	11	74493851	74669117	POLD3	DNA polymerase delta 3, accessory subunit [Source:HGNC Symbol;Acc:HGNC:20932]	protein_coding	546.611	703.967	594.212	1694.87	1585.88	1682.83	1058.79	1110.99	1013.05	1908.34	1768.61	1774.46	1153.98	1138.94	1154.67
ENSG00000077522.14	1	236664141	236764631	ACTN2	actinin alpha 2 [Source:HGNC Symbol;Acc:HGNC:164]	protein_coding	0	0	2.92414	4.65326	0	2.39612	16.53	6.05334	10.0023	1.58739	3.99005	0.944768	0	0	3.21147
ENSG00000077549.19	1	19338775	19485539	CAPZB	capping actin protein of muscle Z-line subunit beta [Source:HGNC Symbol;Acc:HGNC:1491]	protein_coding	5781.79	5583.04	5475.68	10626	10518.5	12861.9	14238.4	13525.9	14457.4	9849.98	9427.86	9425.7	10559.4	10775.6	10794.3
ENSG00000077585.14	1	236142505	236221865	GPR137B	G protein-coupled receptor 137B [Source:HGNC Symbol;Acc:HGNC:11862]	protein_coding	215.814	188	204.794	949.614	986.58	936.735	1433.84	1408.75	1371.75	937.96	874.201	923.614	560.036	629.176	639.615
ENSG00000077616.11	11	90131515	90192894	NAALAD2	N-acetylated alpha-linked acidic dipeptidase 2 [Source:HGNC Symbol;Acc:HGNC:14526]	protein_coding	0	0	0	28.5465	28.0387	19.5009	0	0	0	70.8296	69.8271	74.2776	2.58931	0	0
ENSG00000077684.16	4	128809700	128875224	JADE1	jade family PHD finger 1 [Source:HGNC Symbol;Acc:HGNC:30027]	protein_coding	1855.21	1883.14	1824.22	1108.53	1097.73	1271.81	1057.43	1003.34	1029.73	1578.59	1549.62	1456.2	1906.11	1611.55	1716.63
ENSG00000077713.19	X	119399336	119454478	SLC25A43	solute carrier family 25 member 43 [Source:HGNC Symbol;Acc:HGNC:30557]	protein_coding	569.156	462.061	330.991	748.74	788.232	681.502	563.574	685.685	583.756	994.982	871.771	897.15	546.793	500.688	579.286
ENSG00000077721.16	X	119574536	119591083	UBE2A	ubiquitin conjugating enzyme E2 A [Source:HGNC Symbol;Acc:HGNC:12472]	protein_coding	2225.92	2274.11	2187.04	2570.48	2649.54	2417.18	3165.27	3101.22	3099.26	2055.85	1945.66	2083.93	2069.4	2130.88	2058.03
ENSG00000077782.21	8	38400215	38468834	FGFR1	fibroblast growth factor receptor 1 [Source:HGNC Symbol;Acc:HGNC:3688]	protein_coding	80.134	65.8781	43.7298	192.32	211.581	105.128	136.708	130.707	194.821	170.245	245.232	184.346	44.2531	58.0841	114.786
ENSG00000077800.13	7	73328161	73358637	FKBP6	FKBP prolyl isomerase 6 [Source:HGNC Symbol;Acc:HGNC:3722]	protein_coding	0.945195	0	0	1.91265	0	0	0	0.849818	0.837443	1.48319	2.67302	0	0	0	0
ENSG00000077935.17	22	45344063	45413619	SMC1B	structural maintenance of chromosomes 1B [Source:HGNC Symbol;Acc:HGNC:11112]	protein_coding	6.72929	6.17622	2.19724	100.431	100.981	101.613	36.5253	28.5866	32.2365	311.466	335.178	350.631	181.381	201.966	199.81
ENSG00000077942.19	22	45502238	45601135	FBLN1	fibulin 1 [Source:HGNC Symbol;Acc:HGNC:3600]	protein_coding	8.59399	7.01125	2.80609	7.25033	2.30363	10.0555	3.03823	3.43413	1.69206	48.5008	90.9229	25.5969	14.5127	7.37088	2.05455
ENSG00000077943.8	10	15513954	15719922	ITGA8	integrin subunit alpha 8 [Source:HGNC Symbol;Acc:HGNC:6144]	protein_coding	16.5885	8.56415	9.14028	5.2481	6.66988	3.94838	28.0399	19.5755	22.0462	1.62691	21.0498	10.6511	17.8719	21.008	24.5383
ENSG00000077984.6	20	24949269	24959928	CST7	cystatin F [Source:HGNC Symbol;Acc:HGNC:2479]	protein_coding	14.9944	8.84701	14.6878	160.836	163.642	151.935	50.2645	43.3328	50.2933	58.8225	70.6736	67.0178	1.02567	5.16711	5.76109
ENSG00000078018.20	2	209424058	209734118	MAP2	microtubule associated protein 2 [Source:HGNC Symbol;Acc:HGNC:6839]	protein_coding	136.313	93.2084	84.5361	168.674	265.309	170.905	239.245	195.451	147.775	422.065	520.545	375.421	123.544	119.799	157.307
ENSG00000078043.16	18	46803218	46920160	PIAS2	protein inhibitor of activated STAT 2 [Source:HGNC Symbol;Acc:HGNC:17311]	protein_coding	983.036	1022.58	997.921	1254.94	1263.05	1234.22	979.031	1362.44	1029.06	957.131	913.626	1134.06	887.327	759.8	900.054
ENSG00000078053.17	7	38383704	38631420	AMPH	amphiphysin [Source:HGNC Symbol;Acc:HGNC:471]	protein_coding	0	0	0	19.3181	36.0869	5.34778	0.893597	8.00849	0.970194	83.8772	37.5452	55.3605	1.07583	0	2.41711
ENSG00000078061.14	X	47561205	47571908	ARAF	A-Raf proto-oncogene, serine/threonine kinase [Source:HGNC Symbol;Acc:HGNC:646]	protein_coding	3693.46	3453.92	3713.22	2293.38	2438.34	2400.53	3256	3151.57	3175.31	1765.85	1815.49	1776.52	2810.28	2779.99	2761.83
ENSG00000078070.13	3	183015218	183116075	MCCC1	methylcrotonoyl-CoA carboxylase 1 [Source:HGNC Symbol;Acc:HGNC:6936]	protein_coding	1056.23	1035.71	985.755	1716.66	1651.43	1900.83	1256.48	1206.92	1364.62	1822.58	1710.7	1773.71	1232.98	1200.25	1266.66
ENSG00000078081.8	3	183122215	183163839	LAMP3	lysosomal associated membrane protein 3 [Source:HGNC Symbol;Acc:HGNC:14582]	protein_coding	16.1122	25.1395	18.1502	10122.7	10375	7154.82	224.533	260.15	263.383	9785.59	9944.07	9872.42	897.37	852.214	928.68
ENSG00000078098.14	2	162170684	162245151	FAP	fibroblast activation protein alpha [Source:HGNC Symbol;Acc:HGNC:3590]	protein_coding	3.70746	0	2.50131	1.30947	1.2366	0	0	0	1.93641	4.89445	0	0	0	0	0
ENSG00000078114.19	10	20779973	21293011	NEBL	nebulette [Source:HGNC Symbol;Acc:HGNC:16932]	protein_coding	0	0	0.638437	0	1.1388	0	0	0	0.577462	1.98329	1.22879	17.0679	0	0	0
ENSG00000078124.13	11	76860859	77026797	ACER3	alkaline ceramidase 3 [Source:HGNC Symbol;Acc:HGNC:16066]	protein_coding	633.843	738.615	598.128	671.546	589.268	620.721	667.526	832.195	1046.36	713.215	723.626	666.65	402.397	468.242	402.607
ENSG00000078140.14	4	39698109	39782792	UBE2K	ubiquitin conjugating enzyme E2 K [Source:HGNC Symbol;Acc:HGNC:4914]	protein_coding	1442.92	1576.66	1493.8	3544.35	3233.28	2901.44	3377.63	3430.26	3269.89	3303.15	3315.05	3196.89	2729.67	3106.15	2859.61
ENSG00000078142.13	18	41955234	42087830	PIK3C3	phosphatidylinositol 3-kinase catalytic subunit type 3 [Source:HGNC Symbol;Acc:HGNC:8974]	protein_coding	1459.59	1709.68	1797.22	1717.02	1857.15	1953.47	1617.88	1708.03	1738.2	2309.19	2564.42	2816.43	1715.26	1660.5	1741.24
ENSG00000078177.14	4	40056850	40158252	N4BP2	NEDD4 binding protein 2 [Source:HGNC Symbol;Acc:HGNC:29851]	protein_coding	556.863	581.381	537.749	1035.5	1085.21	1070.71	1061.35	1229.42	1184.21	2086.78	2105.38	2111.18	1167.97	1357.02	1067.46
ENSG00000078237.7	12	4307763	4360028	TIGAR	TP53 induced glycolysis regulatory phosphatase [Source:HGNC Symbol;Acc:HGNC:1185]	protein_coding	235.883	220.362	178.678	785.042	869.498	705.307	487.165	669.757	649.45	755.495	1011.89	491.425	231.776	193.226	287.659
ENSG00000078246.17	12	2877223	2941138	TULP3	TUB like protein 3 [Source:HGNC Symbol;Acc:HGNC:12425]	protein_coding	560.139	587.383	477.798	395.901	434.159	376.266	410.463	483.222	438.94	566.607	640.896	607.48	791.23	813.868	758.472
ENSG00000078269.15	6	157981863	158099176	SYNJ2	synaptojanin 2 [Source:HGNC Symbol;Acc:HGNC:11504]	protein_coding	543.414	504.671	531.868	1377.13	1444.79	1398.17	760.358	768.315	821.776	2615.29	2437.2	2548.61	373.593	366.375	391.29
ENSG00000078295.17	5	7396138	7830081	ADCY2	adenylate cyclase 2 [Source:HGNC Symbol;Acc:HGNC:233]	protein_coding	127.165	144.01	138.327	27.686	27.6293	40.0314	44.0504	41.7868	43.6136	46.968	32.392	33.7936	54.9976	32.6541	43.0275
ENSG00000078304.19	14	101761798	101927989	PPP2R5C	protein phosphatase 2 regulatory subunit B'gamma [Source:HGNC Symbol;Acc:HGNC:9311]	protein_coding	7577.11	7390.41	6979.42	6719.18	6921.46	8453.21	6759.64	6132.52	6233.15	7802.5	8131.82	8021.69	6698.55	6945.05	6261.26
ENSG00000078319.10	7	100319222	100336307	PMS2P1	PMS1 homolog 2, mismatch repair system component pseudogene 1 [Source:HGNC Symbol;Acc:HGNC:9123]	transcribed_unprocessed_pseudogene	1518.08	1275.16	1661.41	1762.42	1581.75	2227.33	1295.18	1314.33	1096.65	1298.72	1346.13	1221.87	1255.45	1093.74	1397.8
ENSG00000078328.22	16	5239802	7713340	RBFOX1	RNA binding fox-1 homolog 1 [Source:HGNC Symbol;Acc:HGNC:18222]	protein_coding	11.6303	4.71094	4.5776	2.13694	4.98647	2.85366	1.59309	3.60136	0.591487	6.51243	25.7955	6.39658	5.15849	0	0.718201
ENSG00000078369.18	1	1785285	1891117	GNB1	G protein subunit beta 1 [Source:HGNC Symbol;Acc:HGNC:4396]	protein_coding	9697.87	10277.8	11259.1	13736.2	12314.2	11712.1	18788.7	17218	18273.2	14041.7	12982.8	13949.5	19374.9	17717.8	18111.3
ENSG00000078399.19	7	27162438	27175180	HOXA9	homeobox A9 [Source:HGNC Symbol;Acc:HGNC:5109]	protein_coding	1.95681	2.90903	0	1.27967	0.384286	0	0	0	0	0.595045	0	3.30758	0	0	0
ENSG00000078401.7	6	12290361	12297194	EDN1	endothelin 1 [Source:HGNC Symbol;Acc:HGNC:3176]	protein_coding	58.9065	46.201	53.5056	45.1787	45.6474	44.8666	18.7427	23.1109	23.7232	42.016	48.4619	47.0125	13.3338	24.8021	20.7399
ENSG00000078403.17	10	21524646	21743630	MLLT10	MLLT10 histone lysine methyltransferase DOT1L cofactor [Source:HGNC Symbol;Acc:HGNC:16063]	protein_coding	996.816	1219.51	1009.4	1447.5	1954.14	1438.01	1421.29	1480.28	1382.71	1310.93	1932.65	1505.54	1269.78	1422.54	1153.1
ENSG00000078487.17	7	100400826	100428992	ZCWPW1	zinc finger CW-type and PWWP domain containing 1 [Source:HGNC Symbol;Acc:HGNC:23486]	protein_coding	944.208	933.265	831.176	256.815	215.125	193.385	345.568	305.742	397.363	282.679	229.472	291.068	480.557	555.474	561.876
ENSG00000078549.15	7	31052308	31111479	ADCYAP1R1	ADCYAP receptor type I [Source:HGNC Symbol;Acc:HGNC:242]	protein_coding	0	0	0	0	0	0	0	0	0	0	0	0	0	0	0
ENSG00000078579.9	8	16992181	17002345	FGF20	fibroblast growth factor 20 [Source:HGNC Symbol;Acc:HGNC:3677]	protein_coding	0	0.530835	2.26618	0	0	0	0	0	0	1.36136	4.71134	0	0	0	0.622215
ENSG00000078589.13	X	78945332	78963727	P2RY10	P2Y receptor family member 10 [Source:HGNC Symbol;Acc:HGNC:19906]	protein_coding	5453.35	5147.05	5361.48	4023.64	4059.1	3306.71	5285.68	5307.72	5138.25	3717.3	3713.97	3728.72	5527.69	5585.21	5942.45
ENSG00000078596.11	X	79360384	79367667	ITM2A	integral membrane protein 2A [Source:HGNC Symbol;Acc:HGNC:6173]	protein_coding	220.741	249.394	241.62	575.831	593.985	713.176	210.529	161.582	228.533	1213.14	1157.47	1057.17	320.507	455.167	443.718
ENSG00000078618.22	1	51789191	51878937	NRDC	nardilysin convertase [Source:HGNC Symbol;Acc:HGNC:7995]	protein_coding	5794.61	5734.3	5183.93	6490.27	6234.76	6750.12	5529.16	5276.53	5523.2	4896.37	5354.97	5210.13	5164.89	5282.51	4997.7
ENSG00000078668.14	8	42391624	42405937	VDAC3	voltage dependent anion channel 3 [Source:HGNC Symbol;Acc:HGNC:12674]	protein_coding	1460.44	1259.13	1343.13	3215.1	3125.13	3632.05	2148.21	1957.06	2100.34	3236.7	3165.92	3482.35	2743.44	2425.53	2452.39
ENSG00000078674.18	8	17922840	18027975	PCM1	pericentriolar material 1 [Source:HGNC Symbol;Acc:HGNC:8727]	protein_coding	5757.03	6455.59	5722.35	7119.77	6201.98	7297.72	5923.27	5577.8	6367.99	6579.62	6208.48	6298.81	6281.48	6115.3	5738.6
ENSG00000078687.17	17	77959240	78108835	TNRC6C	trinucleotide repeat containing adaptor 6C [Source:HGNC Symbol;Acc:HGNC:29318]	protein_coding	1460.9	1476.29	1393.37	709.516	527.515	591.794	1190.43	1211.42	987.723	584.565	605.269	625.499	1194.82	1335.97	1554.97
ENSG00000078699.22	20	33490075	33650036	CBFA2T2	CBFA2/RUNX1 partner transcriptional co-repressor 2 [Source:HGNC Symbol;Acc:HGNC:1536]	protein_coding	1984.84	1940.67	2165.92	1102.4	870.646	839.846	1438.37	1542.11	1595.23	1595.73	1801.93	1462.24	2122	1939.71	2320.38
ENSG00000078725.13	9	119153458	119369435	BRINP1	BMP/retinoic acid inducible neural specific 1 [Source:HGNC Symbol;Acc:HGNC:2687]	protein_coding	0	0	0	0	0	0	0	0	0	0	0	0	0	0	0
ENSG00000078747.16	20	34363241	34540748	ITCH	itchy E3 ubiquitin protein ligase [Source:HGNC Symbol;Acc:HGNC:13890]	protein_coding	3999.35	4480.01	2922.25	2785.13	2726.48	3169.03	3384.32	3869.88	4052.55	3451.23	2583.48	2447.89	2910.09	3064.87	3916.77
ENSG00000078795.17	5	137887968	137942747	PKD2L2	polycystin 2 like 2, transient receptor potential cation channel [Source:HGNC Symbol;Acc:HGNC:9012]	protein_coding	40.381	37.496	36.3932	21.5746	20.3426	28.8836	24.9936	25.328	32.6389	20.4023	24.8323	27.3213	28.0153	18.818	27.9749
ENSG00000078804.13	20	34704339	34713439	TP53INP2	tumor protein p53 inducible nuclear protein 2 [Source:HGNC Symbol;Acc:HGNC:16104]	protein_coding	709.869	662.927	703.722	548.566	543.775	467.336	628.057	654.659	565.962	951.207	946.968	960.053	475.798	529.048	516.246
ENSG00000078808.19	1	1216909	1232067	SDF4	stromal cell derived factor 4 [Source:HGNC Symbol;Acc:HGNC:24188]	protein_coding	4770.75	5042.02	5054.38	3749.83	3924.04	3853.19	4118.96	3998.93	3919.3	3282.25	3102.53	2967.31	3630.2	3521.12	3501.1
ENSG00000078814.17	20	34955810	35002437	MYH7B	myosin heavy chain 7B [Source:HGNC Symbol;Acc:HGNC:15906]	protein_coding	263.68	176.084	267.645	108.847	96.9197	113.454	99.633	94.8413	101.433	141.289	153.128	138.69	94.8928	109.289	119.615
ENSG00000078898.7	20	33007704	33023703	BPIFB2	BPI fold containing family B member 2 [Source:HGNC Symbol;Acc:HGNC:16177]	protein_coding	0	0.983001	0	0.903573	0	0	1.70388	0	0	1.68064	3.02887	1.00027	0	0	0
ENSG00000078900.15	1	3652516	3736201	TP73	tumor protein p73 [Source:HGNC Symbol;Acc:HGNC:12003]	protein_coding	15.9898	27.8394	24.0709	150.851	111.086	102.1	17.5883	33.3932	18.4171	302.517	249.659	284.284	71.8407	42.4328	70.6221
ENSG00000078902.16	11	1274371	1309654	TOLLIP	toll interacting protein [Source:HGNC Symbol;Acc:HGNC:16476]	protein_coding	1594.7	1627.09	1753.36	1643.23	1612.4	1772.63	3751.61	3929.05	3638.63	1288.18	1395.47	1361.42	2440.97	2204.42	2231.08
ENSG00000078967.13	7	43926436	43956136	UBE2D4	ubiquitin conjugating enzyme E2 D4 (putative) [Source:HGNC Symbol;Acc:HGNC:21647]	protein_coding	398.12	313.634	341.8	412.311	471.833	345.944	346.966	327.198	431.988	414.776	457.316	343.252	341.857	364.147	300.225
ENSG00000079101.16	18	596988	650334	CLUL1	clusterin like 1 [Source:HGNC Symbol;Acc:HGNC:2096]	protein_coding	0	0	0	0	0	0	0	0	1.28348	1.55053	0	0	0.410979	0	0
ENSG00000079102.16	8	91954967	92103286	RUNX1T1	RUNX1 partner transcriptional co-repressor 1 [Source:HGNC Symbol;Acc:HGNC:1535]	protein_coding	0	1.76402	0	0.370332	0	0	0	9.00517	0	0	0.905896	0	0.920298	0	2.06768
ENSG00000079112.10	8	94127162	94217303	CDH17	cadherin 17 [Source:HGNC Symbol;Acc:HGNC:1756]	protein_coding	0.647352	0	0.634117	3.33061	0.297426	0.616327	0	1.16406	0	7.69344	2.25261	7.50066	0	0	0
ENSG00000079134.12	18	214520	268050	THOC1	THO complex 1 [Source:HGNC Symbol;Acc:HGNC:19070]	protein_coding	1746.16	1410.78	1494.08	1532.78	1348.09	1365.42	1262.01	1094.02	1231.74	1403.53	1372.02	1425.64	1116.06	1248.6	1150.97
ENSG00000079150.18	2	178463664	178478600	FKBP7	FKBP prolyl isomerase 7 [Source:HGNC Symbol;Acc:HGNC:3723]	protein_coding	16.2403	21.3424	24.7585	88.8056	107.973	98.569	27.8929	41.1164	52.8734	76.717	59.7083	88.3777	24.2096	53.5239	36.1272
ENSG00000079156.17	2	178194481	178402893	OSBPL6	oxysterol binding protein like 6 [Source:HGNC Symbol;Acc:HGNC:16388]	protein_coding	2.69403	8.19729	0	27.5847	35.3602	10.8819	0.552973	8.99853	16.6441	17.0476	20.1614	44.8722	4.35947	25.7242	2.6507
ENSG00000079215.15	5	36596588	36688334	SLC1A3	solute carrier family 1 member 3 [Source:HGNC Symbol;Acc:HGNC:10941]	protein_coding	0	2.16284	3.00197	444.957	40.3525	53.8994	1.79975	6.59659	3.42514	110.135	54.0869	58.6392	14.6935	2.89642	2.43406
ENSG00000079246.16	2	216107464	216206303	XRCC5	X-ray repair cross complementing 5 [Source:HGNC Symbol;Acc:HGNC:12833]	protein_coding	6993.43	7218.94	7067.1	13179.6	13107.5	14559.6	12967.6	13565.5	14062.5	10163.8	9502.1	10021.9	9242	9460.79	8811.05
ENSG00000079257.8	3	158645822	158672648	LXN	latexin [Source:HGNC Symbol;Acc:HGNC:13347]	protein_coding	58.8547	73.6603	70.2299	137.223	156.614	171.947	91.9288	93.3243	105.239	115.023	127.859	99.9387	125.022	96.0238	104.76
ENSG00000079263.19	2	230203110	230313215	SP140	SP140 nuclear body protein [Source:HGNC Symbol;Acc:HGNC:17133]	protein_coding	6532.21	6785.11	6248.91	2842.6	2857.81	2940.72	9708.23	9431.84	8843.23	3168.65	3002.91	2991.52	8036.14	8174.14	7975.27
ENSG00000079277.22	1	46557407	46616843	MKNK1	MAPK interacting serine/threonine kinase 1 [Source:HGNC Symbol;Acc:HGNC:7110]	protein_coding	1441.44	1323.71	1480.5	1069.28	1056.36	1107	3175.91	3116.28	3188.67	989.142	890.659	1000.75	3852.8	3880.72	3797.56
ENSG00000079308.19	2	217799588	218033982	TNS1	tensin 1 [Source:HGNC Symbol;Acc:HGNC:11973]	protein_coding	0.566854	4.02318	1.11053	12.9121	26.1442	42.1345	15.1498	40.024	2.63952	232.181	144.802	232.268	66.6922	68.6314	75.4242
ENSG00000079313.15	19	1815248	1848483	REXO1	RNA exonuclease 1 homolog [Source:HGNC Symbol;Acc:HGNC:24616]	protein_coding	4746.31	4255.11	5850.51	2336.72	2378.38	2221.48	2629.27	2738.81	2478.03	2042.51	1976.97	2027.4	2584.7	2285.55	2278.02
ENSG00000079332.15	10	70147289	70170523	SAR1A	secretion associated Ras related GTPase 1A [Source:HGNC Symbol;Acc:HGNC:10534]	protein_coding	2943.87	2864.13	2728.12	2392.32	2117.05	2209.7	2659.79	2753.45	2711.43	1833.64	2111.23	1979.07	1992.48	2187.38	2239.08
ENSG00000079335.20	1	100345001	100520277	CDC14A	cell division cycle 14A [Source:HGNC Symbol;Acc:HGNC:1718]	protein_coding	485.146	446.163	435.441	330.072	349.28	268.116	231.855	429.753	263.512	383.538	375.672	340.955	253.143	334.238	276.518
ENSG00000079337.16	12	47734363	47771040	RAPGEF3	Rap guanine nucleotide exchange factor 3 [Source:HGNC Symbol;Acc:HGNC:16629]	protein_coding	273.593	238.991	214.335	43.3712	47.3248	41.9841	83.2706	89.3414	75.0766	55.2242	65.8907	85.5631	99.9802	67.6569	48.1314
ENSG00000079385.23	19	42507304	42561234	CEACAM1	CEA cell adhesion molecule 1 [Source:HGNC Symbol;Acc:HGNC:1814]	protein_coding	93.5792	158.62	110.346	414.912	548.064	549.586	239.377	402.765	511.119	785.178	1532.72	711.239	142.706	226.055	187.412
ENSG00000079387.14	12	48042897	48106079	SENP1	SUMO specific peptidase 1 [Source:HGNC Symbol;Acc:HGNC:17927]	protein_coding	822.445	741.966	744.926	1080.8	1218.31	1147.37	1681.55	1716.89	1716.2	1051.5	1021.87	1137.57	1413.2	1294.92	1535.21
ENSG00000079393.20	10	75094432	75109221	DUSP13	dual specificity phosphatase 13 [Source:HGNC Symbol;Acc:HGNC:19681]	protein_coding	1.20201	1.99255	0	2.4504	0	0	0	0	0	6.60787	2.79849	2.33764	3.28994	0	0
ENSG00000079432.8	19	42268537	42295797	CIC	capicua transcriptional repressor [Source:HGNC Symbol;Acc:HGNC:14214]	protein_coding	8500.5	8125.52	9011.74	5986.59	6138.11	6883.42	7899.38	7784.28	7341.42	4954.92	4213.34	4293.08	9219.5	8380.84	8469.22
ENSG00000079435.10	19	42401514	42427388	LIPE	lipase E, hormone sensitive type [Source:HGNC Symbol;Acc:HGNC:6621]	protein_coding	718.098	666.211	713.535	620.45	637.642	515.575	1338.01	1198.37	1318.46	521.424	527.568	500.716	689.639	815.568	922.809
ENSG00000079459.13	8	11795573	11839304	FDFT1	farnesyl-diphosphate farnesyltransferase 1 [Source:HGNC Symbol;Acc:HGNC:3629]	protein_coding	3967.81	4264.78	4455.59	10923.5	10312.7	11126.8	16137.2	16123.6	16834.5	12044.4	11759.9	11895.2	14038.9	14350.9	14867.6
ENSG00000079462.8	19	42297033	42303546	PAFAH1B3	platelet activating factor acetylhydrolase 1b catalytic subunit 3 [Source:HGNC Symbol;Acc:HGNC:8576]	protein_coding	188.624	242.84	231.35	642.337	641.227	627.524	445.387	385.494	377.894	384.622	415.476	399.659	307.16	347.467	314.455
ENSG00000079482.14	X	67949349	68433913	OPHN1	oligophrenin 1 [Source:HGNC Symbol;Acc:HGNC:8148]	protein_coding	253.47	233.208	273.922	201.838	167.089	147.139	121.101	143.203	138.776	190.089	198.63	152.976	138.085	136.958	158.633
ENSG00000079557.5	4	73481745	73504001	AFM	afamin [Source:HGNC Symbol;Acc:HGNC:316]	protein_coding	0	0	0	0	0	0	0	0	0	0	1.00962	1.00027	0	0	0
ENSG00000079616.13	16	29790719	29805384	KIF22	kinesin family member 22 [Source:HGNC Symbol;Acc:HGNC:6391]	protein_coding	1946.9	1981.74	2208.83	4107.52	3731.47	3869.94	2229.22	2156.76	2044.53	3831.44	3746.91	3653.38	2566.13	2656.46	2535.21
ENSG00000079689.14	6	25652201	25701783	SCGN	secretagogin, EF-hand calcium binding protein [Source:HGNC Symbol;Acc:HGNC:16941]	protein_coding	0	0	0	0	0	0	0	0	0	0	0	0	0	0	0
ENSG00000079691.18	6	25279078	25620530	CARMIL1	capping protein regulator and myosin 1 linker 1 [Source:HGNC Symbol;Acc:HGNC:21581]	protein_coding	280.928	313.529	237.177	452.981	419.085	386.215	235.234	296.705	236.662	368.798	305.293	436.537	225.548	225.86	173.59
ENSG00000079739.17	1	63593411	63660245	PGM1	phosphoglucomutase 1 [Source:HGNC Symbol;Acc:HGNC:8905]	protein_coding	673.153	724.629	779.29	1333.52	1311.03	1319.36	1555.7	1538.39	1486.69	2420.91	2455.27	2357.62	3498.26	3356.05	3438.67
ENSG00000079785.16	2	15591178	15634346	DDX1	DEAD-box helicase 1 [Source:HGNC Symbol;Acc:HGNC:2734]	protein_coding	2077.7	2007.73	1937.22	3839.81	3664.54	4097.6	3064.14	3067.11	3176.45	2932.4	2995.21	2899.13	2189.95	2318.41	2385.1
ENSG00000079805.18	19	10718079	10833488	DNM2	dynamin 2 [Source:HGNC Symbol;Acc:HGNC:2974]	protein_coding	12435.8	12415.6	13229.7	8108.34	8481.53	7405.38	12217.8	11735.8	11713.2	7647.13	7366.99	6898.24	11620.2	11502.9	11521.6
ENSG00000079819.19	6	130839347	131063322	EPB41L2	erythrocyte membrane protein band 4.1 like 2 [Source:HGNC Symbol;Acc:HGNC:3379]	protein_coding	1457.84	1409.22	1239.53	3299.22	3523.51	3360.96	3223	3162.62	2903.71	4502.32	4169.55	4405.29	3007.76	3387.42	3071.61
ENSG00000079841.18	6	71886703	72403143	RIMS1	regulating synaptic membrane exocytosis 1 [Source:HGNC Symbol;Acc:HGNC:17282]	protein_coding	0	0.834004	0	3.20412	0.730726	0	0	0	0	0.673034	1.71318	1.60227	0	0.876783	0
ENSG00000079931.15	6	132296055	132401475	MOXD1	monooxygenase DBH like 1 [Source:HGNC Symbol;Acc:HGNC:21063]	protein_coding	412.611	475.192	354.666	1076.79	989.389	1006.92	290.233	269.305	256.568	1703.23	1734.93	1666	231.317	228.57	241.481
ENSG00000079950.14	6	132445867	132513198	STX7	syntaxin 7 [Source:HGNC Symbol;Acc:HGNC:11442]	protein_coding	7023.2	7212.43	7073.98	5144.88	4825.07	4575.96	10143.9	9125.72	10063.1	4945.23	4663.17	5445.9	8819.55	9724.92	9380.18
ENSG00000079974.18	22	50767501	50783662	RABL2B	RAB, member of RAS oncogene family like 2B [Source:HGNC Symbol;Acc:HGNC:9800]	protein_coding	2424.61	2431.64	2508.6	975.857	1134.94	972.92	1492.03	1474.47	1423.52	833.491	736.587	809.149	1651.85	1606.98	1619.82
ENSG00000079999.14	19	10486125	10503558	KEAP1	kelch like ECH associated protein 1 [Source:HGNC Symbol;Acc:HGNC:23177]	protein_coding	1129.18	1048.47	938.555	1982.12	1819.13	2143.93	1519.51	1508.03	964.899	1437.82	1471.86	1163.44	1280.78	1349.71	1199.66
ENSG00000080007.8	6	73394828	73417566	DDX43	DEAD-box helicase 43 [Source:HGNC Symbol;Acc:HGNC:18677]	protein_coding	83.044	143.749	90.0618	112.078	92.4149	92.2412	63.6975	58.6647	70.9492	52.7451	58.7122	72.9169	37.8702	36.2485	35.0976
ENSG00000080031.10	19	55181247	55209506	PTPRH	protein tyrosine phosphatase receptor type H [Source:HGNC Symbol;Acc:HGNC:9672]	protein_coding	0	0	0.926234	1.59546	0.985693	2.70075	2.25643	1.43181	1.08601	5.4525	4.02132	3.14241	0	1.18271	0
ENSG00000080166.16	13	94436811	94479682	DCT	dopachrome tautomerase [Source:HGNC Symbol;Acc:HGNC:2709]	protein_coding	10.5272	10.766	16.217	2.71416	4.60461	7.46306	3.54814	2.58375	2.28032	13.5899	14.0745	13.9794	3.44626	4.61469	5.22607
ENSG00000080189.15	20	46345980	46364458	SLC35C2	solute carrier family 35 member C2 [Source:HGNC Symbol;Acc:HGNC:17117]	protein_coding	1879.46	2018.45	2046.96	1768.77	1964.96	1911.18	2005.43	1988.04	1942.4	1429.73	1509.67	1649.49	1633.27	1658.52	1580.27
ENSG00000080200.10	3	97822011	97944984	CRYBG3	crystallin beta-gamma domain containing 3 [Source:HGNC Symbol;Acc:HGNC:34427]	protein_coding	542.069	449.494	527.843	443.938	478.25	542.047	463.786	377.325	402.048	917.024	736.821	930.325	545.329	587.834	575.11
ENSG00000080224.17	3	96814581	97752460	EPHA6	EPH receptor A6 [Source:HGNC Symbol;Acc:HGNC:19296]	protein_coding	1.07103	0	0	0	0	0	0	0	0	0	0	0	0	0	0
ENSG00000080293.10	2	119439843	119525301	SCTR	secretin receptor [Source:HGNC Symbol;Acc:HGNC:10608]	protein_coding	1.98841	1.82498	1.94775	0.838762	0.799495	0	0	1.78776	0	0	3.62339	2.78556	2.79261	0.959297	1.06957
ENSG00000080298.15	9	3218297	3526004	RFX3	regulatory factor X3 [Source:HGNC Symbol;Acc:HGNC:9984]	protein_coding	683.273	688.167	726.352	1427.6	1393.87	1121.21	799.236	747.594	724.566	2507.26	2366.3	2062.25	1147.27	1205.18	1018.29
ENSG00000080345.18	2	151409883	151508013	RIF1	replication timing regulatory factor 1 [Source:HGNC Symbol;Acc:HGNC:23207]	protein_coding	2603.56	2324.99	2535.89	3767.88	4015.52	4218.4	2419.91	2813.77	2668.45	4615.95	4468.26	4557.7	2767.14	3119.73	2974.96
ENSG00000080371.6	12	71754863	71800286	RAB21	RAB21, member RAS oncogene family [Source:HGNC Symbol;Acc:HGNC:18263]	protein_coding	2858.95	2777.94	3099.93	2943.9	3218.47	2424.25	3546.05	4107.33	3352.2	3898.53	4042.89	3735.19	4125.04	4699.9	4485.03
ENSG00000080493.18	4	71062667	71572087	SLC4A4	solute carrier family 4 member 4 [Source:HGNC Symbol;Acc:HGNC:11030]	protein_coding	0	0	2.93032	2.6112	2.48895	4.46408	1.86484	2.81045	2.76952	10.8741	6.62998	6.56853	4.75063	6.78626	27.5773
ENSG00000080503.24	9	1980290	2193624	SMARCA2	SWI/SNF related, matrix associated, actin dependent regulator of chromatin, subfamily a, member 2 [Source:HGNC Symbol;Acc:HGNC:11098]	protein_coding	5963.98	7075.91	7348.07	3326.39	3843.3	3894.16	8458.46	8917.57	8207.05	3572.5	2929.09	4464.68	13790.6	12396.1	13363.4
ENSG00000080511.5	19	10013249	10022279	RDH8	retinol dehydrogenase 8 [Source:HGNC Symbol;Acc:HGNC:14423]	protein_coding	0	0	0	0	0	0	0	0	0	0.840321	0	0	0	0	0
ENSG00000080546.13	6	108986437	109094819	SESN1	sestrin 1 [Source:HGNC Symbol;Acc:HGNC:21595]	protein_coding	1006.69	836.369	851.314	824.012	748.915	819.648	1019.41	826.827	868.397	1645	1391.3	1500.52	1846.36	1825.33	1851.63
ENSG00000080561.14	X	107825755	107931637	MID2	midline 2 [Source:HGNC Symbol;Acc:HGNC:7096]	protein_coding	82.9844	115.507	95.4105	60.2385	80.2546	59.3519	51.3879	54.4731	98.0861	91.5585	99.2966	123.795	25.1037	20.4996	35.4518
ENSG00000080572.13	X	107206611	107244247	DNAAF6	dynein axonemal assembly factor 6 [Source:HGNC Symbol;Acc:HGNC:28570]	protein_coding	8.64512	9.91824	13.7611	2.73505	3.47601	6.17309	2.57876	4.85797	8.61702	2.54359	5.09342	2.01849	4.13952	5.21349	6.97536
ENSG00000080573.7	19	9959561	10010504	COL5A3	collagen type V alpha 3 chain [Source:HGNC Symbol;Acc:HGNC:14864]	protein_coding	0	0	0	13.5536	13.7804	20.3939	0	0	0	23.529	17.1636	20.0053	0	2.06684	0
ENSG00000080603.17	16	30698209	30741409	SRCAP	Snf2 related CREBBP activator protein [Source:HGNC Symbol;Acc:HGNC:16974]	protein_coding	4889.21	4545.02	4903.31	4066.89	4032.18	3202.45	6575.04	7258.19	6915.1	3189.08	2731.35	2985.36	5746.07	5074.12	5287.76
ENSG00000080608.10	9	2720469	2844095	PUM3	pumilio RNA binding family member 3 [Source:HGNC Symbol;Acc:HGNC:29676]	protein_coding	805.726	1099.66	937.526	2325.91	2374.53	2995.06	1129.63	1071.12	1419.33	1706.92	1732.61	1671.67	463.273	458.052	494.152
ENSG00000080618.17	13	46053186	46105033	CPB2	carboxypeptidase B2 [Source:HGNC Symbol;Acc:HGNC:2300]	protein_coding	30.6854	29.1345	33.1674	27.9309	28.0794	6.04442	10.9417	19.0269	12.1874	26.8012	20.9465	22.7288	14.1863	24.5031	19.3516
ENSG00000080644.16	15	78593052	78621295	CHRNA3	cholinergic receptor nicotinic alpha 3 subunit [Source:HGNC Symbol;Acc:HGNC:1957]	protein_coding	1.23586	2.01711	0	0	0.993826	0	0	0.658656	0	14.7652	4.2909	2.73671	0.701557	1.89933	0
ENSG00000080709.16	5	114055926	114496500	KCNN2	potassium calcium-activated channel subfamily N member 2 [Source:HGNC Symbol;Acc:HGNC:6291]	protein_coding	1.06199	4.87351	1.04027	6.84804	5.12401	4.68795	2.53424	0	0	15.8848	23.0253	17.8528	0	2.0494	3.42747
ENSG00000080802.19	7	135361795	135510127	CNOT4	CCR4-NOT transcription complex subunit 4 [Source:HGNC Symbol;Acc:HGNC:7880]	protein_coding	1086.75	1079.99	1001.23	1256.28	1166.71	961.82	1251.28	1274.48	1201.58	1225.09	1253.88	1266.61	1416.8	1730.04	1510.08
ENSG00000080815.19	14	73136418	73223691	PSEN1	presenilin 1 [Source:HGNC Symbol;Acc:HGNC:9508]	protein_coding	2798.69	2710.93	2798.15	1883.54	1871.89	1808.95	3159.11	2950.93	2658.93	1780.31	2046.08	1890.75	2502.64	2565.37	2591.31
ENSG00000080819.9	3	98579446	98593648	CPOX	coproporphyrinogen oxidase [Source:HGNC Symbol;Acc:HGNC:2321]	protein_coding	620.684	761.615	709.366	1113.03	1259.67	1505.3	767.168	785.223	785.528	1335.68	1145.36	1308.8	819.362	831.201	737.182
ENSG00000080822.17	3	98497912	98523066	CLDND1	claudin domain containing 1 [Source:HGNC Symbol;Acc:HGNC:1322]	protein_coding	1983.04	1549.25	1816.61	2357.78	2447.28	2607.54	1968.89	1915.02	2048.22	2501.89	2593.09	2323.69	2040.8	2109.08	2027.29
ENSG00000080823.23	14	102224500	102305190	MOK	MOK protein kinase [Source:HGNC Symbol;Acc:HGNC:9833]	protein_coding	101.918	97.3205	89.2263	224.97	189.766	230.215	49.9485	49.6294	53.9556	126.287	165.958	146.645	42.4757	39.949	56.2497
ENSG00000080824.19	14	102080742	102139699	HSP90AA1	heat shock protein 90 alpha family class A member 1 [Source:HGNC Symbol;Acc:HGNC:5253]	protein_coding	45553.5	45373.8	44192.3	30818.8	30846.9	31063.6	27283.8	27148.4	27672.7	29434	30243.8	30484.2	18723.9	19787.6	19476.6
ENSG00000080839.12	20	36996349	37095997	RBL1	RB transcriptional corepressor like 1 [Source:HGNC Symbol;Acc:HGNC:9893]	protein_coding	769.478	716.026	703.184	1353.74	1384.86	1381.89	815.065	835.876	912.711	1230.03	1199.78	1240.43	816.081	900.137	849.868
ENSG00000080845.18	20	36306336	36528637	DLGAP4	DLG associated protein 4 [Source:HGNC Symbol;Acc:HGNC:24476]	protein_coding	2777.87	2267	2278.88	1974.99	1810.24	1851.56	1794.9	1803.14	1857.4	2406.19	2180.7	2277.1	1327.37	1674.97	1462.2
ENSG00000080854.16	11	133896438	133956968	IGSF9B	immunoglobulin superfamily member 9B [Source:HGNC Symbol;Acc:HGNC:32326]	protein_coding	2.4181	59.4041	2.36866	74.1951	7.99107	25.4146	2.64476	1.63057	6.92402	16.6007	71.2732	189.529	22.2414	22.008	3.57694
ENSG00000080910.13	1	196943738	196959622	CFHR2	complement factor H related 2 [Source:HGNC Symbol;Acc:HGNC:4890]	protein_coding	49.6995	46.781	44.4759	22.5919	24.8067	32.6438	34.3609	33.9277	34.959	30.2184	23.4691	23.3498	36.505	29.4297	46.423
ENSG00000080947.15	1	16467436	16499257	CROCCP3	CROCC pseudogene 3 [Source:HGNC Symbol;Acc:HGNC:29405]	transcribed_unprocessed_pseudogene	402.818	936.844	445.605	247.005	390.356	65.6898	172.467	532.71	150.292	73.2582	167.531	102.425	425.385	219.498	389.919
ENSG00000080986.13	18	2571557	2616635	NDC80	NDC80 kinetochore complex component [Source:HGNC Symbol;Acc:HGNC:16909]	protein_coding	111.98	70.1557	76.942	2435.41	2160.85	2335.47	937.799	1053.93	957.287	2201.34	2145.43	2168.55	995.184	1110.94	1106.21
ENSG00000081014.11	15	50908672	51005895	AP4E1	adaptor related protein complex 4 subunit epsilon 1 [Source:HGNC Symbol;Acc:HGNC:573]	protein_coding	908.792	793.758	815.422	946.637	953.259	1068.12	953.906	1016.33	1011.03	894.042	940.514	912.828	723.081	701.823	813.863
ENSG00000081019.13	1	113761832	113812476	RSBN1	round spermatid basic protein 1 [Source:HGNC Symbol;Acc:HGNC:25642]	protein_coding	1624.26	1952.14	1779.76	1027.38	831.465	1288.82	1760.39	1976.85	1586.59	2148.94	1803.75	1340.68	3369.01	3241.95	3305.93
ENSG00000081026.19	1	113390515	113685923	MAGI3	membrane associated guanylate kinase, WW and PDZ domain containing 3 [Source:HGNC Symbol;Acc:HGNC:29647]	protein_coding	38.5635	10.3516	11.048	50.3346	62.8712	57.8312	37.1159	43.5036	30.8778	134.261	107.56	116.121	42.2679	49.1167	43.8359
ENSG00000081041.9	4	74097040	74099196	CXCL2	C-X-C motif chemokine ligand 2 [Source:HGNC Symbol;Acc:HGNC:4603]	protein_coding	3.5844	4.10792	0.943816	3.25148	0.774816	1.83467	0	0.866289	0	6.04774	8.17448	7.19886	0	0	0
ENSG00000081051.8	4	73431138	73456174	AFP	alpha fetoprotein [Source:HGNC Symbol;Acc:HGNC:317]	protein_coding	0	0	0	0	0	0	0	0	0	0	0	0	0	0	0
ENSG00000081052.13	2	227002714	227164453	COL4A4	collagen type IV alpha 4 chain [Source:HGNC Symbol;Acc:HGNC:2206]	protein_coding	403.172	430.481	352.234	227.315	204.724	313.775	129.226	128.252	178.068	297.673	287.611	273.844	163.167	213.732	243.527
ENSG00000081059.20	5	134114681	134151865	TCF7	transcription factor 7 [Source:HGNC Symbol;Acc:HGNC:11639]	protein_coding	1394.42	1283.58	1484.78	692.747	588.033	510.669	265.397	376.526	308.254	935.999	867.843	914.189	529.907	536.838	546.968
ENSG00000081087.15	6	108041409	108165854	OSTM1	osteoclastogenesis associated transmembrane protein 1 [Source:HGNC Symbol;Acc:HGNC:21652]	protein_coding	1288.43	1144.31	1032.65	472.287	528.917	744.997	1134.41	993.808	1046.44	468.577	443.558	445.693	554.583	463.543	695.893
ENSG00000081138.14	18	65750252	65890337	CDH7	cadherin 7 [Source:HGNC Symbol;Acc:HGNC:1766]	protein_coding	5.0932	11.6381	7.6686	1.66892	12.0999	3.77123	7.76298	5.31534	7.40634	10.4896	8.19647	5.15539	9.96225	5.24908	2.12817
ENSG00000081148.12	3	101222546	101320575	IMPG2	interphotoreceptor matrix proteoglycan 2 [Source:HGNC Symbol;Acc:HGNC:18362]	protein_coding	34.2729	29.49	28.3265	35.2394	23.2544	29.5712	44.3009	42.3699	40.804	20.1677	10.0962	33.0088	31.7959	39.27	34.5665
ENSG00000081154.12	3	101574180	101594465	PCNP	PEST proteolytic signal containing nuclear protein [Source:HGNC Symbol;Acc:HGNC:30023]	protein_coding	3896.74	3900.44	4601.64	4890.38	4792.27	4555.43	5498.39	5037.36	5618.49	6182.39	6740.27	7131.19	7329.43	7354.61	7077.78
ENSG00000081177.18	14	69191511	69244020	EXD2	exonuclease 3'-5' domain containing 2 [Source:HGNC Symbol;Acc:HGNC:20217]	protein_coding	338.199	367.509	269.603	434.632	465.831	485.762	291.557	237.658	321.578	494.272	519.659	485.21	338.715	408.006	300.35
ENSG00000081181.8	14	67619920	67651708	ARG2	arginase 2 [Source:HGNC Symbol;Acc:HGNC:664]	protein_coding	29.9836	36.4906	27.535	118.574	113.023	178.483	25.9446	26.2441	29.056	512.601	525.553	428.438	68.5771	46.1086	47.3769
ENSG00000081189.16	5	88717117	88904257	MEF2C	myocyte enhancer factor 2C [Source:HGNC Symbol;Acc:HGNC:6996]	protein_coding	8618.82	7677.35	6972.69	7008.99	8017.09	5822.72	23295.6	24318.8	23491.2	8595.13	7918.94	8320.23	22024.2	25772.8	24479.8
ENSG00000081237.20	1	198638457	198757476	PTPRC	protein tyrosine phosphatase receptor type C [Source:HGNC Symbol;Acc:HGNC:9666]	protein_coding	22116.1	19495.5	22254.7	11296.7	11753.1	10350.6	53031.4	55763.7	51182.4	20179.4	20689.1	21179.3	48294	50631.3	50079.5
ENSG00000081248.12	1	201039512	201112451	CACNA1S	calcium voltage-gated channel subunit alpha1 S [Source:HGNC Symbol;Acc:HGNC:1397]	protein_coding	0	0	0	0.963745	0.918627	0	0	0	0	0	4.30743	0	0	0	0
ENSG00000081277.13	1	201283452	201332993	PKP1	plakophilin 1 [Source:HGNC Symbol;Acc:HGNC:9023]	protein_coding	0	0	0	0	1.73575	0	0	0	0	0	2.3979	2.37568	0.812008	0	0
ENSG00000081307.14	3	132654446	132679794	UBA5	ubiquitin like modifier activating enzyme 5 [Source:HGNC Symbol;Acc:HGNC:23230]	protein_coding	1029.95	1017.59	885.233	2345.26	2097.21	2971.13	1747.06	1779.34	1613.72	2119.18	2094.02	2124.22	1720.49	1720.96	1767.33
ENSG00000081320.11	2	196133583	196176503	STK17B	serine/threonine kinase 17b [Source:HGNC Symbol;Acc:HGNC:11396]	protein_coding	10283.8	10304.3	9550.8	7608.58	7190.2	7538.18	20360.1	21842.9	20952.3	13540.2	13358.8	13339.5	17722.9	18221.4	17774.3
ENSG00000081377.17	9	96490241	96619843	CDC14B	cell division cycle 14B [Source:HGNC Symbol;Acc:HGNC:1719]	protein_coding	412.239	412.544	381.808	97.0125	100.113	79.8717	60.6773	61.6279	57.1139	99.2644	89.1277	89.6677	65.6957	84.0924	67.2284
ENSG00000081386.13	9	96754553	96778129	ZNF510	zinc finger protein 510 [Source:HGNC Symbol;Acc:HGNC:29161]	protein_coding	847.39	836.89	914.078	742.537	795.215	635.744	1246.37	1057.02	1348.72	646.56	538.734	523.089	1006.13	1216.74	1106.54
ENSG00000081479.15	2	169127109	169362534	LRP2	LDL receptor related protein 2 [Source:HGNC Symbol;Acc:HGNC:6694]	protein_coding	0	0	0	11.3866	1.63858	0.952974	18.4753	12.1347	0.611813	18.3611	9.9233	1.50479	1.86252	0.888385	2.83494
ENSG00000081665.14	19	19785839	19821751	ZNF506	zinc finger protein 506 [Source:HGNC Symbol;Acc:HGNC:23780]	protein_coding	2108.39	1947.26	1925	1736.22	1751.02	1789.6	2183.32	2153.02	2276.81	3153.82	2874.12	3075.97	2437.9	2676.28	2494.44
ENSG00000081692.13	1	227730425	227735411	JMJD4	jumonji domain containing 4 [Source:HGNC Symbol;Acc:HGNC:25724]	protein_coding	495.237	595.035	552.636	715.697	748.559	755.149	685.763	637.378	627.337	683.624	687.26	682.957	485.203	458.774	540.572
ENSG00000081721.12	1	161749758	161757238	DUSP12	dual specificity phosphatase 12 [Source:HGNC Symbol;Acc:HGNC:3067]	protein_coding	743.899	694.257	720.393	642.34	578.547	595.974	613.724	619.915	617.776	497.904	513.47	501.923	518.962	515.154	538.048
ENSG00000081760.17	12	125065434	125143333	AACS	acetoacetyl-CoA synthetase [Source:HGNC Symbol;Acc:HGNC:21298]	protein_coding	613.541	548.665	599.73	1539.64	1622.19	1508.33	1134.61	1154.68	1101.72	1294.29	1335.89	1272.05	1139.94	1040.43	1060.33
ENSG00000081791.9	5	141923855	141942047	DELE1	DAP3 binding cell death enhancer 1 [Source:HGNC Symbol;Acc:HGNC:28969]	protein_coding	2406.49	2437.49	2332.7	2576	2593.33	2682.4	3055.42	2925.36	2994.09	1928.31	1921.35	2028.78	1687.06	1640.05	1802.09
ENSG00000081800.9	7	123113531	123199972	SLC13A1	solute carrier family 13 member 1 [Source:HGNC Symbol;Acc:HGNC:10916]	protein_coding	12.7991	3.91571	11.4926	16.1969	10.2924	8.12377	5.09047	9.58963	12.285	16.0976	4.02176	10.9573	0	10.2914	0
ENSG00000081803.16	7	122318411	122886759	CADPS2	calcium dependent secretion activator 2 [Source:HGNC Symbol;Acc:HGNC:16018]	protein_coding	0	0	0	0	1.36343	0	0.660703	1.5244	2.20776	0	0.548296	2.44404	0	0	0
ENSG00000081818.4	5	141121818	141125623	PCDHB4	protocadherin beta 4 [Source:HGNC Symbol;Acc:HGNC:8689]	protein_coding	2.43425	0	0.641047	0.552109	1.05252	0	1.93631	0	0	0.513459	0	0	0.626715	0	0
ENSG00000081842.18	5	140827958	141012347	PCDHA6	protocadherin alpha 6 [Source:HGNC Symbol;Acc:HGNC:8672]	protein_coding	0	0	0	0	0	0	0	0	0	0	0	0	0	0	0
ENSG00000081853.15	5	141338760	141512975	PCDHGA2	protocadherin gamma subfamily A, 2 [Source:HGNC Symbol;Acc:HGNC:8700]	protein_coding	7.2337	0	0	0	1.66201	0.983859	3.49479	0.929109	4.86582	4.3089	0	5.79067	11.0275	4.23925	3.54493
ENSG00000081870.12	1	53916574	53945699	HSPB11	heat shock protein family B (small) member 11 [Source:HGNC Symbol;Acc:HGNC:25019]	protein_coding	606.562	657.702	611.763	987.13	897.928	1118.29	745.487	735.756	792.555	864.804	843.424	917.381	823.99	875.319	813.117
ENSG00000081913.14	18	62715541	62980433	PHLPP1	PH domain and leucine rich repeat protein phosphatase 1 [Source:HGNC Symbol;Acc:HGNC:20610]	protein_coding	754.552	546.674	606.086	566.722	743.519	1003.93	1357.15	1331.67	1800.62	756.679	970.696	814.372	1849.43	1113.77	1112.55
ENSG00000081923.15	18	57646426	57803315	ATP8B1	ATPase phospholipid transporting 8B1 [Source:HGNC Symbol;Acc:HGNC:3706]	protein_coding	16.2369	3.95223	5.62414	20.9049	10.9656	40.5926	38.3693	28.203	58.5763	16.2013	17.5902	14.1423	8.86142	7.1919	1.54419
ENSG00000081985.13	1	67307364	67398724	IL12RB2	interleukin 12 receptor subunit beta 2 [Source:HGNC Symbol;Acc:HGNC:5972]	protein_coding	21.1316	15.0733	2.79439	416.848	594.249	300.639	116.756	117.523	63.2055	475.188	388.398	613.405	31.5941	5.47365	1.83086
ENSG00000082014.17	7	151238764	151277896	SMARCD3	SWI/SNF related, matrix associated, actin dependent regulator of chromatin, subfamily d, member 3 [Source:HGNC Symbol;Acc:HGNC:11108]	protein_coding	6.94138	4.9954	6.37893	42.2812	48.3256	59.0602	35.6337	23.7175	20.8571	161.197	117.607	114.688	105.463	76.4945	54.8492
ENSG00000082068.9	5	37379285	37753435	WDR70	WD repeat domain 70 [Source:HGNC Symbol;Acc:HGNC:25495]	protein_coding	1254.92	1178.1	1258.93	1216.76	1039.98	1161.62	1080.44	1100.65	902.466	900.61	935.768	999.472	874.763	1036.52	836.447
ENSG00000082074.19	5	39105252	39274528	FYB1	FYN binding protein 1 [Source:HGNC Symbol;Acc:HGNC:4036]	protein_coding	30.2571	33.6687	40.843	139.069	180.298	104.219	22.4299	19.7085	17.2316	180.498	236.791	177.057	19.9632	36.5008	32.8212
ENSG00000082126.18	2	201644870	201698694	MPP4	membrane palmitoylated protein 4 [Source:HGNC Symbol;Acc:HGNC:13680]	protein_coding	37.4113	32.2174	34.3124	15.6832	14.4207	9.01467	6.93434	17.3424	10.5339	17.5317	17.5045	28.6527	11.1121	10.1783	18.5041
ENSG00000082146.13	2	201387858	201480846	STRADB	STE20 related adaptor beta [Source:HGNC Symbol;Acc:HGNC:13205]	protein_coding	543.719	542.83	641.48	669.829	627.993	592.946	779.044	944.034	913.099	976.315	791.543	898.33	1335.59	983.512	1199.68
ENSG00000082153.18	2	200810594	200827338	BZW1	basic leucine zipper and W2 domains 1 [Source:HGNC Symbol;Acc:HGNC:18380]	protein_coding	5533.31	5197.32	4917.56	7760.56	7634.65	8675.31	7920.58	8340.14	8434.87	6301.62	6673.14	6844.38	5365.02	5579.85	6128.12
ENSG00000082175.15	11	101029624	101129813	PGR	progesterone receptor [Source:HGNC Symbol;Acc:HGNC:8910]	protein_coding	1.07103	0	0	0	0	0	0	0	0	0	0	0	0	0	0
ENSG00000082196.21	5	34017858	34043213	C1QTNF3	C1q and TNF related 3 [Source:HGNC Symbol;Acc:HGNC:14326]	protein_coding	262.814	192.504	187.325	76.5768	70.9601	85.5977	129.454	108.689	121.424	64.9151	62.2046	56.923	94.1142	109.172	116.913
ENSG00000082212.13	18	50879080	50954257	ME2	malic enzyme 2 [Source:HGNC Symbol;Acc:HGNC:6984]	protein_coding	1880.96	1950.4	1829.58	3790.28	3765.61	4001.75	3282.11	3342.84	3425.73	3486.87	3491.5	3449.11	2422.2	2510.83	2599.03
ENSG00000082213.18	5	31532287	31555053	C5orf22	chromosome 5 open reading frame 22 [Source:HGNC Symbol;Acc:HGNC:25639]	protein_coding	562.464	705.227	569.706	681.536	745.634	610.282	919.099	950.76	1071.18	605.275	531.797	604.538	767.983	814.667	853.728
ENSG00000082258.13	2	134918235	134959342	CCNT2	cyclin T2 [Source:HGNC Symbol;Acc:HGNC:1600]	protein_coding	2720.53	2614.71	2520.35	2289.75	1850.41	1775.29	2612.73	2684.31	2353.42	1920.03	1811.24	1854.08	2027.34	1989.29	2331
ENSG00000082269.17	6	70412941	70561174	FAM135A	family with sequence similarity 135 member A [Source:HGNC Symbol;Acc:HGNC:21084]	protein_coding	732.174	755.115	607.603	856.474	879.23	830.036	554.254	605.347	594.742	814.921	661.71	706.346	337.694	311.914	401.831
ENSG00000082293.13	6	69866556	70212468	COL19A1	collagen type XIX alpha 1 chain [Source:HGNC Symbol;Acc:HGNC:2196]	protein_coding	1879.29	2327.05	2650.88	1234.52	659.237	573.051	503.149	527.209	462.764	816.016	550.331	774.456	437.429	494.923	552.801
ENSG00000082397.18	18	5392381	5630700	EPB41L3	erythrocyte membrane protein band 4.1 like 3 [Source:HGNC Symbol;Acc:HGNC:3380]	protein_coding	0.763273	0	0.730037	0	0	0.709556	0	0	0	7.30558	0	0	0	0	0
ENSG00000082438.18	2	164653624	164843679	COBLL1	cordon-bleu WH2 repeat protein like 1 [Source:HGNC Symbol;Acc:HGNC:23571]	protein_coding	4113.59	3618.83	3820.75	81.1369	77.4731	170.616	5773.12	6062.8	6156.44	341.796	270.511	232.473	8046.59	7646.94	8099.5
ENSG00000082458.12	X	70444835	70505490	DLG3	discs large MAGUK scaffold protein 3 [Source:HGNC Symbol;Acc:HGNC:2902]	protein_coding	226.272	133.402	167.45	684.223	568.721	668.316	138.169	86.1699	122.624	864.909	757.384	838.366	175.521	233.057	153.897
ENSG00000082482.14	1	215005775	215237090	KCNK2	potassium two pore domain channel subfamily K member 2 [Source:HGNC Symbol;Acc:HGNC:6277]	protein_coding	0	0	0	0	0	0	0	0	0	0.840321	0	0	0	0	0
ENSG00000082497.12	1	210232796	210246631	SERTAD4	SERTA domain containing 4 [Source:HGNC Symbol;Acc:HGNC:25236]	protein_coding	0	0	0	0	0	0	0	0	0	0	0	1.00027	1.02567	0	0
ENSG00000082512.15	1	211326615	211374946	TRAF5	TNF receptor associated factor 5 [Source:HGNC Symbol;Acc:HGNC:12035]	protein_coding	6546.19	6327.31	6408.67	2653.44	2687.11	2601.11	6476.25	6434.55	6409.5	4139.57	4013.4	4113.54	8268.52	8178.57	8620.62
ENSG00000082515.18	5	154941073	154969411	MRPL22	mitochondrial ribosomal protein L22 [Source:HGNC Symbol;Acc:HGNC:14480]	protein_coding	472.227	559.104	525.141	1237.83	1144.55	1219.85	770.713	738.972	659.392	857.173	792.28	779.487	538.087	622.79	516.625
ENSG00000082516.9	5	154887411	154938211	GEMIN5	gem nuclear organelle associated protein 5 [Source:HGNC Symbol;Acc:HGNC:20043]	protein_coding	859.4	830.859	951.999	1673.56	1684.38	1595.11	1544.05	1660.6	1528.16	1322.53	1066.7	1149.42	1459	1375.78	1259.19
ENSG00000082556.14	8	53225724	53251637	OPRK1	opioid receptor kappa 1 [Source:HGNC Symbol;Acc:HGNC:8154]	protein_coding	1.97644	0.906998	1.93603	1.66742	2.38404	0	0.786071	0	0	1.5507	2.79468	2.42404	0	0.953521	3.18939
ENSG00000082641.16	17	48048329	48061545	NFE2L1	nuclear factor, erythroid 2 like 1 [Source:HGNC Symbol;Acc:HGNC:7781]	protein_coding	3439.88	3937.56	3732.22	7435.79	7775.79	7764.91	7064.28	6880.2	6810.33	5193.91	5295.04	5408.71	6884.48	6590.65	6825.21
ENSG00000082684.16	3	122909082	123028605	SEMA5B	semaphorin 5B [Source:HGNC Symbol;Acc:HGNC:10737]	protein_coding	12.4212	7.32876	7.82179	20.4371	23.8453	22.9351	10.1653	21.4202	3.72022	55.4629	68.6866	108.063	136.913	93.1759	64.5121
ENSG00000082701.17	3	119821321	120094994	GSK3B	glycogen synthase kinase 3 beta [Source:HGNC Symbol;Acc:HGNC:4617]	protein_coding	5702.34	1128.55	929.475	4089.92	1442.86	1651.92	1161.26	1966.7	4652.82	968.031	2180.69	1454.87	4797.67	900.032	6033.93
ENSG00000082781.12	3	124761948	124901418	ITGB5	integrin subunit beta 5 [Source:HGNC Symbol;Acc:HGNC:6160]	protein_coding	11.3015	5.81537	6.85387	12.0432	8.67914	24.0914	10.1704	5.52441	16.987	11.9885	5.04773	5.46688	6.34762	12.9205	1.15128
ENSG00000082805.20	12	990509	1495933	ERC1	ELKS/RAB6-interacting/CAST family member 1 [Source:HGNC Symbol;Acc:HGNC:17072]	protein_coding	934.091	1115.49	1644.47	673.822	672.123	473.4	1281.59	1638.52	1662.48	854.153	775.474	751.792	1699.65	1416.36	1352.58
ENSG00000082898.19	2	61476032	61538741	XPO1	exportin 1 [Source:HGNC Symbol;Acc:HGNC:12825]	protein_coding	8219.03	7345.37	7407.54	9714.54	8964.36	9590.39	8182.64	13324.6	10387.9	11761.2	11818.4	11754.8	13534.6	9665.09	10064.7
ENSG00000082929.8	4	5524569	5527801	LINC01587	long intergenic non-protein coding RNA 1587 [Source:HGNC Symbol;Acc:HGNC:13716]	lncRNA	0	0	0	0	0	0	0	0	0	0.840321	0	0	0	0	0
ENSG00000082996.20	3	149812770	149962139	RNF13	ring finger protein 13 [Source:HGNC Symbol;Acc:HGNC:10057]	protein_coding	1785.58	1644.31	1593.22	1593.31	1402.62	1219.91	1215.17	1281.43	1116	1769.16	2034.17	1803.02	1146.37	980.731	924.624
ENSG00000083067.24	9	70529060	71446904	TRPM3	transient receptor potential cation channel subfamily M member 3 [Source:HGNC Symbol;Acc:HGNC:17992]	protein_coding	129.433	99.1599	79.6349	52.3422	67.9561	51.94	63.8163	62.5142	56.8651	58.7495	74.6194	59.2419	72.3589	62.231	55.2378
ENSG00000083093.10	16	23603160	23641310	PALB2	partner and localizer of BRCA2 [Source:HGNC Symbol;Acc:HGNC:26144]	protein_coding	567.269	505.448	487.296	1043.33	972.075	1076.1	808.001	742.805	827.343	828.447	711.928	869.052	605.663	666.646	696.78
ENSG00000083097.14	6	83067666	83171350	DOP1A	DOP1 leucine zipper like protein A [Source:HGNC Symbol;Acc:HGNC:21194]	protein_coding	1209.32	1391.74	1079.99	1973.77	2316.09	2117.9	1523.43	1602.65	1716.7	1126.05	1122.51	1131.56	1557.16	1714.01	1720.14
ENSG00000083099.11	6	89568144	89638749	LYRM2	LYR motif containing 2 [Source:HGNC Symbol;Acc:HGNC:25229]	protein_coding	1140.08	1146.3	1059.92	1458	1396.75	1341.44	1529.6	1336.75	1438.81	1091.13	878.259	981.999	1048.18	1054.75	1147.77
ENSG00000083123.15	6	80106647	80346270	BCKDHB	branched chain keto acid dehydrogenase E1 subunit beta [Source:HGNC Symbol;Acc:HGNC:987]	protein_coding	508.569	421.862	405.642	606.017	651.023	672.09	426.88	401.433	361.8	604.396	610.42	717.305	451.423	514.82	535.47
ENSG00000083168.11	8	41929479	42051994	KAT6A	lysine acetyltransferase 6A [Source:HGNC Symbol;Acc:HGNC:13013]	protein_coding	6471.74	6300.22	6347.28	2740.51	2810.67	2529.44	4594.77	4843.59	4453.63	3239.86	3812.89	3370.81	4607.65	4656.5	5103.7
ENSG00000083223.18	9	86287733	86354454	TUT7	terminal uridylyl transferase 7 [Source:HGNC Symbol;Acc:HGNC:25817]	protein_coding	2127.57	2075.26	2105.56	1850.54	2134.92	1980.83	2510.98	2779.35	2662.37	2241.82	2374.66	2205.91	2514.13	2606.19	2858.49
ENSG00000083290.20	17	19770829	19867936	ULK2	unc-51 like autophagy activating kinase 2 [Source:HGNC Symbol;Acc:HGNC:13480]	protein_coding	66.2626	136.259	38.6276	170.835	118.081	168.734	57.477	45.9184	103.665	274.706	424.247	356.089	115.291	38.6714	81.0551
ENSG00000083307.12	8	101492439	101669726	GRHL2	grainyhead like transcription factor 2 [Source:HGNC Symbol;Acc:HGNC:2799]	protein_coding	5.35513	0.983001	3.14739	0	0.861272	0	1.70388	0.962952	1.89786	0	1.00962	0	1.02567	1.03342	2.30444
ENSG00000083312.18	5	72816312	72916733	TNPO1	transportin 1 [Source:HGNC Symbol;Acc:HGNC:6401]	protein_coding	3539.99	3673.89	3102.38	4647.19	4431.98	4745.58	6204.57	6272.22	5212.15	4730.54	4644.2	4420.1	4617.45	4173.73	4091.05
ENSG00000083444.17	1	11934205	11975538	PLOD1	procollagen-lysine,2-oxoglutarate 5-dioxygenase 1 [Source:HGNC Symbol;Acc:HGNC:9081]	protein_coding	326.11	428.296	392.325	1120.04	1045.99	973.748	854.087	678.39	730.578	2036.26	2072.04	1985.22	1856.95	1927.52	1874.56
ENSG00000083454.22	17	3672199	3696240	P2RX5	purinergic receptor P2X 5 [Source:HGNC Symbol;Acc:HGNC:8536]	protein_coding	8069.2	8156.38	8004.6	6421.9	5971.76	6623.75	3827.96	3721.12	4248.61	14197.5	13333.1	13949.4	3092.14	3298.46	2950.74
ENSG00000083457.12	17	3714628	3801188	ITGAE	integrin subunit alpha E [Source:HGNC Symbol;Acc:HGNC:6147]	protein_coding	676.892	687.383	681.837	584.572	580.195	637.025	540.502	499.448	511.71	642.319	613.964	579.041	310.746	320.852	341.984
ENSG00000083520.15	13	72752169	72782096	DIS3	DIS3 homolog, exosome endoribonuclease and 3'-5' exoribonuclease [Source:HGNC Symbol;Acc:HGNC:20604]	protein_coding	2276.6	2174.85	2053.46	3854.12	3662.56	4065.95	3329.13	3705.69	3703.08	4117.8	4101.55	4086.68	2952.61	3194.04	3230.8
ENSG00000083535.16	13	72782133	73016461	PIBF1	progesterone immunomodulatory binding factor 1 [Source:HGNC Symbol;Acc:HGNC:23352]	protein_coding	451.398	736.832	618.538	703.124	680.199	669.723	795.278	621.787	902.865	716.742	839.041	561.214	703.618	475.327	619.494
ENSG00000083544.16	13	60396457	60573878	TDRD3	tudor domain containing 3 [Source:HGNC Symbol;Acc:HGNC:20612]	protein_coding	718.39	672.995	675.445	763.566	795.084	724.752	730.069	831.994	847.164	826.163	897.763	858.98	992.066	926.1	973.776
ENSG00000083622.8	7	117604791	117647415	AC000061.1	novel transcript, antisense to CFTR	lncRNA	0	0	0	0	0	0	0	0	0	0	0	0	0	0	0
ENSG00000083635.8	13	44939249	44989471	NUFIP1	nuclear FMR1 interacting protein 1 [Source:HGNC Symbol;Acc:HGNC:8057]	protein_coding	310.598	298.832	314.739	574.673	581.359	597.542	361.223	400.588	429.865	491.588	464.427	484.129	225.648	228.386	231.596
ENSG00000083642.19	13	32586452	32778019	PDS5B	PDS5 cohesin associated factor B [Source:HGNC Symbol;Acc:HGNC:20418]	protein_coding	2304.93	1965.67	2268.19	2428.65	2189.25	2095.57	2303.95	2565.52	2470.78	1839.56	1856.37	1985.46	2773.17	2484.66	2507.3
ENSG00000083720.13	5	41730065	41870425	OXCT1	3-oxoacid CoA-transferase 1 [Source:HGNC Symbol;Acc:HGNC:8527]	protein_coding	1433.53	1344.04	1348.33	3112.51	2985.97	3135.08	1660.28	1809.79	2288.56	1847.51	1831.3	2119.25	1028.95	1175.98	909.77
ENSG00000083750.13	X	55717749	55758774	RRAGB	Ras related GTP binding B [Source:HGNC Symbol;Acc:HGNC:19901]	protein_coding	532.075	631.619	666.098	415.458	431.435	436.817	370.046	439.783	427.827	437.881	499.829	479.252	318.235	450.219	270.179
ENSG00000083782.8	12	90963682	91005026	EPYC	epiphycan [Source:HGNC Symbol;Acc:HGNC:3053]	protein_coding	0	0	0	0	0	0	0	0	0	0	0	0	0	0	0
ENSG00000083799.18	16	50742050	50801935	CYLD	CYLD lysine 63 deubiquitinase [Source:HGNC Symbol;Acc:HGNC:2584]	protein_coding	6685.81	6165.86	6053.8	6304.77	6448.77	6608.15	6940.64	7710.76	7177.02	6031.64	5932.17	5912.66	5371.49	5369.85	5496.46
ENSG00000083807.10	19	58479512	58512413	SLC27A5	solute carrier family 27 member 5 [Source:HGNC Symbol;Acc:HGNC:10999]	protein_coding	203.982	225.036	199.552	389.156	362.476	450.963	297.792	277.864	283.208	216.316	209.251	235.594	179.386	153.531	177.154
ENSG00000083812.12	19	58467045	58475436	ZNF324	zinc finger protein 324 [Source:HGNC Symbol;Acc:HGNC:14096]	protein_coding	669.427	692.013	705.484	625.539	589.912	584.385	675.687	589.4	596.539	477.18	372.797	425.955	552.379	561.739	518.521
ENSG00000083814.13	19	57719751	57727624	ZNF671	zinc finger protein 671 [Source:HGNC Symbol;Acc:HGNC:26279]	protein_coding	1509.08	1466.92	1465.48	698.484	642.086	690.584	1113.53	1150.06	1065.3	598.513	573.598	703.324	1160.89	1262.7	1207.99
ENSG00000083817.9	19	57571566	57578911	ZNF416	zinc finger protein 416 [Source:HGNC Symbol;Acc:HGNC:20645]	protein_coding	393.067	476.755	399.718	250.29	258.382	278.377	450.676	427.551	458.333	294.953	225.146	266.071	322.062	331.728	374.471
ENSG00000083828.16	19	57769655	57819939	ZNF586	zinc finger protein 586 [Source:HGNC Symbol;Acc:HGNC:25949]	protein_coding	1033.87	1036.08	1000.28	990.821	1044.73	955.383	1002.89	935.571	904.162	806.131	779.258	872.483	1020.83	1074.44	951.193
ENSG00000083838.16	19	58474017	58481230	ZNF446	zinc finger protein 446 [Source:HGNC Symbol;Acc:HGNC:21036]	protein_coding	689.961	679.45	598.766	282.28	294.457	290.581	304.779	295.29	330.403	269.38	282.568	273.863	376.361	398.058	342.885
ENSG00000083844.10	19	57191500	57222846	ZNF264	zinc finger protein 264 [Source:HGNC Symbol;Acc:HGNC:13057]	protein_coding	2024.22	2024.59	2125.8	1014.53	930.399	1226.69	1563.04	1712.62	1414.84	1041.97	878.186	1083.42	1798.21	1398.94	1581.58
ENSG00000083845.9	19	58386400	58394806	RPS5	ribosomal protein S5 [Source:HGNC Symbol;Acc:HGNC:10426]	protein_coding	29270.2	29449.1	32439.4	36418.2	36206.6	38927.4	34380.3	31480.3	34054.8	49658.4	48193.7	45436.8	43951.1	42494.3	41314
ENSG00000083857.14	4	186587794	186726722	FAT1	FAT atypical cadherin 1 [Source:HGNC Symbol;Acc:HGNC:3595]	protein_coding	4.50263	27.3417	8.26918	1.89895	44.1369	8.60537	1.63692	0.367953	1.2566	10.2365	2.25656	1.91105	1.76364	25.506	41.8781
ENSG00000083896.13	4	68310387	68350090	YTHDC1	YTH domain containing 1 [Source:HGNC Symbol;Acc:HGNC:30626]	protein_coding	7363.52	7222.59	6793.84	3815.93	3813.03	3878.52	4877.55	5002.51	4790.24	3926.49	4146.91	4120.12	5107.69	5475.44	5699.49
ENSG00000083937.10	3	87227271	87255556	CHMP2B	charged multivesicular body protein 2B [Source:HGNC Symbol;Acc:HGNC:24537]	protein_coding	1374.72	1393.06	1414.81	1486.17	1451.64	1492.53	1617.93	1761.27	1894.68	1139.74	1252.57	1243.26	1265.85	1219.58	1230.81
ENSG00000084070.12	1	40344850	40423326	SMAP2	small ArfGAP2 [Source:HGNC Symbol;Acc:HGNC:25082]	protein_coding	18144.6	17051.4	16136.6	7591.54	6603.53	6976.65	15438	15373.6	15223.9	9508.63	9146.54	9602.27	15503.7	16205.3	16064.3
ENSG00000084072.17	1	39692182	39763914	PPIE	peptidylprolyl isomerase E [Source:HGNC Symbol;Acc:HGNC:9258]	protein_coding	1194.47	1207.37	1383.78	1631.99	1499.15	1503.34	1620.99	1424.32	1489.6	1722.74	1620.86	1728.3	1715.3	1740.72	1568.57
ENSG00000084073.10	1	40258041	40294180	ZMPSTE24	zinc metallopeptidase STE24 [Source:HGNC Symbol;Acc:HGNC:12877]	protein_coding	854.387	757.304	812.423	1199.51	1206.42	1357.01	1196.89	1268.25	1280.12	547.807	566.394	530.853	509.746	511.659	520.154
ENSG00000084090.14	2	96184859	96208827	STARD7	StAR related lipid transfer domain containing 7 [Source:HGNC Symbol;Acc:HGNC:18063]	protein_coding	5852	5887.88	5836.45	8063.97	7590.69	7979.68	8075.39	8752.45	8570.57	5534.63	5193.75	5743.99	6180.23	6302.72	6193.13
ENSG00000084092.7	4	56963350	56977606	NOA1	nitric oxide associated 1 [Source:HGNC Symbol;Acc:HGNC:28473]	protein_coding	1156.71	1219.9	1250.56	2216.47	2130.79	2223.96	2482.55	2487.31	2476.71	2193.24	2285.79	2199.58	2443.16	2345.87	2425.42
ENSG00000084093.19	4	56907876	56966808	REST	RE1 silencing transcription factor [Source:HGNC Symbol;Acc:HGNC:9966]	protein_coding	1927.2	1971.04	1773.81	1713.78	1717.81	1684.36	2402.11	2448.97	2662.6	1800.82	1780.91	1744.98	2199.87	2441.3	2289.36
ENSG00000084110.11	12	95972662	95996365	HAL	histidine ammonia-lyase [Source:HGNC Symbol;Acc:HGNC:4806]	protein_coding	69.9281	127.67	68.4589	22.2998	8.7687	8.68573	45.9417	22.7792	56.6069	3.5686	5.10744	18.3632	61.2684	33.9159	97.7149
ENSG00000084112.15	12	108778191	108857590	SSH1	slingshot protein phosphatase 1 [Source:HGNC Symbol;Acc:HGNC:30579]	protein_coding	1579.49	1936.19	1456.64	1114.99	1232.81	1077.41	2584.92	2319.47	2244.81	1369.68	1371.59	1299.27	3239.71	2891.2	2924.06
ENSG00000084207.18	11	67583742	67586656	GSTP1	glutathione S-transferase pi 1 [Source:HGNC Symbol;Acc:HGNC:4638]	protein_coding	5243.87	5640.02	6230.76	12430.8	12229.5	12118.7	11439.6	10608.2	10534.2	10347.3	9950.82	10070	15020.8	14703.8	13897.8
ENSG00000084234.18	11	130068147	130144811	APLP2	amyloid beta precursor like protein 2 [Source:HGNC Symbol;Acc:HGNC:598]	protein_coding	9323.38	11518.8	10301.5	3098.64	3793.98	4030.44	4818.91	4191.65	4667.11	4295.9	4198.14	4393.74	5313.4	5933.27	5564.69
ENSG00000084444.14	12	13044381	13142521	FAM234B	family with sequence similarity 234 member B [Source:HGNC Symbol;Acc:HGNC:29288]	protein_coding	354.439	366.665	368.181	292.014	247.171	263.115	302.005	282.649	290.225	509.917	518.054	504.688	1033.56	927.837	978.804
ENSG00000084453.16	12	21264600	21419594	SLCO1A2	solute carrier organic anion transporter family member 1A2 [Source:HGNC Symbol;Acc:HGNC:10956]	protein_coding	3.53491	3.52222	0.620501	4.36623	1.77675	1.93988	1.7575	2.84766	3.38567	9.53686	7.40458	2.30576	1.21326	1.22242	5.09336
ENSG00000084463.8	12	14784582	14803486	WBP11	WW domain binding protein 11 [Source:HGNC Symbol;Acc:HGNC:16461]	protein_coding	4248.94	4247.32	4099.3	4946.74	4719.48	4927.99	5036.23	5521.85	5857.02	4352.4	4269.59	4778.49	5381.85	5069.37	5169.8
ENSG00000084623.12	1	32221077	32245397	EIF3I	eukaryotic translation initiation factor 3 subunit I [Source:HGNC Symbol;Acc:HGNC:3272]	protein_coding	3595.01	3299.29	3907.28	7636.24	7638.07	7011.85	6987.41	6580.4	6782.76	6611.72	6586.92	6353.61	5486.34	5285.89	5233.83
ENSG00000084628.10	1	31179745	31239887	NKAIN1	sodium/potassium transporting ATPase interacting 1 [Source:HGNC Symbol;Acc:HGNC:25743]	protein_coding	0	0	0	5.14033	0.641299	0	0.634351	1.43402	0.706568	6.25339	1.50352	0.744793	0	0.769481	0.857936
ENSG00000084636.18	1	31652263	31704319	COL16A1	collagen type XVI alpha 1 chain [Source:HGNC Symbol;Acc:HGNC:2193]	protein_coding	3.67527	0.670089	3.49936	1134.44	1295.18	2283.84	7.15494	1.96927	14.1435	3073.74	2039.58	1687.62	3.66362	11.902	1.31088
ENSG00000084652.16	1	32179675	32198285	TXLNA	taxilin alpha [Source:HGNC Symbol;Acc:HGNC:30685]	protein_coding	2613.64	2587.88	2634.79	5268.44	5422.96	4898.96	4492.13	4511.14	4414.33	4132.1	4054.34	4073.47	3791.08	3833.15	3996.06
ENSG00000084674.15	2	21001429	21044073	APOB	apolipoprotein B [Source:HGNC Symbol;Acc:HGNC:603]	protein_coding	0	0	0	0	0	0	0	0	0	0	0	0	0	0	0
ENSG00000084676.15	2	24491914	24770702	NCOA1	nuclear receptor coactivator 1 [Source:HGNC Symbol;Acc:HGNC:7668]	protein_coding	2110.45	2077.86	2099.06	1927.05	1931.42	1592.24	2171.47	2249.76	2248.09	1778.85	1690.6	1786.33	1832.63	1844.83	1847.61
ENSG00000084693.16	2	27042364	27070622	AGBL5	ATP/GTP binding protein like 5 [Source:HGNC Symbol;Acc:HGNC:26147]	protein_coding	687.456	641.519	724.619	737.172	742.221	699.025	611.79	664.964	626.825	1050.56	1014.56	1026.64	1077.24	1059.24	1162.13
ENSG00000084710.14	2	25042076	25159135	EFR3B	EFR3 homolog B [Source:HGNC Symbol;Acc:HGNC:29155]	protein_coding	10.951	19.2538	14.7264	55.5318	53.6624	45.2945	12.2799	7.98986	16.2921	34.0129	51.3889	51.113	16.7397	12.4324	14.7397
ENSG00000084731.15	2	25926598	25982749	KIF3C	kinesin family member 3C [Source:HGNC Symbol;Acc:HGNC:6321]	protein_coding	245.987	179.091	142.747	80.3281	156.131	59.0927	173.784	436.872	159.674	274.883	158.239	123.429	248.345	514.009	255.48
ENSG00000084733.11	2	26034084	26137454	RAB10	RAB10, member RAS oncogene family [Source:HGNC Symbol;Acc:HGNC:9759]	protein_coding	2538.1	2208.59	2328.54	4882.71	4546.67	4235.27	4253.21	4656.52	4614.24	4020.74	4245.79	4009.66	3380.36	3468.53	3431.11
ENSG00000084734.9	2	27496839	27523684	GCKR	glucokinase regulator [Source:HGNC Symbol;Acc:HGNC:4196]	protein_coding	0	0	0	0	0	0	0	0	0	0	2.01925	0	0	0	0
ENSG00000084754.12	2	26190635	26244672	HADHA	hydroxyacyl-CoA dehydrogenase trifunctional multienzyme complex subunit alpha [Source:HGNC Symbol;Acc:HGNC:4801]	protein_coding	5404.58	5533.87	5457.23	9448.75	9262.55	9809.11	13106.8	12940.2	12763.6	8209.42	8110.21	8116.82	12109.5	12670.1	13016.6
ENSG00000084764.12	2	26970637	27027219	MAPRE3	microtubule associated protein RP/EB family member 3 [Source:HGNC Symbol;Acc:HGNC:6892]	protein_coding	154.235	143.684	129.96	158.655	167.99	133.078	164.889	149.419	128.628	354.665	303.893	313.954	244.521	247.538	252.538
ENSG00000084774.14	2	27217369	27243943	CAD	carbamoyl-phosphate synthetase 2, aspartate transcarbamylase, and dihydroorotase [Source:HGNC Symbol;Acc:HGNC:1424]	protein_coding	2125.48	2243.8	2425.53	4622.94	4934.6	4701.59	2676.03	2868.34	2509.5	2990.84	2556.76	2596.92	971.465	1333.82	1320.56
ENSG00000085063.17	11	33703010	33736479	CD59	CD59 molecule (CD59 blood group) [Source:HGNC Symbol;Acc:HGNC:1689]	protein_coding	1513.98	1635.62	1600.91	4677.63	4879.79	4840.33	5827.65	5505.31	5919.79	4047.56	3866.08	3789.8	12041.1	11333.6	11354.8
ENSG00000085117.12	11	44564427	44620358	CD82	CD82 molecule [Source:HGNC Symbol;Acc:HGNC:6210]	protein_coding	6537.57	6421.22	6761.81	7637.88	7547.61	7302.54	11045.8	10463.5	10620.4	8339.11	8127.34	8049.46	9654.67	9676.88	9303.76
ENSG00000085185.16	X	129981107	130058071	BCORL1	BCL6 corepressor like 1 [Source:HGNC Symbol;Acc:HGNC:25657]	protein_coding	401.178	511.745	426.16	613.198	677.396	527.145	856.988	1161.91	876.711	822.607	774.365	865.196	937.016	996.452	1054.63
ENSG00000085224.23	X	77504880	77786233	ATRX	ATRX chromatin remodeler [Source:HGNC Symbol;Acc:HGNC:886]	protein_coding	5193.43	4678.54	5129.71	7677.96	7374.63	5160.86	6482.85	7676.38	7095.09	9002.97	9120.31	9290.13	7194.93	7367.31	6742.12
ENSG00000085231.14	5	69350984	69370013	AK6	adenylate kinase 6 [Source:HGNC Symbol;Acc:HGNC:49151]	protein_coding	483.873	503.183	468.25	1010.58	914.225	1175.07	884.155	868.126	891.418	956.046	967.532	931.454	475.025	522.137	448.254
ENSG00000085265.11	9	134903232	134917912	FCN1	ficolin 1 [Source:HGNC Symbol;Acc:HGNC:3623]	protein_coding	12.8523	14.745	15.7369	3.61429	5.16763	7.13787	11.0752	13.4813	16.1318	10.0838	5.04812	10.0027	11.2824	12.4011	6.91331
ENSG00000085274.16	3	169773396	169789716	MYNN	myoneurin [Source:HGNC Symbol;Acc:HGNC:14955]	protein_coding	1110.93	1060.03	991.841	882.478	727.311	758.051	1048.85	1135.16	1163.79	971.1	900.63	1000.11	1120.6	1169.44	1118.52
ENSG00000085276.19	3	169083499	169663775	MECOM	MDS1 and EVI1 complex locus [Source:HGNC Symbol;Acc:HGNC:3498]	protein_coding	2.69482	2.34741	0	2.49245	0	0.433634	0	2.68346	0.40354	0.486967	4.06452	0	0	0	3.78432
ENSG00000085365.18	5	78360611	78480739	SCAMP1	secretory carrier membrane protein 1 [Source:HGNC Symbol;Acc:HGNC:10563]	protein_coding	655.929	544.222	478.826	736.027	662.667	585.353	371.323	452.16	489.003	694.778	614.288	615.309	537.014	471.904	575.698
ENSG00000085377.15	6	105273218	105454062	PREP	prolyl endopeptidase [Source:HGNC Symbol;Acc:HGNC:9358]	protein_coding	1018.31	916.401	851.806	1542.23	1409.49	1356.08	1626.82	1652.56	1626.05	1768.38	1807.34	1619.84	2001.77	1925.83	2032.31
ENSG00000085382.12	6	104728094	104859919	HACE1	HECT domain and ankyrin repeat containing E3 ubiquitin protein ligase 1 [Source:HGNC Symbol;Acc:HGNC:21033]	protein_coding	469.418	579.875	542.289	377.054	344.336	382.534	383.106	442.046	443.535	552.03	575.678	503.432	378.461	442.463	381.922
ENSG00000085415.16	18	12947133	12987536	SEH1L	SEH1 like nucleoporin [Source:HGNC Symbol;Acc:HGNC:30379]	protein_coding	1192.6	1135.87	1361.1	2320.8	2371.24	2637.85	2390.79	2787.09	2537.29	2000.06	2299.41	2185.94	1635.64	1964.9	1815.64
[truncated: 58,577 more rows]

## Sheet: Lipidomic_Figure 7
LipidIon	Untreated_1	Untreated_2	Untreated_3	21%_EBV_1	21%_EBV_2	21%_EBV_3	21%_CD40L+IL4_1	21%_CD40L+IL4_2	21%_CD40L+IL4_3	1%_EBV_1	1%_EBV_2	1%_EBV_3	1%_CD40L+IL4_1	1%_CD40L+IL4_2	1%_CD40L+IL4_3
[truncated: 1,998 more rows]

[truncated: 1 more sheets: metabolomics_Figure 7]
